# Supplementary material for: Reconstructing neuronal circuitry from parallel spike trains
Source: Nat Commun. 2019 Oct 2;10:4468. doi: 10.1038/s41467-019-12225-2 (PMC6775109; doi:10.1038/s41467-019-12225-2)
Supplement: Supplementary file 3 — Source Data [file 41467_2019_12225_MOESM3_ESM.zip]

Archive with 11 entries (8 files):
- SourceData/
- SourceData/Figure6.zip
- SourceData/Figure7.zip
- SourceData/Figure5.zip
- SourceData/Figure4.zip
- SourceData/.DS_Store
- __MACOSX/
- __MACOSX/SourceData/
- __MACOSX/SourceData/._.DS_Store
- SourceData/Figure3.zip
- SourceData/Figure2.zip
