# Supplementary material for: Reconstructing neuronal circuitry from parallel spike trains
Source: Nat Commun. 2019 Oct 2;10:4468. doi: 10.1038/s41467-019-12225-2 (PMC6775109; doi:10.1038/s41467-019-12225-2)
Supplement: Supplementary file 4 — Source Data [file 41467_2019_12225_MOESM4_ESM.zip]

Archive with 37 entries (32 files):
- js/
- js/util.js
- js/index.html
- __MACOSX/
- __MACOSX/js/
- __MACOSX/js/._index.html
- js/.DS_Store
- __MACOSX/js/._.DS_Store
- js/cc_graph.js
- js/arrow.js
- js/result_manager.js
- js/input_error.js
- js/neural_circuit.js
- js/log.js
- js/GLM_CC.js
- js/main.css
- js/main.js
- js/special_functions.js
- js/python_code.zip
- __MACOSX/js/._python_code.zip
- js/Readme.txt
- __MACOSX/js/._Readme.txt
- js/example.js
- js/neural_connectivity_estimator.js
- js/input_parser.js
- js/sample_data.txt
- __MACOSX/js/._sample_data.txt
- js/samp/
- js/samp/4.txt
- __MACOSX/js/samp/
- __MACOSX/js/samp/._4.txt
- js/samp/3.txt
- js/samp/2.txt
- __MACOSX/js/samp/._2.txt
- js/samp/1.txt
- __MACOSX/js/samp/._1.txt
- js/result_table.js
