# Supplementary material for: Reconstructing neuronal circuitry from parallel spike trains
Source: Nat Commun. 2019 Oct 2;10:4468. doi: 10.1038/s41467-019-12225-2 (PMC6775109; doi:10.1038/s41467-019-12225-2)
Supplement: Supplementary file 4 — Source Data [file 41467_2019_12225_MOESM4_ESM.zip › js/util.js]

export default class util {
  static emptyError(str) {
    throw new Error('`' +str + '` has not been entered.');
  }
  static toNum(str) {
    const num = Number(str);
    if (isNaN(num)) util.NaNError(str);
    return num;
  }
  static NaNError(str) {
    throw new Error('`' + str + '` is not a number.');
  }
  static splitIntoNumber(value) {
    const str = value.split(/[\s\n,]+/);
    const ret = [];
    for (let j = 0; j < str.length; j++) {
      if (str[j] != '') {
        ret.push(util.toNum(str[j]));
      }
    }
    return ret;
  }
  static parseSpikeData(value) {
    const str = value.split(/;/);
    const ret = [];

    for (let i = 0; i < str.length; i++) {
      const line = util.splitIntoNumber(str[i]);
      if (line.length != 0) ret.push(line);
      else if (i < str.length - 1) throw new Error(`Neuron ${i + 1} spike data is missing.`);
    }
    if (ret.length < 2) throw new Error('The number of neurons must be more than 2.');
    return ret;
  }
}
