# Supplementary material for: Reconstructing neuronal circuitry from parallel spike trains
Source: Nat Commun. 2019 Oct 2;10:4468. doi: 10.1038/s41467-019-12225-2 (PMC6775109; doi:10.1038/s41467-019-12225-2)
Supplement: Supplementary file 4 — Source Data [file 41467_2019_12225_MOESM4_ESM.zip › js/cc_graph.js]

export default class CCGraph {
  constructor(svg, x_rate, y_rate, ms) {
    this.field = svg.size(`${ x_rate }%`, `${ y_rate }%`);
    this.field_size = 1000;
    this.field.viewbox(0, 0, this.field_size, this.field_size);
    this.ms = ms;
  }

  // tau1 : tau[j], tau2 : tau[i]
  draw(hist, theta, tau1, tau2, d_s, W, sign1, sign2) {
    if (!theta) return;

    this.field.clear();

    const tick_mark_rate = 0.1;

    const M = theta.length - 2;
    const delta = 2 * W / M;
    const Jij = theta[M];
    const Jji = theta[M + 1];

    const y1 = [];
    const y2 = [];

    const syn_f = (x, tau) => {
      return Math.exp(-(x - d_s * delta) / tau);
    };

    for (let i = 0; i < M; i++) {
      const x = (2 * i / M - 1) * W;
      if (i < M / 2 - d_s) {
        y2[i] = Math.exp(theta[i] + Jji * syn_f(-x, tau2));
      } else if (i >= M / 2 + d_s) {
        y2[i] = Math.exp(theta[i] + Jij * syn_f(x, tau1));
      } else {
        y2[i] = Math.exp(theta[i]);
      }
      y1[i] = Math.exp(theta[i]);
    }

    let max_value = 0;
    for (let i = 0; i < M; i++) {
      max_value = Math.max(max_value, y2[i]);
      max_value = Math.max(max_value, hist[i]);
    }
    max_value *= 1.2;
    const bin_width = this.field_size / M * (1 - tick_mark_rate);

    let hist_str = '';
    for (let i = 0; i < M; i++) {
      let y = (1 - hist[i] / max_value) * this.field_size * (1 - tick_mark_rate);
      hist_str += `${bin_width * i + this.field_size * tick_mark_rate},${y} ${bin_width * (i + 1) + this.field_size * tick_mark_rate},${y} `;
      // this.field.rect(bin_width * 1.1, hist[i] / max_value * this.field_size * (1 - tick_mark_rate)).move(i * bin_width + this.field_size * tick_mark_rate, (1 - hist[i] / max_value) * this.field_size * (1 - tick_mark_rate)).fill('#202020');
    }
    hist_str += `${this.field_size},${this.field_size * (1 - tick_mark_rate)} ${this.field_size * tick_mark_rate},${this.field_size * (1 - tick_mark_rate)}`;
    this.field.polygon(hist_str).fill('#202020');

    for (let i = 0; i < M / 2; i++) {
      let color = 'gray';
      if (sign2) {
        if (Jji > 0) color = '#ff00aa';
        if (Jji < 0) color = '#00aaff';
      }
      this.field.line((i + 0.5) * bin_width + this.field_size * tick_mark_rate, (1 - y2[i] / max_value) * this.field_size * (1 - tick_mark_rate), (i + 1.5) * bin_width + this.field_size * tick_mark_rate, (1 - y2[i + 1] / max_value) * this.field_size * (1 - tick_mark_rate)).stroke({ width : 5, color : color });
    }
    for (let i = M / 2; i < M - 1; i++) {
      let color = 'gray';
      if (sign1) {
        if (Jij > 0) color = '#ff00aa';
        if (Jij < 0) color = '#00aaff';
      }
      this.field.line((i + 0.5) * bin_width + this.field_size * tick_mark_rate, (1 - y2[i] / max_value) * this.field_size * (1 - tick_mark_rate), (i + 1.5) * bin_width + this.field_size * tick_mark_rate, (1 - y2[i + 1] / max_value) * this.field_size * (1 - tick_mark_rate)).stroke({ width : 5, color : color });
    }
    for (let i = 0; i < M - 1; i++) {
      this.field.line((i + 0.5) * bin_width + this.field_size * tick_mark_rate, (1 - y1[i] / max_value) * this.field_size * (1 - tick_mark_rate), (i + 1.5) * bin_width + this.field_size * tick_mark_rate, (1 - y1[i + 1] / max_value) * this.field_size * (1 - tick_mark_rate)).stroke({ width : 5, color : '#00ff00' });
    }

    const un = Math.pow(10, Math.floor(Math.log10(max_value)))
    const m_max = Math.floor(max_value / un) * un;
    const m_y_list = [ m_max / 2, m_max ];
    const m_text_size = this.field_size * tick_mark_rate * 0.3;
    for (let i = 0; i < m_y_list.length; i++) {
      this.field.text(m_y_list[i].toFixed(0)).move(0, (1 - m_y_list[i] / max_value) * this.field_size * (1 - tick_mark_rate) - m_text_size / 2).fill('black')
      .font({ family: 'sans-serif', size: m_text_size });
      this.field.line(this.field_size * tick_mark_rate * 0.75, this.field_size * (1 - tick_mark_rate) * (1 - m_y_list[i] / max_value), this.field_size * tick_mark_rate, this.field_size * (1 - tick_mark_rate) * (1 - m_y_list[i] / max_value)).stroke({ width : 2, color : 'black' });
    }
    this.field.line(this.field_size * tick_mark_rate * 0.75, this.field_size * (1 - tick_mark_rate), this.field_size * tick_mark_rate, this.field_size * (1 - tick_mark_rate)).stroke({ width : 2, color : 'black' });

    this.field.text((-W).toFixed(0)).move(this.field_size * tick_mark_rate - m_text_size, this.field_size - 2 * m_text_size).fill('black')
    .font({ family: 'sans-serif', size: m_text_size });
    this.field.text((0).toFixed(0)).move(this.field_size * (1 - (1 - tick_mark_rate) / 2) - 0.5 * m_text_size, this.field_size - 2 * m_text_size).fill('black')
    .font({ family: 'sans-serif', size: m_text_size });
    if (this.ms) this.field.text(W.toFixed(0) + '  [ms]').move(this.field_size - m_text_size * 4, this.field_size - 2 * m_text_size).fill('black').font({ family: 'sans-serif', size: m_text_size });
    else this.field.text(W.toFixed(0)).move(this.field_size - m_text_size, this.field_size - 2 * m_text_size).fill('black').font({ family: 'sans-serif', size: m_text_size });

    this.field.line(this.field_size * tick_mark_rate, 0, this.field_size, 0).stroke({ width : 2, color : 'black' });
    this.field.line(this.field_size * tick_mark_rate, this.field_size * (1 - tick_mark_rate), this.field_size, this.field_size * (1 - tick_mark_rate)).stroke({ width : 2, color : 'black' });
    this.field.line(this.field_size * tick_mark_rate, 0, this.field_size * tick_mark_rate, this.field_size * (1 - tick_mark_rate)).stroke({ width : 2, color : 'black' });
    this.field.line(this.field_size, 0, this.field_size, this.field_size * (1 - tick_mark_rate)).stroke({ width : 2, color : 'black' });

    this.field.line(this.field_size * tick_mark_rate, this.field_size * (1 - tick_mark_rate), this.field_size * tick_mark_rate, this.field_size * (1 - tick_mark_rate * 0.75)).stroke({ width : 2, color : 'black' });
    this.field.line(this.field_size * (1 - (1 - tick_mark_rate) / 2), this.field_size * (1 - tick_mark_rate), this.field_size * (1 - (1 - tick_mark_rate) / 2), this.field_size * (1 - tick_mark_rate * 0.75)).stroke({ width : 2, color : 'black' });
    this.field.line(this.field_size, this.field_size * (1 - tick_mark_rate), this.field_size, this.field_size * (1 - tick_mark_rate * 0.75)).stroke({ width : 2, color : 'black' });

  }
}
