# Supplementary material for: Reconstructing neuronal circuitry from parallel spike trains
Source: Nat Commun. 2019 Oct 2;10:4468. doi: 10.1038/s41467-019-12225-2 (PMC6775109; doi:10.1038/s41467-019-12225-2)
Supplement: Supplementary file 4 — Source Data [file 41467_2019_12225_MOESM4_ESM.zip › js/arrow.js]

export default class Arrow {
  constructor(field, curve, width, color, opacity, arrow_size) {
    this.arrow_size = arrow_size;
    const s = arrow_size;
    this.path = field.path(curve)
    .stroke({ width: width, color: color, opacity: opacity }).fill('none')
    .marker('end', s, s, (add) => {
      add.path(`M ${s} ${s / 2} L ${s / 3} ${s / 6} ${s / 2} ${s / 2 - 0.5} ${s / 2} ${s / 2 + 0.5} ${s / 3} ${s / 6 * 5} Z`)
      .fill({ color: color, opacity: opacity });
    });
  }

  color(col, opacity) {
    this.path.attr({
      'stroke': col,
      'stroke-opacity': opacity
    });
    const s = this.arrow_size;
    this.path.reference('marker-end').update((add) => {
      add.path(`M ${s} ${s / 2} L ${s / 3} ${s / 6} ${s / 2} ${s / 2 - 0.5} ${s / 2} ${s / 2 + 0.5} ${s / 3} ${s / 6 * 5} Z`)
      .fill({ color: col, opacity: opacity });
    });
    return this;
  }

  width(value) { this.path.attr('stroke-width', value); return this; }
  get() { return this.path; }
  remove() { this.path.remove(); return this; }
}
