# Supplementary material for: Reconstructing neuronal circuitry from parallel spike trains
Source: Nat Commun. 2019 Oct 2;10:4468. doi: 10.1038/s41467-019-12225-2 (PMC6775109; doi:10.1038/s41467-019-12225-2)
Supplement: Supplementary file 4 — Source Data [file 41467_2019_12225_MOESM4_ESM.zip › js/result_manager.js]

import CCGraph from './cc_graph.js';

export default class ResultManager {
  constructor(table, circuit, cc_graph, cc_graph_list, scale) {
    this.table = table;
    this.circuit = circuit;
    this.cc_graph = cc_graph;
    this.scale = scale;
    this.shape = [];

    this.table.onselect = (i, j) => { this.circuit.select(i, j); };
    this.table.onleave = (i, j) => { this.circuit.leave(i, j); };
    this.table.onclick = (i, j) => {
      if (!this.result.theta) return;
      if (i == j) return;
      if (i < j) {
        const temp = i;
        i = j;
        j = temp;
      }
      if (!this.result.theta[i][j]) return;
      let sign1 = false;
      if (Math.abs(this.mat[i][j]) >= 1e-6) sign1 = true;
      let sign2 = false;
      if (Math.abs(this.mat[j][i]) >= 1e-6) sign2 = true;
      $('#cc_idx').text(`from ${i + 1} to ${j + 1}`);
      this.cc_graph.draw(this.result.hist[i][j], this.result.theta[i][j], this.result.tau[j], this.result.tau[i], this.result.d_s[i][j], this.result.W, sign1, sign2);
    };

    this.cc_graph_list = cc_graph_list;
    this.cc_graph_list_field_size = 1000;
  }

  downloadCSV(filename) {
    if (this.mat === undefined) return;

    const bom = new Uint8Array([0xEF, 0xBB, 0xBF]);

    let csv_data = '';
    for (let i = 0; i < this.mat.length; i++) {
      for (let j = 0; j < this.mat[i].length; j++) {
        csv_data += this.mat[i][j];
        if (j < this.mat[i].length - 1) csv_data += ', ';
      }
      if (i < this.mat.length - 1) csv_data += '\r\n';
    }

    const blob = new Blob([bom, csv_data], {type : 'text/csv'});

    // ref : https://kuroeveryday.blogspot.com/2016/05/file-download-from-browser.html
    const a = document.createElement('a');
    a.download = filename;
    a.target   = '_blank';

    if (window.navigator.msSaveBlob) {
      // for IE
      window.navigator.msSaveBlob(blob, filename)
    }
    else if (window.URL && window.URL.createObjectURL) {
      // for Firefox
      a.href = window.URL.createObjectURL(blob);
      document.body.appendChild(a);
      a.click();
      document.body.removeChild(a);
    }
    else if (window.webkitURL && window.webkitURL.createObject) {
      // for Chrome
      a.href = window.webkitURL.createObjectURL(blob);
      a.click();
    }
    else {
      // for Safari
      window.open('data:' + mimeType + ';base64,' + window.Base64.encode(content), '_blank');
    }
  }

  downloadTable(filename) { this.downloadSVG(this.table.print(), filename); }
  downloadCircuit(filename) { this.downloadSVG(this.circuit.print(), filename); }
  downloadCCGraphList(filename) {
    const str = (new XMLSerializer()).serializeToString(this.cc_graph_list.node);
    this.downloadSVG(str, filename);
  }

  get result() { return this._result; }
  set result(value) {
    if (value.theta) {
      const theta = [];
      const hist = [];
      const d_s = [];

      for (let idx = 0; idx < value.theta.length; idx++) {
        const i = value.theta[idx].i;
        const j = value.theta[idx].j;
        if (!theta[i]) {
          theta[i] = [];
          hist[i] = [];
          d_s[i] = [];
        }
        theta[i][j] = value.theta[idx].theta;
        hist[i][j] = value.hist[idx].hist;
        d_s[i][j] = value.d_s[idx].d_s;
      }
      value.theta = theta;
      value.hist = hist;
      value.d_s = d_s;
    }

    this._result = value;
    this.update();
  }

  get scale() { return this._scale; }
  set scale(value) {
    this._scale = value;
    this.update();
  }

  get shape() { return this._shape; }
  set shape(value) {
    this._shape = value;
    this.update();
  }

  update() {
    if (this.result === undefined) return;
    this.update_mat();
    if (this.shape === undefined || this.shape.length != this.mat.length) {
      this.shape_show = this.determinCellType(this.mat);
    } else {
      this.shape_show = this.shape;
    }
    this.show();
  }

  update_mat() {
    if (this.result === undefined) return;
    const c_E = 2.532;
    const c_I = 0.612;
    this.mat = this.result.J;
    if (this.scale > 0) this.mat = this.createPSPMatrix(c_E, c_I, this.result.J, this.result.J_min, this.scale);
  }

  show() {
    if (this.mat === undefined) return;
    this.table.draw(this.mat);
    this.circuit.draw(this.mat, this.shape_show);

    if (!this.result.theta) return;
    // i > j
    let max_i, max_j, max_c = -1;
    for (let i = 0; i < this.mat.length; i++) {
      for (let j = 0; j < this.mat.length; j++) {
        if (max_c < Math.abs(this.mat[i][j])) {
          max_c = this.mat[i][j];
          max_i = i;
          max_j = j;
        }
      }
    }
    if (max_i < max_j) {
      const temp = max_j;
      max_j = max_i;
      max_i = temp;
    }
    let sign1 = false;
    if (Math.abs(this.mat[max_i][max_j]) >= 1e-6) sign1 = true;
    let sign2 = false;
    if (Math.abs(this.mat[max_j][max_i]) >= 1e-6) sign2 = true;
    $('#cc_idx').text(`from ${max_i + 1} to ${max_j + 1}`);
    this.cc_graph.draw(this.result.hist[max_i][max_j], this.result.theta[max_i][max_j], this.result.tau[max_j], this.result.tau[max_i], this.result.d_s[max_i][max_j], this.result.W, sign1, sign2);

    const x_max_num = 5;
    const margin_rate = 0.15;
    this.cc_graph_list.clear();
    let k = 0;
    for (let j = 0; j < this.result.theta.length; j++) {
      for (let i = j + 1; i < this.result.theta.length; i++) {
        let sign1 = false;
        if (Math.abs(this.mat[i][j]) >= 1e-6) sign1 = true;
        let sign2 = false;
        if (Math.abs(this.mat[j][i]) >= 1e-6) sign2 = true;
        if (sign1 || sign2) {
          const x = k % x_max_num;
          const y = Math.floor(k / x_max_num);

          const text_size = this.cc_graph_list_field_size / x_max_num * margin_rate / 3;

          const nested = this.cc_graph_list.nested().move((x + margin_rate / 2) * this.cc_graph_list_field_size / x_max_num, (y + margin_rate / 2) * this.cc_graph_list_field_size / x_max_num);
          const cc_graph = new CCGraph(nested, 100 / x_max_num * (1 - margin_rate), 100 / x_max_num * (1 - margin_rate), false);
          cc_graph.draw(this.result.hist[i][j], this.result.theta[i][j], this.result.tau[j], this.result.tau[i], this.result.d_s[i][j], this.result.W, sign1, sign2);
          this.cc_graph_list.text(`${i + 1}-${j + 1}`).move(x * this.cc_graph_list_field_size / x_max_num, y * this.cc_graph_list_field_size / x_max_num + text_size / 2).fill('black')
          .font({ family: 'sans-serif', size: text_size });

          this.cc_graph_list.viewbox(0, 0, this.cc_graph_list_field_size, this.cc_graph_list_field_size / x_max_num * (y + 1));

          k++;
        }
        if (k == 26) break;
      }
      if (k == 26) break;
    }
  }

  calcPSP(c_E, c_I, J, Jth) {
    let PSP = 0;
    if (J > Jth) PSP = c_E * J;
    if (J < -Jth) PSP = c_I * J;
    return PSP;
  }

  createPSPMatrix(c_E, c_I, J, J_min, scale) {
    const mat = [];
    for (let i = 0; i < J.length; i++) {
      mat[i] = [];
      for (let j = 0; j < J[i].length; j++) mat[i][j] = this.calcPSP(c_E, c_I, J[i][j], scale * J_min[i][j]);
    }
    return mat;
  }

  determinCellType(mat) {
    const cell_num = mat.length;
    const ret = [];
    for (let j = 0; j < cell_num; j++) {
      let ex = 0, inh = 0;
      for (let i = 0; i < cell_num; i++) {
        if (mat[i][j] > 1e-8) ex++;
        else if (mat[i][j] < -1e-8) inh++;
      }
      if (ex == inh) ret[j] = 'rectangle';
      else if (ex > inh) ret[j] = 'triangle';
      else ret[j] = 'circle';
    }
    return ret;
  }

  downloadSVG(svg, filename) {
    const src = 'data:image/svg+xml;charset=utf-8;base64,' + btoa(unescape(encodeURIComponent(svg)));
    const a = document.createElement('a');
    a.download = filename;
    a.target   = '_blank';
    a.href = src;
    document.body.appendChild(a);
    a.click();
    document.body.removeChild(a);
  }
}
