# Supplementary material for: Reconstructing neuronal circuitry from parallel spike trains
Source: Nat Commun. 2019 Oct 2;10:4468. doi: 10.1038/s41467-019-12225-2 (PMC6775109; doi:10.1038/s41467-019-12225-2)
Supplement: Supplementary file 4 — Source Data [file 41467_2019_12225_MOESM4_ESM.zip › js/input_error.js]

export default class InputError extends Error {
  constructor(target_name, ...params) {
    super(...params);
    if (Error.captureStackTrace) {
      Error.captureStackTrace(this, InputError);
    }
    this.target_name = target_name;
    this.name = 'InputError';
  }
  toString() {
    return super.toString() + ` (${this.target_name})`;
  }
}
