# Supplementary material for: Reconstructing neuronal circuitry from parallel spike trains
Source: Nat Commun. 2019 Oct 2;10:4468. doi: 10.1038/s41467-019-12225-2 (PMC6775109; doi:10.1038/s41467-019-12225-2)
Supplement: Supplementary file 4 — Source Data [file 41467_2019_12225_MOESM4_ESM.zip › js/neural_circuit.js]

import Arrow from './arrow.js';

export default class NeuralCircuit {
  constructor(id) {
    this.field = SVG(id).size('100%', '100%');
    this.field_size = 1000;
    this.field.viewbox(0, 0, this.field_size, this.field_size);
    this.empty = true;
    this.opacity = 0.75;
    this.e_color = '#ff00aa';
    this.i_color = '#00aaff';
  }

  draw(mat, shape) {
    this.empty = false;
    this.mat = mat;

    const cell_num = mat.length;

    let mat_max = 0;
    for (let i = 0; i < cell_num; i++) {
      for (let j = 0; j < cell_num; j++) {
        mat_max = Math.max(mat_max, Math.abs(mat[i][j]));
      }
    }

    this.field.clear();

    this.field.rect(this.field_size, this.field_size).move(0, 0).fill(`rgb(32, 32, 32)`);

    const circuit_radius = this.field_size / 2 * 0.9;
    const circuit_cx = this.field_size / 2;
    const circuit_cy = this.field_size / 2;
    const cell_radius = 20;

    const cell_theta = [];
    for (let i = 0; i < cell_num; i++) cell_theta[i] = 2 * Math.PI * ((i / cell_num + 0.75) % 1.0);
    const cell_x = [], cell_y = [];
    for (let i = 0; i < cell_num; i++) {
      cell_x[i] = circuit_cx + circuit_radius * Math.cos(cell_theta[i]);
      cell_y[i] = circuit_cy + circuit_radius * Math.sin(cell_theta[i]);
    }

    this.arrow = []; // clear
    for (let i = 0; i < cell_num; i++) {
      this.arrow[i] = [];
      for (let j = 0; j < cell_num; j++) {
        if (i == j || Math.abs(mat[i][j]) < 1e-5) continue;
        const min_width = 1, max_width = 15;
        const shift_size = max_width;
        const strength = Math.abs(mat[i][j]) / (mat_max + 1e-6);
        const color = mat[i][j] > 0 ? this.e_color : this.i_color;
        const width = min_width + strength * (max_width - min_width);
        const from_theta = cell_theta[i];
        const to_theta = cell_theta[j];
        let shift_theta = (from_theta + to_theta) / 2;
        if (from_theta < to_theta) shift_theta += Math.PI;
        let ctr_theta = (from_theta + to_theta) / 2;
        let abs_theta = Math.abs(from_theta - to_theta);
        if (abs_theta > Math.PI) {
          ctr_theta += Math.PI;
          abs_theta = 2 * Math.PI - abs_theta;
        }
        const ctr_radius = circuit_radius * (1 - abs_theta / ((1 - abs_theta / Math.PI) + abs_theta));
        const ctr_x = circuit_cx + ctr_radius * Math.cos(ctr_theta) + shift_size * (-1 + Math.cos(shift_theta));
        const ctr_y = circuit_cy + ctr_radius * Math.sin(ctr_theta) + shift_size * (-1 + Math.sin(shift_theta));
        const from_x = cell_x[i] - cell_radius * Math.cos(from_theta);
        const from_y = cell_y[i] - cell_radius * Math.sin(from_theta);
        const ctd = Math.hypot(cell_x[j] - ctr_x, cell_y[j] - ctr_y);
        const arrow_size = 6;
        const to_r = arrow_size / 2 * width + cell_radius;
        const to_x = ctr_x * (to_r / ctd) + cell_x[j] * (1 - to_r / ctd);
        const to_y = ctr_y * (to_r / ctd) + cell_y[j] * (1 - to_r / ctd);
        const curve = `M ${from_x} ${from_y} Q ${ctr_x} ${ctr_y} ${to_x} ${to_y}`;
        this.arrow[i][j] = new Arrow(this.field, curve, width, color, this.opacity, arrow_size);
      }
    }

    // draw cells
    for (let i = 0; i < cell_num; i++) {
      let cell;
      if (shape[i] == 'triangle') {
        cell = this.field.polygon(`0,${-cell_radius} ${cell_radius / 2 * Math.sqrt(3)},${cell_radius / 2} ${-cell_radius / 2 * Math.sqrt(3)},${cell_radius / 2}`).fill('#ffffcc');
        cell.on('mouseenter', () => {
          this.show_text('putative excitatory');
        });
      } else if (shape[i] == 'circle') {
        cell = this.field.circle(Math.sqrt(2) * cell_radius).fill('#ccffcc');
        cell.on('mouseenter', () => {
          this.show_text('putative inhibitory');
        });
      } else {
        cell = this.field.rect(cell_radius * Math.sqrt(2), cell_radius * Math.sqrt(2)).fill('white');
        cell.on('mouseenter', () => {
          this.show_text('undetermined');
        });
      }
      cell.center(cell_x[i], cell_y[i]);
      cell.on('mouseleave', () => {
        if (!this.cell_text) return;
        this.cell_text.clear();
      });
    }

    // draw text
    for (let i = 0; i < Math.min(3, cell_num); i++) {
      const x = cell_x[i] + cell_radius * 2;
      const y = cell_y[i] - cell_radius;
      this.field.text((i + 1) + '').attr('fill', 'silver')
      .font({ family: 'sans-serif', size: cell_radius * 2 })
      .x(x).y(y);
    }
  }

  show_text(str) {
    this.cell_text = this.field.text(str).fill('white').move(this.field_size / 50, 0)
    .font({ family: 'sans-serif', size: this.field_size / 25 });
  }

  select(i, j) {
    if (this.empty || this.arrow[i][j] === undefined) return;
    const color = this.mat[i][j] > 0 ? '#ffff00' : '#ffff00';
    this.arrow[i][j].color(color, 1).get().front();
  }

  leave(i, j) {
    if (this.empty || this.arrow[i][j] === undefined) return;
    const color = this.mat[i][j] > 0 ? this.e_color : this.i_color;
    this.arrow[i][j].color(color, this.opacity);
  }

  print() {
    if (this.empty) return;
    for (let i = 0; i < this.mat.length; i++) for (let j = 0; j < this.mat[i].length; j++) this.leave(i, j);
    if (this.cell_text) this.cell_text.clear();
    return (new XMLSerializer()).serializeToString(this.field.node);
  }
}
