# Supplementary material for: Reconstructing neuronal circuitry from parallel spike trains
Source: Nat Commun. 2019 Oct 2;10:4468. doi: 10.1038/s41467-019-12225-2 (PMC6775109; doi:10.1038/s41467-019-12225-2)
Supplement: Supplementary file 4 — Source Data [file 41467_2019_12225_MOESM4_ESM.zip › js/log.js]

export default class log {
  static print(str) {
    const console_log = $('#console_log')
    console_log.val(console_log.val() + str);
    console_log.scrollTop(console_log[0].scrollHeight - console_log.height());
  }

  static println(str) {
    log.print(str + '\n');
  }

  static error(e) {
    log.println(e.toString());
    $('#log_collapse').collapse('show');
  }
}
