# Supplementary material for: Reconstructing neuronal circuitry from parallel spike trains
Source: Nat Commun. 2019 Oct 2;10:4468. doi: 10.1038/s41467-019-12225-2 (PMC6775109; doi:10.1038/s41467-019-12225-2)
Supplement: Supplementary file 4 — Source Data [file 41467_2019_12225_MOESM4_ESM.zip › js/GLM_CC.js]

importScripts('https://cdnjs.cloudflare.com/ajax/libs/mathjs/5.2.3/math.min.js', 'special_functions.js');

const expi = special_functions.expi;

let flag = false; // debug

function levenbergMarquardt(theta, grad, hessian, clm) {
  const T = math.matrix(theta);
  const G = math.matrix(grad);
  const H = math.matrix(hessian);

  const DH = math.diag(math.diag(H));
  const H_m = math.add(H, math.multiply(clm, DH));
  const D = math.flatten(math.lusolve(H_m, G));
  const Y = math.subtract(T, D);

  return Y.toArray();
}

function createReferencedSpikeTrain(ref, tar, W, start, end, sync_min) {
  const s = [];
  let k = 0;
  for (let i = 0; i < ref.length; i++) {
    const r = ref[i];
    if (r < start) continue;
    else if (r >= end) break;

    for (let j = k; j < tar.length; j++) {
      const t = tar[j];
      if (t < start) continue;
      else if (t >= end) break;

      const d = t - r;
      if (d <= -W) k = j + 1;
      else if (d >= W) break;
      else if (Math.abs(d) > sync_min) s.push(d);
    }
  }
  return s;
}

function createHistogram(spike, W, M) {
  const delta = 2 * W / M;
  const hist = [];
  for (let k = 0; k < M; k++) hist[k] = 0;
  for (let k = 0; k < spike.length; k++) {
    const p = (spike[k] + W) / delta;
    const i = Math.floor(p);
    if (i < 0 || i >= M) continue;
    if (p == i) {
      hist[i] += 0.5;
      hist[i - 1] += 0.5;
    } else {
      hist[i]++;
    }
  }
  return hist;
}

function createSynFunctionData(spike, W, M, d_s, tau1, tau2) {
  const delta = 2 * W / M;

  const f = (x, tau) => {
    const d = x - d_s * delta;
    if (d > 0) return Math.exp(-d / tau);
    return 0;
  };

  let p = 0, n = 0;
  for (let k = 0; k < spike.length; k++) p += f(spike[k], tau1);
  for (let k = 0; k < spike.length; k++) n += f(-spike[k], tau2);
  return { sum_fps : p, sum_fns : n };
}

function calcLMData(W, hist, syn_function_data, theta, d_s, tau1, tau2, beta, sync_min_s) {
  const M = hist.length;
  const delta = 2 * W / M;
  const mid = M / 2;
  const k1 = mid - d_s;
  const k2 = mid + d_s;

  const syn_f = (x, tau) => {
    return Math.exp(-(x - d_s * delta) / tau);
  };

  const G = [];
  const dGdJij = [];
  const dGdJji = [];
  const d2GdJij2 = [];
  const d2GdJji2 = [];
  const grad = [];
  const hessian = [];

  for (let k = 0; k < M + 2; k++) hessian[k] = [];
  for (let k = 0; k < M; k++) {
    for (let l = 0; l < M; l++) {
      if (k - 1 == l || k + 1 == l) hessian[k][l] = beta / delta;
      else hessian[k][l] = 0;
    }
  }

  // calculate exp(a[k])
  const exp_a = [];
  for (let k = 0; k < M; k++) exp_a[k] = Math.exp(theta[k]);

  const Jij = theta[M]; // value of Jij
  const Jji = theta[M + 1]; // value of Jji

  const d_k = [];
  for (let k = 0; k < mid; k++) d_k[k] = Jji * syn_f((mid - k) * delta, tau2);
  for (let k = mid; k <= M; k++) d_k[k] = Jij * syn_f((k - mid) * delta, tau1);

  for (let k = 0; k < k1; k++) {
    if (Math.abs(d_k[k]) > 1e-6) G[k] = tau2 * exp_a[k] * (expi(d_k[k + 1]) - expi(d_k[k]));
    else G[k] = delta * exp_a[k];

    if (Math.abs(Jji) < 1e-3) {
      const c0 = syn_f((mid - (k + 1)) * delta, tau2);
      const c1 = Math.exp(-delta / tau2);
      dGdJji[k] = tau2 * exp_a[k] * c0 * (1.0 - c1);
      d2GdJji2[k] = 0.5 * tau2 * exp_a[k] * c0 * c0 * (1.0 - c1 * c1);
    } else {
      const c0 = tau2 * exp_a[k] / Jji;
      const c1 = c0 / Jji;
      dGdJji[k] = c0 * (Math.exp(d_k[k + 1]) - Math.exp(d_k[k]));
      d2GdJji2[k] = c1 * ((d_k[k + 1] - 1) * Math.exp(d_k[k + 1]) - (d_k[k] - 1) * Math.exp(d_k[k]));
    }

    dGdJij[k] = 0;
    d2GdJij2[k] = 0;
  }
  for (let k = k1; k < k2; k++) {
    if (k - mid >= sync_min_s || k - mid < -sync_min_s) G[k] = delta * exp_a[k];
    else G[k] = 0;
    dGdJij[k] = 0;
    d2GdJij2[k] = 0;
    dGdJji[k] = 0;
    d2GdJji2[k] = 0;
  }
  for (let k = k2; k < M; k++) {
    if (Math.abs(d_k[k]) > 1e-6) G[k] = tau1 * exp_a[k] * (expi(d_k[k]) - expi(d_k[k + 1]));
    else G[k] = delta * exp_a[k];

    if (Math.abs(Jij) < 1e-3) {
      const c0 = syn_f((k - mid) * delta, tau1);
      const c1 = Math.exp(-delta / tau1);
      dGdJij[k] = tau1 * exp_a[k] * c0 * (1.0 - c1);
      d2GdJij2[k] = 0.5 * tau1 * exp_a[k] * c0 * c0 * (1.0 - c1 * c1);
    } else {
      const c0 = tau1 * exp_a[k] / Jij;
      const c1 = c0 / Jij;
      dGdJij[k] = c0 * (Math.exp(d_k[k]) - Math.exp(d_k[k + 1]));
      d2GdJij2[k] = c1 * ((d_k[k] - 1) * Math.exp(d_k[k]) - (d_k[k + 1] - 1) * Math.exp(d_k[k + 1]));
    }

    dGdJji[k] = 0;
    d2GdJji2[k] = 0;
  }

  grad[0] = hist[0] - G[0] + beta / delta * (theta[1] - theta[0]);
  for (let k = 1; k < M - 1; k++) grad[k] = hist[k] - G[k] + beta / delta * (theta[k - 1] + theta[k + 1] - 2 * theta[k]);
  grad[M - 1] = hist[M - 1] - G[M - 1] + beta / delta * (theta[M - 2] - theta[M - 1]);

  grad[M] = syn_function_data.sum_fps;
  grad[M + 1] = syn_function_data.sum_fns;
  for (let k = 0; k < M; k++) {
    grad[M] -= dGdJij[k];
    grad[M + 1] -= dGdJji[k];
  }

  hessian[0][0] = -G[0] - beta / delta;
  for (let k = 1; k < M - 1; k++) hessian[k][k] = -G[k] - 2 * beta / delta;
  hessian[M - 1][M - 1] = -G[M - 1] - beta / delta;

  for (let k = 0; k < M; k++) {
    hessian[k][M] = hessian[M][k] = -dGdJij[k];
    hessian[k][M + 1] = hessian[M + 1][k] = -dGdJji[k];
  }

  hessian[M][M] = hessian[M + 1][M + 1] = 0;
  for (let k = 0; k < M; k++) {
    hessian[M][M] -= d2GdJij2[k];
    hessian[M + 1][M + 1] -= d2GdJji2[k];
  }
  hessian[M][M + 1] = hessian[M + 1][M] = 0;

  let logP = 0;
  for (let k = 0; k < M; k++) logP += theta[k] * hist[k];

  logP += Jij * syn_function_data.sum_fps;
  logP += Jji * syn_function_data.sum_fns;

  for (let k = 0; k < M; k++) logP -= G[k];
  for (let k = 0; k < M - 1; k++) logP -= beta / (2 * delta) * (theta[k + 1] - theta[k]) * (theta[k + 1] - theta[k]);

  return { theta : theta, logP : logP, grad : grad, hessian : hessian };
}

function initTheta(bins, n_spike, W, sync_min) {
  sync_min = Math.max(0, sync_min);
  const theta = [];
  const c = Math.log(n_spike / (2 * (W - sync_min)));
  for (let i = 0; i < bins; i++) theta[i] = c;
  theta[bins] = 0.1;
  theta[bins + 1] = 0.1;
  return theta;
}

function estimateConnectivity(ref, tar, W, M, d_s_list, tau1, tau2, beta, eta, conv_thre, start, end, sync_min_s, p_min, p_max, progress_callback) {
  const delta = 2 * W / M;

  const spike = createReferencedSpikeTrain(ref, tar, W, start, end, sync_min_s * delta);
  const hist = createHistogram(spike, W, M);
  let best_d_s, best_LM;
  for (let d_s_index = 0; d_s_index < d_s_list.length; d_s_index++) {
    progress_callback(d_s_index / d_s_list.length);

    const d_s = d_s_list[d_s_index];
    let clm = 1e-4;
    const syn_function_data = createSynFunctionData(spike, W, M, d_s, tau1, tau2);
    const theta = initTheta(M, spike.length, W, sync_min_s * delta);
    let LM = calcLMData(W, hist, syn_function_data, theta, d_s, tau1, tau2, beta, sync_min_s);

    for (let count = 0; ; count++) {
      if (count >= 1000) {
        self.postMessage({
          type : 'error',
          value : 'Estimation does not end.'
        });
      }
      const new_theta = levenbergMarquardt(LM.theta, LM.grad, LM.hessian, clm);
      // set range J of new_param
      new_theta[M] = Math.min(new_theta[M], p_max);
      new_theta[M] = Math.max(new_theta[M], p_min);
      new_theta[M + 1] = Math.min(new_theta[M + 1], p_max);
      new_theta[M + 1] = Math.max(new_theta[M + 1], p_min);

      const new_LM = calcLMData(W, hist, syn_function_data, new_theta, d_s, tau1, tau2, beta, sync_min_s);

      const improvement = new_LM.logP - LM.logP;
      if (improvement >= 0) {
        LM = new_LM;
        clm *= eta;
        if (improvement < conv_thre) break;
      } else if (improvement > -conv_thre) {
        break;
      } else {
        clm /= eta;
      }
    }

    if (d_s_index == 0 || best_LM.logP < LM.logP) {
      best_d_s = d_s;
      best_LM = LM;
    }
  }

  const nb = M / 2;
  let max = Math.floor(tau1 + 0.1);
  let Jij = best_LM.theta[M];
  let Jji = best_LM.theta[M + 1];

  let cc0 = 0;
  for (let k = 0; k < max; k++) cc0 += Math.exp(best_LM.theta[nb + best_d_s + k]);
  cc0 /= max;
  const Jij_min = Math.sqrt(16.3 / tau1 / cc0);
  let n12 = tau1 * cc0;
  if (n12 <= 10) Jij = 0;

  cc0 = 0;
  max = Math.floor(tau2 + 0.1);
  for (let k = 0; k < max; k++) cc0 += Math.exp(best_LM.theta[nb - best_d_s - k]);
  cc0 /= max;
  const Jji_min = Math.sqrt(16.3 / tau2 / cc0);
  n12 = tau2 * cc0;
  if (n12 <= 10) Jji = 0;

  return [Jij, Jji, Jij_min, Jji_min, hist, best_LM.theta, best_d_s];
}

function estimateConnectivityMatrix(data, W, bins, d_s_list, tau, beta, eta, conv_thre, t_start, t_end, sync_min_s, p_min, p_max) {
  const N = data.length;

  const J = [];
  const J_min = [];
  const theta_list = [];
  const best_d_s = [];
  const hist_list = [];

  const count_max = N * (N - 1) / 2;
  const performance_start = performance.now();
  let count = 0;

  for (let i = 0; i < N; i++) { // pre
    J[i] = [];
    J_min[i] = [];
    for (let j = 0; j < i; j++) { // post
      // Jij : from i to j, here
      const [Jij, Jji, Jij_min, Jji_min, hist, theta, d_s] = estimateConnectivity(data[i], data[j], W, bins, d_s_list, tau[j], tau[i], beta, eta, conv_thre, t_start, t_end, sync_min_s, p_min, p_max,
        rate => {
          const elap = performance.now() - performance_start;
          const progress = (count + rate) / count_max;
          let rest = '?? : ?? : ??';
          if (progress > 1e-6) {
            const sec = Math.floor(elap * (1 - progress) / progress / 1000);
            const h = Math.floor(sec / 3600);
            const m = Math.floor((sec % 3600) / 60);
            const s = sec % 60;
            rest = `${h} : ${('00' + m).slice(-2)} : ${('00' + s).slice(-2)}`;
          }
          self.postMessage({
            type : 'progress',
            value : {
              progress : progress,
              rest : rest
            }
          });
        }
      );
      J[i][j] = Jij;
      J[j][i] = Jji;
      J_min[i][j] = Jij_min;
      J_min[j][i] = Jji_min;
      theta_list.push({
        i : i,
        j : j,
        theta : theta,
      });
      best_d_s.push({
        i : i,
        j : j,
        d_s : d_s,
      });
      hist_list.push({
        i : i,
        j : j,
        hist : hist,
      });

      count++;
    }
    J[i][i] = 0;
    J_min[i][i] = 0;
  }

  return [J, J_min, hist_list, theta_list, best_d_s];
}

self.addEventListener('message', (message) => {
  const data = message.data;
  const [J, J_min, hist, theta, d_s] = estimateConnectivityMatrix(data.spike_train, data.W, data.bins, data.d_s, data.tau, data.beta, data.eta, data.conv_thre, data.t_start, data.t_end, data.sync_min_s, data.p_min, data.p_max);

  self.postMessage({
    type : 'result',
    value : {
      J : J,
      J_min : J_min,
      theta : theta,
      d_s : d_s,
      hist : hist,
      W : data.W,
      tau : data.tau
    }
  });
});
