# Supplementary material for: Reconstructing neuronal circuitry from parallel spike trains
Source: Nat Commun. 2019 Oct 2;10:4468. doi: 10.1038/s41467-019-12225-2 (PMC6775109; doi:10.1038/s41467-019-12225-2)
Supplement: Supplementary file 4 — Source Data [file 41467_2019_12225_MOESM4_ESM.zip › js/main.css]

.collapse-toggle::after {
    content: "\25B6";
    float: right;
    transition-duration: 300ms;
    transform: rotate(-90deg);
}
.collapse-toggle.collapsed::after {
    transform: rotate(90deg);
}
