# Supplementary material for: Reconstructing neuronal circuitry from parallel spike trains
Source: Nat Commun. 2019 Oct 2;10:4468. doi: 10.1038/s41467-019-12225-2 (PMC6775109; doi:10.1038/s41467-019-12225-2)
Supplement: Supplementary file 4 — Source Data [file 41467_2019_12225_MOESM4_ESM.zip › js/main.js]

import log from './log.js';
import InputParser from './input_parser.js';
import util from './util.js';
import ResultManager from './result_manager.js';
import ResultTable from './result_table.js';
import NeuralCircuit from './neural_circuit.js';
import CCGraph from './cc_graph.js';
import NeuralConnectivityEstimator from './neural_connectivity_estimator.js';
import * as example from './example.js';

$(() => {

const neural_circuit = new NeuralCircuit('circuit');
const result_table = new ResultTable('result');
const cc_graph = new CCGraph(SVG('cc_graph'), 100, 100, true);
const result_manager = new ResultManager(result_table, neural_circuit, cc_graph, SVG('cc_graph_list'), $('#p_toggle').data('scale') - 0);
let sample_id = 0, shown_sample_no = 0;

$('#run').on('click', (() => {
  let running = false;
  let estimator, filereader, progress_timer;

  const finish_estimation = () => {
    running = false;
    $('#progress_bar').css('width', "0%").text('0%');
    $('#rest').text('');
    $('#run').text('Estimate connectivity').removeClass('btn-warning').addClass('btn-primary').attr('disabled', null);
    clearInterval(progress_timer);
  };

  return () => {
    if (running) {
      if (estimator !== undefined) estimator.abort();

      log.println('-> canceled.');
      finish_estimation();
    } else {
      running = true;
      $('#run').text('Cancel').removeClass('btn-primary').addClass('btn-warning').attr('disabled', 'disabled');

      Promise.resolve()
      .then(() => {
        if (sample_id > 0) {
          log.print(`log : Fetching ... Sample${shown_sample_no} `);
          return fetch(`samp/${sample_id}.txt`)
            .then(response => {
              if (!response.ok) throw new Error('The request for the sample data has failed.');
              const sample_str = response.text();
              log.println('-> completed.');
              return sample_str;
            })
            .catch(e => {
              log.println('-> An error has occurred.');
              throw e;
            });
        } else {
          const file = $('#input_file')[0].files[0];
          if (file == undefined) util.emptyError('Spike data');

          log.print(`log : Loading ... ${file.name} `);
          return new Promise((resolve, reject) => {
            filereader = new FileReader();
            filereader.onload = res => {
              log.println('-> completed.');
              resolve(res.target.result);
            }
            filereader.readAsText(file);
          });
        }
      }).then(data_str => Promise.resolve()
        .then(() => new Promise((resolve, reject) => {
          $('#run').attr('disabled', null);
          log.print('log : Estimating the neuronal circuitry ... ');
          const input_data = InputParser.spike_and_hyperparameter(data_str);

          estimator = new NeuralConnectivityEstimator();
          estimator.oncompleted = result => resolve(result);
          estimator.onerror = message => reject(new Error(message));
          estimator.start(input_data);

          progress_timer = setInterval(() => {
              const progress_val = estimator.progress * 100;
              $('#progress_bar').css('width', progress_val.toFixed(4) + '%').text(progress_val.toFixed(1) + '%');
              $('#rest').text(estimator.rest);
          }, 100);
        }))
        .then((result) => {
          log.println('-> completed.');
          result_manager.result = result;
          finish_estimation();
          // $('#progress_bar').css('width', "100%").text('100%');
        }).catch(e => {
          log.println('-> An error has occurred.');
          throw e;
        })
      ).catch(e => {
        log.error(e);
        finish_estimation();
      });
    }
  };
})());

$('#p_select').on('change', function() {
  const scale = Number($(this).val());
  result_manager.scale = scale;
}).trigger('change');

$('#input_file').on('change', function() {
  const file = $('#input_file')[0].files[0];
  if (file === undefined) $('#input_file_path').val('');
  else $('#input_file_path').val(file.name);
});

$('.sample-button').on('change', function() {
  sample_id = Number($(this).val());
  shown_sample_no = Number($(this).data('no'));
});
$('.sample-button[value="2"]').trigger('click');

$('#csv_button').on('click', function() { result_manager.downloadCSV($('#p_toggle').text() + '.csv'); });
$('#table_svg_button').on('click', function() { result_manager.downloadTable(`table ${$('#p_toggle').text()}.svg`); });
$('#circuit_svg_button').on('click', function() { result_manager.downloadCircuit(`circuit ${$('#p_toggle').text()}.svg`); });
$('#cc_graph_list_button').on('click', function() { result_manager.downloadCCGraphList('graph_list.svg'); });
$('#input_file_button').on('click', function() {
  sample_id = 0;
  $('#input_file').trigger('click');
});
$('#table_zoom').on('change', function() { result_table.zoom = $(this).val() - 0; });
$('#unit').on('change', function() {
  const scale = Number($(this).val());
  let unit = 'sec';
  if (scale == 0) unit = 'msec';
  else if (scale == 3) unit = 'µsec';

  $('#gamma_unit').html(`&times; 10<sup>${-4 - scale}</sup>&nbsp;&nbsp;[ 1 / ${unit} ]`);
  $('#tau_unit').html(`${scale == 0 ? '' : `&times; 10<sup>${scale}</sup>&nbsp;&nbsp;`}[ ${unit} ]`);
  $('#WIN_unit').html(`${scale == 0 ? '' : `&times; 10<sup>${scale}</sup>&nbsp;&nbsp;`}[ ${unit} ]`);
  $('#t_start_unit').html(`${scale == -3 ? '' : `&times; 10<sup>${scale + 3}</sup>&nbsp;&nbsp;`}[ ${unit} ]`);
  $('#t_end_unit').html(`${scale == -3 ? '' : `&times; 10<sup>${scale + 3}</sup>&nbsp;&nbsp;`}[ ${unit} ]`);
}).trigger('change');

$('#experimental_data').on('change', function() {
  if ($('#experimental_data').prop('checked')) $('#sync_min_s').attr('readonly', null);
  else $('#sync_min_s').attr('readonly', 'readonly');
});

$('#ei').on('change', function() {
  const str = $(this).val();
  try {
    const shape = InputParser.shape(str);
    result_manager.shape = shape;
  } catch(e) {
    result_manager.shape = [];
  }
});

// initialize
$('#progress_bar').css('width', "0%").text('0%');
$('#run').text('Estimate connectivity').addClass('btn-primary');
$('#console_log').val('');
$('#experimental_data').attr('checked', null).trigger('change');
$('#table_zoom').trigger('change');

result_manager.result = example.ex1;
result_manager.table.onclick(11, 5);

});
