# Supplementary material for: Reconstructing neuronal circuitry from parallel spike trains
Source: Nat Commun. 2019 Oct 2;10:4468. doi: 10.1038/s41467-019-12225-2 (PMC6775109; doi:10.1038/s41467-019-12225-2)
Supplement: Supplementary file 4 — Source Data [file 41467_2019_12225_MOESM4_ESM.zip › js/special_functions.js]

var special_functions = special_functions || {};

((mod) => {
  class cheb_series {
    constructor(c, order, a, b, order_sp) {
      this.c = c;
      this.order = order;
      this.a = a;
      this.b = b;
      this.order_sp = order_sp;
    }
  }

  const AE11_data = [
     0.121503239716065790,
    -0.065088778513550150,
     0.004897651357459670,
    -0.000649237843027216,
     0.000093840434587471,
     0.000000420236380882,
    -0.000008113374735904,
     0.000002804247688663,
     0.000000056487164441,
    -0.000000344809174450,
     0.000000058209273578,
     0.000000038711426349,
    -0.000000012453235014,
    -0.000000005118504888,
     0.000000002148771527,
     0.000000000868459898,
    -0.000000000343650105,
    -0.000000000179796603,
     0.000000000047442060,
     0.000000000040423282,
    -0.000000000003543928,
    -0.000000000008853444,
    -0.000000000000960151,
     0.000000000001692921,
     0.000000000000607990,
    -0.000000000000224338,
    -0.000000000000200327,
    -0.000000000000006246,
     0.000000000000045571,
     0.000000000000016383,
    -0.000000000000005561,
    -0.000000000000006074,
    -0.000000000000000862,
     0.000000000000001223,
     0.000000000000000716,
    -0.000000000000000024,
    -0.000000000000000201,
    -0.000000000000000082,
     0.000000000000000017
  ];
  const AE11_cs = new cheb_series(AE11_data, 38, -1, 1, 20);
  const AE12_data = [
     0.582417495134726740,
    -0.158348850905782750,
    -0.006764275590323141,
     0.005125843950185725,
     0.000435232492169391,
    -0.000143613366305483,
    -0.000041801320556301,
    -0.000002713395758640,
     0.000001151381913647,
     0.000000420650022012,
     0.000000066581901391,
     0.000000000662143777,
    -0.000000002844104870,
    -0.000000000940724197,
    -0.000000000177476602,
    -0.000000000015830222,
     0.000000000002905732,
     0.000000000001769356,
     0.000000000000492735,
     0.000000000000093709,
     0.000000000000010707,
    -0.000000000000000537,
    -0.000000000000000716,
    -0.000000000000000244,
    -0.000000000000000058
  ];
  const AE12_cs = new cheb_series(AE12_data, 24, -1, 1, 15);
  const E11_data = [
    -16.11346165557149402600,
      7.79407277874268027690,
     -1.95540581886314195070,
      0.37337293866277945612,
     -0.05692503191092901938,
      0.00721107776966009185,
     -0.00078104901449841593,
      0.00007388093356262168,
     -0.00000620286187580820,
      0.00000046816002303176,
     -0.00000003209288853329,
      0.00000000201519974874,
     -0.00000000011673686816,
      0.00000000000627627066,
     -0.00000000000031481541,
      0.00000000000001479904,
     -0.00000000000000065457,
      0.00000000000000002733,
     -0.00000000000000000108
  ];
  const E11_cs = new cheb_series(E11_data, 18, -1, 1, 13); 
  const E12_data = [
    -0.03739021479220279500,
     0.04272398606220957700,
    -0.13031820798497005440,
     0.01441912402469889073,
    -0.00134617078051068022,
     0.00010731029253063780,
    -0.00000742999951611943,
     0.00000045377325690753,
    -0.00000002476417211390,
     0.00000000122076581374,
    -0.00000000005485141480,
     0.00000000000226362142,
    -0.00000000000008635897,
     0.00000000000000306291,
    -0.00000000000000010148,
     0.00000000000000000315
  ];
  const E12_cs = new cheb_series(E12_data, 15, -1, 1, 10);
  const AE13_data = [
    -0.605773246640603460,
    -0.112535243483660900,
    0.013432266247902779,
    -0.001926845187381145,
    0.000309118337720603,
    -0.000053564132129618,
    0.000009827812880247,
    -0.000001885368984916,
    0.000000374943193568,
    -0.000000076823455870,
    0.000000016143270567,
    -0.000000003466802211,
    0.000000000758754209,
    -0.000000000168864333,
    0.000000000038145706,
    -0.000000000008733026,
    0.000000000002023672,
    -0.000000000000474132,
    0.000000000000112211,
    -0.000000000000026804,
    0.000000000000006457,
    -0.000000000000001568,
    0.000000000000000383,
    -0.000000000000000094,
    0.000000000000000023
  ];
  const AE13_cs = new cheb_series(AE13_data, 24, -1, 1, 15);
  const AE14_data = [
    -0.18929180007530170,
    -0.08648117855259871,
     0.00722410154374659,
    -0.00080975594575573,
     0.00010999134432661,
    -0.00001717332998937,
     0.00000298562751447,
    -0.00000056596491457,
     0.00000011526808397,
    -0.00000002495030440,
     0.00000000569232420,
    -0.00000000135995766,
     0.00000000033846628,
    -0.00000000008737853,
     0.00000000002331588,
    -0.00000000000641148,
     0.00000000000181224,
    -0.00000000000052538,
     0.00000000000015592,
    -0.00000000000004729,
     0.00000000000001463,
    -0.00000000000000461,
     0.00000000000000148,
    -0.00000000000000048,
     0.00000000000000016,
    -0.00000000000000005
  ];
  const AE14_cs = new cheb_series(AE14_data, 25, -1, 1, 13);

  const cheb_eval = (cs, x) => {
    let d = 0.0;
    let dd = 0.0;

    let y = (2.0 * x - cs.a - cs.b) / (cs.b - cs.a);
    let y2 = 2.0 * y;

    let e = 0.0;

    for (let j = cs.order; j >= 1; j--) {
      let temp = d;
      d = y2 * d - dd + cs.c[j];
      e += Math.abs(y2 * temp) + Math.abs(dd) + Math.abs(cs.c[j]);
      dd = temp;
    }

    {
      let temp = d;
      d = y * d - dd + 0.5 * cs.c[0];
      e += Math.abs(y * temp) * Math.abs(dd) + 0.5 * Math.abs(cs.c[0]);
    }

    return d;
  };

  const expi_E1 = (x) => {
    let ret = undefined;
    if (x <= -10.0) {
      const s = 1.0 / x * Math.exp(-x);
      const c = cheb_eval(AE11_cs, 20.0 / x + 1.0);
      ret = s * (1.0 + c);
    } else if (x <= -4.0) {
      const s = 1.0 / x * Math.exp(-x);
      const c = cheb_eval(AE12_cs, (40.0 / x + 7.0) / 3.0);
      ret = s * (1.0 + c);
    } else if (x <= -1.0) {
      const ln_term = -Math.log(Math.abs(x));
      const c = cheb_eval(E11_cs, (2.0 * x + 5.0) / 3.0);
      ret = ln_term + c;
    } else if (x == 0.0) {
      ret = Number.POSITIVE_INFINITY;
    } else if (x <= 1.0) {
      const ln_term = -Math.log(Math.abs(x));
      const c = cheb_eval(E12_cs, x);
      ret = ln_term - 0.6875 + x + c;
    } else if (x <= 4.0) {
      const s = 1.0 / x * Math.exp(-x);
      const c = cheb_eval(AE13_cs, (8.0 / x - 5.0) / 3.0);
      ret = s * (1.0 + c);
    } else {
      const s = 1.0 / x * Math.exp(-x);
      const c = cheb_eval(AE14_cs, 8.0 / x - 1.0);
      ret = s * (1.0 + c);
    }
    return ret;
  };

  mod.expi = (x) => {
    return -expi_E1(-x);
  };
}) (special_functions);
