# Supplementary material for: Reconstructing neuronal circuitry from parallel spike trains
Source: Nat Commun. 2019 Oct 2;10:4468. doi: 10.1038/s41467-019-12225-2 (PMC6775109; doi:10.1038/s41467-019-12225-2)
Supplement: Supplementary file 4 — Source Data [file 41467_2019_12225_MOESM4_ESM.zip › js/Readme.txt]

#  GLMCC: A method for reconstructing neuronal circuitry from spike trains

This is the javascript code of GLMCC and aims at providing a framework for econstructing neuronal circuitry from spike trains. This code was developed by Masahiro Naito, Ryota Kobayashi, and Shigeru Shinomoto (Kyoto University). 


##  Requirements
 -  Firefox (if you are offline)
    Please visit the following page if you don't install Firefox:
      https://www.mozilla.org/en-US/firefox/
 
##  Getting started
 
 - If you can connect to the internet, please visit our website
      http://www.ton.scphys.kyoto-u.ac.jp/~shino/GLMCC/

 - If you cannot connect to the internet, open "index.html" by Firefox.

##  Running codes
 You can either test our algorithm with sample data sets or your own spike data.
 
 Testing our algorithm with sample data sets:
   1) Click either "Sample 1", "Sample 2", "Sample 3", or "Sample 4". 
   2) Click "Estimate connectivity" for reconstructing neuronal circuitry. 
   3) You will find the connectivity matrix and the cross-correlogram in the below. 
  
 Testing our algorithm with your spike data:
   1) Click "Upload your data" and upload your spike trains. See "How to prepare your data" for details. 
   2) Click "Estimate connectivity" for reconstructing neuronal circuitry. 
   3) You will find the connectivity matrix and the cross-correlogram in the below. 
  
## License
 This project is licensed under the terms of the MIT license.


Please contact Shigeru Shinomoto if you have any questions.
