# Supplementary material for: Reconstructing neuronal circuitry from parallel spike trains
Source: Nat Commun. 2019 Oct 2;10:4468. doi: 10.1038/s41467-019-12225-2 (PMC6775109; doi:10.1038/s41467-019-12225-2)
Supplement: Supplementary file 4 — Source Data [file 41467_2019_12225_MOESM4_ESM.zip › js/example.js]

export const ex1 =
{"J":[[0,-0.07649013667176137,-0.5065424144829886,0.018507476373699733,-0.2880776014493533,0.24395541957162425,0.05977891682188761,-0.09917508210546298,0.13043285455080056,0.33601863123580283,-0.07361369806363514,0.42279043551881484,0.12531720982282735,0.19134791365900528,0.5500879590134098,-0.176580802943641,0.142261099406803,1.6715428535744006,0.21181334340670105,0.310639045030797],[0.30515567955743167,0,0.13849836530149484,0.07588049469772737,-0.13285917241467946,-0.2697398594763731,0.414895606705353,0.3071324591776583,0.030762541132308464,0.05667029975439019,-0.35906162546556536,0.4907009376178008,-0.09443320506695485,0.39254665697185603,0.24593074107284785,0.32554427155425725,0.10350805766446944,0.1577726942739246,0.17047110552297132,0.35602043720924026],[-0.07497127307626528,0.1111561353859753,0,-0.3389957634185142,0.0054773298149759335,0.27028837505796227,0.06946616286628245,-0.04137374535754674,0.16904278410032797,0.015476748529220546,0.13661737845575933,-0.4031955278983059,0.6158570362556535,0.17333313692252994,0.30816049255823363,1.1225089528776648,0.17810802066925166,0.1780170254604471,0.19687065578035245,0.5351609295717384],[-0.29945496236752384,-0.03383144885367809,-0.1231887695721854,0,-0.44730450311200254,0.3633680955458556,0.8719807732640917,-0.1419426581401788,0.06583396740417334,0.2679124525515751,0.46773749606951653,0.08562231142012065,-0.29451511656104123,-0.022984920174236825,-0.07911117253756479,0.08427007558652627,0.08984094077518387,0.46792788766900845,0.11392016846585973,-0.2111166741822861],[3.6396624596888154,-0.43321252253955045,0.040453898517482344,0.6449341566625236,0,-0.08058742739465745,0.3321913304880964,0.020955911889441462,-0.09568525998802493,0.41921972457145307,0.6562622879751687,0.5508203131249274,-0.09404570995330619,0.161112297469715,-0.21258008795655434,0.038421069302170124,-0.1859167603439564,0.5051038071657915,0.17344250914865286,0.1048188515437946],[0.2121858240674215,-0.475811697112341,-0.29196391999503146,0.09409370124834526,1.0396881605543358,0,-0.37260132933926504,0.20705628445503008,-0.029284545106699835,2.569857133035006,0.36396456337051347,0.9552876724743208,-0.8815932096949638,-0.2866360169281448,0.235905264053801,-0.13102647417150554,0.41537079337391275,0.10028877720954747,0.5237603926007547,0.031781764069488426],[-0.049743461856179366,-0.4229716341224269,0.10885161022926541,-0.01656502104608598,-0.05960196911880278,0.3119807883582452,0,0.17753343003586125,0.3964266523855093,-0.12047393140164679,0.18568446116892273,0.34138699104343007,-0.0011404513639617462,-0.14081483728018868,-0.42461857729729374,0.0316231298147609,-0.024080784945851585,0.2204022337296232,0.2625470857788689,0.1599745958008262],[0.34441615071154696,0.3539597654301317,-0.061319630934346496,0.24650462230115827,2.128420422035375,0.21707465306863952,0.21922489143114524,0,-0.4194052678643866,0.3910096021501668,-0.3741478777636589,0.1800077231021393,0.988283264773097,-0.3497720048640488,-0.4935049904307118,-0.1677156146493706,0.13745965460553167,0.09764769211350458,0.1959258598714392,-0.03169307523704293],[-0.0008741480632386155,0.06892966661258215,0.18230893885957727,-0.09813318089366894,-0.20937624527583987,0.4821691288887087,0.21836015207561893,3.174671315933224,0,-0.16770689150264165,-0.0008832250727510787,0.04420588345398629,0.311505115985254,0.09362339985472225,-0.09251119859592913,0.20477367680396502,2.2264074614100675,1.6025348727135091,0.03792522969564389,0.2369004733157406],[-0.687790957609918,0.2065392060051768,0.5672698882285945,0.330665404229879,0.054971283173843394,-0.019771703472543433,0.5165484463830107,-0.030806749508685186,-0.27559446945548743,0,0.6567910951504876,0.07475067732633113,0.23708503976682688,0.5162994550815168,-0.28420460055187063,0.12676259654062166,0.7213191225436367,0.20832138912590625,0.4392593345003823,0.1630081353061413],[0.18114562455236077,-0.21508536963037314,-0.13093942949963494,0.07455553970871014,0.07091062620401649,0.07550774424125992,-0.4241593483430791,-0.6216494900617275,0.20807299794050405,-0.36201909272819044,0,-0.17047426073756924,0.3141149829124063,0.05329480600006117,0.1756335991231469,0.41645595062451624,0.07870768240581758,0.1819123280832966,0.5600792100553784,0.472818288906236],[-0.48823503217005,-0.22814042211127156,0.3724348203927618,0.21511622345608722,0.32039756180735757,-0.07076045895581808,-0.01990987327675284,-0.029008540102019573,0.20012036203205896,-0.18215971476827048,0.3684922560781261,0,-0.14458857881839074,0.45242202165408246,-0.03959628829329341,0.13789351349462078,0.15429467776710865,1.1464725977744055,0.16771853308637416,0.14658506151600917],[-0.015557984322120187,0.22508349299527333,0.2683948287428855,0.4806052507062799,0.04409239394763945,0.7517406562304249,0.13629966268846586,0.25464796338213974,-0.15247842443427737,0.22956369152436884,0.2924528913812693,0.14786574381681578,0,0.22671882072898744,-0.10650515917299172,0.18629114975197453,0.052456589621668576,0.013283714465999531,0.44441537976490514,0.4351093943480851],[0.06861382009967067,-0.12595654112903232,-0.3459982064168263,0.14989090701275506,-0.1742863595663863,0.6979725014554291,0.5648357426935846,-0.09994788540516367,0.15044202382216673,-0.18952034939170204,-0.7185775263417249,0.05581319944328643,-0.13825675767430326,0,1.374131493807948,0.1381803690412815,0.04656624762578815,-0.09256498091830485,-0.0491874252553402,0.34631097768612235],[0.7250751999077235,-0.015644639332361668,0.7253220591506166,0.3322346918067233,-0.3288709479710035,0.27004513604837516,0.15315813863546474,-0.04600044355303563,0.4950916386534476,0.5974303524658549,-0.2567519857538178,0.12068389167442255,0.059612750415901576,0.1343603864125173,0,-0.022150221885043352,0.445142067988847,0.23803669542510522,-0.16606708416427,0.5750075970350415],[0.10676187189071916,0.16696615554885305,-0.369792908096034,0.3678575945306886,-0.6982268479681167,0.29749554190149824,0.11983851155796509,0.3620379337753337,0.32830271981510195,0.6883939803344442,0.2542976621365107,0.2437655489159296,0.058087035340496924,-0.08324905434105949,0.3345334948046911,0,0.25913523910658265,0.29965785761267416,0.1790098889119869,0.3297565779046807],[-0.42491687649242477,-0.26747748875613875,-0.18935367157555533,-0.37298110604139795,-0.07938063221937178,-0.16724210661649516,0.015370055255488539,-0.32442453148408384,-2.0884571100311558,-0.1842381632474726,0.0015113655644624021,-1.0454082846262736,-0.2639876258671285,0.07804257756783903,-0.26373551339441503,-0.48113853194772177,0,0.06530338552454036,-0.008826690678256607,-0.15084258679011717],[-0.011904581666129746,0.21823423659915805,-0.18591539951680372,0.27739989625900835,0.21872530553303585,0.05483583478620904,-0.13133620020559206,-0.45572625086047236,-1.2868345888059378,-0.03609576992111717,-0.10719618905133194,-0.34385738249434944,-0.7824436002386485,0.12297341424896692,-0.21059341963535158,0.45845142086037,0.08775999762755204,0,-1.408464932682056,0.10005755335238707],[-0.0211499710094463,0.03201694991420678,-0.1588512118679252,-0.06970169708525394,-0.25519793535015056,-0.14025519656318253,0.23767927195866545,-0.18549528214935068,-0.013136417836233948,-1.9966280952509896,-1.8826545505254317,-0.1802227440103317,-0.166503395763085,-0.2333795459576909,-0.21785902843386157,-0.09107414499076856,0.12053535818537127,-0.4566915601028645,0,0.055508137712986384],[-0.15567227273742942,-0.8922433253440692,0.03259368119537548,0.3524665160434216,-0.1011334329300683,0.027645868225501597,-0.12224320401998884,0.04171613884453222,-0.03820620348437984,-0.5233692697874264,0.18469278371337297,-0.2801967961301844,0.06033169042666992,-0.028311265409898475,0.018102262323078447,0.011320369164916235,0.08066080237181869,0.0789005212690325,0.062071548851877996,0]],"J_min":[[0,0.630667986252102,0.710207130813643,0.6250129185087309,0.3753301541401794,0.5706612579927197,0.49452423167156906,0.547023414487247,0.483549302833418,0.6826185404619406,0.7692576183749458,0.6053389563006903,0.7178300625158952,0.6180194178989932,0.7680494121883666,0.6191475595802773,0.38703170132131304,0.36694817776322647,0.3577787302055657,0.4705412961068172],[0.6366256277002561,0,0.7870139464862016,0.6919571613126995,0.6555267100289172,0.6198131230059319,0.48348344878260535,0.5976314484290783,0.5007849220173252,0.7936684295517633,0.8434396750261474,0.6500147070903173,0.7696699423963947,0.6759811207356599,0.7983497702918068,0.6972151509693748,0.39975049650070305,0.43954290184073624,0.3949368585029254,0.5298888107545421],[0.7015701881114255,0.7809337093027027,0,0.7471180328464754,0.7088524307235624,0.7080890730338043,0.5799025480503358,0.7005934262946537,0.5960755873314755,0.905666633100649,0.9136394783005773,0.7467192758705589,0.9111029459728618,0.7536067765088584,0.9046815364884365,0.7536269097273366,0.4638534978510656,0.5038196664363652,0.4403028940699091,0.5474504862125809],[0.6241784929510356,0.690696804413106,0.7379252700786311,0,0.6642918515067993,0.635582126771997,0.5148836384244925,0.6006956781423283,0.5314117137378623,0.7817195282947025,0.8021901487322242,0.6908056486955992,0.7822748921871345,0.6925325561418504,0.7680446807894685,0.695141834708916,0.40367085513030104,0.4588019832341126,0.3956978699629715,0.5287408113295097],[0.3460334100417379,0.6567744286040316,0.7127878810809757,0.6589362838473689,0,0.5779084813237346,0.5196169343836025,0.5552330449592117,0.4902469550368769,0.739411540427052,0.7882255485246629,0.6838681302921407,0.7334969435326312,0.653830972435055,0.7371393740992542,0.6595095997541732,0.40776568931494106,0.41821730016823155,0.3748274319990357,0.48707218089506144],[0.5650941831745206,0.6231640138795529,0.721464192583441,0.6326197529684027,0.5729846778403029,0,0.4732920715565568,0.5545094306759654,0.4911389428349036,0.5907964886240046,0.6925055063280722,0.5922380408452683,0.7156487033232324,0.6017490137801055,0.6953565828596675,0.6345623337740792,0.36173255079160715,0.38962886497217863,0.332696972856393,0.47780445531833754],[0.49727743150937515,0.4987009638438733,0.583124955343077,0.5238476093071295,0.5237790548798743,0.475475596074582,0,0.46633050503634144,0.3947311985976072,0.5938423465459355,0.6424476054806927,0.5372413746815893,0.5996802128800643,0.5175328417418115,0.6300699522702035,0.5228082452632016,0.32148607093419085,0.35467021799583337,0.3134869436127524,0.37658591597658087],[0.5387401852813717,0.6000655871164018,0.7015959563025758,0.6060777530009372,0.5355199496212797,0.5598861378175122,0.4670955348268702,0,0.3400202497166193,0.7122572321585647,0.7246759889623227,0.6097770637569726,0.6798676300327627,0.592463264902143,0.6973125481812699,0.5935154247956569,0.3222679809365679,0.3907745022795236,0.33220859545332215,0.44886448594602063],[0.4829226638301587,0.5026535551780585,0.5913122110683106,0.528981911768162,0.48142079916556146,0.48119349685127755,0.3960290557829633,0.3044238796629819,0,0.5953101329448719,0.609187032517805,0.5172423260728015,0.6012967650564168,0.5147001986756095,0.6156351280124104,0.5100918488006649,0.26820412861194787,0.33514146108593773,0.3021359327279804,0.3846987745519269],[0.6896313862606581,0.792498416895953,0.9050643383244092,0.7856755547999301,0.7415161197231941,0.6211865000050969,0.6012979306156178,0.7223854450785252,0.6003326675744206,0,0.8534057321213452,0.7804709808821879,0.9049804423730256,0.7503297299706464,0.9257523265589511,0.82126329872317,0.4761131822749924,0.49609564315757765,0.49423898621250484,0.5726862501524957],[0.7699401412367028,0.8417793104877588,0.9207745496347903,0.8040330784871972,0.785867234545756,0.6932264611830186,0.6436097240031877,0.7308062113669933,0.6151294040820731,0.8728403838845563,0,0.7710897939757628,0.9405819549388043,0.8051089841552008,0.958777036515706,0.7999542754417281,0.4845565037783116,0.5045529026412279,0.476657359307166,0.5786180940728826],[0.611067272517338,0.6487347918871442,0.7532797957098968,0.6961450829784597,0.6870106498838504,0.6011661981366169,0.5356274875109874,0.6107313812945215,0.5194033066342814,0.7759136768157167,0.7695599180197362,0,0.7845221416687206,0.6741321334219172,0.7635786086294919,0.674459716989819,0.4130502884041906,0.4093080198307318,0.3894935884987303,0.4925010574103122],[0.7185389551404736,0.7709139963065703,0.9097870240704549,0.7878164035499502,0.7357714063535674,0.7082595020897172,0.5948991334823709,0.6856230903089381,0.6044901646536116,0.9045961224518424,0.9391480468794505,0.7864778379223006,0,0.7480688427847957,0.8327124850066309,0.7679626053120572,0.4706585034377192,0.5061152134179414,0.4564423883390602,0.5456467228471109],[0.6170016844165442,0.6784689045620464,0.7457580969216299,0.6996172107225082,0.6505581463038622,0.6061261443236597,0.5172193969076203,0.5828915414733288,0.5136714951462779,0.7620795652958581,0.8083217512324479,0.6762175529779751,0.7402160442330126,0,0.7616787488098682,0.6951466848671399,0.417238849700255,0.4458787533198204,0.39216928200087636,0.4955156149687705],[0.7712322863800173,0.7944511366431459,0.9041276999520991,0.7700482469583457,0.7376777284285796,0.6894993455021721,0.629688680254758,0.6878333413100847,0.6121729128724815,0.9284235707246249,0.9514099032621965,0.7649071919019818,0.8360647940998481,0.7746254178778006,0,0.8214082056869113,0.47176744047122665,0.507939198004081,0.4441400799839585,0.593886387515022],[0.6223290380213117,0.6949391808779285,0.7544357851246926,0.6924292101552508,0.6599317203321113,0.6265397749414926,0.5216869073415595,0.5933973720833066,0.5098003907734296,0.819741443883422,0.8083738526828188,0.678318940971958,0.7708863147033238,0.6911062104747367,0.8197735169950985,0,0.42081176100788603,0.446713826734252,0.39569989962370583,0.49696085824290087],[0.39196361961134835,0.3941040109109814,0.4675584332047929,0.40064120219974697,0.4107549781356422,0.36484760858046017,0.3241005587458447,0.3320297162900294,0.30644841558186003,0.47541012044914677,0.4821492723595455,0.4211305351456987,0.4711505516756532,0.4145386789547576,0.479505897965799,0.434836502076862,0,0.2737865612953595,0.23366902463139114,0.30472691097751314],[0.37880493898534057,0.43627654907509666,0.4985823583046429,0.4538677033874751,0.4285361888072582,0.3859767008350856,0.3523344929798779,0.39621654796775696,0.34879605018867915,0.49221918701589346,0.5072151256638908,0.4175651953991053,0.5179522657823423,0.44388383167923806,0.5038733068317871,0.44521871672495134,0.2728584944883134,0,0.290527564894583,0.3190385532796402],[0.36284038875741464,0.40090651578348874,0.44013668443958176,0.3942325629761337,0.37567956274833586,0.33873260213273176,0.3153048318688975,0.3375147639411891,0.30057553506691287,0.5111071916940136,0.4828510412379607,0.38592143597934053,0.4587985973642225,0.3893364865990247,0.4453818028142048,0.39421544856101287,0.23697308982611606,0.28833111517227744,0,0.2866892170151117],[0.46553820677464464,0.5326058454901665,0.5484434497850786,0.5120315933295225,0.48681966041096814,0.467989485041699,0.38114803357323424,0.4522810951418801,0.3937147400452137,0.564833768274192,0.5825250451213723,0.4918916265458836,0.548075146409901,0.500412433158815,0.5919106607023467,0.4998102468244852,0.307233441349129,0.3207710276164206,0.2866094043685388,0]],"theta":[{"i":1,"j":0,"theta":[2.339391027360133,2.3387347565086842,2.339170513174922,2.339949427097946,2.341323515145552,2.3420463446952917,2.3431197934967867,2.343046652911058,2.3430767302582165,2.3427101009201072,2.3429458068835682,2.343534456797827,2.3439775771581712,2.3452763143773883,2.3469340444612117,2.350205082878218,2.3530979749495082,2.354120294624637,2.3552747034101214,2.354564205594613,2.3547368834587226,2.3554181324580874,2.354859671161504,2.35480993053884,2.3540186541095465,2.352983597915332,2.351701833424779,2.3512947291835333,2.3497608771160587,2.3485958210698,2.3465459532700983,2.3446052029241335,2.3427675946550437,2.340527174944294,2.3386266277656387,2.337809109718964,2.336570041224256,2.335653066822669,2.3355517776819736,2.334010721818152,2.333269315720049,2.3320671741633006,2.330890392659976,2.3294721493952637,2.3280412402637847,2.3276966623106565,2.326409054434598,2.3251392086058975,2.3230513887186373,2.321765261731815,2.3189025479533054,2.3169559624372855,2.315295563471045,2.3131671434666385,2.3098491045432588,2.306388963697058,2.3026350922734506,2.3002215569589017,2.2975626446672597,2.29634131024373,2.2960087162783815,2.296404056069536,2.298001467663434,2.2999092884314334,2.3016163082489434,2.3041143930730454,2.306400190287893,2.3077219548804373,2.3090771671057446,2.31021469131355,2.312383851238751,2.314587370492581,2.31682867679929,2.319611777500279,2.3206924398044566,2.3213223921612167,2.322252441670198,2.3222343382218518,2.322267550596079,2.322601785844677,2.3237376025512693,2.324177671130781,2.3239229371862082,2.323972610784859,2.3243267104695926,2.325486056514718,2.326953547242111,2.3274828881336798,2.327825395646053,2.3277319166755137,2.3279521872886484,2.3277367533661044,2.3250850478148912,2.3242402699571008,2.322950251774316,2.3229616927867336,2.32202461679787,2.321636629801967,2.32104673971388,2.3197534413395484,0.30515567955743167,-0.07649013667176137]},{"i":2,"j":0,"theta":[2.1158815409843914,2.1152057557651447,2.1156027814550504,2.1155734377435196,2.1151176593754277,2.114734495822567,2.1136731458252203,2.111931402316687,2.1100056517722545,2.1083919041333608,2.1078368149172113,2.107339216530829,2.1058980531207694,2.1037603217437613,2.1029215843337736,2.1013800549604644,2.099132492940934,2.0961741976738093,2.092999002177472,2.089850277998069,2.087221419897865,2.084106824668306,2.081249844202673,2.0783942590944724,2.076033732737497,2.0734127550666406,2.0700250863153533,2.0673626991718135,2.065418652699311,2.063686961733109,2.0609114628299725,2.057833195280688,2.0564416536529664,2.055978363845917,2.0546850387377953,2.054799756732598,2.0565606825298373,2.059455765326972,2.0624708299609473,2.0658365327985893,2.0692774084655197,2.0727596974113003,2.076239335912659,2.080409663379873,2.083825145964476,2.087646567573179,2.091140774285638,2.094428251497277,2.0979959280507106,2.1016010599712445,2.1045010058056914,2.1062017040056458,2.1089566452455,2.1112714966429897,2.1132685385200563,2.114230241898207,2.1161810931892,2.1191427899047435,2.122885321574688,2.12592733481597,2.1285337331888865,2.1307166914173643,2.133486060368557,2.135601784702845,2.139071555780778,2.142905231316994,2.1459879222813205,2.1487027434500847,2.1511817077154167,2.1535560748973346,2.1563316872339087,2.1602651038618315,2.163115282490905,2.166138761811808,2.168092399441895,2.1687306747578683,2.170055150927998,2.1703188567139504,2.1706474717715643,2.171541795531217,2.171628850180209,2.17115887498935,2.1703808772166187,2.168043181476737,2.1668906962598538,2.165920922306377,2.1641317576869374,2.163019315134116,2.16258118285034,2.1618164148965118,2.1627233548373903,2.163803977110342,2.165310634982536,2.167246611859047,2.1688661328048013,2.170172738436608,2.16966928941502,2.1696046843757903,2.1692287826016043,2.1692907639283967,-0.07497127307626528,-0.5065424144829886]},{"i":2,"j":1,"theta":[1.839970195794129,1.840544285337817,1.8421933688505339,1.8446700464860362,1.8477282311985235,1.8506227681163723,1.8526082571718219,1.853937862283123,1.854863706927573,1.8556372729014925,1.8562598007920403,1.8574822916601752,1.858181709523448,1.857859184032026,1.857139209592039,1.8565206473853348,1.8565025258321526,1.8568348399247265,1.856518152418884,1.8565519959406338,1.8569364754600455,1.8574222717649862,1.8580102467953075,1.8587014505876163,1.8597471301021782,1.8598991419212714,1.860407958784486,1.8602746921169995,1.8604995047309185,1.8600832426020746,1.8600258580968387,1.8598280578162487,1.858740549634576,1.8580129005201564,1.857645631191866,1.8581403243314956,1.8602505747667148,1.862483401762914,1.8645970852767189,1.8671010829202375,1.8697572721071867,1.8725800982973793,1.875587305303682,1.8780509009036213,1.8807471436595362,1.882459520718861,1.8849788206668627,1.887359404318461,1.8891404660597986,1.8905749481157854,1.893165223992271,1.8951655882138,1.8973293648873841,1.898160157164936,1.8985818254152436,1.8998054955766024,1.901053052436191,1.9025534220890792,1.90229128531407,1.9022523379422178,1.9031758047660283,1.9038049670917803,1.9041344577101682,1.904909836208738,1.9066285306932564,1.908040427484382,1.9091455623124938,1.9104439724122768,1.9121864281629801,1.913874769452064,1.9147609930137055,1.9160959272143436,1.9168813134681761,1.917118076577583,1.917306299137938,1.9171960519968754,1.9170369533624205,1.9165785813918665,1.917320038996544,1.9185124952670212,1.9201579082600049,1.9225090265601796,1.924319821651287,1.9260933582356337,1.9275826501107465,1.9292902337664308,1.9317190297078426,1.93387321089819,1.9355064883092217,1.9368716806766964,1.9382211480343756,1.9400572276477248,1.9406331073668783,1.9406997865617168,1.940507379103787,1.9403055483418101,1.9403439416710053,1.940497624863336,1.9405168645807636,1.9402766936790825,0.1111561353859753,0.13849836530149484]},{"i":3,"j":0,"theta":[2.3038871014026947,2.303890358543778,2.302396880980182,2.3009029329314377,2.300404783017927,2.2996511882672475,2.299390269503373,2.2996213764245454,2.2988450850208277,2.298559464116052,2.297013803291413,2.2962042579976765,2.2946288178523844,2.293533574206105,2.2924158144714286,2.2910227739712963,2.290101011578015,2.2901482553568964,2.2899146283081278,2.2903995617981563,2.291354263680412,2.2917811064368157,2.2916811628028064,2.2909292078134866,2.2895234110817615,2.2893353376329753,2.2893645702958194,2.2893612414186832,2.2908254201152514,2.291760821342987,2.2929198855755346,2.2955556459174042,2.297674850504817,2.300158040080576,2.303511753416909,2.307119825432081,2.3094918904316284,2.3131346682258855,2.3165583240167167,2.3190227827541983,2.3225359176384037,2.326358766285897,2.330503800866688,2.3351101494739153,2.3391942026688453,2.343397359852529,2.3464880831864994,2.35023413878486,2.352602200701136,2.355598485367382,2.356980879497875,2.3567530297562134,2.3534143347446683,2.3509559978250567,2.3487611866080678,2.3464466032224154,2.343856481561278,2.340565295262389,2.3378797749786053,2.3348447834440686,2.332493557493451,2.330602333498941,2.3289415925975563,2.327276935543469,2.3253696496303267,2.3237270245503896,2.3216043561660373,2.320253648854888,2.3196772281098883,2.3198781080326856,2.320610282822072,2.322378327106532,2.3239388529736322,2.3267974895859913,2.3282128275465293,2.3301894992732475,2.3336083620958155,2.336478824974256,2.339183776623966,2.343230593930312,2.345880081401027,2.348389373870025,2.350765207872814,2.3535139474416242,2.355142921651349,2.356406503977563,2.356558092163839,2.3563481380043765,2.3560261279933568,2.355591244270042,2.3552923647209316,2.3561287206758244,2.355852531907772,2.355463081648741,2.353959352224987,2.3523373902064626,2.351592935871,2.3509740381241877,2.3507290758155666,2.3501074088263154,-0.29945496236752384,0.018507476373699733]},{"i":3,"j":1,"theta":[2.076059137292546,2.0765523838781412,2.077039860421301,2.0775225392995957,2.0780013866609797,2.079727359411283,2.0808289085617724,2.08030824041062,2.0800393141774056,2.0810215938386087,2.0812570489636566,2.0817461549387977,2.0834898967195175,2.0852417789912847,2.0857553306692287,2.0872815951429287,2.0895736595858097,2.0923861662370347,2.0944748269727795,2.0958439056617983,2.097496219366077,2.099185175878826,2.1009142763974613,2.1011871268221474,2.1025043815001276,2.1038688594563784,2.104783515756656,2.1056254318193814,2.1063966001318617,2.1069739446823856,2.1083590888149293,2.1095554454450767,2.111316202893939,2.113895926929614,2.1163011566318835,2.1195384289757273,2.122616479097144,2.1252943106727264,2.1280808523684427,2.1307362429052916,2.132771606218806,2.1346983667271897,2.1367798036343855,2.138532236456671,2.139724785506237,2.14112990841922,2.1415264980089055,2.142949003757183,2.1450026443572643,2.146191800892727,2.1470190143382375,2.1472360540563264,2.1473433845260352,2.1465912354794177,2.1454149250779744,2.144575785299803,2.143332846003468,2.1419419275719047,2.140906683526097,2.139980064924319,2.139414118886533,2.139460770032389,2.140122549173663,2.1399027539678395,2.140552397438708,2.142324009909726,2.144472254003938,2.1472524058377256,2.1501709496196613,2.151984564315347,2.1539474784487673,2.156064176237145,2.158589425281176,2.160528842532471,2.1616367535104386,2.1620406589006285,2.1618665112217865,2.1622389910314825,2.1640339531516197,2.165255336328822,2.1664058282855,2.1672379592297832,2.1690035622550647,2.1704565091190164,2.171599990526977,2.1731865207788843,2.174719588239718,2.1759525678186313,2.1773881774458705,2.1790295844812495,2.180380414827695,2.1804436568660868,2.180969451926558,2.1812089647618196,2.182162726504044,2.181832850692944,2.1822186086699435,2.182070855298384,2.1816392631088286,2.1821728758298153,-0.03383144885367809,0.07588049469772737]},{"i":3,"j":2,"theta":[1.9053835376350847,1.9058140288282064,1.9069257333386207,1.9087205193532415,1.9102014079570144,1.9121208948453392,1.9139822204051098,1.9157885315267098,1.9180428860817282,1.9197491079294924,1.9207850924422254,1.9206525926713738,1.9204763645815772,1.9200060844783056,1.9199909207222419,1.9204308095098153,1.9213264522929863,1.9219293148561252,1.921740346243441,1.922509120374954,1.922236817864795,1.9222978030271503,1.9236919612520764,1.9255463943765125,1.9278639151504426,1.9296480327897565,1.931901214037731,1.9341265665773864,1.935326936660761,1.9367531237332973,1.9376559560723658,1.9392848944914234,1.941890057507235,1.9444724841751768,1.9472821917919478,1.9503183285242371,1.9543288154357485,1.9580611798818106,1.9620098184769248,1.9650411221409836,1.9688906451915658,1.9721649481524457,1.9755878979794568,1.9786252787795195,1.9822320704869159,1.9861018697445407,1.989914134551305,1.9934565477081834,1.9959591769279963,1.9985516208287386,2.0004886552153542,2.002523856586674,2.0054109901657506,2.008405410454964,2.01057036743964,2.014200315384763,2.017584102711304,2.021503589370827,2.024486316720163,2.0278039007173008,2.030725197595511,2.0332656578962496,2.03493790312466,2.037251242773676,2.0392148792633,2.0415863195468846,2.0446230429011063,2.0473331817159215,2.0502237595732127,2.0515517746666294,2.0528209019642545,2.054784464996354,2.056696955674306,2.058562627934659,2.058635537396618,2.0581661447719997,2.057153778930166,2.0568466522908837,2.0567443144389435,2.056346682150782,2.055903069271243,2.0541626799634742,2.052622172858826,2.0520285892661083,2.0513808071827584,2.0506775924919904,2.049667598406805,2.049848878977696,2.0494717983821307,2.048535634125171,2.046288577448935,2.0438512817174637,2.0417190415606736,2.0395127494967014,2.038478163706622,2.038613299149863,2.0394184169029823,2.0401450646758548,2.0410446402455364,2.0416188749840583,-0.1231887695721854,-0.3389957634185142]},{"i":4,"j":0,"theta":[2.554134559411388,2.55534959239277,2.5575335647401163,2.5616935111725314,2.5663428756042754,2.5697467492843042,2.574916222516342,2.5808682120368727,2.5878723027543136,2.594951690036861,2.60262998032438,2.61043296295735,2.619637043219426,2.6295236302138933,2.6381267769625785,2.6469763693116755,2.656853401028674,2.6680427742842334,2.6805844290472254,2.6940236408463227,2.7076595168041777,2.7205424917755834,2.734220738731788,2.7477459893247476,2.76141992902547,2.7755453238344354,2.789677200150791,2.8046210356327452,2.8219359766253707,2.840691375729609,2.861713135821408,2.8845873957505512,2.9086589624203056,2.9345284388752955,2.9620548208120487,2.9903546591019494,3.0207973055589274,3.0535107125589196,3.0877561091866443,3.1229225979279653,3.159521264199293,3.1969341772987185,3.2345309268376288,3.27215817869564,3.3098799240429,3.345716942355527,3.382372308788261,3.4178577535153902,3.4570941977160237,3.5015118061336303,3.552720803042416,3.609906841611703,3.667583532500257,3.6137995157425546,3.5706375882420067,3.4957650905463606,3.4179807966936355,3.3448213702011116,3.2770505345800207,3.218358280584283,3.167248367926274,3.120784074749548,3.0775851876534164,3.0367581144265867,3.000467905583256,2.9676005100365095,2.9351901825939968,2.9058622655927153,2.877821491385585,2.8521992980670032,2.828546774927289,2.806323340699828,2.7851378501937383,2.764617321465606,2.7461520852180947,2.728148882359769,2.7115225019249007,2.695697934725975,2.6806070171951304,2.665937339803818,2.6526304680595616,2.6383848291974203,2.6238971237049373,2.610364650871558,2.598489243763917,2.5877293551466476,2.5780479450809146,2.5691621570544823,2.56079222873777,2.5531604698242827,2.54636689872651,2.5396394798586326,2.5333316000460275,2.5274231612087723,2.522395479922579,2.5187327544988856,2.514173518411187,2.511203593726924,2.5088137719815577,2.5069966645094417,3.6396624596888154,-0.2880776014493533]},{"i":4,"j":1,"theta":[2.241002286470522,2.2406029714008784,2.240303402016777,2.240102873491784,2.2402509135140036,2.2402478681097153,2.239843727966324,2.239912541217348,2.2384544658798187,2.2380910761622563,2.2385715143278344,2.23902189918721,2.2391932774409686,2.2382110387625294,2.2381978636518847,2.2379037007801648,2.2377028344823064,2.2368447604238675,2.2368274259535568,2.2369007349969685,2.235814787884669,2.2353169526671928,2.2344059483365473,2.232329496524235,2.2310825618750743,2.2299119942166192,2.229314754935903,2.2292890500879423,2.229584297805645,2.2294505129114945,2.2293865243324786,2.2298910791624134,2.2302139294197425,2.2318540034892136,2.233562765998824,2.2348411775479557,2.236188347962919,2.2369774527144823,2.237703974939504,2.23848646667678,2.2395663296466326,2.241682742558164,2.2435735452293186,2.2452213527197618,2.247352296007844,2.248936132277579,2.250182139888267,2.2515374775780406,2.2520183989611064,2.251376046783505,2.2508588948427093,2.2494657151197033,2.248443202550516,2.247788934340404,2.246498431183667,2.244836959198059,2.243670969741708,2.242471767106701,2.2413171988403695,2.2412695680384704,2.2413805533832907,2.24319160911474,2.245114427582723,2.2471791711379376,2.2485359125449134,2.2497037902605412,2.251198079149838,2.253282113183389,2.2544684937547825,2.2555160506493235,2.2559319762355554,2.2567209379441904,2.258387682667782,2.2591884212368076,2.2595018141607808,2.259579974668494,2.2585491531148065,2.2581577138351707,2.25740536633576,2.2570408156398605,2.256938582146006,2.2568487261033408,2.257396269995941,2.2583327060767124,2.258910416418259,2.2578808950858487,2.2557417672378928,2.254237992825911,2.252866040270485,2.250622685098125,2.2487526291358844,2.2475014631144554,2.2466162442916664,2.2463448942144826,2.2451867832136947,2.245139185066048,2.244951994493704,2.244749775201372,2.244282054295453,2.2446727317867246,-0.43321252253955045,-0.13285917241467946]},{"i":4,"j":2,"theta":[2.1464560260681975,2.1460946480078773,2.145621119182599,2.1452844274988307,2.145833853622428,2.146770571514818,2.14684658415344,2.1473120541579704,2.147667977613533,2.1476651164934535,2.146803464671692,2.1453311779663413,2.144495108936628,2.1430434723042384,2.1409731745898553,2.1400298086162555,2.138711369835217,2.1367650597640497,2.135686753710987,2.1337241711179638,2.1318731664246493,2.1296298381018053,2.1282394675900784,2.1276991386101676,2.126757723915854,2.124913257674131,2.123161887472656,2.121499965824937,2.1194240424609756,2.11680481628942,2.113636873756705,2.111288688360303,2.1090054576866466,2.107282539039785,2.1056164712183087,2.1040039398195245,2.1019417766276294,2.100675937863696,2.0987040657803187,2.0972724298831538,2.095628490946386,2.094769388540804,2.093943999813691,2.093151448386367,2.092891152608563,2.0934139050422167,2.093222467716139,2.09281863413255,2.0919417344582913,2.0918399920535884,2.0912632008833882,2.089460193309289,2.0874273237204344,2.0854104896098553,2.0829789559169534,2.081111250395563,2.078540857347984,2.076502737294021,2.0744851808697846,2.072478250373972,2.069723367851232,2.0674615013179407,2.0659354138311663,2.064639953770111,2.063820906942744,2.063475372202088,2.0623516694458317,2.061696807910504,2.0617588947604113,2.06178758187231,2.0627825595007296,2.0647454996304115,2.066930046367089,2.0693403376997614,2.0707310058317283,2.0718547009326587,2.072213570092159,2.0725582615991622,2.072389410008743,2.072081640954196,2.0721343129280605,2.0716725068751405,2.0706952876826854,2.0712007026069874,2.071189742800398,2.07141237783639,2.071369042615283,2.070559645890981,2.070732578419158,2.069638179844513,2.0690242790389686,2.069389658612373,2.069985040378685,2.071561602371931,2.073372469593169,2.074296237896643,2.074084743933811,2.0743625649720476,2.074880253761453,2.0751388407007902,0.040453898517482344,0.0054773298149759335]},{"i":4,"j":3,"theta":[2.254674814817808,2.2555578535827743,2.254826033694627,2.2539776068136987,2.254260547192788,2.2543005229707607,2.254347622000841,2.2530269470145177,2.2515853418025484,2.2497693635912577,2.2483246822585348,2.2452478489298837,2.2420315565845255,2.2389181833201772,2.235775361369118,2.232095661989849,2.229745409565003,2.227594023215699,2.224636364622528,2.2202404013664245,2.2163957577217315,2.211843301214258,2.2076972348958646,2.2034476265977596,2.199959213867226,2.1967233164375672,2.1942316259888845,2.190727237525973,2.1883256364416286,2.1862693185989843,2.185425957985772,2.18479014668725,2.185605944305353,2.186619330689069,2.187575079937105,2.1882157453248103,2.1890305268748524,2.1907556189380553,2.193124879180573,2.195618086028448,2.1992084044913818,2.202862680608758,2.2062871852790527,2.2106746444153353,2.215703887670235,2.220536234457795,2.2256861679170235,2.229770065481739,2.2344283953505046,2.23767201075612,2.2392584987669566,2.2406915792756172,2.2412246175528066,2.240358866554763,2.2399032134870853,2.238361463673174,2.2378848006945913,2.237727061734923,2.238209944510809,2.2364535005036843,2.23460493221509,2.231585611634789,2.2298319480388833,2.2284219844186377,2.2270696535562635,2.2258716218017187,2.2240557075393133,2.223602691011261,2.2222499697228177,2.2212354364645637,2.219799796216408,2.2194343374732304,2.219134040106663,2.218144965751423,2.217962309390814,2.2175836893384084,2.218256708346923,2.2179817281703893,2.218257191500136,2.2193330122535584,2.2202111054608933,2.22039305636536,2.2203789436548136,2.2201684696402233,2.2192609430622263,2.218654114254094,2.2170964624946903,2.2159593120485686,2.2153649784530636,2.2156870405612925,2.2160511906141944,2.2152082277071368,2.2139061920402328,2.2133920810665324,2.2131647020127136,2.213473521879814,2.21356923659251,2.214077057100027,2.2144981389413556,2.214708441037955,0.6449341566625236,-0.44730450311200254]},{"i":5,"j":0,"theta":[2.561475310622892,2.5607140466292653,2.559189056044612,2.5571454099203637,2.555076514576957,2.5537257094700805,2.5533386559468747,2.5531641173176327,2.551701541863109,2.550696246740684,2.5486450240102467,2.546166326982174,2.5417522639056354,2.5380138174128124,2.5339391772594677,2.5307655287701443,2.5279829522556505,2.5263328023102574,2.525810020263658,2.5246631077046735,2.5236386561452413,2.5231086923323427,2.5233218508776014,2.5236541656392424,2.522357147529329,2.5206773598092473,2.5178603503966874,2.5156483616684127,2.514535813021083,2.5127709006966708,2.5096002691667563,2.5070168217545956,2.504766052791747,2.5018454696487766,2.5002517807648785,2.4987373980349807,2.498557061434377,2.500722324479738,2.5025055502810925,2.5041825553138137,2.50628485718808,2.5093532267117755,2.5131919924679558,2.5178719286378115,2.52148531415385,2.524895889838061,2.5287507244743717,2.531995634754772,2.533885190841384,2.5346753403367432,2.537118573664877,2.539222603964452,2.5407440886497787,2.542812850622675,2.545092311112767,2.547309706617548,2.5503555171154737,2.553901332434741,2.556641326746952,2.5575325719826303,2.55778782658339,2.558126907810972,2.557026962512926,2.5559658127698266,2.554175620706006,2.5533894238294033,2.5533460438799067,2.5547886423666726,2.5554666767256786,2.556128283744817,2.557022444804224,2.5596495915848787,2.560516309169853,2.5621239110702145,2.562726445439271,2.56332495964335,2.563920689315124,2.561765018104442,2.5598505222097256,2.5595456693642387,2.5585992144012963,2.5567578968225564,2.5542656176203997,2.55198922981128,2.5491713264782594,2.5458028056626647,2.542372851271597,2.539870501134243,2.5372877793231554,2.534366483419294,2.5318473706953335,2.52947249432565,2.527734383477453,2.5271275811063645,2.5264001801274585,2.5255498991429954,2.5253240757646576,2.523722000924416,2.5232386713724324,2.5228725779290886,0.2121858240674215,0.24395541957162425]},{"i":5,"j":1,"theta":[2.334124174871536,2.334704272934462,2.3356159644613097,2.3371116018640263,2.338945049750644,2.3408710533204697,2.343644605808435,2.3465229154104477,2.3495134821853467,2.3517491196027924,2.3524856784202357,2.354100076376044,2.3543465372569456,2.354225681565354,2.354487154840553,2.3536315988276857,2.3534067020161604,2.3518117960540583,2.3480925912543205,2.3449892143061963,2.342243398708029,2.3398477880137043,2.337795896254625,2.3368320681654633,2.3352033760948463,2.334405056307033,2.3354343354989355,2.3345429504487263,2.333977426234938,2.3329847972071014,2.332810575882347,2.333701833048802,2.3356576702546037,2.339179015267317,2.3425196535818746,2.3459314162165206,2.349164398538313,2.3522157735152307,2.355079096764231,2.357243425824692,2.3601909460726405,2.361649389963512,2.362959686337359,2.3628273999229124,2.362317339616736,2.3613536269916144,2.361091717566995,2.3614179622408487,2.360895702008764,2.3590235524646426,2.3576715568497093,2.3565861413475258,2.355514440305513,2.354203627329709,2.352121515193493,2.3499325344919058,2.346774413729232,2.344258245071939,2.3422246388159804,2.3412466544704547,2.340634285477746,2.341185700468156,2.343691618088203,2.346689396494357,2.3509611642245125,2.355787173568933,2.3614451043083773,2.3677116716349165,2.3726127689937644,2.3781687951712103,2.3836503950797168,2.389326867775867,2.39346715651234,2.3963353410867723,2.4001914618117626,2.402547821991888,2.4054122572645618,2.4084187321406985,2.409826400887559,2.411764816020828,2.4129898739176996,2.4125053811172634,2.4118102901220038,2.4109028994303596,2.4097808648547607,2.4074412061830874,2.4041275325619136,2.4015807469399166,2.3997938787566078,2.397512053006415,2.3952290308904685,2.3931885755045808,2.3916351209646836,2.390064437812718,2.3884722519108377,2.387604233957228,2.3879580293123275,2.387784608092721,2.3885835035871,2.3893568957480253,-0.475811697112341,-0.2697398594763731]},{"i":5,"j":2,"theta":[2.1319854207487055,2.13184332348199,2.1313088309049237,2.131630818680573,2.1315599675695367,2.1310961313516033,2.130738336882695,2.129985835823632,2.1303370510221455,2.1310427297979495,2.13185436845761,2.1317736907329667,2.13180054425411,2.1321850083013225,2.131927922470418,2.1317787821853704,2.1324873211153514,2.1320550948734045,2.1327312711969784,2.133517377997205,2.1356652053513754,2.135679462061564,2.1350603944469806,2.1340569699451595,2.133917422614382,2.1332669144750596,2.133104657320049,2.132181061544105,2.130745142583589,2.129670109125505,2.128455284854025,2.1268501509113324,2.1243539458024414,2.1217147750538734,2.119931400235357,2.1180056130863165,2.116190484968377,2.114241357427952,2.111540919403771,2.1083486633880986,2.1053024315165403,2.1031711060558544,2.1007330793181964,2.099776024537546,2.0983542335926675,2.096288917092647,2.094174206452661,2.092137921494094,2.0886271911903798,2.0851349168333164,2.0809040617150254,2.0766761337890345,2.0716926826998745,2.066943793794989,2.0607206663957363,2.0548528934721118,2.0486536419909154,2.043921035895462,2.038693688514095,2.033999526170109,2.029359483671355,2.025663245914235,2.02292218219837,2.0210204498163673,2.0199656428986423,2.020514487688424,2.021924788759753,2.0242044836145485,2.027361994527273,2.030906513279072,2.0345972867771547,2.0384433195449114,2.0419535129279605,2.0451358175419494,2.0484973133726254,2.051795241715613,2.0552865819770694,2.0579785866034923,2.0601268696221093,2.062985915893358,2.066061556273665,2.0686100180865155,2.0721364677388308,2.0753979962513776,2.0781511694055355,2.0814015412178164,2.0849056632062957,2.08817060761706,2.0917029805200893,2.0947599443650384,2.096597716111032,2.0984700456981784,2.0993807572523413,2.0995817167234234,2.099073340957208,2.099354598083998,2.1004260659677,2.1012899350137975,2.1019479728567054,2.1024015270316916,-0.29196391999503146,0.27028837505796227]},{"i":5,"j":3,"theta":[2.3647040508587205,2.365864281804596,2.3664378344182415,2.3676762398580724,2.3670828044058347,2.365655950372834,2.3653918823451447,2.363789905853784,2.361095770723126,2.3590523401163983,2.358154221113903,2.3566490621730884,2.3537829179505003,2.351298273555621,2.349438647534812,2.348199225380909,2.3463268417332306,2.344816703823039,2.341665001512693,2.3393636953618526,2.3366570239880877,2.3352882507470243,2.333254190642787,2.3318000463094037,2.32917265208689,2.3261159937749416,2.3236231821348627,2.3208140597377005,2.3179330194033048,2.3138497282447363,2.309806379614121,2.3050460216730446,2.3015608451505996,2.2985974747974685,2.295905391924122,2.292736737735844,2.2908449922710488,2.2902401479662258,2.290189749576667,2.2909683764639523,2.2926101409561443,2.2946612163959883,2.2976819391179037,2.3017528868002484,2.3067316079474502,2.3100115445301292,2.313027261755638,2.3154031213885715,2.3170612322926747,2.3183807967045054,2.3199901638472955,2.3218934244872047,2.3215954249272546,2.3212204057573786,2.320988588196577,2.3203488112504194,2.320010660323188,2.3190685029208424,2.3179969471653785,2.316775508977697,2.3156373470508025,2.3140689408693587,2.313308064993675,2.313471412538993,2.314054455702418,2.314679832436127,2.31584613994529,2.3168040120875038,2.318804068593532,2.3209749828897164,2.3225711830538627,2.3249708816710286,2.3263045414330907,2.3285750532426137,2.3314128313561384,2.334074852011171,2.3363177276070934,2.339147058511884,2.343320021001401,2.347847341931407,2.352740745794955,2.356762992730707,2.3606746209770892,2.364735930535958,2.3679576696718545,2.369848396232728,2.3711631401068627,2.370905402713784,2.3710744811674593,2.3706708180668876,2.3704433251106987,2.371891387478086,2.3732688776045325,2.375329485220458,2.377703741992541,2.3798980367954496,2.382793288071707,2.3846473257269167,2.3850901755399962,2.385873038753352,0.09409370124834526,0.3633680955458556]},{"i":5,"j":4,"theta":[2.443737664726122,2.4448666655661153,2.44512791947612,2.445272176122304,2.445049850451683,2.444960300225725,2.44500326569532,2.4444288686476368,2.4447354511307897,2.445173893135784,2.444995454097416,2.444949613989778,2.446036233473149,2.4477584371263266,2.4488711868837627,2.449627685679289,2.4505301037845033,2.451581030424013,2.4535334808185327,2.4556430837710144,2.4569159248921744,2.4576056454645383,2.457714169141855,2.4564916985782785,2.454434521205113,2.453286458391111,2.452293931719359,2.451578750342463,2.451138443565349,2.4508462270055476,2.449200602172969,2.4496959710203603,2.4510826933349175,2.453363402735193,2.4565429337813067,2.459378235403979,2.4631246214001195,2.4685392377878617,2.4741330551784104,2.4789162243001632,2.4846447549591364,2.4898251621814396,2.4939594007587575,2.4965425497112603,2.4988102945347688,2.5003663002615,2.502179491133756,2.5048349287669627,2.508175750922166,2.510462198897528,2.5115763015518433,2.511771489619218,2.512548364549584,2.513659321358535,2.5172841584141197,2.520635904278867,2.5230489979350534,2.5245273140634934,2.5241351893522643,2.522804681160576,2.52030040401988,2.517818216261054,2.514972590139387,2.5112833802814745,2.506165997313345,2.501048723869575,2.4956231692399604,2.491340059144771,2.488161368321145,2.48655828518188,2.4835112221636293,2.481249546854245,2.480507623721472,2.4797763994575797,2.4795483814301913,2.4795687709845637,2.4797094291716864,2.479718287128748,2.4804684334228027,2.4797106032668315,2.478191355869041,2.476905241517123,2.475097716274254,2.4757628494879858,2.4759021891974684,2.4767658150994083,2.475606036065693,2.475169198960794,2.474953847402619,2.475459218547792,2.476686718257272,2.477389922331377,2.4783208657966154,2.478232276654404,2.477873855528289,2.4769945069331873,2.4765915909627063,2.4767888919352905,2.4763369839362555,2.477359512376909,1.0396881605543358,-0.08058742739465745]},{"i":6,"j":0,"theta":[2.732463098049969,2.732055773034879,2.7327395580974616,2.734017080629666,2.7371432542307943,2.739630134901212,2.741237337308261,2.7437210889030506,2.74684103268874,2.749609315714641,2.751536749034231,2.751630880195454,2.7531420851613864,2.7550762972476424,2.756941123739989,2.7589939168472664,2.7599927885900226,2.762441708124803,2.7648503935565176,2.767228436560036,2.7700853421772087,2.773682564084839,2.7777845726351433,2.78090794585777,2.7835654138289603,2.7865179046886124,2.789777628062619,2.7928581518836606,2.7955224490341077,2.7962819466358027,2.7953904401818126,2.795345154699395,2.7963970318831386,2.798801833033487,2.8020713029423243,2.8039713217618023,2.8055128415481922,2.8060812369373305,2.8054339945570543,2.8062000102010938,2.8076409540182543,2.8077737756503165,2.8093631096158824,2.8109338214846264,2.8122660520121014,2.812895875580768,2.81336536960935,2.814227679664242,2.8152600617883574,2.813591823312822,2.8124660061829982,2.8102529212848024,2.8083183663250892,2.8056543138394026,2.8026967310331066,2.8009725181572303,2.7990050730059246,2.7965602003975873,2.7946465721213882,2.7905209164267486,2.7853028400896083,2.780980079097076,2.7771670697996287,2.773853818440676,2.771031187436811,2.768941109944804,2.767827745023025,2.7679385934476843,2.7689005964442504,2.770968751165192,2.774277213278608,2.7765899203745583,2.7786667012139024,2.78026633586914,2.782645603985596,2.7855643695305026,2.786784647050512,2.789311544930688,2.791655452818205,2.7948260129677935,2.798086248023781,2.8019495731022763,2.8046819173866426,2.8077945875129773,2.810550488498877,2.8122110767981066,2.8140332748192765,2.814274686369115,2.815436328672504,2.817023057131103,2.8187915081828003,2.8213740885753245,2.823781634984138,2.82614927427225,2.827236988625642,2.8297993726451853,2.8303472668959597,2.8313829937616215,2.830410948756409,2.8294270102473678,-0.049743461856179366,0.05977891682188761]},{"i":6,"j":1,"theta":[2.788524761870264,2.789339031787186,2.7899708866996775,2.790422903063709,2.792196928166182,2.7930502013860066,2.7952362166444207,2.7977639237249963,2.800893697727266,2.8041384223175987,2.806261503283033,2.8080217562295156,2.8099265233697213,2.8111087751699757,2.8120735120167537,2.813449860088259,2.812993696920259,2.81295330898126,2.8110787682578104,2.8101125809182257,2.809801126161954,2.8103936172755764,2.81126816776528,2.8151792523336083,2.8190192588657985,2.824055657669817,2.828936434311072,2.8351845534951616,2.8419546050372104,2.849529489853883,2.8566969675416356,2.8627447854393977,2.8697079395141825,2.8765031980922586,2.8834251037438356,2.8903982888753936,2.895978457067709,2.9007223748689617,2.9039425036673547,2.906956492558301,2.907347162442485,2.9024556516072995,2.8941241356340637,2.883212890403645,2.871615946386883,2.861537505085596,2.853279362531884,2.8467828015569605,2.840594303979824,2.834687291682502,2.8297865484266946,2.8216212663578437,2.8139070025497777,2.806861473919667,2.79966414076143,2.7925381914532346,2.7862896215305306,2.779564421639022,2.77247431481092,2.7633522065139524,2.754375880088557,2.7462050907052524,2.7396127668447265,2.732491015116497,2.72659580015688,2.7216804736975124,2.716496439160325,2.712039732680858,2.7080557088084047,2.7050388459052943,2.701735168412552,2.699638044888522,2.695369080476241,2.692915892733567,2.6921470763767688,2.6910618539352353,2.6896578288117716,2.690431079984757,2.691885421761233,2.693026968117728,2.6943605205295396,2.696891465901568,2.6996295332879847,2.7035851675633946,2.707023322609894,2.7092070249835776,2.7116445966313494,2.7140953035391635,2.7163184609439033,2.7180725286073617,2.7188641940042104,2.7170714955552184,2.714437673984143,2.7128277997304955,2.7119858202829996,2.712408578634718,2.712347677719513,2.712052896755017,2.7117731324078753,2.7122573367117675,-0.4229716341224269,0.414895606705353]},{"i":6,"j":2,"theta":[2.483637132710583,2.483633324450811,2.483125694438608,2.4821127220677015,2.481091379219585,2.478058613001098,2.476005374803193,2.475175554940007,2.474316689281834,2.474676230196473,2.4747552489394966,2.475053985076034,2.474698332239835,2.4739372422715493,2.4738934664182564,2.4733168882873615,2.473455814896005,2.4738106805607365,2.473132566639637,2.472669498618438,2.472920151015743,2.4731353274457444,2.4735657437770766,2.474837776644718,2.4759553307392066,2.4767968930000537,2.476990179787642,2.4775360394037227,2.4783114482139372,2.4803191680160355,2.4825657721921988,2.485058729300512,2.4870564791505942,2.4878162670037542,2.488091971749197,2.4876364677232172,2.486951003873604,2.485786880714294,2.484644910653121,2.484027203968109,2.48293904238754,2.4833863258492963,2.484382265232821,2.486695201213926,2.4896020440488673,2.4931374975514125,2.4968460702188393,2.4990331604941316,2.5011379243692553,2.502166772179082,2.499497841956695,2.4963729976383355,2.493282740911986,2.4897177076358594,2.4854719800280063,2.4814617932087426,2.4776211518181506,2.4743973579985656,2.470124263985533,2.4660148412139598,2.46241320963874,2.4580443405828465,2.455259255130621,2.453166227907252,2.453127521248372,2.4530129027564804,2.4526930571834757,2.451413955758848,2.4515444661841226,2.4525830962056436,2.453781409246455,2.4551417572838368,2.4551672181405095,2.45560717596439,2.4557123757568524,2.4556077056175414,2.4550425345266333,2.4561399621347135,2.4586529889266786,2.461088796894548,2.462954393732369,2.4647551565134296,2.4657463023734723,2.4654306900869454,2.4634323464799586,2.461995363231643,2.459990497053212,2.4599118545066396,2.45975918934816,2.4600320424189546,2.461731202406395,2.462111638373776,2.4634244599586443,2.4654235150090655,2.4686146757609904,2.471007343438577,2.4743585865571096,2.476428335215438,2.4769727387050122,2.477993415958339,0.10885161022926541,0.06946616286628245]},{"i":6,"j":3,"theta":[2.6531393968752903,2.654689060521416,2.6567939007548276,2.658711418689899,2.661698465443042,2.6645157361289122,2.667423353093547,2.6710567987793343,2.6756792163534793,2.681932396152219,2.686839173045916,2.69166759580385,2.6971855353280945,2.7004135352474314,2.7038637569444908,2.7074242789312644,2.712608700106805,2.7180618625274886,2.7218048331832954,2.723102415835209,2.7244603118029445,2.7251346777131347,2.725129346542929,2.7244459143611928,2.7253338451852622,2.7267992021829053,2.728351032276752,2.7289997147187286,2.727253433664872,2.724862766124986,2.722827880992772,2.72190298754272,2.7226000277379496,2.7224417230922593,2.7224533139432365,2.7231683001855256,2.725382918065765,2.72841260077665,2.73084371688832,2.7329086541412946,2.732744754582377,2.7338970406639267,2.7351000937803724,2.7344215572763004,2.7340381280360764,2.733178566868056,2.731463487295903,2.7313149411055915,2.727754660447484,2.7230190043163196,2.718839903424209,2.7142014829869905,2.7100862009501063,2.706103561691144,2.700184176083754,2.6949431818181986,2.6906206011321747,2.6869578004599375,2.683696987596007,2.6813306174479634,2.678853454796553,2.6757591228825452,2.673788438798787,2.6711858556386594,2.6671932025629532,2.6630470520889626,2.6589832658360875,2.6559878913179285,2.654800703059622,2.652167827284764,2.650580188536633,2.6487823729139257,2.6470181855942507,2.6460315251356596,2.646819011631357,2.648883498437979,2.6514823346507947,2.653624764361292,2.6560684242517736,2.6600720315410924,2.6646498897994846,2.6693184164525383,2.6735944275160186,2.6782433923710873,2.6837822015949793,2.6894810780897416,2.6941109448145775,2.7001888877988263,2.7059874553351877,2.711278286856069,2.716331236453364,2.720915363541696,2.7250480424928734,2.728495008167991,2.732519430968675,2.7356367452372066,2.73960894916552,2.742201385613915,2.744174100930983,2.744534757357592,-0.01656502104608598,0.8719807732640917]},{"i":6,"j":4,"theta":[2.680355246766805,2.6800028265012594,2.680046703792387,2.680487042592935,2.6808254540214307,2.6820631793696426,2.6847047466818292,2.6857598314004316,2.686232314786226,2.6868739478896364,2.687187108656493,2.6871729765133807,2.686581537395032,2.6856606683255797,2.684907053037389,2.684568008797489,2.683892395957499,2.6851278719389007,2.6865291319781393,2.6886015340349934,2.6901029741378526,2.690039340463157,2.690160861025627,2.689468577684478,2.689585701767677,2.688763644040573,2.687875632469848,2.6869200098363186,2.6871453287909177,2.688555078990101,2.6909078816154124,2.694966846688812,2.6985027423184875,2.7017861203519553,2.70458879602921,2.7068086041013166,2.71046980219619,2.714731887359048,2.7166379034045116,2.7174797646716544,2.7158055534662355,2.714666741380257,2.713384551527698,2.713303050073605,2.7130529784291046,2.7143075736187106,2.714557001383103,2.714871708803358,2.7137120843203473,2.711573752114335,2.709948656525281,2.7084556869002983,2.706339238149407,2.703466378767026,2.7006346413410367,2.6961254342126595,2.6927051349933557,2.6891368811200755,2.68567767205433,2.6823305108654147,2.6790953784345173,2.6769699910827005,2.6754539936786066,2.6725476123487515,2.6712447991194117,2.6702943098781415,2.6701954070267844,2.671699826445078,2.672814625726414,2.676420105371627,2.6825303207984925,2.689293298708906,2.6947344383474303,2.6987492869260756,2.701103098854669,2.704429919012818,2.707742382466676,2.7105530625980085,2.711372648820059,2.713204331922298,2.7158050940636445,2.71743481675422,2.719099715372265,2.7205561374319878,2.722059640470944,2.722115962240803,2.7227253360382,2.7256400949410113,2.727621358541342,2.7299267049131553,2.731439967146534,2.7341669553654318,2.7369931563323155,2.740679467453668,2.7438651471907622,2.745812559780182,2.7481542832755284,2.7501494490159426,2.7523058572115904,2.7533819511985604,-0.05960196911880278,0.3321913304880964]},{"i":6,"j":5,"theta":[2.9237570704930715,2.92140982482102,2.920079420738839,2.917509681181888,2.916313701761848,2.916235946588978,2.9167760446801645,2.919436475506583,2.9209795278163884,2.9226623301794517,2.925242664378142,2.925982496150391,2.925885220134084,2.925200313585367,2.9247994955455305,2.9254307850138925,2.9259719765262875,2.9264254046198284,2.925792942209839,2.9265713304089433,2.9280138003219194,2.928626572538214,2.927411851944052,2.924863122695342,2.921717427491895,2.9187087701599905,2.9155714516351217,2.9122887329835767,2.9090926287353347,2.904714800735193,2.900880564937931,2.8973164922666697,2.8954987835529473,2.893659400925756,2.892777493661681,2.8930829935538807,2.892806613597183,2.893170775671713,2.894893455060142,2.8944392979801807,2.8940019416459424,2.894760707841989,2.8961319926338795,2.898262489081904,2.900024800904961,2.9007576767362764,2.901258515006316,2.9017819030938763,2.9028569309710437,2.902738494404797,2.9020510537633206,2.9017914781431213,2.900833585882043,2.8976730190429314,2.8944876465341207,2.8896552251864986,2.885139543759974,2.882224070330227,2.8787492911468124,2.8750886542366394,2.8708913580568036,2.8686991295732187,2.867203057932245,2.8672337409506277,2.8675122736672787,2.8682674132115853,2.869985086710525,2.8701593963356316,2.8701555778291885,2.8699654221377187,2.8702067170313437,2.871375577477117,2.872473322526271,2.8726268101420414,2.871334380042146,2.8710884921540596,2.8716366432559832,2.871105153123972,2.869240814488525,2.8682847327027954,2.867482176036788,2.865829207928777,2.866318247993044,2.8659511999648135,2.8659762609027286,2.8666433925495562,2.866205410379789,2.86653529995103,2.8672594405648466,2.868005960796439,2.8694031020247848,2.868706983628832,2.8694145132194113,2.868028787469069,2.8652936884030695,2.8624471841505383,2.8608517908723767,2.860000525170492,2.860514663622607,2.860646446773708,0.3119807883582452,-0.37260132933926504]},{"i":7,"j":0,"theta":[2.5078806782156757,2.507450398091164,2.5083385137702976,2.508297750558462,2.5088279819912804,2.5101808351963997,2.5116104676818574,2.513621278542238,2.5162194661849453,2.5176630581273463,2.5204565203147458,2.5233585167780843,2.5267530719868336,2.530150774295131,2.532937254376253,2.536871250074959,2.5394651416738245,2.5399771022299906,2.5416587103934627,2.543765244558734,2.545803327558563,2.5475293572349167,2.5494487211731838,2.551192400498753,2.5510157806724405,2.55166804157435,2.5524009471257867,2.552341428095633,2.5537387550069517,2.555346719631547,2.5569195984795674,2.5589613076806987,2.561226953868478,2.563721956249369,2.565576946558775,2.567544800794637,2.5700028738538445,2.572453969224055,2.576399401778581,2.580343452628137,2.584037978253327,2.5887309117504866,2.594044436247469,2.5985976306464624,2.6027505822839005,2.6086038214225966,2.614627854466715,2.6195305441561385,2.6246155530642303,2.6284003790168,2.6313981037127765,2.6336191235457798,2.63482116134794,2.6362584039520365,2.639680467589599,2.6435434578658232,2.6481363174337234,2.6525581451288915,2.6556985333622234,2.655472406804147,2.652554593567646,2.648627294643225,2.6408824491273184,2.63225845781745,2.6231988110609645,2.6154018704348423,2.6077003655037445,2.5998061323399666,2.593308293245385,2.5869279885116097,2.5816385001286157,2.575918103090507,2.570994693363049,2.566099622529286,2.5614649800642453,2.557824216320503,2.5539143994984705,2.549972035375458,2.546233777049568,2.5431871357782576,2.5403219886156854,2.5378789116711036,2.53534991504974,2.5339768129185107,2.532005124017856,2.529928523603098,2.5278653962288993,2.525309202676353,2.5228768923237452,2.5195608334087036,2.5163506761953185,2.5139864404815513,2.5124607954138884,2.5097690169310574,2.5081528030233953,2.5063571775378026,2.5051266244889465,2.5047073687795893,2.503598122788554,2.5022954906527923,0.34441615071154696,-0.09917508210546298]},{"i":7,"j":1,"theta":[2.358954981361963,2.360099960999381,2.362392952510537,2.365090037395551,2.3671983870622997,2.3692236227209866,2.3706711565969325,2.372544867036937,2.3743497825171924,2.3768407588420364,2.3797745108231987,2.3795339700310087,2.3786185126324444,2.378900700941314,2.3798813386868507,2.381313127836739,2.3829500086808517,2.385046502841718,2.3857334128837264,2.3872627536438342,2.3880138757390434,2.387489070499848,2.3869372246521197,2.3876072414852842,2.389001466451483,2.391624370605687,2.393858983523966,2.3950875386755905,2.3959398383750545,2.397545064112395,2.3984100038086846,2.399540088215461,2.4004423602565823,2.4011243636848536,2.4010944860925325,2.4013610010752364,2.4021854242840273,2.4055839734876883,2.41033427588427,2.414098319279827,2.417167451659896,2.420215377183079,2.4228031108771515,2.425256706835848,2.4286738351291755,2.4323103215004,2.4367143817291264,2.439995715972305,2.442645298086329,2.4427957378060006,2.4420724678066508,2.4395984085054554,2.4372414577233386,2.432994865783452,2.4291450059583757,2.4239167327807776,2.4191017305102176,2.413543711021744,2.4091202780634835,2.405239027464908,2.4019535963024294,2.3992088067022443,2.396211864745613,2.39317744019575,2.390451352298624,2.3875100728939977,2.3843331524517746,2.3809023343157736,2.3769508716291288,2.3734623192741786,2.371922828539212,2.3688248301369867,2.3666573485722915,2.364412522507543,2.3617077612115436,2.3600346257071494,2.357012710845043,2.3546332687222926,2.352639438009723,2.351275517336541,2.3501625709522282,2.3510474047303465,2.3515571274981717,2.351442911664124,2.3504543281276034,2.3500886820124713,2.3498449361873694,2.3499723907360193,2.349221332316293,2.3493397558536016,2.348827942815176,2.346934530328657,2.345654547970698,2.3442346392017868,2.342171090059297,2.340958519556552,2.3398437693713863,2.3385739402462216,2.3381457353154596,2.337058042073027,0.3539597654301317,0.3071324591776583]},{"i":7,"j":2,"theta":[2.116162864470656,2.1164876722255834,2.11638796175423,2.1156135261195415,2.1144127587767603,2.113533171226904,2.113972939809299,2.1137329740008224,2.113312776091118,2.1134614752967753,2.1134293776736697,2.1137164147386875,2.114573177839715,2.1145014375885838,2.1120010409989693,2.109816809747335,2.1079442285850183,2.1061294313013375,2.1046186750102787,2.102908843755422,2.101746414385454,2.1006289834269376,2.100054235080529,2.098770954679046,2.098151471581284,2.097194455751711,2.0970228717437656,2.097136259307808,2.096284706622133,2.095466298564012,2.095429137240535,2.0949228459473437,2.0941960102177437,2.0937466596805407,2.094073247299777,2.0936756179744647,2.0938019183929133,2.0949510592152047,2.095873638651331,2.0978193061197277,2.1015391514908743,2.104037050952624,2.107063365599969,2.1098681919666684,2.111699462299865,2.1150509455245463,2.118416682658725,2.1209121679553484,2.1211173383423545,2.1211576215798256,2.121283101665116,2.1202440402658964,2.118288271588704,2.1169117251772254,2.1150019035364713,2.1130787482362834,2.109657058378539,2.1074945671792986,2.1055983309066506,2.1042234336387153,2.1036240502552213,2.1043043947773645,2.106020088714284,2.1079029411560097,2.1099593904188723,2.1118206769025303,2.1142422088285864,2.1174802155425,2.121042364094303,2.1249368105565276,2.128672270224578,2.1327570299968386,2.135700043424871,2.138257806189768,2.141185954392648,2.144865877907604,2.1485555519586828,2.1511379727199325,2.1536187628766803,2.1565033227688417,2.160047924086469,2.1620102760138113,2.162644667138566,2.162452499605948,2.161683374312196,2.1600856349713453,2.158655826251908,2.1573908593585305,2.1550380043486137,2.1528421853337534,2.1495486751430035,2.147150399963228,2.1443922235636976,2.1427682532247676,2.1417750273626286,2.141660431877283,2.140174223754477,2.138813242819458,2.13782459919217,2.136956197594644,-0.061319630934346496,-0.04137374535754674]},{"i":7,"j":3,"theta":[2.4113307207718098,2.412117914033071,2.4126944944782833,2.4145620695823102,2.41722585494165,2.4194433068448356,2.4217206464255034,2.423314276491909,2.4241036841790815,2.424841091239327,2.426403572596812,2.42829553612696,2.430272327694583,2.4343395406506625,2.4385087304194517,2.442041785564967,2.4429488077854904,2.4422323608170897,2.4415153278058326,2.4415455756773046,2.441198097883035,2.4392217766243975,2.4378607895077353,2.4356110424678588,2.4337158532647027,2.432919493641116,2.4324692808701234,2.4316134014075854,2.4304737389270548,2.430296181545341,2.4297041017361614,2.4289443796615147,2.4282630158895224,2.428405713881144,2.4283698359382835,2.4274013814455895,2.4254926290433207,2.424631833488492,2.422058414329063,2.4205047754258175,2.419703299962169,2.4198847918678483,2.4197780808323994,2.4211053132041545,2.4229600264654962,2.42380275886504,2.424829764573932,2.425223522079203,2.4254434685593225,2.4242402256907285,2.421985394176788,2.4184226148701913,2.41516686909075,2.411334032709144,2.408093128086679,2.404895013913147,2.4011080452552824,2.396504401997562,2.3907514122402413,2.38452994035243,2.379282296984591,2.3743382215907283,2.37041059260901,2.36772062992487,2.3652471293859736,2.3637226693266915,2.3606348388710625,2.35821892902575,2.355713510727699,2.3528580630717286,2.3476420335051356,2.3417993714103376,2.3363129997889756,2.332417269861647,2.3281010319010904,2.3248523414162636,2.3209122229408217,2.317770112795807,2.31441762742109,2.3098459643408016,2.305543345269675,2.301998773076974,2.2984532323710223,2.295897768869399,2.2935759422946074,2.2904819266411796,2.287608016036009,2.2854470819441794,2.2832437768025846,2.281242667591668,2.2789388333945593,2.2778266280457387,2.2766533261514215,2.2759160590210175,2.2753630244606584,2.2752428712979014,2.2735553030815137,2.2712962148932805,2.269460124267182,2.269042584492562,0.24650462230115827,-0.1419426581401788]},{"i":7,"j":4,"theta":[2.4312324703629624,2.4308256928290826,2.4315109813608475,2.43104028426224,2.4314122631803525,2.4331279757294295,2.434442305129658,2.4363589978669373,2.437383526292651,2.4382688237928556,2.4392674252496476,2.440882192841727,2.4428677603662803,2.44472983605424,2.446973784260104,2.4493560829921766,2.4518836264825623,2.452563748429237,2.455148432071629,2.4578952053853107,2.459812092240017,2.462654713572769,2.464181421202401,2.4653967279175175,2.4660542455960615,2.4681559587793416,2.469708125329509,2.4722154100622498,2.4745603367227162,2.476999995947285,2.4804168158868682,2.4830712107817368,2.4863464103208917,2.4900026147264636,2.4951763145172965,2.5008837811914937,2.5073931794806366,2.513475474793012,2.520150751128264,2.527441452863027,2.535622614138979,2.544472931929995,2.553274338167675,2.562560007700735,2.570866443510724,2.577479142137002,2.5851806879405066,2.5927607238780634,2.599182415235112,2.605092290143778,2.6115102834490425,2.6185831778105,2.624835141103939,2.6302876789008462,2.648262400704846,2.6641349706400748,2.6724175016950897,2.671901498901525,2.6666257411280543,2.6579007986550653,2.6484826489256554,2.639716882916297,2.628720871220524,2.6184498580628235,2.6099308749421524,2.6012464890659905,2.5942635914130814,2.587380944260285,2.5802665455886937,2.57285177471406,2.566077759654221,2.5598960069575547,2.5547662380473275,2.5504063893340128,2.5467905221785485,2.543647867786705,2.5419612963184663,2.5402199606057985,2.5389140751949766,2.5370361996986293,2.534577821949473,2.532029180161,2.5298806946742163,2.5273744108576888,2.5235015362079745,2.520749239836402,2.517858386447642,2.515819560788125,2.5146261079136276,2.5125240738118357,2.5105067634114424,2.508567801882536,2.506451103201563,2.5049000755999233,2.503659893493505,2.5008517054147243,2.498716893892512,2.4961239232664085,2.4950648892456817,2.4942865594032293,2.128420422035375,0.020955911889441462]},{"i":7,"j":5,"theta":[2.5974189314809677,2.598276195710759,2.5979936052339316,2.596820212913111,2.5955020823184602,2.594284797429469,2.59441428658914,2.595265989354531,2.596592765684962,2.5985240735038175,2.600816410794621,2.601977507855305,2.6035113000721317,2.6039229922796343,2.6044640111966997,2.6048862315623484,2.6051911403358714,2.605379844926874,2.6057030813361277,2.605162068856611,2.6030051368174414,2.600975199593009,2.598565672706567,2.5952687825988967,2.593323893594671,2.5907250468646494,2.586964267621393,2.582779933874721,2.579159317353026,2.5770919287903613,2.5735728522397765,2.569342941531808,2.5658914361976817,2.562961040911001,2.560797313101952,2.558899775687093,2.5580206936884964,2.557918076732498,2.5583556128977807,2.5606028460439845,2.5646906676513392,2.5691632347090794,2.573325433803096,2.5769935053548947,2.5802483662640894,2.5831913005804137,2.5854518593194435,2.587947060516365,2.590017870291038,2.5901711824811473,2.5881575080384898,2.5864701421114695,2.5826034767323756,2.576544696654622,2.5694704224268508,2.560937854708149,2.552542338405321,2.5459116669935504,2.540203209800731,2.535594700608914,2.53178038381793,2.52871675007604,2.5263700144327426,2.523964234335854,2.5217275183899517,2.520391777564379,2.518444270334561,2.5193722725265824,2.5204235365224448,2.522597338720837,2.523647349099076,2.5235744176534163,2.525626421969806,2.5280583034537925,2.531626529818598,2.5363414113409153,2.54121711439886,2.5473935364121107,2.55163992060543,2.554844524986587,2.5582673831658083,2.561419323383737,2.564060378437823,2.5676989884986634,2.570846893336925,2.57251429224169,2.574956581380323,2.5781817219691154,2.580450282201971,2.5840197133471254,2.5874017963878515,2.590232736528378,2.5927719431304665,2.592152880174536,2.5918734712883493,2.5914327770336807,2.5920793213694373,2.5920652587594644,2.5916405392011375,2.591303742342881,0.21707465306863952,0.20705628445503008]},{"i":7,"j":6,"theta":[2.9317735854383935,2.9312138116565523,2.929091641479913,2.9293971402785304,2.930381740779552,2.930300056778937,2.931901711461307,2.9336942193279287,2.935436005829,2.937885275480352,2.9403035880682555,2.940202389808126,2.9395812280499887,2.9386871990078203,2.9382661212497174,2.9368160614925736,2.936330249495076,2.934556486128507,2.933236536810972,2.931114345685538,2.929180144503092,2.927800118939681,2.926468129504989,2.9240533578655383,2.921670062282781,2.919057817905118,2.9170803489401744,2.9149795823921107,2.9138721969890784,2.9120048622926467,2.9092462521696567,2.9075865963424716,2.9070220218714167,2.907929756499151,2.908570178988283,2.908579224340661,2.9084672054233622,2.9097468242718523,2.912691077203921,2.9175857718910905,2.9209825823104176,2.9231847958221726,2.9257511991508376,2.927507044645939,2.9290429245634577,2.929973913901114,2.9309461469101015,2.932402172926777,2.933551366826698,2.9348991250696557,2.9362017844534156,2.9362154778548883,2.933940269784181,2.9308654536958487,2.9297302293903846,2.9265392487690685,2.922096700055312,2.9184950220691652,2.912989096877527,2.9077241897620993,2.903490595401841,2.9002227418972693,2.896870323436233,2.8941408006613036,2.8921257686869706,2.8921748847111375,2.8914008698129257,2.8914154960844214,2.893711285138196,2.8962927708928192,2.8989170909527964,2.9010926048104433,2.9030764337596904,2.9026254531936666,2.9022359111903815,2.902404713218283,2.901881602428108,2.9011633962982555,2.9006212031113443,2.899377072280158,2.8957999727149635,2.8917483942066453,2.887703811917701,2.8851478581232795,2.881568938324791,2.876950952352432,2.8722732651054166,2.8682650911453758,2.865658702404829,2.8649426027307636,2.8638636195358362,2.8636669985428487,2.8633518601035823,2.8636668095946853,2.864863215780816,2.865446315255792,2.86491865998524,2.863777929388515,2.8635191179875554,2.8628910886991563,0.21922489143114524,0.17753343003586125]},{"i":8,"j":0,"theta":[2.8946660784583047,2.894185454204311,2.892722040653099,2.892519234030166,2.891326122077602,2.89138733052975,2.8905781390393397,2.889394909055243,2.887957324546676,2.8875089356244876,2.8872977405488576,2.8843228055357955,2.8813208218090094,2.877778404517945,2.875429813133051,2.871389660606208,2.8673901192863758,2.8637886255003386,2.8593194469767265,2.855838142922382,2.8518296804669507,2.8481518317733756,2.844788910607035,2.8397267019194214,2.836693836516896,2.8341777997509126,2.8319184390755683,2.8291568778924954,2.827132336897566,2.8257124455265212,2.8241427402161703,2.8245435664162097,2.8256691515503434,2.827527515207526,2.8291307303441258,2.8312410151094443,2.8326243305960803,2.836045568116939,2.8385310159293233,2.841106379173101,2.8438021958680477,2.8469052997667363,2.850211846565965,2.8520287539144173,2.8554190552060184,2.857469910652082,2.8587847039779244,2.8606181103573807,2.8624445947082293,2.8626471425544664,2.861726640286637,2.8614290606362536,2.8620031023124537,2.861701275275697,2.8607688764111203,2.8599525807951407,2.8602494072851727,2.8601611040274304,2.860437638120297,2.861580491194389,2.86234486993682,2.862984283499819,2.8635016596188536,2.863899364448249,2.862929218390075,2.862337032469561,2.8616202614108373,2.860525805930568,2.8574239106785155,2.8550510696009828,2.853271978969169,2.8510789291840193,2.848462429759402,2.8456611807790138,2.843913114749625,2.841710718096122,2.8402945412497544,2.839408518210508,2.8390488572250567,2.835964015596875,2.8328908245642572,2.830566204685268,2.826480287827025,2.821115786391994,2.8143251107075815,2.8075798394645206,2.80122693140568,2.7944901482105684,2.7870918477067215,2.7805018875848253,2.7739436053949404,2.767890640768154,2.7628188171062598,2.758707988476375,2.7555419004007233,2.7525580788727875,2.7499948044154445,2.746092037345601,2.742834543069356,2.7408346517116753,-0.0008741480632386155,0.13043285455080056]},{"i":8,"j":1,"theta":[2.7118601649014917,2.7123744795144593,2.7131550452773823,2.7142048031446198,2.715277711932791,2.716502822061181,2.716884763853196,2.7177999866996565,2.719001956059975,2.7197452279326773,2.7207826235294617,2.7213680837220657,2.721753836403019,2.7224413524855757,2.7241832526262977,2.7249861771547765,2.725353197156391,2.7262857254431347,2.7277873380736612,2.7286137951404745,2.730268286005983,2.7325071840677664,2.7333391284569193,2.735767375106292,2.7374263490209123,2.738822547091092,2.737711487708465,2.7378390327012987,2.7392058761692093,2.7403175624384337,2.7426787286835697,2.743923962292383,2.747183653535692,2.751846211050892,2.7560557901559775,2.759580116498272,2.7623096215675593,2.7652570763348283,2.768186719656673,2.769988490690205,2.772423789643394,2.7751327923712745,2.7783833797255943,2.7811977018433147,2.784098818483656,2.786613598987064,2.789271785985263,2.7921094994421236,2.79277606311428,2.7920241967213384,2.7908508326212855,2.7893761880523127,2.786594260153004,2.7838687485543763,2.7819430554809763,2.7795013856102995,2.7769892596709287,2.774362211372534,2.7703331901963737,2.7666155099345375,2.7624284893757376,2.758743222461772,2.7552856523875358,2.7535348187981485,2.7508531877273303,2.748725842719187,2.746016053577669,2.743460595618909,2.740172467632634,2.736137312003304,2.7314632868141113,2.727631437668078,2.724126333627512,2.7216840135740075,2.719294732923722,2.717699071140247,2.7173907115948883,2.718868277879971,2.719387205289703,2.7193243349284506,2.7191793295439215,2.7188265622732133,2.718764635693929,2.7184932684277556,2.718511395673832,2.7165690578498483,2.7136588795638805,2.71151985299044,2.7091439068934147,2.7062721007043495,2.7048936607241947,2.702753424278091,2.701343394445209,2.699908311467669,2.699192830646071,2.699194289351531,2.6976626912328734,2.69409234640549,2.6919700269716023,2.6897878891036253,0.06892966661258215,0.030762541132308464]},{"i":8,"j":2,"theta":[2.354574621889109,2.3552080376112845,2.3562265387186425,2.3578828118734765,2.3603062314417746,2.361503210631127,2.3628519247128144,2.3651059565208215,2.367521303109663,2.3703544068534113,2.3741128450092517,2.379056702540983,2.381949302801359,2.3842984816963404,2.385860628388329,2.387640014401441,2.3891415178510287,2.3903692789630315,2.391076711122298,2.391015828481639,2.3900615705505293,2.3894614676450443,2.389839056690731,2.3900705916169245,2.3906569917861145,2.392100227806186,2.3929047202142466,2.394698281726292,2.395486614987112,2.397522894434547,2.398814021142637,2.3998652262859714,2.4006815634687686,2.402518057132325,2.404883361860119,2.40803865014102,2.4107486651213685,2.4135286663460005,2.4166463831006912,2.4186234516863747,2.4209820518223855,2.4230003922159575,2.4272121252945884,2.430915878567221,2.434420071274199,2.438422485490907,2.441267537549305,2.444448013922862,2.44838453691408,2.45058847018308,2.4516911954406977,2.452945911022833,2.454356260388817,2.454676344390067,2.4554168234614915,2.4559601634965986,2.4567175411204585,2.4568724990909105,2.4568728925100745,2.457428345616759,2.457759459977527,2.4585932325895428,2.4589135900628216,2.4592070961797,2.459463459333331,2.4591747713337657,2.4608334483124503,2.463439142992193,2.46499545929775,2.4670038103966485,2.4695926498374714,2.471267702954789,2.4729074247987586,2.473765503754565,2.473593571018771,2.4731404021712415,2.4734040966087907,2.4743850040704265,2.4740856992643963,2.475005030882551,2.4747705246800566,2.474881324639742,2.475712635785562,2.4762668318342516,2.4767954854313574,2.476550110720759,2.4770299318373397,2.475736341057044,2.473665462671152,2.4710611253870827,2.467415596653927,2.4632180967063007,2.4599562670606754,2.4571205398459597,2.454952623118755,2.4526961934443943,2.4515946849987094,2.451144896897163,2.4507205220546413,2.451070328142185,0.18230893885957727,0.16904278410032797]},{"i":8,"j":3,"theta":[2.664278227623184,2.66436762334543,2.66504673567856,2.6648180032713484,2.664930609061808,2.6652599587525656,2.665557237115062,2.665948514510442,2.6661852001650512,2.6670181486296327,2.667700361110982,2.668234299636907,2.6693718951790064,2.6703672590324827,2.6717239961841934,2.6731970252747588,2.6745416972329394,2.675762911100153,2.6766151315903146,2.6776014971395288,2.6789756489930387,2.6792426600249106,2.680153593684724,2.6814618873450162,2.6809224657219706,2.6810335514462023,2.6802957969180574,2.677206826234741,2.675255791318144,2.6734361210953392,2.671741879953467,2.6709177849748325,2.6699619502943954,2.6693723258634696,2.669148586158944,2.6682922420852506,2.6673031755976955,2.667431634866584,2.6666830015032716,2.666435882806842,2.665947510089735,2.6658515666790783,2.6666611739441315,2.66714667705521,2.6675823158507486,2.6689987499330075,2.6700639545611677,2.670580955995401,2.672585047587011,2.6735834755544863,2.6749548553494478,2.6754541588235883,2.6768331978645126,2.6775969814726985,2.6781958371812737,2.678446448690296,2.679650930750089,2.681353954902306,2.682843417171987,2.6823996980388487,2.6837908853790444,2.6860373860651707,2.6866593878171128,2.687168587733757,2.6854492121213625,2.684250740012635,2.684698278278366,2.6857969485740845,2.6868034874817095,2.688223702855803,2.689814459152469,2.6913328934329033,2.6942856034614433,2.6969342724034515,2.6987893184298084,2.7018581039873952,2.70365241870996,2.7041792463292342,2.7031907820471335,2.7009335136908144,2.6986491664797594,2.6983293529328387,2.6982229687892656,2.698079684050103,2.7001490173619795,2.7019386988434073,2.7019554235277345,2.7029492777628485,2.7026739863341946,2.701628536886601,2.7005590434361504,2.698961532049434,2.698830068424141,2.69966416940884,2.70121693961598,2.70299416101725,2.7052524612060695,2.7070002775773294,2.708494153376738,2.709239690137295,-0.09813318089366894,0.06583396740417334]},{"i":8,"j":4,"theta":[2.781739463341186,2.781276234284629,2.7813479066507805,2.7808297639367563,2.780719714262753,2.7801423117331083,2.779845225890665,2.7775772561377137,2.7750792705267506,2.772591234106116,2.770853175177904,2.7691081383554965,2.766599149915873,2.7643162062952755,2.7618752213522195,2.760016498748685,2.759357658001449,2.7583960567402612,2.7590028486736764,2.756430359965918,2.755293367047958,2.7550872871552774,2.7545611682115165,2.7532127608056336,2.7527865385654673,2.7537805300859457,2.7559482483568143,2.757297711990188,2.757083592480949,2.758179228387979,2.7583378810417485,2.7601838245562673,2.762972596790699,2.7659629734599536,2.7691639121480027,2.7728344079300067,2.7777342910138256,2.782876965460659,2.789025104203107,2.7951932084796907,2.801893009681113,2.8078846868406164,2.8126707744223522,2.818242778950947,2.8240875146840456,2.8284328726471872,2.8324881155826622,2.8371955970981415,2.8421700369504688,2.844557713748468,2.8478688786499458,2.851242788248379,2.8545690179293066,2.8588619853187454,2.8637783114515116,2.869488031089997,2.875386500687414,2.8815966783306997,2.888473715888265,2.893360075963921,2.894452157242852,2.894044507191488,2.8937915925353512,2.8934667860710914,2.8908378085416113,2.885657926582056,2.8816657634464398,2.8781026648998647,2.8742098954958397,2.870475733228725,2.8676379811181056,2.863437472462008,2.859483371675306,2.8562604104668723,2.8528811114516373,2.8500820163099796,2.8469769499732966,2.8430532434890203,2.8376695925634854,2.8310533965386417,2.8245518496635267,2.817262736584599,2.8112806646818402,2.804705846705205,2.7990111593175064,2.7939232426345275,2.78917132693625,2.7834860978526086,2.7778445442263595,2.7732239511994843,2.7693558083963903,2.766724683835381,2.7658201166247802,2.764888523513637,2.764176214511776,2.761680370648191,2.7603911103214593,2.759803340211009,2.7586647419018564,2.758470824132271,-0.20937624527583987,-0.09568525998802493]},{"i":8,"j":5,"theta":[2.8999038549356357,2.8999469544355767,2.8995333492236157,2.9006611605561896,2.9004605131817884,2.8980554949378656,2.894310186635867,2.890082630851494,2.885978767344471,2.882230170003878,2.8779450730952725,2.8736043878632502,2.8701888603049746,2.866683396810769,2.8623225585449172,2.858587214569122,2.8559610406313682,2.8529325900285767,2.8494886981685967,2.844864440397731,2.8385398588725725,2.832237808935958,2.8261814025693845,2.821594944184464,2.815209046853823,2.8099968739284584,2.8055616029546795,2.8016347002718325,2.7958247622196346,2.7903576782350634,2.7859608006224255,2.7818658470942763,2.779055715242594,2.7757683862974343,2.774239766732577,2.774712591458405,2.7736872863609228,2.7744078700469745,2.7766248080631035,2.7798438644334684,2.7850739461569214,2.7908309331638734,2.7971314301146086,2.805242423395055,2.8154359144849166,2.823739419612353,2.830918752613071,2.837479894304099,2.84380920753653,2.8491837925809578,2.854626796892733,2.859411789735676,2.8620595972842104,2.863831786742741,2.8665709173501748,2.868937733819286,2.8720108840942147,2.872739140136082,2.8725154035974256,2.8694119251558377,2.868155317576509,2.867888586100138,2.869283366685869,2.8707869120078997,2.8738604654814166,2.877232717043049,2.8821415774303762,2.8874629997622123,2.8918295321117826,2.8973730732041565,2.901108779576128,2.9047958277687695,2.9088199431686763,2.9123197960897067,2.9148077486942734,2.9176673527972765,2.9211595487554325,2.926298750234183,2.9321074978670145,2.937611896279243,2.9433370033979,2.9498092497381516,2.9553089316892307,2.9596119826481573,2.960363793000232,2.9600677387082257,2.9575971947354986,2.956190101778526,2.9545895731217895,2.954287829732113,2.953033352088444,2.9515700701026923,2.9507659346394557,2.9506170663769002,2.94924772744474,2.9481513570773363,2.9480727092927506,2.9485113967465866,2.9489695016155464,2.9486992017728886,0.4821691288887087,-0.029284545106699835]},{"i":8,"j":6,"theta":[3.2408222865936303,3.241710990899107,3.2429940861563145,3.2439297905406472,3.2455241084685875,3.2450372791706243,3.2444661961220627,3.2430572190314706,3.2418013487110664,3.241940585876527,3.2423508687221325,3.242534883242142,3.2443688856894353,3.2481147256478677,3.250296596333637,3.250303723547331,3.25088636883554,3.251798568631761,3.252921569449745,3.253013088484961,3.2515743054735937,3.2484716722538223,3.246561138133769,3.243081643713866,3.238762433900924,3.2363279051938787,3.23301512649949,3.230806345446788,3.2304418002026605,3.230674647088025,3.232263394732388,3.234352202256014,3.2359660676782833,3.2385053656252145,3.241255842623107,3.2430103721247847,3.2418127759883344,3.2429470075263414,3.243849651343405,3.2444719108474214,3.2464092629844727,3.2484192084895085,3.251547281549608,3.2545226521029904,3.2586425164849477,3.261808668701019,3.2663000558001563,3.2691013860212155,3.2708496428183085,3.273431325654124,3.27323845280351,3.2698947513412677,3.267628192456474,3.264173885548532,3.2599037668891837,3.2552032165789755,3.250289936106435,3.2466925566042133,3.244744941454186,3.241826210627249,3.2385843303994504,3.2346845160688407,3.229552517430231,3.2263675698562126,3.2245802870530627,3.2241568792296724,3.2249522960213377,3.225958090475424,3.2280451374306485,3.2293434815912168,3.231104981368154,3.2329608431897903,3.2340439786351443,3.2323582534078765,3.230765616054984,3.2301291489970447,3.2290684051529097,3.227700574552298,3.2272661631262434,3.2265117630706612,3.225057099919853,3.2216426121705184,3.2187465450445987,3.2161005274622956,3.2151878543544514,3.2142526921087247,3.214289105182938,3.2137972309289613,3.213523940365821,3.2127174801861127,3.2133727967175263,3.2129939291908034,3.2118284975592704,3.2126192448528963,3.2129960650577494,3.211961287016977,3.210883475185051,3.2117559359276298,3.2123340754120338,3.21287147799146,0.21836015207561893,0.3964266523855093]},{"i":8,"j":7,"theta":[3.0220325146061375,3.021165741031597,3.021677740989248,3.021821134048386,3.0230966470336633,3.0235108185922717,3.0235657625311454,3.023761742153558,3.0258497404914135,3.029090473628584,3.032625626507521,3.0362234536057673,3.040527585174125,3.0440603907982102,3.04809026250847,3.0546382429051993,3.0619887531593606,3.069430670667268,3.077253580328043,3.0862493363181773,3.092216415438854,3.0979368839001267,3.1034414368855052,3.1100094889529335,3.117926238838437,3.12748429320623,3.1382353777380203,3.148237847057512,3.161045393893369,3.172977486000994,3.1870976821951316,3.2026063770489652,3.2190857807124456,3.2372468382048387,3.257182838402255,3.2774940290065167,3.298027174695651,3.3202471825602387,3.343743703534539,3.3693496637113514,3.397641907642897,3.4258137779863063,3.45489744898162,3.485635360130609,3.5172224662461264,3.5477855904018556,3.5771045815412617,3.605220922979736,3.6349097170867366,3.6685731189842135,3.706660505381747,3.7498022925322756,3.7946972487067017,3.7775833980311555,3.8026748333676186,3.7921516228489716,3.761261321386964,3.7180781922122415,3.6675380865011893,3.6201746882480954,3.5766768697541145,3.5340013639521524,3.492732186836252,3.455016276219044,3.4190188848602174,3.3854089120937987,3.3542900031340137,3.3254011140483564,3.2975803706989004,3.2706082550819118,3.2461905052871134,3.222708433897984,3.199949242259265,3.179723747634353,3.161873118540777,3.1437638545490922,3.1267692788221293,3.1097759424036466,3.094425766997263,3.0803742380165042,3.0665373749759843,3.053835052405075,3.040820440187482,3.028171873075729,3.015946193750418,3.0045787893853766,2.9940105694174064,2.9839374126716036,2.975558453010084,2.968831816477158,2.962224158175518,2.957203040744388,2.95349395283915,2.950578856314045,2.9486936234384076,2.947829116967514,2.948106109644011,2.9490258403624336,2.95021763258792,2.9508121274364854,3.174671315933224,-0.4194052678643866]},{"i":9,"j":0,"theta":[2.1182035374334722,2.1177825898382325,2.1179398214979375,2.117925561477158,2.1189897830683986,2.1198847031825716,2.1208621895552686,2.1234242850866942,2.124826345605616,2.1265713137281366,2.127412857952527,2.1278527604144792,2.1291419662686155,2.1300332118233256,2.131528407497878,2.1328807479506153,2.135468144460323,2.137296140599832,2.139493706206918,2.1405656316916644,2.1410143591956685,2.142341053678748,2.143298810712526,2.1438900200728437,2.1451163903266326,2.146481116220644,2.148237857106933,2.149391330313356,2.1516952366766136,2.1524061115875286,2.1527775147649097,2.1528128537824265,2.1537655547415713,2.1548919962313646,2.1552001848071813,2.1561979508802374,2.157146714999267,2.1585604927509823,2.1602078486624112,2.1623624700356143,2.1643052321714227,2.165074484718652,2.1667163205388906,2.1682928642273525,2.1696349501413175,2.1688485495532666,2.167569409410677,2.1679814562578685,2.1683286591104665,2.169111776796542,2.1680825218193736,2.1657386437162667,2.162325026234677,2.156334239494451,2.1507698165203872,2.145293298483689,2.1397941146728523,2.133388935970761,2.126421425614127,2.118964861045529,2.111824831595892,2.104543373897762,2.0976506518668345,2.0906681639890614,2.08385971617672,2.0782334810594922,2.0732952207206634,2.0682983543088342,2.0634933129229385,2.059878659243468,2.0567035220371883,2.0542165251869924,2.052166570186458,2.0503025830411485,2.0491232102083985,2.048377924794905,2.047941651522342,2.0483146105779837,2.0491233526587638,2.049620090476087,2.050056290861245,2.049933192704683,2.0487508629849622,2.0482572463854383,2.046451571408989,2.045330485942641,2.0438919344069877,2.043133225890483,2.0420529645748102,2.0418991211160464,2.0416714402522955,2.04111951547071,2.0414923090902493,2.0420405581651497,2.0410153337291024,2.039914673431869,2.0389864692957875,2.0384789448351395,2.0383911310461778,2.0377228636741838,-0.687790957609918,0.33601863123580283]},{"i":9,"j":1,"theta":[1.9070268062803104,1.9069600663674333,1.9060764741974008,1.9046245432110755,1.9036018335243723,1.9020066309736767,1.9008362623850965,1.9003387695742613,1.8992633215852368,1.898608122573632,1.8978720803312994,1.8978039690229276,1.8976536779781865,1.8969209603201698,1.8961045994639287,1.8942032418104617,1.8927137325396501,1.8916336083341252,1.8897110908752803,1.887068013178579,1.8842000296329944,1.8819774420114384,1.8803966324895363,1.87945505284423,1.877901218148822,1.8764826597149835,1.875697154495294,1.8745435421717906,1.8727700976784634,1.8706241330792648,1.8691024165546062,1.868202807827702,1.866674271082817,1.864514872551756,1.8627218146155553,1.8610430928837882,1.8602271427440504,1.8597741166043453,1.8600601697587122,1.8603381893792528,1.860486745582992,1.860510095410597,1.861413448603932,1.8627049493196504,1.8638953317016707,1.8662477043266468,1.8684054363137645,1.8696409433256576,1.8707479420688347,1.8714782285255727,1.8713329885929073,1.8703119863484934,1.8701635642871937,1.8698874815990985,1.8700586627744331,1.8703502192668737,1.8697046768655168,1.8693269637609737,1.8694329761228436,1.8694972959553422,1.8688753566450382,1.8683009514997762,1.8683864175725438,1.867622839105138,1.866001941639386,1.8642656315532815,1.8634068616624349,1.8621709653461378,1.860053399537908,1.8577987708217365,1.856151917513566,1.8541090060448884,1.852915840350555,1.8518197954352975,1.8505685638881668,1.849909717698027,1.8490918705511725,1.8481134591875117,1.847472724964037,1.8466684919529999,1.8461993610516996,1.8465644925291036,1.8460143899446742,1.8447981233707373,1.844163722198951,1.8428601478662543,1.8411353135002224,1.839236477011076,1.8374106320631578,1.8361548963237617,1.835717289342972,1.8360971172271827,1.8362949693527453,1.8363111512417236,1.836770684576944,1.8366742873541306,1.836896806084137,1.8366885881721833,1.8370493055434003,1.8372295231824929,0.2065392060051768,0.05667029975439019]},{"i":9,"j":2,"theta":[1.6530936791674866,1.6523994574822338,1.651260107868729,1.6496741444683352,1.647889501796835,1.6456538595332237,1.6442143168216878,1.643069009214769,1.6419664552649629,1.6414052304288305,1.6406346118718926,1.6406536058937036,1.6409622376080089,1.6415609058939784,1.6423253843079093,1.6415066613357914,1.640978681468709,1.6402407655608116,1.639291964776944,1.6378810601403555,1.6355062403941778,1.633414460784382,1.6326030477647644,1.632570972455405,1.6318182061546602,1.6320938020282416,1.6306481327607552,1.6292293771203068,1.6283357581785372,1.6267161798277907,1.6261186352884593,1.6255424352211298,1.624486937804682,1.6232009186360448,1.6206828951070766,1.6189298691481204,1.616439869678421,1.614710068972478,1.6129886907237123,1.6112740856716883,1.609314761368959,1.6078591077692086,1.606406388181909,1.6054561787271813,1.604259081577629,1.6033158992168608,1.6028784083999246,1.601699867791968,1.6007616918188785,1.600562717346958,1.6008526978323185,1.6011319926009753,1.6021509478364702,1.6031608273424425,1.6039739909754456,1.604875694421354,1.6054649032706128,1.6066325035043572,1.6082995145764825,1.6094082803684315,1.6091651817434252,1.6090356594268989,1.6097434743499859,1.6107696091850217,1.6123500610564876,1.6134750392717265,1.6143868338967458,1.6155795181583321,1.61654911139513,1.6175425740042113,1.6188078468951803,1.6205939533255707,1.6226511505151158,1.6242304860203214,1.6253327472465944,1.626208385113378,1.6268577728134985,1.627781159585399,1.6297292718401608,1.6304542438635063,1.6317067278433814,1.632738111356103,1.6340495477056243,1.635642586944009,1.6365191711353215,1.6379303470246418,1.6386278671587557,1.6388625811602326,1.6388847538426072,1.6386943846689281,1.6387912059245668,1.6386753246051555,1.6393465778110523,1.6403058191220172,1.6413042762784738,1.642343230645531,1.6424240186167238,1.6422967406112823,1.642961229129324,1.6431683404233748,0.5672698882285945,0.015476748529220546]},{"i":9,"j":3,"theta":[1.934263397260605,1.9342431378059335,1.9344525850092997,1.9346421027058227,1.9355620207511208,1.9369639342045863,1.9383502760918985,1.93847345672553,1.93758369537259,1.936179453964305,1.9345083058552925,1.931817368403852,1.9298520063165812,1.9288588499162789,1.9280862132006291,1.9267827975858998,1.9261964024509743,1.9260760710038909,1.9251716606553835,1.9244817021822915,1.9227551182797715,1.9214890880558493,1.9204316202039249,1.919081130774621,1.917435600581174,1.9149925911611607,1.912748415691968,1.9091998649329887,1.9055916992118584,1.9024188117253167,1.8996771207354368,1.897363634200386,1.8953515401236642,1.893390120077431,1.89235449435402,1.8922473045653034,1.8923240062373379,1.892591993024927,1.8925610947486837,1.8924933748076505,1.892904400621492,1.893815241027303,1.8942540087093143,1.8947561418578422,1.8959930731091739,1.8967773178078668,1.8980656419715698,1.8987187773925158,1.8985412461345645,1.8982827518629957,1.898192863194817,1.8965214301457505,1.894515666330659,1.891672234156144,1.8888002790693055,1.8855044341931269,1.88317605382589,1.8799849454720465,1.8766184206594065,1.8735275438985575,1.8714243034638154,1.8692801818318414,1.8668224416557324,1.8642822711712044,1.8616441310642722,1.8586449381277126,1.855273037247019,1.8530177330823434,1.851871341238472,1.8515788806138191,1.850887443515029,1.851044027968847,1.8520474094535189,1.853648042215669,1.8553475894072369,1.8558980725101377,1.8559248291627213,1.855927478743434,1.8562806957745832,1.85623478887446,1.8560394845723223,1.8565693145962554,1.8570750056587464,1.8579322729867576,1.8588924164773009,1.8594569184329628,1.8593766400242973,1.8586514175452276,1.8580300602764077,1.8572615508473773,1.856594641502456,1.856278251692289,1.8546868651564137,1.8530679299571962,1.8522938559993587,1.8503634045374295,1.8495234984880522,1.847522799671066,1.8458581295383616,1.8445268483599644,0.330665404229879,0.2679124525515751]},{"i":9,"j":4,"theta":[1.9513347015567448,1.9513442268937038,1.952613296171199,1.954644146204269,1.955690361647487,1.9572537944128374,1.9598372147218286,1.9634452077185183,1.9673341961320048,1.9700111306996129,1.9724808181859523,1.9759977098005375,1.980318160692446,1.9843250101485952,1.9882755697165861,1.9908020887881046,1.9936592512150588,1.9961023782364242,1.9981360680754146,2.0000142056689527,2.0012404359350286,2.002567254716448,2.003997412567826,2.0052839394598303,2.0056797106637423,2.004686085944208,2.0048020179435677,2.004028750702821,2.0036161662498455,2.0038151931222585,2.003128382375837,2.002807255790561,2.0021048168081608,2.001274385911806,2.000570369621027,2.000999123340148,2.001571361204795,2.0020509716938837,2.003455446910687,2.004559020242588,2.0063918721453624,2.0064942841264872,2.0064145284305415,2.0067158423340477,2.0074831779573667,2.0083315138285833,2.009166982219911,2.0097048904963724,2.0103580775153564,2.009127762050666,2.0073866491334296,2.006131495800302,2.006234967726735,2.0051972572380716,2.003858997065131,2.002196742030087,2.0006912466973708,1.9998272574721945,1.998843559668884,1.9977308838865402,1.9959813970378961,1.9945873825108174,1.9940427945025505,1.9940939366109465,1.9934888112657034,1.9929746765248857,1.9935493209754067,1.9937128163136464,1.9942146961351135,1.9951802858457832,1.9963608961153556,1.9973833375969476,1.9992492114922948,2.0012117399007128,2.002899378273441,2.0043151172234412,2.00533647735009,2.006215273208608,2.006453074164904,2.007050272757328,2.00800794110639,2.0085778316568486,2.0090109825022417,2.0095581826026767,2.0094704379953026,2.0097475739419846,2.0103900986953205,2.011649204462373,2.0117772376933147,2.010649433596763,2.009763682128785,2.009243327800342,2.0095873982687045,2.008546533635955,2.008368792463536,2.0085538427173635,2.008352028430727,2.0090129730824344,2.0085379063171898,2.0079259428260126,0.054971283173843394,0.41921972457145307]},{"i":9,"j":5,"theta":[2.2263400369787987,2.226656562943831,2.2260403632420975,2.2254900298631966,2.226004313624643,2.2280844372761397,2.230485264334867,2.2329624262223358,2.2367717611687916,2.2421722582836474,2.247176708998427,2.2525470699339416,2.2572962706482715,2.2624358802149906,2.267978531777344,2.2744379892842854,2.280580441568848,2.2859215602602907,2.291225338457205,2.297256008017897,2.304030019325919,2.3110662186073285,2.3186348021191865,2.325258192368532,2.332707487403261,2.3407572876135703,2.347935539559235,2.35577016650246,2.363793738430402,2.3722931065311386,2.3800613338155583,2.3888958428397182,2.3973554404303283,2.4057589405017286,2.4120646751824193,2.4186190825440126,2.4261705138069334,2.434381602045062,2.443217832558928,2.452719376696653,2.462035323300165,2.4689745382594914,2.4742090442697027,2.4763070826241953,2.4730129247006043,2.4621757482654276,2.4485861737894528,2.445737100622847,2.4357727899388455,2.4249146397918513,2.4133818053113356,2.401891889758126,2.390162986369834,2.377912900659347,2.3638116639567217,2.349332311688308,2.3369449533775613,2.3248736945294786,2.314342383616593,2.3033279923359053,2.2933057117838573,2.283252821253536,2.2736462650293228,2.263713923983262,2.2544328183048057,2.2455315207593105,2.2374895255196,2.229288386104786,2.221659331709623,2.2145849837106324,2.208299303609336,2.2017881118784723,2.1957867717232857,2.189781858178149,2.184009996816855,2.1784583937773605,2.1743648020454462,2.170470236168119,2.1677661755213617,2.1649967257956995,2.162905861459425,2.1607390447874013,2.158241579940604,2.1551580634294067,2.152481838883275,2.1494571452227462,2.1460774881282854,2.143335633118463,2.141475728829172,2.140743815393007,2.1396383371757475,2.1384069457599524,2.137297027959449,2.135306231030621,2.1331803426199514,2.131164871433435,2.130505568261361,2.1294510449524426,2.1289990831325056,2.128398732735574,-0.019771703472543433,2.569857133035006]},{"i":9,"j":6,"theta":[2.422093548524798,2.422160905463644,2.421545805219352,2.420996514144714,2.420761484542611,2.4200900532292757,2.420230329356783,2.4219327043580265,2.423451965685192,2.425292391198249,2.4274591714155576,2.4297084288241404,2.431796530957896,2.4342293981600136,2.436263942225117,2.4396559483196425,2.4419150963095926,2.4455478333402563,2.448314569096129,2.450473231708171,2.452779990602433,2.4549914357344655,2.4568638652625308,2.4582775644575503,2.460236439808166,2.461870935253698,2.4631854740620924,2.4636834443458313,2.4628657085881374,2.461729100428978,2.461769305676899,2.46123517826956,2.461623534943676,2.4609334299952517,2.460160180059962,2.459548111149043,2.4593410599597245,2.458657809351339,2.4579891895872916,2.4574490698053255,2.4555241329105204,2.4539438649735317,2.4521846549793174,2.45021722728439,2.4490052407943876,2.448506291248121,2.4461697035120826,2.4449273981729314,2.4418175209786215,2.438831121855605,2.434459632252445,2.4304405555813346,2.427762450782832,2.4244177196157395,2.422785477695041,2.421429197550265,2.4201635300148805,2.4162627897569973,2.4111761215791976,2.404766241314737,2.399422681876642,2.3933110395998516,2.3861115143649667,2.379013916098781,2.373218054263114,2.3681847130440166,2.3631323132644404,2.3572834484017786,2.3528618358223845,2.349347538541226,2.345724945714416,2.343354635309922,2.339976610072888,2.335954115709297,2.3332744236753435,2.3314288344736935,2.3290362152913726,2.3253393430354135,2.3222029075132,2.3182432511095143,2.315199793629222,2.3129394277496784,2.311206135063554,2.3104953066484915,2.309554969128168,2.308882612702214,2.3069764353803905,2.3045815602726516,2.301941914145413,2.297800841400618,2.294897976792727,2.2929760769067955,2.2917803540928743,2.289307830580879,2.2870523843389154,2.2860084459771897,2.285673438382831,2.285546531089136,2.286127406835578,2.2864174895507143,0.5165484463830107,-0.12047393140164679]},{"i":9,"j":7,"theta":[2.111986274842251,2.1113024422926596,2.1111833668182958,2.111378805210521,2.111639164382779,2.111714986378486,2.1131064334000698,2.114066388842317,2.1143468485709906,2.114698405223875,2.1148718022751214,2.1151174185768102,2.114935788297067,2.1148265672636724,2.114789570568033,2.1143247747422977,2.1139312851355916,2.113858374507398,2.113856004421064,2.113174314463102,2.1135620789750567,2.114520338777618,2.113801385088102,2.113654121149684,2.1118287464869385,2.1105721294777386,2.1091325020128635,2.107257955101429,2.1050709864533292,2.1028188406227395,2.1001241285248957,2.09823419155314,2.097148844523418,2.094870607246496,2.0934008980106604,2.0914945407482075,2.089907706557846,2.089150136166732,2.0889870840004945,2.0889400149917265,2.0897871632594103,2.0900673185728134,2.089579520358551,2.0881364181012745,2.0860691138503262,2.084235454330376,2.082533329210423,2.081167544307283,2.079555214330585,2.07719311164997,2.074076517096261,2.0706992211582196,2.0658045167152457,2.061632723275907,2.057372801213478,2.0532781350502756,2.048724875360617,2.042961304791729,2.0381068488888356,2.033656480951859,2.029355023233105,2.026196870541209,2.022678031408304,2.0190434061690383,2.016037352263914,2.01340515825946,2.0121426187828018,2.011497935424989,2.0119703408406937,2.011561057394392,2.011769585404246,2.012346520721167,2.013793102396475,2.0148621623978786,2.015805801370513,2.017375865303922,2.0200753620818372,2.0231594185173973,2.02688389194758,2.0302558646667705,2.0344067679510016,2.0375945385877725,2.040950294436518,2.0447304931796064,2.047942431632801,2.0510923308631064,2.0540613099250975,2.057105153272045,2.059479808108399,2.060689926735431,2.061862884858371,2.0615009876189085,2.060603525103654,2.0596687359826698,2.0584447871166134,2.0566792805414114,2.055368763550958,2.055010675775704,2.055604318199435,2.0559008497958193,-0.030806749508685186,0.3910096021501668]},{"i":9,"j":8,"theta":[2.4665065465735982,2.4662018465970887,2.466091548106486,2.466425324742809,2.4667041572606334,2.4684288642893635,2.4688545275588227,2.4687323990509764,2.4685621125911994,2.469093158312783,2.46957709460912,2.469015338870278,2.4682812166060075,2.46637254131372,2.4656586616669456,2.4643874437851627,2.4625551077303234,2.46103122016048,2.4598112459610117,2.45851652655635,2.4568931647387404,2.4544362780120097,2.4511385253852924,2.448740093158071,2.4462337336949522,2.44511182055448,2.4448706232407678,2.4447588101468507,2.445025241879595,2.445169635821997,2.4454410602527195,2.446838566651626,2.449238954848844,2.450146283332076,2.4511844994561827,2.4526018870469057,2.4536464865650753,2.453063555896238,2.4510915073873814,2.450212050792487,2.4486565360438455,2.4471500026151394,2.446037083399545,2.4440315144453475,2.4432108821025036,2.4427701255810845,2.441891775851975,2.440990971148252,2.440336270462455,2.4394257946963083,2.4373819326793624,2.4354488314326406,2.433120966158357,2.430141697982889,2.4266383194654266,2.4242258302506996,2.42062368690211,2.41715377603611,2.413496855687196,2.4094447262556495,2.4072772429769818,2.4047705246233604,2.402442898914334,2.4005577168337195,2.398625226973936,2.397527179965706,2.3970199501256224,2.395859459088081,2.3957982415182424,2.395715571126689,2.3963646853536473,2.3985000598158903,2.400879654221891,2.4047616552058524,2.4076580580943028,2.410327889080455,2.4140293498436116,2.418023371058299,2.42307160994022,2.428188635486123,2.431639203492587,2.434683338761196,2.4373298908222814,2.4397115594150676,2.441335274328378,2.4429557802799287,2.4455778016269756,2.446583942735817,2.4472271475813447,2.4485093054390306,2.4474341475018213,2.4467485845827976,2.4462006513309866,2.445538777603222,2.4450110628929336,2.444365992647241,2.4441017134514054,2.443717468350319,2.443462154247579,2.443085038798087,-0.27559446945548743,-0.16770689150264165]},{"i":10,"j":0,"theta":[2.0376316503124396,2.03654975447602,2.035633888725856,2.0326322990386156,2.0287892454926455,2.025597406802385,2.022050723305262,2.0178924841554413,2.0143648514736214,2.0102112008370425,2.0059237619375603,2.0019945473297343,1.9984162657506335,1.9941823004690398,1.9907848523079024,1.9874676835357639,1.9832247215439498,1.9787982282139933,1.9739301622245229,1.9691117177809068,1.9648342141511252,1.9608399683123992,1.9563718223006639,1.9529217947994986,1.949233715463837,1.9465509946980482,1.9441187973252227,1.9416827013862434,1.9387382412810314,1.9357800184643248,1.933552548624495,1.9319265252170164,1.9301485593615983,1.929089842098901,1.9282475950544893,1.9278691434116069,1.926452261592246,1.9254925061738615,1.9249856517301158,1.9241775200385314,1.9238124948573223,1.9248845264839167,1.9253884681456261,1.926316273283566,1.927408133779316,1.9291513763082226,1.9304054285337267,1.9311489219674183,1.931366772918318,1.9320593570800855,1.9322278693892485,1.9313726007103271,1.9307420752932882,1.9300852059863378,1.928200432982066,1.9267635962732113,1.925968896337404,1.9250245910697077,1.9241482219758292,1.924064654360669,1.924505617883146,1.9250829043933788,1.9267867054708587,1.9284866090046835,1.9299290615877487,1.9311115072137168,1.933157060567176,1.9351912090463317,1.9373400995304024,1.9397306089501671,1.9418654506247317,1.9424972176609268,1.9436261302726001,1.944503473190209,1.9466302443729804,1.949009749666936,1.9521458378508656,1.955543771080582,1.9590843466997423,1.962523678389228,1.9644927553771017,1.9673699905244255,1.9699104475523377,1.9728686171802698,1.9762497651386894,1.9794349455733444,1.98242988617765,1.9859899936129188,1.9906217247128077,1.9943335231174395,1.9991321839714127,2.00377653486265,2.0067751614421763,2.010383627400296,2.0138586521699917,2.0159567303581416,2.016931793550148,2.018535670983608,2.0190213770335723,2.018389824822891,0.18114562455236077,-0.07361369806363514]},{"i":10,"j":1,"theta":[1.64867500381131,1.64897502090961,1.6485754439938531,1.649225752030208,1.650301788659402,1.651554951747228,1.652861870854707,1.6547242468353984,1.6558945078494385,1.6573741784732254,1.6596651887802691,1.6620205351103516,1.6644433021598743,1.665936666721127,1.6677525781211897,1.670143408937578,1.6731122904197249,1.6766631194833228,1.6790505673478273,1.6822777430812303,1.6850988666196307,1.6875175923764374,1.6905370005329465,1.6934109395482992,1.6963930040630701,1.6987368589903735,1.7014451966535573,1.7040210698644391,1.705967172435449,1.7067851022200962,1.7079746062019887,1.7082855505548704,1.7094660964685495,1.7105149551315018,1.7120548354304634,1.7138330644815054,1.7167209474067824,1.7207145741999545,1.7253093268454034,1.728498582279507,1.7310202683398952,1.733356973690877,1.7357355126394685,1.7383759315626817,1.7419902852426197,1.7442817929425245,1.7464403872654632,1.7488926183107418,1.7500319078679833,1.7506098940972825,1.7516274087873107,1.7520859174263241,1.7517360808755411,1.7510773948813008,1.749984443466485,1.748757018877757,1.7475598635837997,1.7466744974902435,1.7463760708173113,1.7466850368044826,1.7461182859412356,1.7456879988815783,1.7454037525982378,1.7450231231023856,1.7455518147647333,1.746495453335173,1.748109190903659,1.7503983050646512,1.7526183961010928,1.7550244686244012,1.7581214075870715,1.7616647969609014,1.7654106430477592,1.7688650786595743,1.772783684260847,1.7779226255945126,1.7842898045793616,1.7908949194015389,1.7984980312661194,1.8048607305278674,1.8112427763212413,1.816903992967878,1.821603137786343,1.825847514044645,1.8303937406163313,1.83449892492118,1.8371695083058444,1.838909699051015,1.8407222482430725,1.8413600219351507,1.8420740355986116,1.8418654232865308,1.8417338623540853,1.84167915030505,1.8422012047383771,1.8428008520417518,1.8432290408475076,1.844236449044604,1.8443246697800977,1.8442438436319886,-0.21508536963037314,-0.35906162546556536]},{"i":10,"j":2,"theta":[1.6108689905962874,1.6113707822754828,1.6116249943839658,1.6111319459020292,1.610391020038556,1.6099012903282237,1.6099121453552383,1.6094236002126778,1.608435046023366,1.6074452502130385,1.6067029805829827,1.60620731558906,1.6064576427648547,1.6067042808349548,1.6071975459327865,1.6069380643143965,1.605925526743139,1.604658689701519,1.6036359997130598,1.603606215354953,1.6035693385191832,1.6042753733344295,1.6054752618508221,1.6069205799901873,1.60786323524144,1.6088045404034261,1.6097458467641574,1.6106885569450766,1.6111341410090105,1.6113335297107836,1.6107874514608587,1.6099958355731947,1.609208477856466,1.608675403496604,1.6078972444373447,1.6061246949595653,1.6043576757488849,1.6023467241492102,1.6005928547251231,1.599348414163789,1.5973676948720767,1.5946557442676472,1.592468858216684,1.5900668304141483,1.587962874456221,1.5864254479700022,1.584730200612217,1.582911189588235,1.5810594560738211,1.5794227480790175,1.5783740785862659,1.5766621761837427,1.5746599682169027,1.5728650350468525,1.5706434155531201,1.5687705122435112,1.5675163673105306,1.5658970761800917,1.564674598071655,1.5628583793341857,1.560204825873944,1.5572175054620367,1.5545231285434578,1.5516225989957226,1.54989068351811,1.54882781642705,1.5476846705325797,1.5469614010800863,1.5461583244171846,1.5450254063481899,1.5440620265748088,1.5425176074747018,1.5413907718024276,1.5411805366930278,1.5403869155384124,1.5407591841546482,1.541297933500313,1.542128914423415,1.5420031925610753,1.5420456952472423,1.5422565299322266,1.5423859879901756,1.5420592557882695,1.5425259788049615,1.5434117237869673,1.5447175432317337,1.5459449789753479,1.5448454800683198,1.5426677652798098,1.540659291670517,1.5385677179448944,1.536640609678355,1.5351257278426305,1.5340213153603106,1.5333260930332155,1.5325392565938476,1.5319098959889001,1.5319372837938812,1.5326214523256245,1.5332131937833462,-0.13093942949963494,0.13661737845575933]},{"i":10,"j":3,"theta":[1.8582123520508314,1.857565424647133,1.8562705349753845,1.8550756123620848,1.8542287492493514,1.8537285968972568,1.8535743620723095,1.8537658052790855,1.8543032405454793,1.8551875367863877,1.8564201207868243,1.8577529818641747,1.8596882776325463,1.8609791421853221,1.8616276878824232,1.8620100071205956,1.8611267785448402,1.8603516626875072,1.858808518027005,1.8569950006308305,1.8550333748092203,1.8531707213830897,1.8516543468653273,1.8497321942461766,1.8476516658081228,1.8461600479087867,1.8447557345982768,1.8441874763857984,1.8432056282139668,1.8430602458206848,1.8430031712991677,1.8432869792667466,1.8426655511300254,1.842142308320188,1.842222095171763,1.8431623636803782,1.8447240913975202,1.845422063780861,1.8455233015483161,1.8450485894482973,1.8450239728782136,1.8454845078580187,1.845477151756727,1.8453129730715991,1.8450731827089026,1.8453672962941439,1.8460964890078277,1.8462224004099677,1.8466822717191522,1.8469768315199853,1.8473565466661144,1.845947019178707,1.8442460154629219,1.8431258442277472,1.8416924325342603,1.840668957841044,1.8389099800275706,1.8368981944381784,1.8352442188883857,1.8344368019568775,1.8342179992238836,1.8340823000227047,1.8342754807397508,1.83479473082383,1.8356384454603518,1.835556067264594,1.8355459991933587,1.8361070835741853,1.8369893130145911,1.83744338147505,1.8389694632845792,1.840819538576921,1.8434961938697125,1.8455033985496716,1.8470941283671787,1.8490207483580612,1.8501611952139994,1.851517187089837,1.8527158082481863,1.8547589111210343,1.855649711723776,1.8563895988404322,1.8572297287122834,1.8584214250060909,1.8599665808247086,1.861367662718096,1.8631269121899674,1.8637471530131766,1.8647293785555203,1.866825168137311,1.8695379032572053,1.8708719732959749,1.8725795403949774,1.8729133773768158,1.8743740258576622,1.8754638626945874,1.8759346635638,1.8765371958499482,1.876522442509425,1.8761403776573748,0.07455553970871014,0.46773749606951653]},{"i":10,"j":4,"theta":[1.9005701652151155,1.8992426019720605,1.898335259505429,1.897096626620229,1.8967746422685485,1.8963687757952081,1.8961283586799786,1.8955530002784255,1.8953917553212747,1.8941443714975459,1.8910587951431568,1.8888799327885015,1.8866042122589202,1.8842279188497568,1.8817471929115337,1.8791580280322329,1.8762062700264492,1.873137208774641,1.8701959895924167,1.867628021785852,1.86592938576043,1.8653476453979023,1.8656322610889216,1.8645342077798246,1.863552371113366,1.8629360127785157,1.862435225912226,1.8628005997585848,1.8642845225625317,1.863641712494245,1.8633741013817722,1.8632350812848115,1.863729352281455,1.8633640726837173,1.8638968313996054,1.8643390862218396,1.8649552618132106,1.8655141464492468,1.8667897769090758,1.868314496369709,1.8686305306687438,1.86979057416621,1.871866023113524,1.8742038197534447,1.8769350041921449,1.8802398601435646,1.8821218847812984,1.8839408179382267,1.8846545966476778,1.886014395376526,1.8867724538953425,1.8870550221475582,1.887112566290629,1.8868201812664003,1.886284216104131,1.8864795277888844,1.8876378349449554,1.8889967448373304,1.8887974412237254,1.8876559722336772,1.8860637470827775,1.8848879334306243,1.8831225635068685,1.8815115981936203,1.8790499600170631,1.8764817206361768,1.8736762111290253,1.8701277151944378,1.867204577008476,1.8639013733100434,1.8609622350466075,1.8573820161884826,1.8536546494054984,1.8497739252134224,1.8459834685268997,1.8420271147708653,1.8376484941440747,1.8328406243569089,1.82859590251555,1.825407654003919,1.8215208827289364,1.8186795379067433,1.816129209634506,1.8136159533649694,1.8113858957774414,1.808185609814111,1.8052601984744958,1.803355200309775,1.8014677161874213,1.799844880245344,1.7992342331233129,1.7991348490989063,1.7995465759666767,1.8004700344476905,1.8009066199826795,1.7998569923703385,1.799319562788597,1.7982935181774276,1.7972773081336744,1.7970193975467503,0.07091062620401649,0.6562622879751687]},{"i":10,"j":5,"theta":[2.1153345880755254,2.115907684780467,2.11530506852326,2.1140254921476944,2.1138163079000725,2.1146770867925615,2.114859616590881,2.1156142821871633,2.1149426565524516,2.113343358448005,2.1130630904185583,2.114101290846187,2.1157101317038522,2.116642977063912,2.118151801189201,2.1199897884146486,2.1211608276439637,2.1219174418083373,2.1230113150691783,2.124944867607517,2.125222318474183,2.126094473026115,2.1268134472880162,2.1276311198994278,2.1287996838762453,2.1288222080914,2.1286995265684947,2.1279323914703094,2.126770485233266,2.1267130278950064,2.1270120378743225,2.127170896104557,2.1274434759697622,2.1275849068201573,2.1286013499463383,2.1290025244254407,2.1292990350324494,2.1297541042679584,2.12988499204724,2.1299630675116203,2.131265878585882,2.133332027384733,2.1348379784958085,2.136348809616802,2.137824742457204,2.139128519768725,2.140410924573706,2.1416274893380414,2.1424723744764043,2.1428223789342433,2.1434282483926106,2.143166274267989,2.1415358980629535,2.1402836473016125,2.1383037359949526,2.1368083913329086,2.1352687358219855,2.134411720612607,2.1339703034887165,2.133181791120712,2.132535396828724,2.132397688604648,2.131012900721133,2.1299988426198535,2.129100067406525,2.127312112599278,2.1256292178203418,2.1242962977874598,2.1238093538941083,2.1231664310702563,2.1228654562708176,2.121655233981758,2.1217827953080826,2.121498063818716,2.1203001783289377,2.119186432995148,2.1189043464717394,2.117953205950937,2.1175809353180606,2.1174116846924336,2.1164450431252315,2.1135539571677477,2.1104823990652637,2.108223994091498,2.1055240664641293,2.103127049159056,2.1017780141705082,2.1007241904217224,2.0999634158672587,2.0994941306594113,2.0998153722033743,2.0986777923834654,2.095079067620039,2.092011871573828,2.0884699809490415,2.085446233669708,2.083434535545421,2.081305842191895,2.0798058830937487,2.0790566527528442,0.07550774424125992,0.36396456337051347]},{"i":10,"j":6,"theta":[2.395098856547086,2.395341181722589,2.394326497999181,2.392052025183348,2.3902615399532934,2.3889501542556086,2.387864295036184,2.3870010088553997,2.3848579521308904,2.3819293088828815,2.3792071506456907,2.3763091320632173,2.3724774578011214,2.369326855061425,2.3663489155215176,2.3642857244778677,2.3616318313413958,2.3591302412874637,2.355524395916472,2.352054859626133,2.348212613289325,2.3449877245815065,2.3416219494498174,2.338356755221975,2.335808964184166,2.333722363914825,2.330217055909187,2.3260346377260697,2.3221651766497935,2.316849805513031,2.3123263017332474,2.308584877992158,2.30586823537872,2.302422289078464,2.299991910183729,2.2978255370792082,2.2969235644304895,2.2962912309230026,2.2951866081183305,2.2943693555447626,2.293353464091381,2.2926570984091685,2.291555350654404,2.2913302562657094,2.290651710006721,2.290577427751422,2.289435597296439,2.288576880196422,2.2886833868032794,2.289255379696992,2.288669269525185,2.2886736108420727,2.287893414355151,2.2872017572741763,2.287077207671851,2.2860407402536356,2.2844629159547267,2.2834415243773525,2.2816815560801174,2.2801203471605174,2.2794322812275705,2.2787827974890402,2.2789536324120183,2.2787213961705137,2.2783561602760707,2.2791232366445393,2.2805371381704598,2.281861196054264,2.283606383765314,2.284783017592628,2.2873987171437546,2.289713591580225,2.292486225543937,2.29572571682735,2.299191847852844,2.304394608359569,2.308848058503192,2.3133142121281387,2.3180549834058763,2.3218328914020896,2.325907947474049,2.330540871789016,2.3354937920396037,2.3402796643040658,2.345411032899073,2.351401370285929,2.3570164458232314,2.3625211125744237,2.3681799982375344,2.3733832103972565,2.377894709618073,2.3823516565086815,2.385016112948632,2.387645319466236,2.3889964362626506,2.3910731537137453,2.391381146019553,2.3926712607662153,2.3930720298496313,2.393334553649411,-0.4241593483430791,0.18568446116892273]},{"i":10,"j":7,"theta":[2.084034166831464,2.0842933665438323,2.084812284988083,2.0843419628561075,2.082381451510085,2.0796768105095005,2.075722616847052,2.0715109693625937,2.0682834853331364,2.066033760387342,2.065007336226353,2.0642021706333904,2.06311665420448,2.0619986207009244,2.0603458340447385,2.0584050005918773,2.057172254450841,2.0568951040828094,2.0555729059042003,2.055202946428772,2.055534336229031,2.055567507185739,2.0568022481513726,2.0589906156653215,2.0593864334013348,2.0591148903806915,2.0571747032107215,2.055936116735243,2.0543954807576545,2.053298215008853,2.0526401617011123,2.051667447816295,2.0511248650635014,2.051007105682447,2.0498084865692094,2.0481447337214576,2.046503768301079,2.0459961256830512,2.0457313801030117,2.045690626023657,2.0464754160321297,2.047557584745595,2.0489017381784915,2.048963377485569,2.0489342544234117,2.049242306794063,2.0488001157197666,2.0487513230511483,2.048142082592389,2.047096213052772,2.0461116882126076,2.044061602634606,2.0406919946198783,2.0372463701687806,2.034157790422678,2.030315247165695,2.0265870763259715,2.0225721392522855,2.019100678535695,2.014987687501464,2.0110333452785722,2.0072765450059245,2.0042470417849407,2.001718190928222,1.9999581020147303,1.9977313828655205,1.9955479585648839,1.992414788453908,1.9890847262130813,1.986308391628964,1.9838359377013752,1.9821669240562847,1.981301470452398,1.9799904538141477,1.9794834079001136,1.978530896937448,1.977882354257,1.9777875068903015,1.976746882287451,1.976509147534043,1.9758242974613416,1.9759414273652898,1.9773610050712722,1.9788357913743482,1.9798686067455822,1.9804614413007315,1.9811154633120043,1.9805819316921285,1.9806099372795791,1.9801995756519473,1.979850138447577,1.9795610201514853,1.979581718603743,1.978912287745332,1.9788015292246326,1.9787492527146617,1.9795053714547965,1.9803212593856045,1.9801983984033524,1.980636569669172,-0.6216494900617275,-0.3741478777636589]},{"i":10,"j":8,"theta":[2.3732529326056238,2.3739359990223368,2.3728039702881154,2.3713538087675894,2.369706628193144,2.3688580211550025,2.3686807198970405,2.3694242509498826,2.371340601028089,2.3726848972342247,2.373710742089172,2.3751708880038898,2.3768192574385187,2.379410285325809,2.3819509574972355,2.384948141542158,2.387909961390255,2.389594468927529,2.391756253943766,2.3926512178962795,2.393906806985042,2.3956514608006003,2.398264961495518,2.4005044884456654,2.403251208131732,2.4043877022907596,2.40604211236882,2.4069690181560173,2.406170986454147,2.4043957981228843,2.4031385282324296,2.401645689982565,2.401163148117876,2.4019395562692747,2.4027270384322876,2.4020277455196575,2.4013397148859106,2.401161007624608,2.4002410797475413,2.3994523293257726,2.3990424997087256,2.3977603553348255,2.3968522318350804,2.3961904578743924,2.396022990824673,2.3960990813651972,2.3964185661579664,2.395981843778334,2.3950398627177143,2.393715036764199,2.392003733387828,2.3885262679666086,2.3852731478506635,2.3817355223492216,2.3787010430082614,2.375280321580523,2.371115788721539,2.367371874002104,2.363357202076897,2.3585180500512712,2.3541835597605085,2.3504419999695334,2.346514120077097,2.3422496556112575,2.3383759094611465,2.3343738894160824,2.331476331253265,2.329670435775627,2.326947441803899,2.324547156548344,2.322210952000534,2.3199309343936303,2.3176997980367733,2.3167607090749467,2.317110383971748,2.316999011255432,2.3169257632177707,2.3171400292262208,2.3168920218574485,2.3164308535703815,2.316255153337759,2.3156143185963027,2.3143816028123934,2.3123037895825385,2.310500552987654,2.310217286431255,2.310453230751342,2.3114589449455667,2.3132369368017396,2.313791673353724,2.3156245397779203,2.316990160969312,2.3183919878630137,2.3203335703380863,2.3210698382118067,2.3203526609129455,2.319930208903261,2.3195514044108543,2.319465281789148,2.319921620355656,0.20807299794050405,-0.0008832250727510787]},{"i":10,"j":9,"theta":[1.7787877615338739,1.7797684384131653,1.7812312475009682,1.7814283616469653,1.7806100775504103,1.7792751861334448,1.7776717152827612,1.7767973001195718,1.7759006589748811,1.7752304816166764,1.7752857971139249,1.7745667104957201,1.7735721910976934,1.7738008116936521,1.7732529585987575,1.772177888267621,1.7715740996699452,1.7721908092755954,1.7730290585661141,1.7738402542231326,1.7738758134721457,1.7741360737167522,1.7731217849045615,1.7723319209888124,1.7717659207205363,1.7701737241745796,1.7690539795445714,1.7674063134658944,1.765979937840433,1.7642748551295928,1.763041254528467,1.7612807863418383,1.7594953120279655,1.7579379272395377,1.7571137066047875,1.7556559440887527,1.754074757948908,1.7532586820285498,1.7527271365377326,1.7520062307011735,1.7513800842921512,1.7491441013903384,1.7458560599661612,1.7398424209148984,1.7324531025897663,1.7245754210116446,1.7179041973339595,1.7126012629750034,1.7075591693350551,1.7023959464497493,1.6978544932381192,1.6939285939853828,1.6893628981621978,1.6844012096374392,1.67966781878715,1.6742294876782975,1.6691394448318104,1.6634400527569007,1.6581634030118895,1.6528341136788156,1.646970234204792,1.6420839064602026,1.637934276374891,1.6340280866443488,1.6306197724286395,1.626962340915964,1.6238068828734065,1.6211538639223622,1.6180034019064538,1.6156042311446206,1.6132054348606117,1.6113056369990373,1.6094037274906603,1.6074983159346323,1.6060877923623782,1.6051709956710516,1.6044972482088506,1.6035660724927872,1.6028765919815653,1.602428168780728,1.6017204161732588,1.601752588447808,1.6017748283611342,1.602037243610316,1.602040222093676,1.6020338161160645,1.6027680555876647,1.6037438812791005,1.6049625283544238,1.6054255302322895,1.6063834771582357,1.607337573187754,1.608789016325258,1.610489624961108,1.6124415304106006,1.6143971815034768,1.616359035673777,1.617079562282836,1.6170596704776603,1.6176743366931543,-0.36201909272819044,0.6567910951504876]},{"i":11,"j":0,"theta":[2.406619321553793,2.406393428180321,2.405191017863066,2.404758761570213,2.4043454670580187,2.4036999964733514,2.402570571937032,2.401954081552568,2.4003488358427996,2.399250422963393,2.398405838338205,2.397687785207276,2.3965943245882837,2.395247497797807,2.3943936673859225,2.3935305683778636,2.3939059338779685,2.3932709173850304,2.3928739406466675,2.392464123469068,2.391540609448789,2.390476212858508,2.390018461381711,2.3897916649822135,2.388295923537718,2.388278077490826,2.3882392629071614,2.388180895806889,2.388604772177806,2.3900145642484976,2.3916673676238633,2.392571887091448,2.3949859779488114,2.3971732312361715,2.399148651160963,2.4009292849176713,2.402535038638409,2.4032397404570873,2.4045703765982025,2.4063132146175423,2.4082655986800403,2.410488592634158,2.410811582918422,2.4115814816241903,2.410428386995687,2.4087696906551668,2.4080821445462433,2.4079345615407206,2.4070647257988114,2.405720222189799,2.404272321780038,2.401342014471424,2.397546202240496,2.394499430421389,2.3909828065675414,2.3884175819392675,2.3859488916270326,2.382696203711329,2.3787542082621678,2.3750711004009526,2.3724540005902655,2.3685739722346475,2.3657128512282806,2.362396124615545,2.360391031935429,2.3589625699533636,2.357122824065952,2.356129357131431,2.35598921808444,2.3569595634312788,2.3585488059018065,2.3602657054934957,2.3623683675629916,2.3637401452987157,2.365886858126692,2.368440911150687,2.3706604362242407,2.374552399405409,2.3786280380490608,2.381898950480436,2.3858744659913556,2.389565748292842,2.3929831455580546,2.3948862283016146,2.396780393719051,2.398420983936654,2.3998126216372087,2.401459226254181,2.402615406754012,2.4027844092629156,2.403216742583675,2.4031636342534197,2.4021249628417145,2.400847878248393,2.3998288713067804,2.3993151448999974,2.399055293234526,2.3985486080479475,2.398543700343425,2.399040561007354,-0.48823503217005,0.42279043551881484]},{"i":11,"j":1,"theta":[2.255948508293761,2.2558346042665716,2.255356527424074,2.255013141255305,2.255553631941008,2.255729294600633,2.2557905563576517,2.2568625737651025,2.2579479191374543,2.2594242032306693,2.260044980458859,2.2618117661284436,2.2624788337433897,2.263047831924076,2.264770188055864,2.2666501227091596,2.2681922660179645,2.2686504691557943,2.2695260042897147,2.2695712007010385,2.269286439870749,2.267921382115965,2.266973174695018,2.2656901018893394,2.2643198042957535,2.2633599238377924,2.261809361827553,2.2604159425442343,2.2586783123250633,2.2560948581064433,2.254162664184062,2.2531313148706094,2.252003758677002,2.251534260642493,2.250730670796676,2.2503526196120784,2.250914124007396,2.2521858759760263,2.2526960734802146,2.254728566288139,2.2575810351416696,2.260566671963258,2.262767071497965,2.2644111308846986,2.2658846443533736,2.265994660898912,2.266235537790261,2.267449684777485,2.268827518498613,2.2701223669040136,2.271087361687759,2.2714748394051805,2.27128573889596,2.2707696019329235,2.270857725284705,2.270140583450063,2.26956482524234,2.268437936129123,2.267054236089217,2.2651977103322847,2.2638933911678953,2.263911294269156,2.2645195471407367,2.2649837657247027,2.2655661617059875,2.2660268147795404,2.2671236217425945,2.2687395171596356,2.269632527786822,2.2696830435465296,2.2696437155461684,2.2700164207401623,2.2710535955611015,2.272008944700866,2.272885714682317,2.2751867587047228,2.2759182309456287,2.277582353707444,2.278558524901072,2.280599394669803,2.2833351579356345,2.286147677085323,2.288293985978444,2.28940446793387,2.2917319391172577,2.294282209128171,2.2963116400002237,2.2983253053375483,2.299328241634684,2.2988229693616935,2.2970582474247903,2.2955296982703337,2.2944835352167625,2.2931671709291446,2.2928273496825233,2.292963235056365,2.291825167394726,2.291660333432303,2.291218327897561,2.290623059871396,-0.22814042211127156,0.4907009376178008]},{"i":11,"j":2,"theta":[2.0738194387943683,2.0738082189872102,2.073785755056388,2.073751999706229,2.073706882443129,2.0736503092264176,2.0730821620132494,2.0730013042864868,2.071657566224223,2.0702982677303146,2.0691706981618965,2.067522604964419,2.066100703752458,2.063902154889181,2.0610475840358937,2.0582813266473368,2.055222892650075,2.0516162181327315,2.0477041674323293,2.0444790085637696,2.0426843264300842,2.040316430941793,2.036370472266894,2.0325885070485947,2.0287128314624883,2.0247354593604583,2.021398072697173,2.017193373087662,2.012612181515584,2.00889430058859,2.0062807272345005,2.0042639503476987,2.0025868319736544,2.0004919183623553,1.9984697897745942,1.9970096317527006,1.9955996969434193,1.9952258436386856,1.9951226186173348,1.9950210362806664,1.99439707183118,1.9937195243610752,1.9921993647834118,1.9910367532983875,1.9899211162097075,1.9887785813150887,1.9890198692423522,1.988290451506389,1.9866367933901359,1.984555878202392,1.98254391690958,1.9798472535222247,1.977960999383829,1.975881742817572,1.9730602695760298,1.9695634589555764,1.9675052057660836,1.9665364685950406,1.9653345218898872,1.9644686154026083,1.9628965400774208,1.961459363879977,1.9611306828527466,1.9601416449318487,1.9594763638976256,1.9576227532023098,1.9553190502119722,1.9539296076207864,1.9529468979196825,1.9514902571852464,1.9500540625116833,1.948883414272492,1.9472244141871755,1.9470727185196819,1.947176952995947,1.947286438357634,1.9469006954533763,1.946768525065761,1.947389288711401,1.9482637579941786,1.9488932201747238,1.949778587863405,1.951421266380621,1.9523240277996794,1.9534883705794792,1.9541662758978964,1.9553588842792307,1.9553182583752615,1.9550442927660812,1.9545364773186031,1.9552938949918117,1.956317867418974,1.9573601920405732,1.9584227033557045,1.9595072756769831,1.9603658261043453,1.9614998737651876,1.962411429732125,1.9626021122609156,1.9628222584658197,0.3724348203927618,-0.4031955278983059]},{"i":11,"j":3,"theta":[2.1038771287532514,2.1036765793462737,2.104525050662493,2.1049242846316756,2.104875101059641,2.1053774002163386,2.1064322143520413,2.1082917116006534,2.109459718704197,2.111438644531852,2.1129825754529854,2.114094707051101,2.1150273468447707,2.1165324344839105,2.1183631013008997,2.119523162860935,2.120765048496681,2.1215913651994738,2.1225038615645078,2.123004474646955,2.124094291658054,2.12502564400325,2.125800548866846,2.126420716780395,2.126637559924273,2.12720167712251,2.1266144368380933,2.1258748442855158,2.125981652950039,2.125685477508056,2.1248611985193726,2.1240077317890753,2.1239991151529085,2.1235863912787534,2.1245200574298417,2.125303823714482,2.1276915900178865,2.1291912898545675,2.1298098325766817,2.1315533436455296,2.1334317399318663,2.1359570491462643,2.1381450599330516,2.141513914880014,2.1425883668097634,2.144143348359569,2.1452116857470775,2.1467091007169556,2.147595654989033,2.1459982458476237,2.1447884557297137,2.1424636998551914,2.1387690201603,2.135696560701219,2.1313086166196036,2.126738829980114,2.1232725585407612,2.119592493877843,2.116645366871473,2.1141403779338357,2.112295817918028,2.110587537944368,2.1104963432252655,2.1100100115612794,2.109868203358231,2.110313395938188,2.1100909061642636,2.1104459113018406,2.1103757590475456,2.1108776678421655,2.110950626402989,2.1118431894831238,2.1138059617923792,2.1150920410992526,2.1157033399060947,2.1170155386193046,2.117655904308911,2.1192504109019987,2.121177097748612,2.121939763283484,2.1227898299011914,2.124228941106368,2.125885002877373,2.127511402616109,2.1283614887704494,2.129436997789796,2.129865152305757,2.1301468235487957,2.1302825814236988,2.1310226940096566,2.1313687057233586,2.132571334810091,2.1336331081288598,2.1345562600067245,2.1360927356029125,2.1364957807352325,2.137766245732076,2.1379068201597655,2.137667800297444,2.1372986779807577,0.21511622345608722,0.08562231142012065]},{"i":11,"j":4,"theta":[2.196385567693129,2.1961336917826553,2.1966293769077154,2.1973737414758054,2.196868465149971,2.197112417841114,2.1978561568970973,2.197351367213682,2.1965969267002508,2.19609115638768,2.1958329425402647,2.195071734776967,2.194555861666484,2.193284214425883,2.1912540041341435,2.189710765716334,2.1884011533722165,2.186572376841877,2.1842205306408418,2.181590601940733,2.1794270346799878,2.177225397271645,2.1754812845711298,2.1741914387127146,2.1728537738491993,2.1734663153159044,2.1742816570440335,2.1735531977855347,2.172031388205165,2.1704655130691806,2.168855510444131,2.1669521847118784,2.166006931217536,2.1655248573528603,2.166264163335755,2.166988457046033,2.16771482738919,2.1687149464414963,2.1700171044169854,2.172158187780713,2.171937551603766,2.1709128310662686,2.1704082173850883,2.1693994274450197,2.1670207476055245,2.165451620237478,2.1639445298621944,2.162982773618581,2.1614452773794786,2.1603287007952714,2.1591306212192043,2.1580984421735723,2.157479929213248,2.157023744495233,2.156437884866333,2.1551710871615772,2.154091568318351,2.153225969280805,2.1525002637913584,2.1523582311306484,2.1520079781995003,2.1519168614203394,2.1521851878061136,2.1535446662767903,2.1551086909569492,2.1568693752514743,2.158071785784416,2.1584617189306017,2.159784713185477,2.162039523098454,2.1637278512288596,2.1656008765169186,2.167910737824446,2.1699109658881297,2.1728547559339226,2.1767476455016754,2.1805974857931565,2.18516222190741,2.1894515433362374,2.1927246652963377,2.194988639989856,2.1979983346703653,2.2012603530743675,2.205031925112194,2.2088214879425214,2.2121375736091315,2.2142376820946503,2.215376566988958,2.216556798891637,2.2172810544512638,2.217050972918324,2.2173660084032143,2.217976870226916,2.2191349504684177,2.2200929026253133,2.220352924367092,2.219165609254635,2.2180282209524083,2.217438141948395,2.216644014644005,0.32039756180735757,0.5508203131249274]},{"i":11,"j":5,"theta":[2.4359902610828477,2.43434706778244,2.4335559976872854,2.431989804359325,2.42939403924295,2.4276363404641974,2.4259617426674125,2.4231155295259823,2.421339693039133,2.419629268524245,2.4177294950533774,2.4161351028239513,2.4143417055051253,2.413094390667242,2.4123898093008957,2.412226169433562,2.4118532391315934,2.4117702663376024,2.4122273900107194,2.4127263618061576,2.41351918667452,2.414108866595753,2.415748061554788,2.417942664118029,2.418950511401416,2.4195265927376792,2.421425300116764,2.423905562908143,2.426229008309035,2.429158175410592,2.4312090903027332,2.4333975205176235,2.436367545528628,2.4391443183920734,2.4416323845332917,2.4439918892178945,2.446516034322758,2.449884645433451,2.4529199820985044,2.4549631114011135,2.455628573748264,2.455937499351119,2.456834869159393,2.4557140508301267,2.453938536342478,2.4525227853969933,2.4519730759000526,2.4518202232370636,2.4491947354028585,2.4452140022683366,2.44086652349256,2.4358897913964714,2.4302695545350996,2.4272398037583285,2.424870108533775,2.421441169539167,2.4169728481429886,2.412475818124819,2.408705647138086,2.406040948047771,2.4047352803512547,2.4034185266198342,2.402343673121508,2.4007629124119543,2.4001759121097366,2.398834181056263,2.398236466564231,2.398133020479186,2.396900032784791,2.3957852674244857,2.3934115606554363,2.3910231074377886,2.3898639216399835,2.389181260804469,2.3889735907548455,2.3899905998883932,2.3919852588566437,2.3944631685114994,2.3959312307776726,2.3971435655282542,2.396603575215214,2.395809833700506,2.3930102065340835,2.388697056520631,2.385108633038878,2.381235196933816,2.377816268349467,2.3755926290781284,2.37355830215757,2.36995782977097,2.367281572017894,2.3657723861372757,2.3636762536023346,2.3614876009014414,2.359450620235215,2.3573099173603547,2.3540598347345045,2.351441805058794,2.3504489473324424,2.3495786591684906,-0.07076045895581808,0.9552876724743208]},{"i":11,"j":6,"theta":[2.627411215684102,2.6288707013036903,2.63079472830528,2.6299399728504502,2.6303034741343505,2.631386499485355,2.633192816726897,2.635478715950735,2.6352521738125176,2.6335124177609965,2.6322534092650827,2.6319707974566198,2.632413636800291,2.632833513972714,2.6327319499306046,2.632358669356797,2.632962474187517,2.6335455931113945,2.6346102207691233,2.636410277997165,2.6377023175943486,2.6387412055060158,2.6405310279879064,2.639578637608801,2.6391314405065693,2.638438826347951,2.6384995967759832,2.6375655423754734,2.637260415581855,2.6383357484112504,2.6389236586141793,2.63953051570033,2.6389139931615935,2.6378290359677568,2.6375309662490283,2.6375305123653123,2.6370928595467866,2.6372360364494423,2.63798586927358,2.638877855057411,2.6397078267903282,2.6397843041211386,2.6414300179570707,2.642746504545295,2.643864896697668,2.646207638861415,2.6491360574480325,2.6507228077852467,2.653600626365751,2.6565297184185472,2.6593955011993087,2.6603331963792103,2.659221154893781,2.6566804031113493,2.6543896782274112,2.65235460455891,2.650578687676699,2.6463139895600425,2.6421770089580288,2.6389082890203444,2.6353753191960037,2.631818827483774,2.6289788182543368,2.6265972839901366,2.6254174153374827,2.622936245101449,2.620146084148808,2.6187880106651407,2.6186078846782044,2.6188554920970626,2.619281995972588,2.6216391038885494,2.6234351028258134,2.6259263237130237,2.6278714764990365,2.6295273770106036,2.630649831532164,2.6319927885644305,2.6345609550745333,2.6353633011025623,2.636652649518423,2.6384335196376654,2.6404621509057047,2.6419956586463154,2.642539431452059,2.6435953861982147,2.644917239450193,2.646759646385019,2.647379102864868,2.6475277972185403,2.6474562564424198,2.647914229720806,2.6499033351695642,2.65193060460518,2.6535032217559134,2.655876766482767,2.658059677081583,2.6610597318164277,2.6623876483837994,2.6642981810416573,-0.01990987327675284,0.34138699104343007]},{"i":11,"j":7,"theta":[2.408987241108116,2.408017918304678,2.406701579904352,2.4060345731777355,2.4058900503386207,2.4052676134179314,2.405415540954801,2.405834247224407,2.40727489830487,2.4084914977996514,2.4092374343922427,2.4110147941581905,2.4124535406382814,2.4138077056241527,2.41470609608096,2.413651256495407,2.4123902806763335,2.410669702220684,2.409359793854588,2.4087069983709393,2.4075846149028703,2.4074896716207945,2.407922093722284,2.4083833251174287,2.408374959527744,2.406522374039124,2.405070934974933,2.405142273980107,2.4044874342146483,2.403855684979256,2.4014966679899286,2.399905635573586,2.397330478009389,2.394517018480583,2.392711262631242,2.391288067973387,2.3902497218019314,2.3899763448500813,2.3899774654743005,2.3895163483045736,2.389358821866837,2.3890265705395355,2.38979731421228,2.391335508595191,2.3924442360767366,2.3943154821022627,2.3946638953263735,2.395351917805401,2.395782954932168,2.39570818930217,2.3946274157509095,2.3932876702457753,2.392435282965046,2.3915679216129537,2.3908639738459048,2.3910867173375427,2.3907486113730445,2.390858019256804,2.3906724805177797,2.3894471477347907,2.3874331085346996,2.38462833762381,2.3805279134882094,2.3776228400301,2.3745319070959807,2.3714980652050537,2.3688891603243514,2.367448977131574,2.365424261649277,2.3638100786148213,2.3611024915917684,2.359294592859583,2.3571318105816585,2.3556085966026834,2.354471062815679,2.354466313463115,2.3538444144787483,2.3543537900556197,2.3549958284138968,2.356522257440084,2.358937130332347,2.361246848872043,2.3629575465910153,2.364573776142538,2.367099843670204,2.36904248497102,2.3711568918100285,2.373198724462446,2.374923459348214,2.375085730859716,2.374685977561186,2.3749731270229635,2.3745729523650807,2.3742343794046277,2.374581499573737,2.3753652459849857,2.3755877275379813,2.3767495424931475,2.378103817173962,2.379404200380631,-0.029008540102019573,0.1800077231021393]},{"i":11,"j":8,"theta":[2.7367476911815616,2.7373568657960328,2.738077566652477,2.739662577759392,2.741618028948247,2.7424514960806,2.742416218068985,2.7438870595172564,2.7448697350972466,2.7446180687027164,2.7436310845432885,2.7427799496069865,2.7420613632416244,2.7407225433325584,2.7397583078045495,2.7396649336807206,2.7386920739636795,2.7375859835198466,2.736342411449329,2.7359565878526326,2.734427063671215,2.7319979951944853,2.731410104906518,2.729411217608584,2.727243772734782,2.724399610019017,2.7221180439637283,2.719890607550532,2.717709120879729,2.715565676226089,2.713702629343415,2.7121135417191815,2.7110431877174532,2.7099885193248476,2.7094468292381637,2.7101677000239817,2.7119059281232287,2.7134207489207887,2.715221338326851,2.7175689625357355,2.7199782726210047,2.7209658467469753,2.7215449785771417,2.7229801479199462,2.7237927080576543,2.7230062301557707,2.7230190039861166,2.7236151855094985,2.72402019232989,2.724485567359588,2.7247630842611206,2.723103801114709,2.720501395987888,2.7184459747211984,2.7164141124385663,2.7139730918525307,2.7112321556510923,2.7095814281126502,2.7076892802993573,2.7059908816341074,2.704185596817749,2.700482584095105,2.6968415675065724,2.6942286111542795,2.691618331030049,2.688488929449831,2.685819448028725,2.6843427880823856,2.6809229047899796,2.6775428911662407,2.676562017919196,2.676724093156891,2.678277672313585,2.679476830584352,2.6801997055971465,2.6816979723860994,2.6836013530001366,2.685416225008535,2.6873987823419916,2.689055946842965,2.6908935347015333,2.6934180981227356,2.694638787362473,2.695309984828679,2.6961840721285126,2.6972642070426236,2.698554332174096,2.7005591881552684,2.7029111918694917,2.705619078393267,2.707317941006823,2.708014122403255,2.7087102181884326,2.709658828569469,2.710863506333735,2.7108287723717894,2.7108044908581976,2.7097905664290405,2.7092831851433843,2.708780439028918,0.20012036203205896,0.04420588345398629]},{"i":11,"j":9,"theta":[1.8702292737663893,1.8696017197790151,1.8675955939229478,1.8657076466698366,1.8639348281566204,1.862274278239346,1.860723322719914,1.8592794681915734,1.858190397277576,1.8567043649619435,1.8548189930977474,1.8532812695728764,1.8515887432324791,1.8507387211879047,1.850479856432976,1.8510617449343472,1.851735322633702,1.8532516749075636,1.8541132353702672,1.8558214002832587,1.8568789266387546,1.8580375419154485,1.8587991475074896,1.8591650229038201,1.8601358299062147,1.8617132234052622,1.8641498631600055,1.8656998341343065,1.8671158434208488,1.8676504440066786,1.8688048394173655,1.870081335214674,1.8712325622446033,1.8730111107956793,1.875420802752931,1.8777167648238293,1.880404292744003,1.8834897820983865,1.886855876539573,1.8890114508386349,1.8903393431386866,1.8920972512149146,1.8940452006584834,1.8964456260203737,1.8990644549991123,1.899796552837441,1.9009131307042233,1.9025671215583198,1.903896882413133,1.9056546431263022,1.9073433558158737,1.9087158615269708,1.9092744728638034,1.9105201319692091,1.9114535979902942,1.9128784076900947,1.914338710736501,1.9156203495530937,1.9175020504321276,1.9192579848350335,1.921157708571145,1.9224674985426466,1.9234498592675715,1.92461453128145,1.925219815386445,1.9262716926529286,1.9260258236888825,1.9259848133269422,1.926525949852435,1.9266519971499976,1.9269896051885478,1.9277904702494708,1.9285568371466015,1.9302907011694561,1.9317455735629856,1.9339243740657939,1.9360811861181144,1.9382199930713375,1.9400947002562754,1.9409587187289443,1.9415636717498128,1.9424107061946383,1.9425013710760493,1.9428358811792652,1.944164864103595,1.945990674209375,1.9475665306596333,1.9483952144138559,1.9497281949537737,1.951067825024957,1.9524164694024226,1.9542765097211765,1.9549012313444014,1.9555417417633798,1.955949176018811,1.9553742570238286,1.9550659710438474,1.9542737752684831,1.9534962725118425,1.953982092303474,-0.18215971476827048,0.07475067732633113]},{"i":11,"j":10,"theta":[1.9367757097885612,1.9372597946440144,1.937728803236932,1.9384335484850637,1.9393752528288923,1.9400555511434538,1.9389756245413226,1.9381335925747336,1.9377779891194407,1.937408192470232,1.9370235552860537,1.937373403146617,1.9384583337905954,1.9380302188924654,1.9362132998612196,1.9355044056364616,1.9347772832338836,1.9325306419675297,1.9295105575203555,1.9265867710404214,1.9242541901237307,1.9223837303623688,1.9209720822299026,1.9205166940698284,1.9200166079495917,1.919470738893533,1.9186278586897108,1.9177361500477557,1.9162936061452613,1.91529714886827,1.9152442827823375,1.915133883797163,1.9157144377541895,1.9147352228578984,1.914692401802162,1.9150831036056557,1.9159043979048311,1.9171530656165643,1.9175753073093738,1.917664287477557,1.9186605191210429,1.9198033518801405,1.920578988762184,1.9214687675574187,1.9229488709443214,1.923989761283243,1.9255530101196436,1.9265910004096736,1.9273455066542649,1.9270678244644937,1.9257574769012646,1.9251622151333947,1.9252810185400753,1.9261140907706118,1.9278248715324107,1.929501464759175,1.9315262218354512,1.9325633312219244,1.933422363461188,1.9323039445052492,1.9307921738645843,1.9301046433888251,1.9307173892335991,1.9308640146747917,1.9302812686173811,1.9302076732366258,1.929135007036248,1.9278051234330718,1.9274608457535691,1.92759780194916,1.9287132947782424,1.9308069691203813,1.9326306663244401,1.934936156249457,1.9364763533926186,1.9375030875365422,1.9397674848091755,1.9412729711851118,1.9435217696133278,1.9447674925403784,1.9460120740051856,1.9462575021084503,1.9470040587316535,1.9482529364345642,1.9482562351593384,1.9492638907135542,1.951277617222306,1.9528009119245862,1.9542114240000439,1.9550116149362347,1.9558278771952808,1.9571616372118528,1.9570152417088915,1.9573884220554532,1.9572818313033726,1.9571952749772301,1.9563785953628905,1.9555803441162636,1.9550491074175729,1.954533944685876,0.3684922560781261,-0.17047426073756924]},{"i":12,"j":0,"theta":[2.127173262757596,2.1270210412082697,2.127216281836012,2.1275093950499353,2.1284009969579993,2.1276429608294385,2.1269836969371516,2.125171824427579,2.122703549528663,2.1200737148719693,2.117776840330251,2.115058153385568,2.112162019824202,2.1085824562506468,2.1053120916645196,2.101844219620964,2.0981717562742457,2.093662231356543,2.089056510761191,2.0842203170336977,2.0798939646463928,2.075568850891754,2.071486433222407,2.067388713859396,2.0642677310090534,2.0611175224572778,2.057932142486989,2.054330666030074,2.051056465054018,2.0484786881340526,2.0468430036173473,2.0466471086551574,2.0476417422974147,2.0498302748366006,2.051468818833527,2.052562958684706,2.0538679073675095,2.054890182243368,2.056636893261734,2.0573680688095983,2.0588436433804427,2.059827523979369,2.061335865603512,2.062640104366376,2.0652667879809012,2.0675025191816707,2.0686427988821268,2.070243671319365,2.0725762323187746,2.0746451096834524,2.0739544171106297,2.0730027802979056,2.0710383072850953,2.069307098172443,2.067278656465099,2.0649549678005066,2.0622111252351667,2.0602953759453237,2.059081787630003,2.0585701778876535,2.057761251054633,2.057404754242354,2.0562510245276036,2.0555486141879835,2.054296778980508,2.053243565617202,2.050137301811599,2.047722243468088,2.0452439367665116,2.0424477654337685,2.0393284724119973,2.0361301636962836,2.0323467883694892,2.0289711797373076,2.02599695887045,2.022668517916,2.0204795875611636,2.0184260597821435,2.016254085057905,2.013709595306343,2.0100378303650452,2.0067319351769375,2.0022857581854194,1.9981910542478127,1.9941902616158618,1.991776021011405,1.9896939063052665,1.9876901086357839,1.985260969543743,1.9836520631850365,1.9833604642059295,1.9823856434404075,1.98110083124848,1.9785036990541005,1.9759645451937387,1.9734787847539272,1.9720419404962553,1.9716514295134044,1.9723065504537993,1.9730084800585885,-0.015557984322120187,0.12531720982282735]},{"i":12,"j":1,"theta":[1.8671942899143048,1.8678118192917477,1.8672978771966444,1.8681516297554113,1.8691244580271686,1.8687179370363756,1.8684314070299697,1.867514402539784,1.8667154373913892,1.8670332171077793,1.867968252667016,1.8687720532764132,1.8689459158793462,1.8697401160758294,1.8706559334200255,1.871444843634801,1.8726081147691314,1.8733976208718364,1.8740646250113469,1.8746101856515576,1.8757851562508532,1.877591407115714,1.880281829104921,1.8826107496837525,1.8850818926277506,1.8879491967799527,1.89046722885612,1.8938899446083381,1.8972227517813918,1.9012208504235646,1.9051404711385802,1.9087376105650968,1.9115175822305426,1.9139841293214692,1.916140205808725,1.919362901113378,1.9224056716985451,1.9243961057386956,1.9255842754072912,1.9259679530701288,1.926667350912568,1.9269266895298496,1.9268625060781388,1.9269633352640445,1.9272148732973016,1.9278491340346928,1.9289688126447346,1.9297962009773788,1.9305956158672866,1.9306184344796398,1.9298646961416446,1.9283331023186714,1.9275210174046624,1.9266770455801827,1.9259282529144148,1.9244327628721285,1.9238700711614833,1.92393813207198,1.922723322203757,1.9216938181058114,1.9209500696747228,1.92072329166182,1.9199996094728438,1.9197673405072144,1.9195180146110347,1.9192449457632677,1.9191928090638188,1.9188577445241373,1.918986247357824,1.9198262594283302,1.920877445268003,1.9218902230060138,1.9228652506949495,1.9245533600800442,1.9252067915844988,1.9263261570121648,1.9271629811294007,1.9279683923182802,1.9289935341657873,1.9292399825748594,1.9289580153990036,1.9286470332914232,1.9278064124011236,1.927434638115782,1.927031017778208,1.9270948162016917,1.9278761103682687,1.928126217271131,1.9288455470643522,1.929160321460337,1.9293210700828927,1.928203060241063,1.9270543613658286,1.9256229939578697,1.9234064972395697,1.9206510709930031,1.9183520043215418,1.917005376631882,1.9159838953093364,1.9157858233232463,0.22508349299527333,-0.09443320506695485]},{"i":12,"j":2,"theta":[1.6609664595539404,1.662032565810478,1.6616661841873102,1.6618668347116903,1.6628847850780974,1.6632213812914962,1.662627072898981,1.6616010833974184,1.6608920701519176,1.6592491116125216,1.657170062551193,1.6554022136260842,1.653693273879672,1.6517910404201408,1.6499430710193885,1.6487720103023622,1.6470264020620524,1.645829064742975,1.644178555808973,1.6428228789070778,1.6401354623563427,1.6376130690418997,1.6356277485638948,1.6329273320415318,1.6297588460753234,1.6256188649445797,1.621252912181749,1.61715646818783,1.6128256622958066,1.6085067136701856,1.6049463462794948,1.6018928588879153,1.5980959767081513,1.5950555026976743,1.592273490955598,1.590253999930267,1.588004230264102,1.5860339277741484,1.584606904351505,1.5844925622400945,1.584218545256678,1.585071033617526,1.5868496437426953,1.5883717505493384,1.5894773705377603,1.5907886817299297,1.5917263599168912,1.5922833942937897,1.5935691681633184,1.5945852624180739,1.595832927810173,1.59643870188266,1.5961533318423562,1.5953514656290557,1.5943627112765788,1.593480527656596,1.5926442231555022,1.592433061498001,1.591563040501313,1.5900073379159678,1.5894943027862902,1.5887582134150955,1.5882865333297536,1.5878197122759479,1.5871002386400594,1.586371851869691,1.5868794903531784,1.5868705515583723,1.5863425147176633,1.5850427800372893,1.583718237544291,1.5831160888276097,1.5827346829961901,1.5825728426473133,1.582129816377695,1.5809046332159582,1.5796454667515327,1.578850526085138,1.578768643533057,1.5781495618434564,1.5782424075217167,1.5787971973771138,1.5780645293889475,1.5775434574526979,1.57723330522853,1.5763836620343687,1.5754934724387597,1.5753116389830886,1.5745879253867516,1.5735714447291769,1.5732609604652232,1.573406090393762,1.5737570034100286,1.5733141179701773,1.573076896290867,1.5732950495214217,1.5739688384075559,1.574099073821892,1.5741859115374546,1.5739794552787583,0.2683948287428855,0.6158570362556535]},{"i":12,"j":3,"theta":[2.0009429160206005,2.0002919178170018,1.9994887167358304,1.9992818274428799,1.9989208657136701,1.9986551624303324,1.997734223606969,1.997406346287221,1.9969209200809837,1.9950270428856234,1.9924712201510206,1.9892487470922824,1.9846037086064756,1.9795276145407636,1.974511227903477,1.9700454584161697,1.9653722383587946,1.9607331534164398,1.9563698733084318,1.951774573648984,1.9479390299046258,1.9428563534716274,1.9380174636469063,1.9336636948923822,1.9302871924008396,1.9268817284220185,1.9229409332706542,1.918457399886708,1.9141726434631747,1.9100783179461511,1.906666132691608,1.9036785888267957,1.9018584289843117,1.900699726638972,1.8984468530265368,1.89684134785228,1.8958745193577047,1.895037057145317,1.894567737780234,1.8939532360582139,1.893926584725526,1.894217455980851,1.8948006328042166,1.895394649767397,1.8964598212499704,1.8964471527494542,1.895544253516296,1.895423891081986,1.8948423708862006,1.8927987256499563,1.8911645605145526,1.8899371658278066,1.8881145093237195,1.8861935777277512,1.8835460479505362,1.880438886907383,1.877203468014381,1.8752155209546653,1.874134363787651,1.8731431068328845,1.8729410265945807,1.872740592749693,1.8727630513585318,1.8722366415295961,1.8716436915197792,1.8717202608893104,1.8717064664178893,1.871844530508786,1.8716286662775894,1.8695538502362197,1.8679880621821014,1.8669259371745681,1.8649885647874302,1.8639211066833177,1.863720518228186,1.8636354508930966,1.8631649700993196,1.862557696132931,1.8625621670322052,1.8631780142520384,1.864405937705016,1.8652476898723638,1.8659544518882507,1.8665272269649777,1.8682168329695372,1.87027591976264,1.8714577596806503,1.872764220426203,1.8751973859129494,1.8782611877928217,1.8817106052939594,1.885551271027015,1.8885394857032298,1.8904301682808797,1.8919764369292644,1.8919308465283056,1.8917933159697944,1.8928136129413324,1.8929934264349166,1.893333052273248,0.4806052507062799,-0.29451511656104123]},{"i":12,"j":4,"theta":[1.9709449144370534,1.9712392758588946,1.9723285247683824,1.9734646151804114,1.974899589180481,1.977386029414651,1.9791784199635671,1.981529999702331,1.9826950267274641,1.9851756131200573,1.9886012655922594,1.9922282263317066,1.9951881267241136,1.9974863940090237,1.9983772500139796,1.99936232633252,2.000943426683132,2.0013734540519006,2.0024031802629065,2.0027844806299018,2.0025180220904693,2.0013532606291395,2.0012879757007394,2.0005719628809704,1.9997037909773774,1.9995567182645955,1.9991302956714494,1.9985485082589702,1.997559990320236,1.99741254490407,1.9978554180912558,1.9996388052875427,2.001265194602744,2.0027365609757526,2.0040543036880956,2.005719164813412,2.0074820472192063,2.009593417602666,2.011803593694315,2.0128620572775127,2.014389858032101,2.0168822459632447,2.0187091126051975,2.0203614099070246,2.0215763270211142,2.02433591691738,2.025619520119555,2.027397009102414,2.0285730929810892,2.028650005706161,2.0283778931791345,2.0275062378385136,2.0254083834635486,2.022830350390518,2.0202174561731154,2.0170477282818986,2.0140520402813813,2.0117146208412877,2.010023268423411,2.0079687778043827,2.0057926253847747,2.0044871214301616,2.002047024781209,2.0002156160900073,1.9982378066371884,1.9956086229336103,1.992822193041497,1.9896225990007526,1.9875033595007532,1.9857101227893588,1.9842392465040202,1.982337763645617,1.9817519935779457,1.981980698262914,1.9820241564867087,1.9828823409106988,1.9835567267000687,1.9842984744216092,1.9846088821251295,1.9848634750336325,1.9850626856112394,1.9850818523773415,1.9856709914739157,1.9858311607936252,1.9860626405962423,1.9863658435931855,1.9862413152417968,1.9866888231833462,1.9869591787272711,1.988052871446259,1.9879718940292006,1.9884660966698644,1.9887863800545058,1.9899333279505402,1.991909035743919,1.9937171194181174,1.99536089453996,1.995843379053629,1.995665460363841,1.9953268112275868,0.04409239394763945,-0.09404570995330619]},{"i":12,"j":5,"theta":[2.055447727894473,2.0551502959644288,2.0543048470539707,2.053659725938247,2.053713667613366,2.0539667679570144,2.0546695084702296,2.0560732444426777,2.056680696828821,2.0584930275312865,2.059263750171559,2.0592443329759385,2.0591846843065515,2.057584618473303,2.057190914330757,2.0570026886137227,2.0570194279848457,2.055740978612332,2.0544146037541653,2.0535374092406204,2.051607292612332,2.0498699953632658,2.048321499280523,2.0459579767240883,2.0435237999345586,2.0400129216003746,2.0376668666256212,2.035728928419807,2.034692572071701,2.033552190397321,2.03180096744313,2.0301796478526675,2.0294275863242737,2.0292836718365628,2.029360250643502,2.029641680117689,2.030483401449883,2.031861466416353,2.034246113660622,2.0373509169888906,2.0416302884367767,2.0465279438083073,2.052223470816656,2.0586300923836167,2.065142292184653,2.0713836346728236,2.07720670459261,2.08219595784637,2.087440727527117,2.0917015597383526,2.0939870629107475,2.095301869728187,2.096023650087745,2.095653871157432,2.0944917386977018,2.094490266559462,2.094404367697401,2.093973760403238,2.093885401869654,2.09400234765613,2.094098438439932,2.092847813056836,2.0923151549726278,2.092705561832105,2.092486420196234,2.0921315654737804,2.092120457822437,2.0904377910140073,2.0890682658687347,2.087749924508993,2.0869729883061305,2.0862303821361063,2.086266333927113,2.0858276035222314,2.085910727209859,2.0862638695004567,2.087136184331243,2.0880282190305643,2.0899408296443043,2.0923771462723173,2.094591529209802,2.0963380247972334,2.096869834558145,2.0974377679881133,2.0985427689406104,2.0994369236798094,2.1006219269985724,2.101100097897681,2.1018723350217403,2.101940156246887,2.1013036526182045,2.099961485350903,2.0986608835747536,2.0981491712980156,2.0974252879847155,2.097487745416271,2.097836660187428,2.0979727347188772,2.098271239806487,2.098482778716385,0.7517406562304249,-0.8815932096949638]},{"i":12,"j":6,"theta":[2.3620712898245695,2.3619745175871865,2.360780716349104,2.3604867208803,2.360091752264892,2.359969764427671,2.359870434367767,2.360418499107364,2.3613654099893506,2.360963676424753,2.3598372334913176,2.3599830974716567,2.3597766545444694,2.361217358173498,2.362809024867183,2.36430587744284,2.364211893308465,2.3637768225695006,2.3649995086785593,2.3666332032465247,2.366182253859401,2.3666454579538825,2.366024048714612,2.365566368886891,2.364771197723435,2.36501141648935,2.3655376612207095,2.364601328633326,2.364199921844716,2.364832366764531,2.366000337031713,2.3665819309874188,2.367578684240005,2.368993236639027,2.372329341475756,2.375095896425736,2.37892528901632,2.38207778233194,2.3859368318647562,2.3902628204560306,2.3950674211758414,2.3996136389148726,2.405163789919122,2.411982974048318,2.418839844444819,2.425253201627821,2.4304906114883247,2.435691269969137,2.440122856647948,2.4436730559043607,2.4464770699848772,2.4480429824556293,2.4482503174889527,2.446599674640965,2.4447064687254807,2.442478906763774,2.4405949729301555,2.439249269629472,2.437899708065216,2.436013021904329,2.435561106915716,2.4342752262714162,2.4331381624307933,2.430886185731162,2.428254723654081,2.4262299699879555,2.424051288606106,2.42220871626325,2.420194105374199,2.4169994918363606,2.413364118238547,2.4112764232211115,2.4094795100356245,2.4077175429616964,2.4057349777920907,2.403775811097336,2.402084227203349,2.3999052472755973,2.396732624172748,2.394057445194349,2.392872229154521,2.393173620772633,2.39296235946259,2.3924878004176025,2.392748593398088,2.3904954114896864,2.389472065502592,2.388675738895287,2.388604241943681,2.388507365049113,2.3886348327554128,2.3889869833807125,2.3890647696045106,2.387743398009074,2.3862692648892923,2.3835133569675633,2.381718190821747,2.3793789025975456,2.3777391683200966,2.3775445638646717,0.13629966268846586,-0.0011404513639617462]},{"i":12,"j":7,"theta":[2.188125405072524,2.1884800445479833,2.1879401199693382,2.186379434595991,2.18604452123301,2.186684646415374,2.1860512501290117,2.186392942116537,2.1872105079005015,2.188755800276265,2.1910323058723424,2.192045163225954,2.1927967072049035,2.1930387090857435,2.193771824377635,2.19299784220655,2.1917152140098906,2.190671306291367,2.1898640904740274,2.1880421560170427,2.186451939466173,2.1845905427776158,2.1834546519356572,2.18154280651355,2.1803521255405807,2.179631720303686,2.180132245010741,2.1796077094697934,2.178935671520762,2.1776194231545523,2.176287185601163,2.1756939030398126,2.173848450383267,2.1721348282377932,2.170316135622291,2.168035177467878,2.167065147793252,2.1656907662972684,2.1657070765169864,2.1666775610606415,2.166938635823741,2.1673531456163366,2.1688236288404577,2.171061777289269,2.17411428077132,2.17640616843244,2.1773074210799312,2.1785072329211306,2.17691532242304,2.1747781770018113,2.1718410897852287,2.1690976084905103,2.166291723248546,2.1631673045192272,2.1610174725986444,2.158704064570667,2.155997785810214,2.1513181729454054,2.147473367093849,2.1434121374747686,2.139842974821372,2.1353581788576776,2.131678893043046,2.128657503244214,2.125776226688029,2.1235201930327947,2.1213778674169532,2.1185894990775145,2.115645178839453,2.1137856102086907,2.1115044824292277,2.109295167604801,2.1079016243751907,2.107069834166269,2.1055471946606232,2.103579882577434,2.101913322015079,2.100543681158047,2.099467834155077,2.098683331179287,2.098938375180547,2.099733333543528,2.1005697094289717,2.1005741180913855,2.1011214962271665,2.102087906074596,2.102850280038256,2.103660144270246,2.1037691309499156,2.1043024426349515,2.1040111563526485,2.104269662328512,2.103828480693376,2.1041866994412195,2.104095046880863,2.105303330483019,2.1070640250322277,2.108880744558748,2.1100072254767803,2.10969578765913,0.25464796338213974,0.988283264773097]},{"i":12,"j":8,"theta":[2.4078114847082164,2.408338897697608,2.4092701911086203,2.410107956931964,2.4107295300062526,2.4096366458854095,2.4075762679549344,2.405042676788371,2.4027788558918854,2.399528554704958,2.3967828216786584,2.395034124546529,2.3942776902650693,2.3947614792688117,2.3942368612364477,2.3947024542985793,2.3954096065706993,2.396110349950042,2.3968067265389714,2.3975008017508443,2.3986946796442683,2.3991418974677132,2.398594011054071,2.3987999275749936,2.399510748664271,2.4007291202429832,2.4009592875083894,2.401453021231194,2.4034631450195327,2.404997103301429,2.407061571331252,2.409915408376396,2.4130706000309488,2.4150411777152274,2.4160893715686913,2.417476752443816,2.4189683656399477,2.4208328142822744,2.422844016498961,2.424281856407006,2.425431767719146,2.4260877866869195,2.426554909991941,2.4264040645992853,2.424726329715537,2.422387610040535,2.4210422546838415,2.420655165271777,2.4213313832688694,2.4220728117273342,2.422381538698059,2.421508434091129,2.42020103842435,2.4168306728572357,2.4140342863049615,2.409753971176463,2.40578786106964,2.401297438746347,2.3970577963697894,2.3927116816598977,2.3890202271066356,2.385741319145975,2.381630038451641,2.3774361906259984,2.374406979862468,2.3715408618843408,2.3700852855383068,2.369790331038586,2.3696582931963617,2.370691220878414,2.371893741135652,2.3731455274351982,2.3747010695244226,2.376190427149257,2.3788682944974138,2.382117422789528,2.385697010408748,2.3882420902967123,2.3917598409927265,2.395010059158429,2.3982517982908265,2.400994083510653,2.403744564326556,2.4067609128113228,2.40980154317658,2.4131249497563085,2.4158654321226,2.418530680432547,2.4211281885976264,2.423665275066911,2.4250241030787336,2.4244585199070245,2.42409193599798,2.4231733226145034,2.4220750926353225,2.420544154148063,2.4192012003207557,2.41754245828889,2.4166882739521935,2.4166362541209288,-0.15247842443427737,0.311505115985254]},{"i":12,"j":9,"theta":[1.6447565840888911,1.644551524025842,1.6441411391242406,1.644024899180688,1.6442026550599853,1.6441746384513083,1.643565815218201,1.6426254003896705,1.6419771816917261,1.6406203262546182,1.6385530888237914,1.6360228135749861,1.6332762576938067,1.6308099122963025,1.6286206393120815,1.62645566577352,1.624312261253671,1.622562735747206,1.6204549129984607,1.6186111793188624,1.6172792747645404,1.6157076077301549,1.6138943118108138,1.6118372517545054,1.6090340312238405,1.6064813774759918,1.604176406081668,1.6026166337323189,1.600550618924687,1.5994764346603787,1.598143569043444,1.5965514226862554,1.5956993743102843,1.5950881051555863,1.5949690901136129,1.5945950543033987,1.5947192295096564,1.5948465350371919,1.5952332755010201,1.5956378760054846,1.596821120061622,1.598297847447557,1.6000873108104272,1.6017145109089441,1.6029613331839112,1.6036186525721752,1.6052393746362408,1.6063955590500216,1.6075479461506001,1.6074479728727513,1.607595514490953,1.6072407550780234,1.606633252078282,1.6062722480085256,1.6051880872218096,1.605062044488075,1.6050937675378638,1.604745433450877,1.6047377943658079,1.6047988549959389,1.6054118241684745,1.6055645029243855,1.6059970547535332,1.606452270350956,1.605924713372886,1.6061590525990963,1.6056519634428061,1.6046499969966144,1.6031497137602644,1.60139754268867,1.6003899829625954,1.5991247584240895,1.5985995032927505,1.597812948017892,1.5970136376428568,1.5959502094198714,1.5948710587365165,1.5945246279704466,1.5941603139369134,1.593527530677862,1.5926253924036522,1.5919527063518715,1.5912585811323503,1.5907921139669803,1.5905526931739389,1.5890399945235838,1.5872521400526942,1.5861869234461234,1.5850930286865663,1.5837191093538407,1.5830634817769136,1.5833753407209998,1.5829050606702786,1.5821520649297023,1.5816154340483495,1.581544512982447,1.5809392135844516,1.5802987987587975,1.5798724895545626,1.5791597675869633,0.22956369152436884,0.23708503976682688]},{"i":12,"j":10,"theta":[1.605020909303008,1.6050154036504347,1.604254386413911,1.6034869121530466,1.6034620284845085,1.602929706591474,1.6018892879059592,1.6005894844623705,1.599028689191642,1.597704975455564,1.5956167140943258,1.5935113372047132,1.5908862638145447,1.5873632838696916,1.5834381015884422,1.579480951792194,1.5752370561934788,1.57120131785545,1.567118923331181,1.5637350372945682,1.5605456969648048,1.5575472086582662,1.554986147879816,1.552609657944186,1.5499151583280384,1.5471497646512198,1.5445606001209757,1.5413951092995246,1.5386502052627438,1.5363234768131404,1.534163231573282,1.5326682637639801,1.5310885161538768,1.5299243112978997,1.5286770716192994,1.52759891560602,1.5271931825807306,1.5279653266103315,1.5279239215345148,1.5268288320821217,1.526441586683717,1.5262783987875552,1.526360824230768,1.526217473807831,1.5266357284948626,1.5269160278151408,1.5278756401927605,1.5281067730298288,1.5279902660926834,1.5280259851303954,1.5287139712993583,1.5286800176155961,1.5294240849283935,1.529822031481689,1.5304654819111232,1.5306470526317153,1.5308053237382513,1.5307693478549036,1.5307542288537306,1.5307334561941834,1.5311867580398364,1.5313491443779061,1.5322088406617371,1.5332576283286876,1.5344895947495707,1.535900645109275,1.5377381314265757,1.5382508632964977,1.539186836612479,1.540045121924471,1.5410751474520847,1.5420268917012643,1.5439005131899342,1.545697463318173,1.5471692704515916,1.5490672113422101,1.5508931664637355,1.5526490127522987,1.5545866084304092,1.5564580774931551,1.5585155065485081,1.5605112358760078,1.5604475595758573,1.5598243397020457,1.559390786210639,1.5588963457852456,1.5588404013237216,1.5584728635197724,1.5580432779051763,1.5570511204338504,1.556245202815423,1.5556245610512642,1.5551884532218185,1.5541863577827568,1.5531170848884275,1.5519793673844084,1.5502718593704217,1.5492425454917418,1.5483902121959883,1.5487138556066218,0.2924528913812693,0.3141149829124063]},{"i":12,"j":11,"theta":[1.8557241348573315,1.8553232148854275,1.8552707333845284,1.8558166057129915,1.8562117036356476,1.856956657881445,1.8573026591123156,1.8572502593307902,1.857799371973826,1.858700873299608,1.8607062041530245,1.8630685783577106,1.8650417896160882,1.8663790102949425,1.8678323881763328,1.869404258490838,1.870597147540176,1.8721629647726088,1.8741042207214664,1.8744240318192475,1.875622865002682,1.876952604980719,1.8782903326678064,1.8801381193244164,1.8811238414529077,1.8817489247979489,1.881264150845356,1.8819184121416341,1.882212379900903,1.8828960206795184,1.8837197936338208,1.8829341998618585,1.8827868603707578,1.8832761346805316,1.8836510281197996,1.884159850402822,1.885175478537337,1.8859457809358227,1.8868421565219486,1.8862348428756577,1.8858649080451058,1.8865966119217104,1.8879181866096257,1.8890652511188022,1.889268675731479,1.8895022959823264,1.890733122067424,1.8914211962794367,1.8915164662051147,1.892019089732403,1.8924299000950946,1.891124578632955,1.8893509614018842,1.8877311126464358,1.8857432213667094,1.884579941938338,1.8829485177176717,1.8818150796537652,1.8806539351033904,1.8794448636659382,1.878921769029604,1.8755729218787842,1.8723843533805942,1.8698443083062506,1.867193596352872,1.8641739983327597,1.8620275904766486,1.8599985603835847,1.8588318194388098,1.858024080859915,1.8570729516754179,1.856226053960416,1.8539813681288229,1.8530847878876588,1.8517844813248217,1.8513280633124456,1.8507145646136935,1.8504428200052374,1.8510122504263558,1.8521736479948565,1.854428773651939,1.8546561560129662,1.8556061041723828,1.8564050942568027,1.857304371505131,1.8585553500288643,1.8596600147843563,1.860870122699732,1.8609376055570979,1.8613625623647299,1.8606456689998156,1.859035767264019,1.8570302676773085,1.8551259523674768,1.8545697723799444,1.85411083701226,1.8527484117668338,1.8512303217284019,1.8493041474007346,1.848341824659874,0.14786574381681578,-0.14458857881839074]},{"i":13,"j":0,"theta":[2.377547044681325,2.3774916478618353,2.3776306979184874,2.3777145712262064,2.3779934959949856,2.378468226854323,2.3798900475040523,2.381012800108564,2.3820895248155196,2.383373142272527,2.384617139132995,2.38582490177605,2.3879997259036188,2.3891475478268593,2.3920215214757015,2.3928795272863908,2.394473956063204,2.39630923087971,2.3966404593171955,2.3959686444935584,2.394292061480157,2.392356265261611,2.39140615248027,2.3894393781785572,2.386950896166274,2.3839343412709617,2.3806320474475977,2.3780357479538305,2.3748892999773386,2.371685340853645,2.368916690867995,2.3663277621178094,2.364663980149308,2.3636739190017804,2.3626088136607266,2.3617208029032883,2.361138921438992,2.3608698595739326,2.3600485222211627,2.3596863921256803,2.359800172898511,2.361413055223076,2.362309187186419,2.364154720881495,2.365255395013084,2.3670556569641517,2.368148328984453,2.3689030568730143,2.368329165574059,2.368425122806174,2.367941185171826,2.3686260612171233,2.3687315798301065,2.369508023283772,2.370249801786603,2.3714210967434606,2.3713709766007374,2.3725767599320093,2.37477432254335,2.376706154225861,2.3773670220735243,2.3765005600434774,2.375848069835694,2.375402857140203,2.375909890218449,2.377867561824566,2.3800288430565346,2.3831477735764537,2.3854813986524404,2.386534958539908,2.3878104615261897,2.3883107123249188,2.38866155305246,2.389113534229587,2.3900425722353993,2.3912009555785936,2.391341655898914,2.3917149083673612,2.393071616911374,2.393415402052389,2.3939971344975914,2.394068352672698,2.3951292090802214,2.3964325784814315,2.398232011923772,2.399782435137537,2.4012131009910633,2.4012779419472685,2.400602127405732,2.3976837857567577,2.394389875657128,2.3912113510583484,2.3882645118209034,2.386291317139075,2.3850363958211824,2.3844963370555856,2.383419673698004,2.3818034848416376,2.3811433925513223,2.381687608414836,0.06861382009967067,0.19134791365900528]},{"i":13,"j":1,"theta":[2.1381427224009837,2.1385136464782413,2.1392562835997335,2.139872212738122,2.1408627455942755,2.1422299921999555,2.1442268680712164,2.1461076375053354,2.1488763272158233,2.152288876971361,2.155102631183278,2.15832367179012,2.1624589850506557,2.166267573414133,2.167507773562107,2.168182349105712,2.1697928464064047,2.1700928817587135,2.1695832317035717,2.168762933608313,2.1681303890820893,2.1679344672655643,2.1665500640594604,2.1659745703949516,2.1655822635918565,2.166122972655083,2.166098759036538,2.166010701237584,2.1663600602523574,2.1668994688080905,2.16838251127514,2.169815536941325,2.1719556851159867,2.1735628221260086,2.1738971390110025,2.1742179193648927,2.1752868966530645,2.1768707153820004,2.177741412032555,2.1791749065877744,2.181955654593319,2.1843809048878993,2.186509917088078,2.187418453975559,2.188202456839284,2.1879894460253033,2.1876987666363807,2.188313257366348,2.187907786710995,2.187981450637337,2.18853441335718,2.188067907929497,2.186580894040733,2.184320058868725,2.1822961960473677,2.1793047532928376,2.1768789232403196,2.1745447331535366,2.172571742145708,2.1704749806585113,2.1682650317605034,2.1664489370744753,2.165031992778942,2.163518327214649,2.1611602768119544,2.160207120428974,2.1594102003906324,2.1590204449120813,2.158039075460867,2.156715580640036,2.1557983561300924,2.1552863979540318,2.153929360601222,2.1522249111615555,2.1506698421496337,2.1485111702176076,2.1472445440723034,2.1463674677991564,2.146128233402207,2.14527646010315,2.145310429679564,2.1457302938420724,2.1460370112415363,2.1467312854384684,2.147314638446632,2.146788347649973,2.144901309610129,2.143399508939393,2.141779755074351,2.1392886080954763,2.1379207802234346,2.1364233755590183,2.13604322636271,2.136029531819514,2.134882265986915,2.1334740045165734,2.1325517742726587,2.131488630727303,2.13003233392379,2.1294298187670537,-0.12595654112903232,0.39254665697185603]},{"i":13,"j":2,"theta":[2.007658717330203,2.0070201862442167,2.005991936676064,2.005322057828177,2.003009306585355,2.001299394567271,1.998439158507759,1.996423318296621,1.9944981633117937,1.992160158022993,1.98940501815808,1.9864777085191325,1.9828728961023636,1.9785840355092217,1.9746033710795718,1.9701737397949182,1.9652872075881265,1.961185067276581,1.9566100568421019,1.9518041191926705,1.9475088426069684,1.9434667701940826,1.9401709440358244,1.9378657646470399,1.936047411667537,1.93546297017816,1.93511173562097,1.9337434954244417,1.9321063880767604,1.9306982333080946,1.930017433876762,1.9303138870972103,1.9310894841131048,1.9328473402551087,1.9353427874200309,1.937583111775288,1.9398260236807314,1.9430803568745645,1.9463581833591792,1.9496735145217845,1.9535428914712702,1.9567370711284255,1.9595297747425633,1.9626994570643586,1.9660325036655595,1.9693252299409916,1.9721367667706733,1.9750427059929914,1.9785003771346037,1.9822660207762646,1.9850964579344343,1.9873718325462166,1.988096290367714,1.989396153351082,1.9905421102369363,1.9923799859881621,1.9939905738781047,1.9959402194131899,1.9972837410565023,1.99906484915653,1.9995696587581029,1.9998252877017988,2.0008529083105637,2.0011706702675225,2.0005419672682403,1.9994757113207327,1.999477824984749,1.9998044525815308,2.0012109883548153,2.0022037588494994,2.002537517387857,2.0024651639945215,2.002613347039245,2.000983729072774,1.9994493830786668,1.9970083207892066,1.9949067016435376,1.9941411719482804,1.9932107221296278,1.9926139532964515,1.9913500110715463,1.990666766702446,1.9893131148621823,1.9887866934227387,1.9883366285727884,1.9874621668915393,1.9864117658610043,1.985683551884911,1.9855262307181814,1.984189541002966,1.982671070255745,1.9807180748308122,1.9788270243657873,1.9772445047858407,1.9752176634466343,1.9737428497712155,1.9720674123714679,1.9709383423787528,1.9703536153188066,1.9693121843255765,-0.3459982064168263,0.17333313692252994]},{"i":13,"j":3,"theta":[2.134299264826093,2.1331620454408697,2.13263520534744,2.1327176330062962,2.1319095022866907,2.1312091091727794,2.1301149779366373,2.1293748053117865,2.128987032087869,2.128700842460883,2.129015634156842,2.129682067484304,2.1297015420146588,2.130824096778747,2.1310520914500226,2.1316360029338797,2.1330770571749467,2.1343782876184325,2.1352924351263702,2.13432142342385,2.1334631888433253,2.132465904626741,2.131077448291834,2.1305448703720717,2.1303670194856896,2.1290434826506677,2.1280714269630385,2.1281987470230526,2.1281756284233206,2.1280019177060345,2.1279271155253197,2.1282008919673303,2.128323599583019,2.1290452108005633,2.1308668744218773,2.1320419483734674,2.132322300247996,2.132707742879162,2.1339480895655427,2.136294670067785,2.138750782940109,2.1410694942439723,2.141377980857435,2.1416733974225597,2.140826883816727,2.139330917456043,2.1391750235617675,2.13934949754372,2.1383974491307542,2.136066857629692,2.1348527845462844,2.133002661829833,2.1295125820265413,2.125375193752112,2.1216288961049976,2.117445838546018,2.112764306999693,2.1085342487349754,2.1042161939693,2.0995277147694393,2.094191106362439,2.089681539456937,2.0851041534790347,2.0806914387389503,2.0773031449678103,2.0746775716134076,2.0725556796935187,2.0711803038695895,2.0689214334184527,2.065772815367983,2.0626018438385234,2.0596511987279946,2.057164252966157,2.0543854907350263,2.0515589826980203,2.0499288338152946,2.048491574698818,2.0479941823316183,2.0471855110492174,2.0465638528367975,2.0463778942812585,2.0463771900983496,2.0460616724510126,2.0459306790975074,2.0462339163457197,2.045721939421458,2.0461437335755934,2.0470000955940777,2.0482926680363263,2.0490239436399236,2.0486953316301073,2.048556187545091,2.047356236069903,2.045593147409336,2.0440135064040312,2.043614258740228,2.0433946318648926,2.0438542004693123,2.043743850140566,2.044063366959696,0.14989090701275506,-0.022984920174236825]},{"i":13,"j":4,"theta":[2.20574345737984,2.205887709990861,2.2066765434924354,2.2079867501085904,2.2090713092959287,2.210682691039641,2.2135745696703273,2.2160035529277216,2.2179752071177092,2.219494062476101,2.2200636177432167,2.220935192626498,2.2218608058959366,2.223092605983887,2.224383454424421,2.226236358230776,2.2274056368526685,2.227894040807672,2.2282027550022345,2.2280825625995293,2.228033270326592,2.226304873808532,2.225143506119911,2.2235466587989983,2.222260870788044,2.2195334699178364,2.2181085498229867,2.2172333205392163,2.2169063971054626,2.2171278332381696,2.218024172171851,2.2200988061884934,2.2229832310045277,2.226436325471919,2.2295939565350102,2.2334671633489314,2.2364447704319828,2.2400399190980136,2.2422690468388233,2.245397692656313,2.248196602618702,2.248689699310572,2.249900384620675,2.2511104806642224,2.2522355778911387,2.2538276565482906,2.2555804231222254,2.2570839864403855,2.259226346115985,2.2607626252972195,2.26294650454059,2.2650332256380863,2.2655278078869507,2.265431442468442,2.264399789338441,2.264252237473959,2.264795884282741,2.26482773252575,2.265634197987817,2.266245854547833,2.2659367606153,2.2649739838486593,2.2636192004132165,2.2626301126350405,2.261762893279087,2.2607721306342894,2.26028565380075,2.260306347588595,2.260212414052266,2.2607560871801335,2.2621905825352693,2.2637708284825404,2.265251781689411,2.267137911352285,2.2689344694720077,2.2711463454766205,2.27402932099066,2.2778407245607926,2.282090094235004,2.286038018896255,2.2906943462403135,2.2943206767538196,2.2964260827560574,2.2980158664811428,2.300344040973063,2.3024164534451956,2.3034883150714585,2.3058123349836146,2.3081443573603337,2.310740255191901,2.3136065763430866,2.3155005661605874,2.31767702486218,2.318891476744425,2.3188970110032145,2.3189436456368475,2.3190315022162937,2.318535806401595,2.3182053005782044,2.3189141467839423,-0.1742863595663863,0.161112297469715]},{"i":13,"j":5,"theta":[2.4510626323666775,2.4507127918035785,2.4495120941815016,2.446957057882684,2.445540290356876,2.445257698041315,2.4456084602869437,2.448093581297752,2.449970228513058,2.449993821238704,2.450414412203617,2.451983200051945,2.452954709205456,2.454081727891561,2.4556174898895495,2.457066410946985,2.4594326445671375,2.4622230112385686,2.4641955649401237,2.466855944988121,2.467461784045382,2.4677646185645448,2.4680150219061665,2.467713322296294,2.468608104348746,2.4699513296567286,2.470246092306149,2.469492146659043,2.4679358374643816,2.465320747324803,2.4618868482613787,2.458121092273237,2.453508678128712,2.4497813537907316,2.4479221403745988,2.4461677262155277,2.4450029060273275,2.4434113445381715,2.4409969362697432,2.438481784289369,2.435207079014608,2.4326298916351763,2.4302003941713495,2.427108233627691,2.4247780050758676,2.4221200829041525,2.4192748518375655,2.416610074304459,2.41449724732507,2.413430457117927,2.413031722494758,2.412049929995926,2.410357339865836,2.4086992351290584,2.4069512000627546,2.405194775778173,2.4039686201933153,2.403697193157138,2.4023977458530332,2.4001456488670136,2.3965571104366123,2.3927761072655866,2.38946961049244,2.3865734746105014,2.3825377877805285,2.3790692548702768,2.3766337071454324,2.3747055547073406,2.371764945855616,2.3697926050888247,2.3665244741336613,2.364444993905378,2.362293355963751,2.3583097526882177,2.355480437881231,2.3522954772029907,2.3494945729852894,2.346818891784644,2.345260280604913,2.343563778978187,2.342974271621029,2.3417396870866587,2.3393563952479735,2.3375678805935745,2.3361192552002636,2.3340065746115655,2.331474229476963,2.3292655758125758,2.327624843843608,2.327047752491184,2.3272827672608267,2.3278304471487585,2.3276921623911573,2.3283675322280932,2.3303582682272275,2.333419466497592,2.336308995334269,2.3380343059433293,2.338849855862701,2.3387577525081396,0.6979725014554291,-0.2866360169281448]},{"i":13,"j":6,"theta":[2.607270493370579,2.6071609847658275,2.6064415950574134,2.606859884746613,2.6076672691585845,2.6098664831270852,2.61171499090787,2.6137190776731667,2.6163855698612153,2.618723571709782,2.6217410829909045,2.623198456219449,2.6258506931705208,2.6264569231995294,2.6247692159733247,2.6242817116932624,2.6227426878454008,2.6231467887372553,2.622745338606471,2.623036868431722,2.622772270961327,2.622700492425205,2.622321102565761,2.6228825605619974,2.624386496876403,2.626337704387707,2.628492416526487,2.6311074400043455,2.633566008333321,2.637375595285689,2.64242309689376,2.647974393868531,2.653046708078529,2.6585300006758015,2.6644399164876336,2.6691676088235012,2.674723675138222,2.6799949217851924,2.6839898555157577,2.6875844316120934,2.6922743542649252,2.6968043827668153,2.7029124578922086,2.7085841946722815,2.7146685208780816,2.7201280462442385,2.7245322324934054,2.7295522863545454,2.732653846333973,2.7345988145324895,2.7366446735386285,2.7357993098044435,2.733309462646979,2.7294155443700054,2.7248404352548032,2.7217705795421687,2.7177248974106774,2.713474565537569,2.7092560410526163,2.7043702550942466,2.7011615839054293,2.6975151462166407,2.693589115267214,2.6878091874737966,2.6822330253623408,2.677054938159664,2.6721040017937967,2.66809145037317,2.6658617994329536,2.664394737886362,2.6628005015667706,2.6614410028931994,2.6608056576685173,2.660762765285461,2.6618087374607597,2.6635696549426506,2.6657997592685896,2.667380447721086,2.669566147543181,2.6723637569403706,2.67353262187805,2.674576375068883,2.6749983323119837,2.675799658989241,2.6757329794192226,2.675547829379044,2.6759933636602895,2.6763210655136893,2.6770320204633107,2.6783787307237388,2.680366032124581,2.682001117042812,2.6840399159699406,2.6844898553958094,2.6846025593764846,2.6828784223568967,2.6815611196959135,2.6798958262893526,2.6776264568871673,2.67599474020554,0.5648357426935846,-0.14081483728018868]},{"i":13,"j":7,"theta":[2.307840355589313,2.307353520398202,2.3073786245315597,2.308665728178448,2.310218062932292,2.311289531558017,2.312382828572145,2.313500704744881,2.314895973736616,2.3170721514345054,2.3180347348565795,2.3180361452338567,2.318576358608915,2.3199067114689234,2.3217805398572353,2.3244525557629614,2.3274295017531434,2.3309688980308856,2.333329705181702,2.3360178400938483,2.338040033165641,2.3391512486778328,2.3411040226952298,2.3431529803229827,2.34530287973411,2.3473085895999763,2.3499244038938523,2.3521559523222955,2.3545075263641415,2.3579832980839877,2.3620898343926693,2.3660846509277977,2.3717240473357033,2.3770174877219388,2.3819719860445328,2.388091660849804,2.3953811637909874,2.4028449597325467,2.409733716434022,2.416541091136986,2.422003546889162,2.4270951718107945,2.433028083441906,2.437752908512114,2.443450474984558,2.4490338552149926,2.4546419835818782,2.4600115056225933,2.4646822642330344,2.468792959127738,2.472355700361869,2.476381024071045,2.47950587964346,2.4809895766002485,2.4827086853487548,2.4855970183838507,2.4882056626968607,2.488701090160726,2.4886115373775293,2.4884577911186985,2.488255895334906,2.4890181625708223,2.489506953279253,2.489731616479922,2.4899489866865743,2.489414524630522,2.488505377846893,2.4874717405824263,2.4876877873003633,2.4869059389530968,2.4868752295830934,2.486596642428959,2.4863201788120133,2.4876706611418657,2.4894026550080457,2.491396769164108,2.49265932593804,2.4946943803095554,2.4965082780574708,2.4988566653121445,2.500496791465263,2.5026837390495604,2.5049242485333036,2.506975223711996,2.509342990569693,2.51128485241631,2.511806810471815,2.510410493059432,2.5075916158438516,2.50434152832851,2.5011502823502973,2.49950813931339,2.497410101986695,2.4953497948657173,2.492320969193127,2.489564459715256,2.4873219489452687,2.4853366871512983,2.4831027113381707,2.4813633251675795,-0.09994788540516367,-0.3497720048640488]},{"i":13,"j":8,"theta":[2.7660021221949878,2.766725863808743,2.7656762254560094,2.765599040691911,2.7664940044147985,2.766614675060193,2.767461534866221,2.767037955694054,2.7668422563094035,2.766873663559406,2.766882309110596,2.76761823605724,2.76808438369893,2.7687826223214858,2.769715752014316,2.770012516994711,2.769424132107103,2.7695732903188848,2.767710637721506,2.7660788184412093,2.7644214262901734,2.762106988033853,2.76012646986479,2.758597217356098,2.7580134217491996,2.7561230746349654,2.7546691059494997,2.7538962806574654,2.7523021834285473,2.7511313537549644,2.7501302239215044,2.7482961848178986,2.7438737428054716,2.7403477912408856,2.7352073736613587,2.7294360947246674,2.72501619631007,2.723186463699518,2.7221972860270753,2.7223043919703995,2.722020461557027,2.72361020537892,2.7261002103293697,2.7284016496119987,2.7303078978782973,2.7324961220976753,2.7344082502229083,2.7356281012163546,2.7358277750766504,2.7367580413101327,2.7375474880153594,2.7376991626613534,2.737588650667576,2.736715524675313,2.7367510571919555,2.737067406848828,2.7383188042238618,2.736561292563586,2.7337308746716187,2.7301475553530694,2.7272635734935893,2.7230417643026543,2.71919576150991,2.716695331087078,2.714518982359669,2.713899190002046,2.7143264414111403,2.7145467948672617,2.715806757712613,2.718107736116547,2.7207058337190646,2.7233588770696926,2.726325373330937,2.7288654021651495,2.731237712604634,2.733950645970293,2.735264042003869,2.734932498476825,2.73595437747627,2.73833333839044,2.7408283494215095,2.7439488980582794,2.7462069641230853,2.7473612322905434,2.7481661218836266,2.751124711136637,2.7527485178977664,2.7552938670310767,2.75802072352962,2.7576897998211094,2.7577997738000195,2.757351065137917,2.756341895076407,2.7565182817083076,2.7558809128990136,2.7551772756652384,2.7561545992306375,2.7580667243354013,2.7587961797109575,2.7600958403405933,0.15044202382216673,0.09362339985472225]},{"i":13,"j":9,"theta":[1.9494120408782356,1.9499181880817502,1.9506813739158237,1.9524529428069533,1.9537360164301205,1.9545328612840676,1.9558448896878768,1.9570494272413723,1.957898614683072,1.9590189688125739,1.9606624922970832,1.9625821239272985,1.9645313049461006,1.966763544060288,1.9690328731063587,1.9713434129025875,1.9734493850444352,1.9761046752055356,1.9780641969175639,1.98008165566192,1.9816609169116954,1.983805119943835,1.9862685153733088,1.9885560469589474,1.9906724803580795,1.9921224474483146,1.9931595826387047,1.9950370449033377,1.997259905276841,1.9995843477519741,2.001267358278596,2.0020655163693535,2.0024847527252456,2.00228157281412,2.0029629652235155,2.00353972698377,2.003275243673687,2.0025599071846263,2.002412933931752,2.0017358008801778,2.000062058896952,1.9971839862893968,1.9944056573761093,1.9900506124290382,1.9857153038639408,1.9810329417119399,1.9769384596603388,1.973695936333594,1.970502720018703,1.9681030742976426,1.964867700391076,1.9615408186852217,1.9572415055665184,1.953962135110925,1.9501746697108147,1.9461795892395595,1.942765741587456,1.9399635752910172,1.9362969775732488,1.933032344834587,1.9304318805677982,1.9280050549360603,1.9252586060919519,1.9226963577240872,1.9195705798479668,1.9166311354294643,1.914377066334585,1.9123076860318242,1.9099219314742721,1.9069676730534242,1.9044414136182413,1.9028400569264825,1.9016618079882963,1.9011553853639849,1.9005704789312428,1.900656528851948,1.900539004211347,1.8984679619396894,1.8978151408372166,1.8970796054931205,1.8960102493096505,1.8951053843162955,1.8943635772774619,1.893283651189821,1.8921138560413742,1.8911022849702686,1.8904972878779829,1.8892978834435414,1.8882521031547044,1.8871082310530303,1.885864388343696,1.8850185314676564,1.885069272922835,1.8855167008328937,1.8858615556974212,1.886104408512005,1.8867456617074085,1.8877863743489482,1.8889782652567155,1.8900733046524791,-0.18952034939170204,0.5162994550815168]},{"i":13,"j":10,"theta":[1.8423198170890234,1.8423976076789308,1.8405533116932404,1.8390340216732093,1.8378373465430784,1.837461407571527,1.8371556149486457,1.837919489353114,1.8387542312277299,1.8401611536175237,1.8416424715948594,1.8427005210995377,1.8438369738850342,1.845303628107379,1.846102807390616,1.8477357825056655,1.8503301489944073,1.8528900370589465,1.8529195352869905,1.8529187058883814,1.8522625670199004,1.8522000976816666,1.8524812304135576,1.8531064545110896,1.8533268199099218,1.8523927461810392,1.8503028309079954,1.848053857728976,1.8458923959396878,1.8438152014723628,1.8425692221626833,1.8406527908187447,1.8393132700309198,1.8385490450260549,1.8381095491524493,1.8379949081210378,1.8374559917810074,1.8372433001982489,1.8366082316684171,1.8355520118756479,1.834325835566097,1.8339314438639704,1.83412294562259,1.834906743366434,1.8362919573702083,1.8377909864284285,1.8394194365843712,1.8401970799173921,1.840799168471155,1.84122665049369,1.8408551995889784,1.8391842304425976,1.8368361126808206,1.8345571574062542,1.8318580426002828,1.8291111276862955,1.8262984620482712,1.8237609579648937,1.821574394643918,1.819550979463515,1.8176159212971512,1.8163091870815327,1.815163015293745,1.8139528531350126,1.8136983760084546,1.8136661073189444,1.8133692924387015,1.8138179234355376,1.8152708511848594,1.8164866737870484,1.8177222496500853,1.8199833820448428,1.8220265946147836,1.8243574212315028,1.82598132632549,1.8281522830056711,1.8303747980953562,1.8316532177725509,1.8324902298892107,1.8341376834220549,1.834848575639779,1.835624349207614,1.8374664764911908,1.8396280468246917,1.842612613429956,1.84467500074993,1.8463185619960638,1.847795972777829,1.8493596330980462,1.8515120707103667,1.8522567445208693,1.8528448683198293,1.8537774010768133,1.855305847120917,1.8569326606857492,1.8579104543530414,1.8592408022833942,1.8594258440629277,1.859715881494122,1.8591113839235422,-0.7185775263417249,0.05329480600006117]},{"i":13,"j":11,"theta":[2.240430062104748,2.2400294145922435,2.2402271811910257,2.2395238298585456,2.2381677135434392,2.237155656994655,2.2362352964223975,2.2355294870183147,2.234536590155384,2.234379301159432,2.2330572725675,2.231817444623125,2.2309069602734795,2.22932374158116,2.227314160643855,2.2243736214957144,2.2208704031114217,2.217796531948045,2.213520080079247,2.2100314283979836,2.207072845851123,2.2036378992911305,2.200719179642503,2.1983105780762253,2.196157292934521,2.195255287629331,2.1953535777739384,2.195703727683434,2.1953082523737204,2.194168478272497,2.1940346835375326,2.1929102276641887,2.1915472762409465,2.190448796197169,2.188870081439349,2.18856756485858,2.1880534767384905,2.1875933285426137,2.186457657336677,2.1854218228571645,2.186769803084968,2.1888024638250205,2.1900874754285815,2.1907110742453773,2.19153561023972,2.1930876291848023,2.194325830990552,2.195163328736812,2.194246193408277,2.1935723666422717,2.193390337345249,2.192699697480214,2.1904988995873853,2.189283019646276,2.1879123576231057,2.1868582516234114,2.1853486542504275,2.182864973144428,2.181139877159109,2.1794104302003965,2.1769157464477717,2.1752698307764993,2.174214815611681,2.1736200942875272,2.173731810813455,2.1739232339022823,2.1750682462563384,2.176293172970873,2.176974781707731,2.176863848789693,2.176459562392765,2.177260589312762,2.1770183528995926,2.1774820509595023,2.1791524980531727,2.1817832208311336,2.1840049145445466,2.1860724087318792,2.1873652222654534,2.1880111735972565,2.1898866554454455,2.192120816494068,2.1945936240884674,2.1965605984669616,2.1990261407489666,2.2012457880955307,2.202724538752559,2.2027157275514493,2.203219328101041,2.2029864750093275,2.2037666373468765,2.2040615782690933,2.204871963472111,2.2059496277288995,2.206797014276966,2.206916046137183,2.2075569928464547,2.20872131036421,2.2101616447487604,2.2106312765872644,0.05581319944328643,0.45242202165408246]},{"i":13,"j":12,"theta":[1.8866210343013063,1.8875202975230982,1.888070308631889,1.8890219770313574,1.8901268768733652,1.8916368378454604,1.892304363514455,1.8933805640589858,1.8951172298029069,1.8965172524506075,1.8960829694754335,1.8958136667704168,1.8954589077175872,1.8947681169342194,1.8952401646416202,1.8963758607298855,1.8984271275074134,1.9016474259734117,1.9049171923396702,1.90724197866526,1.9097507826746378,1.9126979471744592,1.9155886004403229,1.9181778316605929,1.921470285074747,1.9249718876187059,1.927439033959884,1.9296264760850135,1.9322886431602884,1.9346809854744154,1.9370587452409336,1.9396774681299143,1.942793541744026,1.9461647697377238,1.9495501118037961,1.952209465162455,1.954652606921764,1.957015425862446,1.9600606012971438,1.9634295660608927,1.9666426419666225,1.9694741756760126,1.9719534447516816,1.97536648074532,1.9791360129635878,1.9835738127069422,1.987636184628852,1.9911786569931564,1.9948021696416964,1.9985133694106334,2.0013190889981725,2.003474510879736,2.0044836262469654,2.0050983066374934,2.006355970363008,2.0069287805039666,2.007603705570042,2.0087855006366,2.0094988639532443,2.00926289903622,2.0083411895333136,2.0074930395601345,2.006975489865108,2.0060443053229715,2.006453016348461,2.007206467785715,2.007559246225341,2.009014498077242,2.011326868537268,2.0145021785091517,2.0172975424571007,2.0189691248003814,2.0200207899405402,2.0222050819648607,2.0232765593257893,2.0246125896606895,2.0257159678386913,2.025963992494928,2.025857296828131,2.0253958057443446,2.025078743781785,2.0246555874309453,2.025375595424162,2.0262401780940693,2.0255010106054687,2.0249067201892417,2.0242062031461225,2.0233981504992187,2.02273104702382,2.022703642086414,2.0223158920036144,2.022567070511875,2.022457657043203,2.0219874487089964,2.0221555603770054,2.02246231184293,2.0229082843463417,2.0224943220242175,2.0217196437191527,2.0212077872637955,-0.13825675767430326,0.22671882072898744]},{"i":14,"j":0,"theta":[1.9906234263244187,1.9909534592678344,1.9903641317415373,1.9901043685067377,1.9899236985945816,1.990071796994252,1.9897989415258772,1.988104642129793,1.9861108147641482,1.9843138380601828,1.9828354599520215,1.9801730179766688,1.9778217146377517,1.975277335982748,1.972535341050422,1.9710908594013465,1.9694413796748629,1.9673340502039949,1.9660152350557352,1.9632327524286923,1.9619818633633488,1.9595106287133948,1.9578150249664634,1.9566425170249369,1.9554916341075002,1.9541111172278256,1.9517495231422635,1.9499039599636254,1.9475728141135071,1.9455040839247633,1.9429468303229394,1.941400022638769,1.9398653962522692,1.9394709788670161,1.937848456355224,1.937129464837826,1.9362000020239931,1.9355742783925243,1.9355217420254327,1.9350690629212106,1.9342503360841499,1.9341098106498649,1.9339576498152455,1.9326239389222455,1.9319638078207053,1.9326226033861884,1.933180177126268,1.932925658131596,1.9325235630897035,1.9312231975537908,1.9303973176059082,1.9290444996184966,1.9276624141810628,1.9264986847398309,1.9253485064950768,1.9237756688444971,1.9219797231255376,1.919622753805782,1.917049435892282,1.9160195854687714,1.9159496991857885,1.916278516238787,1.916710372748228,1.9177107913017613,1.9185045587283809,1.919822308766124,1.9206503357818074,1.9217276929030176,1.9226716552463121,1.923976412592979,1.9262634399008587,1.928782196316154,1.9312835382943176,1.9332690689070673,1.9359901027214939,1.9371997053218681,1.9388986851888421,1.9400889898114082,1.9402719058645979,1.9404471391405897,1.9406145176480185,1.9412739612922247,1.9411763296164217,1.9413212269556357,1.9409587301841607,1.9408380710067283,1.9414589328090932,1.9410723142138857,1.9411774770812475,1.9417745542930847,1.942614547022302,1.9431988893700454,1.9420285771252643,1.9406015503648877,1.939915308746198,1.9402186468713845,1.94001208376973,1.9395452532393624,1.93956733801714,1.9395783723853677,0.7250751999077235,0.5500879590134098]},{"i":14,"j":1,"theta":[1.8743485308163426,1.8749776774826037,1.875986997108209,1.8771281372011461,1.877777962646356,1.8774375375657837,1.8774813083254427,1.8769093500279943,1.875970732788645,1.8751639301234913,1.8744876335538023,1.8739407504252183,1.8740224023034597,1.8718577381170733,1.8699432565616665,1.868150875422556,1.8659777234520578,1.8621703286526672,1.858972605916707,1.8566294866064987,1.8546373055682905,1.8527429922425835,1.8511936708287402,1.8502370620986497,1.8478718869606177,1.8455946981818439,1.8439022839607544,1.8427924776547353,1.8420141823055216,1.8405670127295386,1.8399497668047644,1.8386628622405985,1.8377060542517791,1.8375801278939303,1.838537837012583,1.839834502378477,1.8407270891205247,1.8412233464494412,1.8415822316404975,1.8424398677960254,1.844061300544231,1.8445919172423237,1.846055656480333,1.847985107528801,1.8509231349073407,1.8539271951640799,1.8570723836907959,1.8592082993715837,1.8608238782783662,1.8619217149670855,1.86237857491379,1.8629451933852303,1.863622482759309,1.8641615342963465,1.864541049064096,1.8652665096423162,1.8663428870871868,1.8675248845020784,1.8680667274870657,1.8689711038785464,1.8694908891482733,1.8693780277717502,1.8693831979079023,1.8687570785472098,1.8684991786508516,1.868359487597435,1.869088096090352,1.869686430564205,1.8699056528728304,1.8702462683003584,1.8704589460123022,1.871294122011086,1.871753222859785,1.871587049539286,1.8710453751202065,1.8706273533892217,1.8708323318439617,1.8716606635126798,1.871613709461379,1.8716914057361307,1.87189388817559,1.8727214932853689,1.8734255724136641,1.8742572756751428,1.8742179608759144,1.8743075667331712,1.873776241363297,1.8733731211034532,1.8740975510257896,1.8762007116186115,1.8776860327610783,1.8795559411550768,1.8818134966707845,1.8847124022678323,1.887507422968098,1.8894531661329264,1.8910528467708334,1.8933091127707347,1.896225706049545,1.8980574761752513,-0.015644639332361668,0.24593074107284785]},{"i":14,"j":2,"theta":[1.589217124400655,1.5889421054824981,1.588641731619495,1.5878156362487272,1.5864628099991798,1.5848316011479187,1.5831700212070379,1.581476048682393,1.5804976270004278,1.5792335729042657,1.5779323593684287,1.5765924182710296,1.5754621392269792,1.5742901705819072,1.5735751160818772,1.5720661374290898,1.5712614473404878,1.5706601172691934,1.5705114753307126,1.5700654089075572,1.5708214665820306,1.5720306666665536,1.572194605143501,1.572813659685303,1.5733888080592735,1.573671041640371,1.5739110833597114,1.5741097142302414,1.57476780528315,1.5761369638820442,1.578219893093567,1.579270468121188,1.581041699076941,1.5822879791404387,1.5840137079342207,1.5862247128982,1.5889285111607663,1.5916346528501952,1.5946045406004128,1.5973523231181008,1.5991450202548334,1.6010025359704585,1.602700282913634,1.604020672444429,1.6045052627647292,1.6045824969096136,1.6053231462206021,1.6064491860689798,1.6078214954456613,1.6093167857998827,1.6109369246294107,1.6110589385116332,1.6104329802100845,1.6090582662609376,1.607059954897157,1.6058685731606666,1.603766175328888,1.6020972450524862,1.60062482595115,1.5992666761186352,1.5973364503628158,1.596536931648261,1.5960833831463397,1.595699584301485,1.5953654308207637,1.595315433594909,1.5962879257890654,1.5982751736677492,1.600772736057742,1.602528359565121,1.604790054094828,1.6068073945540788,1.6088303713247738,1.6111095444439965,1.6123962348277474,1.6141908577367232,1.6157447342978122,1.6165590912691754,1.6161343856978523,1.6154696387363048,1.614563668100038,1.6137900655064061,1.6136476498113232,1.614261079546968,1.6146309986420546,1.6152577732951954,1.6158921146181986,1.6165347606656877,1.616936473644332,1.6178477230574226,1.6182696288205056,1.6187027008286456,1.617897468160793,1.6173529018712174,1.6165683052030289,1.6152926818614943,1.6142744205831911,1.6135122367862504,1.6122551696522571,1.6122516394343103,0.7253220591506166,0.30816049255823363]},{"i":14,"j":3,"theta":[1.8857216519929643,1.886119429281683,1.88704063942346,1.8874867997421236,1.8878336459961578,1.8885817501151432,1.88873234696952,1.8887856842765638,1.8889918486996429,1.8898511791122403,1.890115094278687,1.8900340277644103,1.890857841348214,1.8915878936869859,1.8929753876588131,1.894022615929581,1.8959813064497983,1.8983547024433807,1.9006467412600492,1.9031112282672535,1.905252259880763,1.9063233903710946,1.906826370036841,1.9065119804475048,1.9063796097928973,1.9069289290227203,1.9084107254704405,1.9110773182963217,1.914432979884508,1.9174830962211369,1.920732468146428,1.9239361427699597,1.926848966411696,1.929725123519248,1.9308185177544963,1.931629703077677,1.9319083726986452,1.9321528232931793,1.932110675991166,1.9315282723082876,1.931650025647997,1.9314702658501153,1.9314811717763638,1.9316731602320427,1.9317843032337774,1.93204918575398,1.9331984238371807,1.9337087656263954,1.9349478847091435,1.9354179245740988,1.9361196990142227,1.9353044237430286,1.9337206865046284,1.9311157471679723,1.9288248746593537,1.9264472340464858,1.9234960118606508,1.920886001546249,1.9186777211905839,1.9160721015204893,1.9131552024412493,1.9108956845968812,1.9077695391664793,1.9045059172650016,1.9009623271658502,1.897623559768061,1.8947268835662407,1.8930119506398198,1.8920966516697744,1.8904761724392198,1.889520261722746,1.8892253497038158,1.8894644071440378,1.8886116324527793,1.8877896804063135,1.8868714658444652,1.8866049073103486,1.8864891258653287,1.8875235888251165,1.889209737951721,1.8893001529172084,1.8895448215713813,1.889694022734511,1.8892479051670712,1.8889556544764463,1.8890667279284894,1.889831262861821,1.8910004877943334,1.8920763104195126,1.8925604919607142,1.8927038184633942,1.8917565144280433,1.8917169983109094,1.892585196535416,1.8936125426619723,1.8948007371825832,1.8949017508580728,1.894415748686725,1.8943419203331027,1.8941801412811663,0.3322346918067233,-0.07911117253756479]},{"i":14,"j":4,"theta":[1.9776659840666713,1.9772224451588758,1.9768345653379864,1.9757516431070419,1.9744717232868851,1.9744924975925766,1.9755640007840474,1.9759381599774968,1.97636564540617,1.9770972225127093,1.977134204393371,1.9769766485471607,1.9778742586349136,1.9795786404249216,1.980592856299948,1.980668717469103,1.981056328903127,1.9817563512879635,1.9825200002090146,1.9830985923116131,1.9837430895489572,1.9838295489889082,1.98385798179321,1.9839532522470047,1.9841152928575365,1.984094089109539,1.9843892058932902,1.9857506700622534,1.9869303016188282,1.9886794054621442,1.9915000854681766,1.9938960955122496,1.9961200249548383,1.9986736433272092,2.001308672183408,2.0040261441967417,2.005076165426388,2.0064544071738353,2.007405381090732,2.0077955784616446,2.009362634787285,2.0104677029998537,2.0115915550605648,2.0124592918013193,2.012788473492037,2.0140370239296703,2.0156537732661723,2.0168253449148366,2.016625524510502,2.0160539367073795,2.0158595082384436,2.016041874167071,2.015351376788996,2.014786720395035,2.013623823679933,2.0127040118869326,2.0123525122106596,2.012381136765657,2.0123402247642876,2.0122699517125002,2.011452206678315,2.0111608799293643,2.0096654243377245,2.008478841925449,2.0071112844681704,2.0058198879428457,2.005609814870752,2.0052365569586437,2.004454016672088,2.004264332411728,2.0041699457280986,2.004672858889447,2.005275698807871,2.005980905041326,2.007040816879309,2.0073332065756753,2.0086092449799495,2.0096217949089015,2.011498123963852,2.0128670304286,2.015106304977684,2.016720321978834,2.018462251261818,2.0203354772832993,2.022343613597274,2.0247405164003647,2.0257807708033244,2.0252163883218897,2.0230463314021114,2.021266518461353,2.02037360745575,2.0203659292761924,2.0204934811095145,2.0210065125190475,2.021905998140976,2.0226936410941674,2.023620933458328,2.024439631655551,2.0254012874230516,2.0247577240466086,-0.3288709479710035,-0.21258008795655434]},{"i":14,"j":5,"theta":[2.137779853691999,2.1374000052819655,2.1372645045182472,2.1371230658810507,2.137350391772096,2.1381969665904363,2.1391645886609805,2.1392553157994048,2.1394693463524233,2.138307142159961,2.1370162458199937,2.1360939327818933,2.1360382654350887,2.1363491458378996,2.1367772576245088,2.1365735402075283,2.1357376042396212,2.1350177341661887,2.134412476577817,2.133170640953893,2.132539718513646,2.1325185242953872,2.1311072016303174,2.1298030160475294,2.1283535305054273,2.1265060930775417,2.124757332355927,2.123104233315801,2.1220441703926127,2.121075998696244,2.119449070728478,2.1189117533003587,2.1169651929483297,2.11560823528532,2.1140917860050945,2.1134174812698423,2.1130900912857187,2.113116889873392,2.114258199392666,2.1150297052973386,2.116200227629918,2.118294567903916,2.1203462988353867,2.123397858454353,2.1265059037153096,2.130243360728938,2.133456647145732,2.1358962142160314,2.138326938522137,2.1408789701164768,2.1433077295569922,2.145618388432663,2.1470658785323704,2.1476532951386096,2.148085196915466,2.148472548582141,2.1495871631254673,2.1506035114056745,2.1524647263356966,2.1548799224609048,2.156319951385704,2.158011376927344,2.1576873886533465,2.1568313390222227,2.155304018423348,2.1528425374233695,2.1508091378238983,2.149943682748884,2.1489898621729853,2.1480671712235946,2.1461709454477695,2.145170031290044,2.1450606674104162,2.1445913627252304,2.14451013523769,2.1438160500739736,2.143257032158908,2.143331427427397,2.1430390357275613,2.1431289540495997,2.143851156570559,2.144957014240856,2.1461987557047792,2.1478289317614063,2.1491009508850887,2.151017476586706,2.1528325738955205,2.1553001080571907,2.15917536704768,2.161966705539427,2.1649301600488715,2.1683221628811986,2.1721501051220238,2.1759223617765904,2.176897219208348,2.178076820396024,2.179213763467823,2.1808105562570796,2.1828707277461272,2.1846488406173483,0.27004513604837516,0.235905264053801]},{"i":14,"j":6,"theta":[2.3817266232766516,2.3816825067558525,2.3800941514531293,2.3802072593204113,2.3802721311169597,2.3817889359340936,2.3827617672357375,2.3824432485911045,2.3823325042648933,2.382429217562134,2.3819836287163536,2.381369503720132,2.3803351453590245,2.3785027116952855,2.376367197610736,2.373797774918006,2.3712874418601455,2.3692043458715424,2.3662927581434885,2.3625447098055767,2.3591999782765636,2.355999373367283,2.3536840229985305,2.3523722911553353,2.3506850377849937,2.3479919487722634,2.3461598410968025,2.3444324766109395,2.342803490990619,2.34151626116839,2.3388143866206477,2.3354369699887507,2.332620321377512,2.3303508382327003,2.3278645709112595,2.3271447962224143,2.3281763806310516,2.327694885349084,2.3276774393434225,2.327846448597087,2.3280423963532164,2.3282216323458855,2.3284541090355573,2.3289210387876182,2.3295374776606987,2.3284491319027483,2.3285259049227403,2.3283654629899746,2.3275203100773503,2.3267382790352698,2.3267673662026307,2.3278576460725184,2.328011912581018,2.328730561292664,2.3293879998040126,2.330399265436294,2.3312012962523094,2.3317459914158305,2.331996251914793,2.3319230692648283,2.332003356951034,2.3317196357474432,2.331557465167199,2.3330058074919915,2.3355601992549126,2.338220884707738,2.3402398045266177,2.3423683322488853,2.3448589905485284,2.3474659241306233,2.3496941137937277,2.3497979647464113,2.3505266271156864,2.350631139642405,2.3508610958003886,2.3514665690530006,2.3514487363545786,2.352307229108987,2.354044052194192,2.354663578897391,2.353667288317387,2.352052438756006,2.3495646920528195,2.347447449132692,2.3459451119545176,2.3450537117095904,2.3445208883627022,2.3437202261556576,2.342149618066527,2.3391799599235266,2.335303526933512,2.3327602765352378,2.331168639971942,2.329774513700338,2.327949309325678,2.326438338826946,2.324487727934162,2.3225924851403166,2.3214977703492017,2.3212007917122097,0.15315813863546474,-0.42461857729729374]},{"i":14,"j":7,"theta":[2.12881774737079,2.129168969165525,2.12962214828201,2.1299282341072567,2.129587866053053,2.129350322669274,2.128715097324496,2.128930845785351,2.1289980095517986,2.1296667145754107,2.129938347117104,2.129563453406747,2.1277912128331633,2.125367861043083,2.124538265016493,2.1236756207219063,2.1226530373733103,2.122093267269359,2.1213699989196426,2.1207315401434133,2.120676324694003,2.1214539350776613,2.1210656029341366,2.120510020419495,2.119285390909899,2.1173883473355426,2.114813901432415,2.113055379360106,2.111357428756808,2.1094643478720343,2.1076194266641797,2.1063152766379303,2.105044613949452,2.1037989418707235,2.1040681799400485,2.1045932030830308,2.105112712998806,2.1056119900599954,2.107071964995473,2.1092200093944955,2.1114029748863072,2.114084243088937,2.117342606680499,2.1198700855192034,2.1228421284827665,2.124667185204076,2.1269819873090356,2.129152770733381,2.1316754894646315,2.1341804527837,2.1369229458733567,2.140533770279393,2.1450205887462204,2.1478929616510785,2.151696621576397,2.15495806858915,2.1585738073187604,2.1620630226805457,2.1646922175128505,2.1664741432662398,2.1686682089296268,2.1687835207293262,2.1693237288860354,2.17016766154665,2.1710692282874553,2.1724070128072266,2.174685202046672,2.1761597761140035,2.1780847441136744,2.179964945257896,2.1820549975688595,2.1843598897661756,2.187135017808954,2.1911367743747547,2.1943742618763054,2.1968548662592378,2.19958426495262,2.2025686871628922,2.2053149376938674,2.2068292872429462,2.2078652125846974,2.2094250988988406,2.211012520080931,2.213006113135448,2.2144104449399626,2.2158537390815645,2.2168393104796724,2.2184944263797592,2.220322893068479,2.2219539210650114,2.2238912722650848,2.224639421724338,2.2249501009124706,2.2235740299542757,2.2217580290549748,2.2197479078743183,2.2195390367024164,2.2203809374956074,2.2205255480925903,2.2202232015147674,-0.04600044355303563,-0.4935049904307118]},{"i":14,"j":8,"theta":[2.4622424969537886,2.4616752692003248,2.4615391506155526,2.4605837382468283,2.4593062322614365,2.4577028931716645,2.4552690344339183,2.4534975566913477,2.452883302224242,2.4534244818683093,2.4531226633519974,2.4524769629269736,2.4529854963845437,2.4533997302956227,2.4534708547984057,2.4536990589939047,2.4543349836879726,2.4541304494230776,2.4535848237548974,2.4516964719400027,2.4499598476855637,2.4478698373035916,2.4454202921314603,2.441854011104328,2.438160564446904,2.434329149286024,2.4293485500985295,2.4234542573719815,2.4171291606070393,2.411104920975159,2.405863997234011,2.4011409223695592,2.3959214816796894,2.3911898428845983,2.387681170008389,2.3838834809439,2.3810333756241913,2.3783691818782846,2.376128646487398,2.3742992572649335,2.3736178064945546,2.3735718224717197,2.373147550175601,2.3732014826272674,2.3744615936230917,2.3752779177281607,2.3753667317015115,2.375183011435363,2.3764375363956294,2.378133681169591,2.380276015008405,2.381870320241163,2.3830459080712423,2.383805961842863,2.385520142322233,2.387805989597261,2.388268405691984,2.3877059821928284,2.386841895122013,2.3855613950280743,2.385276167660691,2.3856712834011473,2.3869489350621254,2.388075195802333,2.389524292351793,2.3907779187811453,2.3908222503303773,2.3918939781483486,2.3924856530081438,2.3925908158532154,2.390953466053742,2.3903142106653985,2.3914175001224542,2.392013408009189,2.392351269498754,2.392930220906593,2.3920004554148986,2.391058341128217,2.3908504566977546,2.3908755772687758,2.3911332603030404,2.3904988118719883,2.390095188815351,2.3902960479448194,2.3897267496975028,2.3893855942081577,2.3887715370880906,2.3888828156665634,2.3882196642317375,2.3857802222164675,2.3838078116675785,2.3815470463383663,2.3789917775629497,2.376885081322421,2.3762212633168787,2.375498524719692,2.3759649120732327,2.3771216726656954,2.3787219148183496,2.380269947838476,0.4950916386534476,-0.09251119859592913]},{"i":14,"j":9,"theta":[1.574170748332495,1.5738774295965723,1.5740404373550634,1.5746599671437604,1.5757367652305772,1.577022130448882,1.5777676148678663,1.5784741178909094,1.5796424914793237,1.580774147326922,1.5818704527355836,1.58218273171572,1.581461353328933,1.581205426692696,1.5809146231224023,1.580838566640942,1.5807271357609887,1.5798301577813536,1.5786464959238342,1.5776746534153017,1.576163374286529,1.5743607293429773,1.5732644122693278,1.5713729351428498,1.5696838083122409,1.5674447297454002,1.5644026660071535,1.562053534059347,1.5601439622450435,1.5584209477664666,1.5573815084927776,1.556523210899155,1.5558434989302183,1.554839595184498,1.554757789313477,1.5547197444542806,1.554721268002954,1.5551320571025835,1.556445809598065,1.5576553844673866,1.5585011353192786,1.558720000987591,1.5587944727454326,1.5590772469049248,1.559040544361864,1.5590243353426234,1.559235378726202,1.5593710552553985,1.559945689098015,1.5604599636666343,1.5606644909218172,1.5595595143289418,1.5581437191456566,1.5566654229275723,1.5547002782728818,1.552022107678298,1.5502207284043135,1.5481818785809225,1.546071276688684,1.5445758519874315,1.5441486247639942,1.544255081322762,1.544619524960725,1.544972650420047,1.5457997141074575,1.54709002561193,1.5480861032575934,1.5492821419407667,1.550674142701571,1.5520095499348074,1.5542866766298402,1.556005684202093,1.5574166335286532,1.5595196580810762,1.5610660595834889,1.562806743603257,1.5657430569735349,1.568127942709935,1.5699638156430815,1.571002533979913,1.5719950760243446,1.5721924253984787,1.5723446549239222,1.5727018195503264,1.5737642496259947,1.5740331483152301,1.5752587792994828,1.576442575102411,1.5780859298402163,1.5794408040572712,1.5805088178442124,1.582041250018312,1.5835399493510196,1.5845067293663686,1.5844427599387794,1.584097956603753,1.58397189402239,1.5845644146430329,1.5843762376577066,1.5844071312625663,0.5974303524658549,-0.28420460055187063]},{"i":14,"j":10,"theta":[1.479620760318951,1.479968582041325,1.4790396078796466,1.4778328187343521,1.476721892141035,1.4759556123891255,1.4757831423238448,1.4752042950190256,1.4752184398077866,1.4750755949630834,1.4757756079761866,1.4773192487694804,1.477958212781874,1.477943207775494,1.4778992271481086,1.4778262353358023,1.4788491685707805,1.4794691693428175,1.4796869448447842,1.4797527685903251,1.4799167570588319,1.479929147116227,1.4800400252642818,1.47924960692105,1.47855714411218,1.4784620309542578,1.4792143610210318,1.47881521466783,1.4780144801292598,1.4770616974149742,1.47670635889208,1.476448765586629,1.476039522335688,1.4757293199954935,1.475519283103031,1.4764110647149884,1.4774080740134445,1.478014539708462,1.4784851644884907,1.4790756709978858,1.4802934350230015,1.4818985213720979,1.4836540335966932,1.4853266629134714,1.4869375071754038,1.4882635666443478,1.4898394879711947,1.4912110535377963,1.4934432372235775,1.4952885209030529,1.4969989604596654,1.4993264649342752,1.5010236373304933,1.502342379533246,1.5035560683700306,1.5052119176639667,1.5068491223096676,1.5087496911209473,1.5099399276236112,1.5111904837343555,1.5125180767159814,1.5144362947941408,1.5157068139443077,1.5173385659791239,1.5177142757312667,1.5178389900503622,1.5180914659035354,1.519224813623216,1.5197425235864521,1.5201469066819668,1.5211897672565726,1.5213733425810378,1.5216986601612397,1.5219167292233489,1.5222782960196855,1.5217841614509477,1.5209340618497402,1.5202272598515103,1.5199131303970068,1.519491456889459,1.519711868471355,1.520324703204674,1.5208307286810996,1.5212305759425306,1.521274743270873,1.5212133130147447,1.5212962396450047,1.5220236373558562,1.5233963539720314,1.5249159744978324,1.5268342522634035,1.528403399964148,1.5298752304696364,1.5317514459247468,1.533534217625345,1.5344756119293739,1.5353267221315932,1.5360885373042503,1.5372619432786303,1.5378483048482474,-0.2567519857538178,0.1756335991231469]},{"i":14,"j":11,"theta":[1.9172961374816297,1.9177467723712227,1.9181488085528122,1.9180029302389152,1.9183088892417703,1.9193172064649417,1.9215295994582364,1.9244498403217096,1.9273329232074237,1.9304337928430255,1.9322577831897672,1.933808038767295,1.9345872360217387,1.9345967202686127,1.9338365047363537,1.9335552703400982,1.9337525254305599,1.933428603877148,1.9340829365431234,1.9354666427086167,1.9365821015281668,1.9384312258352845,1.9402671986114088,1.9398431783817693,1.9394083848040164,1.9382120069525601,1.937251895813215,1.9365262947369954,1.9352838295273822,1.9347721992514748,1.933990327459037,1.9334366170064152,1.9333597965803084,1.9332593295582923,1.9336345239695396,1.9337353615281958,1.9340611615284504,1.9351113887973084,1.9358864459220528,1.936885860790574,1.9378590346000237,1.9385546644712086,1.939970125826189,1.9408529509746082,1.941948374785921,1.9437502325334157,1.945251311920446,1.9464410230244449,1.9471316680132105,1.947574456085291,1.947770162693609,1.9465941303252836,1.9450442976398596,1.9434929519537505,1.9416341715108407,1.9401690647666576,1.9381853799044675,1.9371530758189928,1.9359250192864894,1.9347334016452533,1.933314058657013,1.932155171913355,1.930997498053627,1.9298334268953463,1.9284065982812457,1.9267111737485592,1.9254916110699811,1.923243779584121,1.9209622396371302,1.9193918577108533,1.9177789987329714,1.9173701723549275,1.9174141070843185,1.9176604298131943,1.915859210845609,1.9135071148273446,1.911849938689256,1.9103847115122754,1.9086088279197186,1.9067691906997257,1.905612622853488,1.9043871182721297,1.9043405707372976,1.9049728651406914,1.9052850344466477,1.9052775805267734,1.9054504731446784,1.9043039889756743,1.9037111914193123,1.9029210771261393,1.9025573143806682,1.9031192882922985,1.903607936815488,1.905024076328297,1.9073700816934973,1.9101498967227009,1.9121182072693275,1.9142783390621778,1.915383949844444,1.9151869145888887,0.12068389167442255,-0.03959628829329341]},{"i":14,"j":12,"theta":[1.7430778640121076,1.7432565905542814,1.7428642972830453,1.7421504232317284,1.741613948414689,1.7410041064546047,1.7408200265452076,1.7415614449073156,1.7417294170897117,1.741574180507442,1.7415955108291934,1.742043434814243,1.7429185868965802,1.744222210605582,1.746206161555134,1.7481232702389315,1.7509762739182393,1.7545192584539189,1.7577573133314741,1.7609450977944283,1.7625872051455567,1.7629359798491788,1.7632418714063711,1.7637552502952454,1.7634767682076926,1.7626558949579063,1.762791275225294,1.7618829016248445,1.7604291895799877,1.7586776896482528,1.7573754295338864,1.756769970707353,1.7558597288091042,1.755642480360742,1.7553667463647453,1.755780634614367,1.757632823223047,1.7590485152973838,1.7604015874679102,1.762564931495625,1.7654114553235687,1.7676885756408391,1.7691410171859303,1.7700099494761308,1.7700327157833946,1.770691715334983,1.7712155324040342,1.7720767245988638,1.7729086813275783,1.773212626708931,1.7737390082121551,1.773738601101421,1.7714614047738861,1.7677790682530172,1.7645155165909676,1.7615228668201404,1.7580328557720646,1.75277968781397,1.7484974429278917,1.7444235622339428,1.740297269315437,1.7353588549904644,1.7305983378642098,1.7257566943374587,1.7213253359723855,1.7167966830692567,1.7129133564996208,1.7099191411146266,1.7063092574330996,1.7035782312973373,1.700221924887186,1.6962354392001107,1.6928630972864096,1.6893501303297855,1.6854416345364682,1.6811322202304533,1.6770410039275174,1.6724124377540175,1.667865295168446,1.6628934974083247,1.6579904417745395,1.65364965520426,1.649865435910439,1.6463828350480139,1.643947316733231,1.640805717389149,1.6379539719342513,1.6357634022367566,1.6342311900083522,1.631980367334587,1.6297580509123828,1.6283114008122694,1.626888571495514,1.6259877507089286,1.6261077922510798,1.6264988480131848,1.627161414604603,1.6268463343557964,1.6268032049980516,1.6262819716737327,0.059612750415901576,-0.10650515917299172]},{"i":14,"j":13,"theta":[1.9300826677039393,1.930555208870674,1.9315011113967324,1.932172013933456,1.9323190841317288,1.932192588663369,1.9325423255708205,1.9328689197714009,1.9334229624211279,1.9354554456596016,1.936969930854553,1.9362191006576057,1.9362017269765175,1.9366678745521955,1.936618473513198,1.9373035946586077,1.9377246278371112,1.9383825624187978,1.9395288735368548,1.9411659819199023,1.9422972889348131,1.9439254751098765,1.945304295668356,1.9459373351373364,1.9455772075505688,1.944975211677126,1.945632770972792,1.9468042364374112,1.9489957896666614,1.9504666224256038,1.9532262031025718,1.9554133327985201,1.9582934218063643,1.9600115831319642,1.961840282548916,1.9640580581702558,1.9664519480786007,1.967694685481385,1.9685955809959639,1.969856957758677,1.970082682215697,1.969910410385538,1.9672784133413632,1.9644440746649519,1.9597784466623316,1.951827664059985,1.9446751948301821,1.9409410917383163,1.9366983143655105,1.9334394903052037,1.929658978105863,1.9268502561986167,1.924508495338528,1.9211296795175195,1.9176736084845736,1.913833891223195,1.9098156704738611,1.906332926050029,1.9036074800719012,1.9013676742297725,1.8998466251640793,1.8980316792432341,1.8951619776443425,1.8921016569129534,1.88834092213632,1.8837448900795108,1.8795531438458384,1.8760066081783338,1.872097787867376,1.8690689989516258,1.8664143071568795,1.8631286267509908,1.8604560417195433,1.8583917767769011,1.8564321502347918,1.8543237369436865,1.853062943966914,1.8516475868375204,1.8513252757037444,1.8510953933897263,1.8512074930484246,1.85041169020524,1.8497066693873898,1.8494662713371246,1.8479400842791647,1.847250661551762,1.8468968916196873,1.8462531996430382,1.8455685547654144,1.8449668643786106,1.843697169728446,1.842757458310597,1.8421462421046708,1.841362553498485,1.8409051542695702,1.8412733217082384,1.841467634528161,1.84148839788282,1.841085643615916,1.841758736228181,0.1343603864125173,1.374131493807948]},{"i":15,"j":0,"theta":[2.2775181284954336,2.27820623613715,2.2793341285746114,2.2809045577653406,2.28242136074091,2.2838882486525325,2.28643381513947,2.288064310300906,2.2886587433466965,2.290468572981111,2.293248256988683,2.295754659772079,2.29849398317519,2.3018480205382237,2.304075113920139,2.305055803899744,2.3067925096284556,2.3095395391164617,2.31180373599759,2.3130907265867604,2.314903657571831,2.317246980984177,2.319376464097446,2.3212972956625295,2.3230140818140637,2.3255308369902012,2.3273535233563156,2.3272362076303135,2.327427824271208,2.3286778812331703,2.3304883162294687,2.3321121457778298,2.3335514498300305,2.3355572437787373,2.337631236974202,2.3406493372468815,2.342113623515094,2.343395569548592,2.344989121925253,2.3463863950067445,2.3488256494449997,2.3502935221492836,2.3532687824221608,2.3559771388222166,2.3593850230388953,2.362699834184453,2.365115468604949,2.367557619584642,2.368667594846044,2.3676983572523147,2.365397319430433,2.362008348810367,2.3591474389946456,2.3568070106628465,2.3552424167985087,2.3523892059848865,2.3493186288246464,2.346487209222437,2.343860370165088,2.3419103574720808,2.339616008485068,2.3384589115563723,2.335926468687592,2.3345046482008214,2.3326840056891487,2.3314553599564887,2.3295620724498733,2.328246569842105,2.327378378342191,2.327203644493325,2.327595657904319,2.329304442456767,2.3310836217291655,2.3331871753413345,2.3363700579985633,2.338890128205431,2.3402536296997254,2.3424638792859684,2.3450264497013023,2.3469478830015684,2.348358091327763,2.3497606810224436,2.349534261648528,2.349178189901917,2.3491914940473677,2.3493241786619996,2.349826567741868,2.3509499593565057,2.3521972852484994,2.353071809191498,2.352075821031589,2.3509566963599555,2.3509614917637225,2.3509652157217427,2.3512178748092754,2.35184512958133,2.351348624904216,2.351227055650534,2.3511051015521236,2.3504824416300742,0.10676187189071916,-0.176580802943641]},{"i":15,"j":1,"theta":[2.15152068249584,2.1504201695291982,2.1482167811074984,2.146405793769187,2.145233334085904,2.1439468999368576,2.142793750038132,2.1407714319744677,2.1396256487785585,2.1388539754276703,2.138204786432208,2.1376767210238063,2.136518680810057,2.1354782395892085,2.1348032304823867,2.1339922712198685,2.1330437060607044,2.132705606581362,2.1327273548196457,2.132609119249583,2.131850807805116,2.131951023080523,2.1319102357789474,2.131728692973552,2.1291564394791718,2.12668860453317,2.12357070316418,2.1202970970864428,2.1176120926217226,2.1142615642837534,2.1114904286677416,2.1102953528138158,2.110426966670567,2.1101395436751145,2.110187631902834,2.1095779584627934,2.108817783006135,2.1094165121147244,2.109514629230986,2.1113807453181304,2.114167772221444,2.1176629482365072,2.11891484163741,2.1199798934339857,2.121681365375664,2.124617586766122,2.128172776224825,2.1302794093973403,2.1329903470772744,2.134311301643186,2.1339950621738457,2.133540960622739,2.1331980380829645,2.132965570708235,2.133179115726506,2.133010486875072,2.131774763623255,2.130423840311807,2.129795087407678,2.1296105641670464,2.1308494181252384,2.1314985320358613,2.1322970667576344,2.132737246112139,2.1330626456003996,2.132768238168695,2.132098952476605,2.1310499142419226,2.1311162183673322,2.1312959185631892,2.1313377707758767,2.132490599553815,2.1325058549982696,2.1333828026053707,2.1346226975710483,2.136477695591578,2.138201360483242,2.139797063855238,2.1410179735075436,2.1428665133639004,2.1450964856096046,2.147712543637002,2.149720200943764,2.152373697503511,2.1564286849250163,2.160018866146929,2.163901980080242,2.168211437563651,2.1724566190354735,2.1766468084199526,2.1805412110993863,2.183648418981522,2.185975311434388,2.1877770539976105,2.190307654646329,2.1928227575583876,2.1950779872224104,2.1968283993197075,2.197577925710404,2.197078251568649,0.16696615554885305,0.32554427155425725]},{"i":15,"j":2,"theta":[1.9778937604405433,1.9782006546430866,1.9780650028252573,1.9782365664503962,1.9784656641135714,1.9787527209014182,1.9805982699233655,1.9816306699937476,1.9833518158620702,1.9838898618151544,1.9848708240769035,1.9847965361666167,1.985041926251178,1.9846075222790298,1.9847426381489672,1.9839476538435925,1.9822212952372102,1.981060646050413,1.9797138830866274,1.9784289280480991,1.9774539198617316,1.9775376920124037,1.978181163383995,1.9786364852548233,1.977655750737684,1.9762388094974832,1.9753851826321978,1.974846006904739,1.9743737545911024,1.9729720057283027,1.9726439165516954,1.9736462399149135,1.9739903035934643,1.9741890063278646,1.973508588777006,1.9729683449287054,1.973343981262427,1.9741711074602466,1.9752471135524148,1.9751345781421261,1.973413547384988,1.9729378593538704,1.9713524467957269,1.9706047631835792,1.9704762825080746,1.9706267689066734,1.970796071267379,1.9704466104237404,1.9698906195110983,1.969877101653482,1.9696560326205217,1.9694770162009558,1.9685897316165308,1.9683675897961794,1.9688111159813522,1.968642648605122,1.9679423251419002,1.9680248930177586,1.9676937559597352,1.9674911530075052,1.9662008536402824,1.964597732639621,1.9634504008864369,1.9625236696953123,1.961829106263919,1.960625820656984,1.9596697835079928,1.959215625921903,1.959267473068004,1.9593292579983905,1.960404087648146,1.9612461990752135,1.9618589080786772,1.961494724848535,1.960404113948222,1.9593360063065675,1.9585391822867753,1.9575127546134967,1.957505314476526,1.9572671660929968,1.9580481353145733,1.9583497969666062,1.958422835382754,1.95976749686408,1.9603862564297996,1.961530283220798,1.9634516647602323,1.965653862543303,1.9678908363479592,1.970916609481787,1.9742366232197075,1.976606860443626,1.9787816057232568,1.982014797471261,1.9853122998589805,1.9871801114360443,1.9887466400411205,1.9895147484582236,1.9891108430748614,1.9887841879153885,-0.369792908096034,1.1225089528776648]},{"i":15,"j":3,"theta":[2.1603309555754495,2.157749457512271,2.154830870585325,2.1503188940372127,2.14595381997049,2.1424762983908407,2.1398789100650832,2.137906130979692,2.1363037759200227,2.1343184525478773,2.131945965389071,2.1304313119983376,2.129021307655014,2.127462993938576,2.126003107347916,2.1245135982455086,2.123241362734553,2.121808759704252,2.1204628221247135,2.1182007747043654,2.116017949064306,2.1151598630207724,2.114374803034356,2.1124112269788875,2.1115151798583582,2.111684949137422,2.1124210643877577,2.112725277052033,2.1135985115816696,2.1145429549630768,2.116061052053842,2.1169065807133247,2.1180821048492,2.118841108406438,2.11918650720408,2.1198707365527336,2.1216474312880313,2.1232731522710973,2.1252549728059575,2.12672678675301,2.1274477889798207,2.1278023494498637,2.1283013349903532,2.1284588748228406,2.1296671969077057,2.1312008376700646,2.1332166704818283,2.1345064083519625,2.1344093644577593,2.135425333735588,2.137556464034215,2.1385572678454934,2.1389298676100372,2.139675054057158,2.1398623760043587,2.1400376732926922,2.140301934735126,2.1407950953319035,2.141435393007501,2.1412866321358406,2.142300761752554,2.1438185940848413,2.144815482214777,2.146772009940099,2.149300765411005,2.151894330711133,2.1549233100285994,2.159136489164819,2.1610369750328697,2.160874169057915,2.161019016379153,2.162343956421036,2.1632246388481877,2.1645362400221253,2.164780262476894,2.165706180125622,2.166815189227965,2.168109069242655,2.1679651477119624,2.1686327196373663,2.1692379410772924,2.170531899520724,2.172767244197923,2.173448734906723,2.1740777564493,2.1749056039969217,2.1746840303519517,2.1751624948429655,2.1758420089614297,2.176724036595858,2.178060496131997,2.1798543160614403,2.182359444243695,2.184581415287638,2.1855251511060474,2.1846927421789752,2.1838323324635844,2.1819420065512194,2.180517568302795,2.1800558609095,0.3678575945306886,0.08427007558652627]},{"i":15,"j":4,"theta":[2.21341054597578,2.212447260779648,2.21301848874157,2.2143755352100514,2.216771504250046,2.220086886620878,2.224579304589095,2.228884123915165,2.2323863215447184,2.236094046477303,2.2386409573977177,2.240783021775269,2.2432752712657744,2.2459985740283073,2.2474593596969976,2.2482860878453077,2.24948072294541,2.249796105334929,2.250232995491066,2.250042446000329,2.2497240257045563,2.2502770062028326,2.2502027336432135,2.2497510760298196,2.248671018759046,2.2478350745583664,2.246991357221534,2.247262990167764,2.24540076992765,2.243150491619148,2.241007098988399,2.2389658696554826,2.2365224223775577,2.2344215593637062,2.232784046031418,2.232106930614054,2.232764754501046,2.2330104968365068,2.231846586395489,2.230772681014447,2.23028932562994,2.230149317852255,2.230607383125431,2.2316711051456597,2.2336013827918753,2.236288628779287,2.239253282462366,2.2403956667373874,2.240887313497119,2.2411043780405095,2.241547370623592,2.241092332929479,2.2397381949763377,2.238231775486521,2.236740407077418,2.2354466240385755,2.234010533387785,2.2333183171950113,2.231734812306413,2.2296026562087983,2.2277453783731147,2.22547175864418,2.2228269994636873,2.2200950956517977,2.2178014292409816,2.21546560886321,2.2136018069825245,2.2124710249688246,2.2120825878864623,2.2119448928673777,2.212564873592026,2.21269959124596,2.212853770236906,2.2124062087709686,2.2118585776140463,2.211836725735569,2.2123422358717146,2.212627532365292,2.2121942577755065,2.2122921964060134,2.2121721736080473,2.2133343843312447,2.2150318481689872,2.217268732814545,2.21980038785541,2.222882804099674,2.226523220237037,2.2289801598458845,2.2307594043862315,2.2331151541667023,2.234802946805911,2.235076761023408,2.235187267229367,2.234884747558416,2.234168513745612,2.233286907545288,2.2314878829110554,2.2297672560042368,2.229121030776905,2.2292977109283707,-0.6982268479681167,0.038421069302170124]},{"i":15,"j":5,"theta":[2.3602801330315115,2.360428609586121,2.3609759550573215,2.3609236185531706,2.3610214599113313,2.3605197365697452,2.360417116674523,2.3609633253048137,2.3611598057066874,2.3607570735693146,2.360754055019303,2.3609007336724885,2.3616974874422394,2.3623964147885483,2.361749352254474,2.3587545602680255,2.3554040785029073,2.35243902469163,2.349101548368096,2.344382833433123,2.3412704735471053,2.338006269233346,2.3338316252090925,2.3299855896002635,2.32583305438602,2.320863107839867,2.3166877279786373,2.3120458746197707,2.306675255325477,2.302311651508046,2.2966932344978295,2.2918048594980305,2.287132944789802,2.2829140938416703,2.279885551722181,2.2782868348774,2.2766100881882005,2.2758461699218286,2.276236730185432,2.277399375226288,2.280326223940146,2.284385609201175,2.289944713362762,2.2967443570530692,2.3043970109695766,2.3116341684832724,2.3184263087174277,2.3234804165050367,2.327087312144593,2.3295062199020182,2.331493344550707,2.3335537945326763,2.3356928775233645,2.3379161153375856,2.3390097321617516,2.340536345656785,2.34235936107471,2.345128360871263,2.34877132610519,2.352237591409388,2.354865074966691,2.356750039205842,2.3589948691848086,2.361209193653075,2.364507364103021,2.3668853698492494,2.3699645767727864,2.3737454716525526,2.3767321727548807,2.378553005939491,2.3812091946003684,2.383580050929809,2.3854197595820614,2.3877315657617726,2.3902703956326063,2.393792109069956,2.396680509658912,2.3994428737387024,2.4019612946537556,2.4039923233210216,2.406791265246536,2.4091156355469803,2.411471703203006,2.413615881772954,2.415054040346167,2.4156651098971893,2.414700730454014,2.4145331488609316,2.4146618539292484,2.414587172447483,2.4150588697680844,2.415578245144178,2.415146736334499,2.415263123562886,2.4154277229902354,2.415890987840807,2.4169042091742408,2.4187202209103207,2.419844114067796,2.421279043445873,0.29749554190149824,-0.13102647417150554]},{"i":15,"j":6,"theta":[2.6284688561923337,2.6289319920418968,2.629859868009501,2.630255700436239,2.6303708623235287,2.6307057532290097,2.6327615353281044,2.634045355774317,2.635561683868486,2.63756580585637,2.6380647207905343,2.6393101753812735,2.6413065305566352,2.6443107867563156,2.6485835041494825,2.650514755625713,2.6526113813604226,2.6547558241252096,2.6574557158018712,2.659720688808396,2.6609338530035975,2.661849579175098,2.6615961876745615,2.661672826174381,2.661829839581764,2.66156788068436,2.6611361277985015,2.661283184735337,2.6605097694898836,2.6605633606017736,2.661194465594937,2.662405748790715,2.664702071211262,2.6663423463594573,2.6680833381447537,2.6701824324834904,2.6721486419547786,2.6734909272956826,2.6759665283945946,2.6784625032198734,2.6814918945542456,2.6840708731866547,2.6879654667651356,2.692323522601528,2.696422180035585,2.7001659291654767,2.7038371970788138,2.707348666796962,2.7106075066826474,2.712625948735475,2.7124115891582012,2.712213620502261,2.7122812972140173,2.7101148741484744,2.706876659334015,2.704831554125309,2.7031477352786646,2.7006372677635273,2.6993721858069097,2.6968143807351677,2.69580345908206,2.695440783688018,2.6949596430617597,2.6944713300571053,2.6933397803732753,2.6910536038817097,2.6877237433224828,2.6843335665514387,2.6813672433925375,2.676561298698126,2.6718961742651386,2.6671033683406837,2.6626643555027005,2.6593122392119253,2.6560342905567076,2.6520682498299215,2.648649581706939,2.644015840754625,2.6394004222739507,2.636536921550921,2.6341651670829704,2.6335267642850106,2.6332443944864474,2.6330670004577676,2.6318689069721954,2.630895902918079,2.6306445735895285,2.631364019253693,2.6310567165597116,2.6304715817616064,2.6281065708699285,2.627078476679993,2.624383734048049,2.6221380300966457,2.6193336232911273,2.6172108726997396,2.6170124986584145,2.6174878197158,2.6171384618901268,2.617463227386299,0.11983851155796509,0.0316231298147609]},{"i":15,"j":7,"theta":[2.4060723516353137,2.407344926625231,2.40814360597638,2.410470606268542,2.4128323982231534,2.41398556418879,2.416433321696377,2.418432515432445,2.4204887462417446,2.424107785067823,2.426549821108767,2.4295717451865797,2.4326821071786573,2.435389730382668,2.437952310072402,2.440377140165997,2.4431711289889892,2.445592251914168,2.4473974160453578,2.4490917457720975,2.450430029215795,2.449665998895974,2.448547258268407,2.446820334766802,2.444229937172932,2.4422682117236882,2.441179021960868,2.439208606294919,2.4376005046375044,2.4355990759303032,2.4341972739155007,2.433139396505037,2.4314202445657798,2.4292821345727034,2.427965426779824,2.4279618077922986,2.42826537087909,2.4288694129268933,2.4300159488414605,2.431445791412281,2.433272071411212,2.436479596658072,2.4391763448392156,2.441586753755465,2.4449255334689526,2.4468986898219556,2.449444838395431,2.451737296598864,2.4544318789746753,2.454786416080758,2.4543019397869754,2.45397704013098,2.452185771945985,2.450672929756748,2.4484048163061543,2.4480993521114054,2.4474309143781237,2.445749386850184,2.4430635689065388,2.440031422112747,2.4373301872963387,2.433403340932628,2.430702154473386,2.428190273434739,2.4258385056726604,2.424123176022896,2.4225263134715767,2.4211582550933595,2.4202572798193622,2.419689758683044,2.417699368895933,2.4156518295177407,2.4145385359417144,2.413479154394396,2.4137189994740487,2.414257406193953,2.4137198407811544,2.4118539889969832,2.4107790079773004,2.409991409589655,2.409988618410468,2.4107703300198082,2.4110884907590875,2.412068807214819,2.4112138726349808,2.4106461937512096,2.409864103725383,2.409365358667044,2.40964851924331,2.410214333173148,2.4108143441043834,2.4117001987258595,2.4116243469943646,2.411711562633448,2.4112120772992496,2.4114994896596795,2.4120745938344683,2.4131889880554733,2.4140957781807426,2.4152974941680627,0.3620379337753337,-0.1677156146493706]},{"i":15,"j":8,"theta":[2.7190922860317097,2.7193839302600438,2.7204683266589638,2.7220995928475458,2.723283930854331,2.7247758516721277,2.7255810455562335,2.727202591111242,2.728646690676055,2.7309188798708632,2.7315278815081308,2.733226051912991,2.7330199406102214,2.7319087863892175,2.7318883594970353,2.732708633116502,2.7353728253229344,2.737391276142084,2.739771882985625,2.7415239925668993,2.7409045761262583,2.739661465574007,2.7385401447684186,2.7382866588458716,2.739400520770382,2.739636674818117,2.7394968502092003,2.7394815514415485,2.73934206291097,2.738829569777712,2.7376943015257167,2.7379347028824137,2.737555361298978,2.7384345023239822,2.7393315866251955,2.739882890888506,2.741350589902332,2.742503361062198,2.744487421379744,2.746582190198671,2.7459489429967707,2.746871245524498,2.7496497303746867,2.7503569999377784,2.7508259626504907,2.7511635845161098,2.7510099862537976,2.7517989756033825,2.753005664421687,2.7541347830064478,2.755690762747474,2.755804718517388,2.755477098527147,2.7538316143194987,2.7521861827234453,2.7514555558180684,2.7518961837485225,2.7504563566090714,2.746745350139494,2.742770656477758,2.73868847471843,2.7356731838838666,2.7329175079371644,2.729625786251757,2.7267583216363738,2.72528329113308,2.7246790237619183,2.7246808249969248,2.725154106190158,2.7265932282817444,2.7283729145868536,2.729995480896132,2.7312136412847425,2.7312793357661986,2.730940678664521,2.731694703811664,2.731793013353871,2.7317349757873677,2.7307695821102707,2.7293925130663044,2.727848011232985,2.726629792125344,2.7267329098247335,2.7244075344809584,2.72239461600666,2.7204363527427624,2.71902519636848,2.7189057106208288,2.7178273788334315,2.7160360655768407,2.7140249546970168,2.7122864215118976,2.711063889710391,2.7112277399583853,2.7107785745183772,2.709339693047027,2.7066556803014215,2.703591465052904,2.702260584854165,2.7020330703872015,0.32830271981510195,0.20477367680396502]},{"i":15,"j":9,"theta":[1.8468690621984767,1.8463290467858737,1.8447481625584439,1.8424989078219007,1.8400777299259188,1.8381058137627333,1.8363300594569774,1.8341226812533336,1.8322302232338714,1.8301497295538698,1.8288779576511092,1.8269129312133046,1.8250016003060598,1.8233910059671987,1.8225786626346483,1.8210633259829332,1.8198426700585721,1.8186648316582943,1.8175280218135135,1.8159305244873523,1.813619927240172,1.811592740209096,1.8093459313273728,1.8071261598928605,1.8056801603085828,1.8032558850751732,1.801599847227046,1.8004597879854827,1.799334305092409,1.7972221118986569,1.7954955499228666,1.7941526986299852,1.7923174127708097,1.790863055881074,1.78878888667301,1.7869686429090132,1.7856519724548159,1.7853399581323264,1.7857860692086969,1.7864960534444132,1.7874775320575866,1.7889904543435442,1.7912980815371389,1.7931681807213422,1.7956221342525778,1.7976879138871273,1.7999003766274833,1.8015546475492388,1.8022236834195906,1.8029084980132382,1.8038601297167867,1.8045800226724107,1.8040692702632757,1.8030770966777516,1.8021271236812844,1.8019891631070712,1.802419658503537,1.8021220834871725,1.8017210437223223,1.7997490144292783,1.7970092131890447,1.7938207095996928,1.7905144816441618,1.7880557351173552,1.785668071150016,1.782830500901653,1.7802753737840122,1.7774885589882332,1.7743329412511475,1.7717976783269227,1.768749264960888,1.7659295219594688,1.763831454591398,1.7616997819270122,1.7605296767167185,1.7603181050798473,1.7610637278467445,1.7610168292017967,1.760926715955864,1.7609177704452121,1.762239600955421,1.7640188378031618,1.7647578460624003,1.7654575254450906,1.7663687584560013,1.7667427685088997,1.7668300178764322,1.766880568089991,1.767894441610133,1.769623082657085,1.771318994150113,1.7736096421219816,1.7757483780036165,1.7776133408236847,1.7784572746423102,1.779531419084896,1.780837357906057,1.782127021997575,1.7829023218082143,1.7836644062518927,0.6883939803344442,0.12676259654062166]},{"i":15,"j":10,"theta":[1.8708881997685662,1.8702617212643278,1.8700077491638054,1.8701258736559754,1.870116289196977,1.8707289838788963,1.8709649566458941,1.8708245966004393,1.8713076835737292,1.8715400119302346,1.8712719717975146,1.8713781441043245,1.870358722285748,1.870212078142059,1.8701880082704745,1.870536517980383,1.8712582298415414,1.870854388989127,1.8708244335311903,1.8701684355193295,1.8692604848774295,1.8685993073483065,1.8685590860367123,1.8667650832587188,1.8642148130283522,1.8625296903201136,1.8607076855089049,1.8597467467111977,1.8596464619435726,1.8589081286187816,1.8587824308848095,1.859021575052944,1.8588790466182228,1.8593586026787832,1.8589661586135529,1.858457693469705,1.8583409094325825,1.8573766355792423,1.8560775255725284,1.8547098676668436,1.8537953234205422,1.8526135768238157,1.8527034940568545,1.8518692011516502,1.8516808405960266,1.8517342230959921,1.8511601717535773,1.850512935792586,1.8493314703260784,1.8474888970205514,1.8449822909182196,1.8428076815990297,1.8399616325726955,1.8366896575629932,1.832382754289074,1.8279373829629513,1.824274770115649,1.8215855468213962,1.8195751288838002,1.8177097359233265,1.8149630480676464,1.8128127935931126,1.8107418228592052,1.8079862872606014,1.8057837103951746,1.8046243574076393,1.8047515432679828,1.8046616600355276,1.8043516146776517,1.8043186360742376,1.804560887518669,1.8048273484547037,1.805617343068869,1.8066812326189645,1.8077699824753108,1.8093847418970768,1.811277577870007,1.813076074162186,1.8147827432503731,1.8155250145301822,1.8163038806152234,1.8176204237089955,1.81847657983851,1.8188735977836343,1.8188120349315744,1.8182917539626178,1.8170619201601577,1.814120614506182,1.8109632984200903,1.8083351207634384,1.8059820559361275,1.80415051012135,1.8025876918721435,1.8007912238973676,1.7995083801754996,1.7974872167918683,1.7954746788237395,1.7944677310944128,1.7932148567106376,1.792214171188499,0.2542976621365107,0.41645595062451624]},{"i":15,"j":11,"theta":[2.214401543385076,2.2134405282176024,2.2130162999849374,2.2136278898034987,2.2145266974076,2.2145897811912945,2.215317287759813,2.2153358860962595,2.215645622415846,2.2152472111066515,2.216389745192736,2.2168258512917762,2.217431539675197,2.21795821317313,2.2185320975354013,2.219154532283085,2.219576975295871,2.219800432747118,2.2185754629845444,2.2168993049494063,2.2165181812181,2.2161813103517316,2.215888039104385,2.2155128483215307,2.2138050747246645,2.21238605914705,2.209752879806245,2.2070249402136373,2.2034465595208186,2.200885292639768,2.1995862110138202,2.1982974948271434,2.1970176662595517,2.1947456755166295,2.1922287572469106,2.1902142672906773,2.1892015544707926,2.1884433286308136,2.188194298576564,2.188337166988309,2.1893829166288215,2.190722705394883,2.1908774423581656,2.1911205922101162,2.1917327404244347,2.192254472471942,2.192988276626771,2.193253399451458,2.192509604796077,2.19213022637453,2.191364414761097,2.189835456290882,2.1876649335208094,2.1855980039842895,2.1826657350097975,2.1794817287773833,2.1768171967409526,2.175218721979517,2.1731280705505123,2.1708738811562025,2.169669235902877,2.1692370407538464,2.1683075566317145,2.1678642039481204,2.168894779199573,2.1701428735347164,2.170604494518499,2.1702754099904404,2.1711508110698925,2.171729451854776,2.1722601354484747,2.1734921063462878,2.17442657873927,2.1758144436499642,2.1774078506508756,2.1789596068546673,2.179972588081371,2.1824486038642914,2.183642803650166,2.1840575753584943,2.1846936356206372,2.1851772383362724,2.1848843343819633,2.1851891758806565,2.1854673651887753,2.185969462220861,2.185446538150475,2.184647394195885,2.1850702262508896,2.1849659524586102,2.1834593242382807,2.1825469823440637,2.181601892784458,2.1813719531368116,2.1806066479496398,2.180554278206918,2.1802147242881404,2.179087232044547,2.1789193065385617,2.178710574998436,0.2437655489159296,0.13789351349462078]},{"i":15,"j":12,"theta":[1.9217626659598193,1.9219709063996235,1.9213877342074313,1.9212621543098303,1.9212189536406894,1.9217580602016213,1.922255396940352,1.923711816556292,1.9248798137695138,1.9252613936720837,1.9261072163824722,1.927418740307511,1.9284482271667474,1.92919745937024,1.929167742386722,1.9301090461956594,1.9311480186932575,1.9315364854481911,1.9306501611919498,1.9297375747896024,1.9290472273718484,1.928828024686505,1.9285797105470672,1.9275520130982577,1.9269933643408628,1.9264030601122732,1.9256554148523786,1.9252495664308498,1.9248103595354904,1.9250877354020892,1.925333063385936,1.9252979128249486,1.9259836982158258,1.9271434972237071,1.929031752344474,1.9311548768538493,1.9327706151434076,1.9346370169572262,1.9347641063551497,1.9344108182915203,1.9338377726577558,1.9333084855495142,1.933090837638385,1.9334588992350692,1.9339452588328292,1.933342641376409,1.9322049373816712,1.9321028497468185,1.9322267404332545,1.9313268228466693,1.9300265437477606,1.9288236615244614,1.9278411049903186,1.9268271840407896,1.9261207187880802,1.9247000096909528,1.9235467990138635,1.9221469153508182,1.9204885268653018,1.9190614903416052,1.9177327137044555,1.9167455478020616,1.9162199136431637,1.9161522813879501,1.9157904898658085,1.9153823311104983,1.9159258724131203,1.9154210753175205,1.9156163312704353,1.915761388452095,1.9156060388589453,1.915399664580017,1.9148916395233637,1.9155808866864994,1.9169684092850268,1.9188064351518304,1.920097991199317,1.9208451998968894,1.9210492745133187,1.920960515360466,1.9208287335000809,1.9196536748667457,1.9191833124520101,1.9191668269861346,1.919104176674373,1.9187452441167492,1.9183394096157282,1.9183859757024866,1.9186350166801907,1.9195869527489777,1.9202434027882935,1.921105483827353,1.9221746651612377,1.9224527716492763,1.9221902775938755,1.9221367335454462,1.922792047394892,1.9231573389055874,1.9239832310626233,1.9240211372882274,0.058087035340496924,0.18629114975197453]},{"i":15,"j":13,"theta":[2.1480144482442425,2.1481564071492643,2.1491906286389306,2.15111933032307,2.1526966533671144,2.1539259909179704,2.1548099919436385,2.153100564310932,2.151544027624263,2.148887037275767,2.1463738945048383,2.144999224762324,2.1432600988161394,2.1410278168773043,2.138547639582195,2.136439316249163,2.1344484017941676,2.133320715499827,2.1300539152342397,2.126641167287979,2.123575368678813,2.1206001844116713,2.117959511588984,2.1156479913602806,2.1121610009021508,2.1089915465454174,2.10563337738012,2.103079956509627,2.1013265229533147,2.099870099743864,2.0989584960415106,2.0995908606104083,2.101019787599221,2.102999878050735,2.1050373540564062,2.1058891899063656,2.1070607205966723,2.1078089781127884,2.1086414504578372,2.110067523416253,2.1123500628842313,2.1143816638509003,2.1179332051111803,2.1221588465847594,2.126345873657009,2.1297903051215235,2.134548168198902,2.137819254969016,2.1400855628399786,2.141476903456482,2.143496236587816,2.1446478647241167,2.144559245853845,2.1444801917075296,2.1441339268669832,2.1435523418759925,2.143009989108466,2.143776011300362,2.144117905688472,2.1447988693234694,2.145330108557096,2.145720394179279,2.145726532480225,2.144603207677005,2.1418516799812437,2.139718951262879,2.13720271097804,2.1352993535333606,2.1340061939126707,2.1328215422223913,2.1314937092377253,2.130020527306234,2.129649386688986,2.1298798877976193,2.1309628115428034,2.132150667096939,2.134446136616347,2.135604204427065,2.1368774283135794,2.138518588748491,2.1392812313399845,2.139917026796802,2.1404273661130313,2.1403133655193964,2.1400748074214246,2.140961204101771,2.1417244549759187,2.1423661957096294,2.142887801820659,2.143040391671956,2.142324295998099,2.1422379934278273,2.141531303503132,2.1407027243674417,2.138500495441507,2.136419940711331,2.135206651697196,2.135358062023013,2.136374492616302,2.1360080967044173,-0.08324905434105949,0.1381803690412815]},{"i":15,"j":14,"theta":[1.853318857990717,1.8536640984285202,1.8528551300979772,1.8511406625766866,1.8495179644870146,1.8477344549625037,1.846037302196552,1.8444238161832036,1.8428914419476001,1.8416877579774293,1.8391858645142272,1.836381820684831,1.8328962212493916,1.829723607376333,1.8266090264083474,1.8232976310153164,1.8205342836003158,1.8178147085717067,1.8151347084876717,1.8129901567405073,1.8108777562321845,1.8092942638959382,1.8077372478575964,1.8054543168401151,1.802941974449275,1.8009463783677089,1.7992144703647832,1.7982435870023459,1.7980322053458724,1.7980799336682274,1.7973867506765042,1.7967014909224854,1.7970229678163587,1.7978514685189722,1.798937988610599,1.8002838416743,1.7998906416221003,1.8000072571040684,1.8003831744130079,1.800518075458106,1.800161027334328,1.800060034200889,1.799213074775582,1.7988664811048516,1.7985166651736624,1.7984091745977768,1.7982888199373537,1.7981489905562535,1.7980187760407342,1.7978979798308135,1.7979114196065036,1.7983091156527804,1.7989666683153667,1.8001350707321297,1.8018375923548327,1.8029483933651458,1.8043745246302365,1.8050477409864232,1.8061659431323163,1.8074406238335299,1.8078430612043057,1.8076002864926952,1.8076937550658552,1.8076096178514636,1.8080869283714782,1.8096180578204746,1.810698886546645,1.8123260412226199,1.8134981127531635,1.8157138577599738,1.817974319969622,1.8212811395695736,1.8253879902228312,1.8295501191114087,1.834023128560997,1.838313324509194,1.8426769042672986,1.8478703256374263,1.8534014838451964,1.8592789261606182,1.864511859340947,1.8678585479754533,1.8708242777265403,1.8736637604133064,1.8751315374937465,1.8769799416469994,1.8784619436475507,1.8788299303535128,1.8795844759027918,1.8807267938022585,1.8815087389671348,1.8824315807395746,1.8827468237718692,1.8832049778501792,1.8843067895804422,1.885804066071346,1.886199269069449,1.8874930469970348,1.88868753180679,1.8887846946140339,0.3345334948046911,-0.022150221885043352]},{"i":16,"j":0,"theta":[3.384877924083815,3.387006530867719,3.389029469994374,3.3902117183336347,3.3900620451385817,3.3908293458915417,3.3927693211336765,3.393771394047666,3.393343032966435,3.3906060651194925,3.386665171358553,3.380491188970173,3.376163653430078,3.3715258828595682,3.367044084565475,3.3633107674172447,3.3585490075957436,3.353724610203216,3.348678125491166,3.3461237280210683,3.342168492557373,3.338784691704493,3.336448816387423,3.332894908043712,3.3290986410382475,3.3262842573333122,3.3226831521609688,3.319521596887309,3.3170293529736288,3.3149413324820616,3.309245871199796,3.3066573202950273,3.304662433091013,3.303003315929824,3.301176008570483,3.298427498480796,3.2965011750978954,3.2966494898340946,3.296018516254072,3.295129766102237,3.2946354192308154,3.295325017942401,3.2960089271588973,3.2975140062897657,3.3001946874248707,3.3014428107421168,3.3054281933611,3.306393099718728,3.304179638173896,3.301272726010142,3.2970276059224215,3.293665528236067,3.2890388100468364,3.285616360731576,3.2802831829788794,3.2754100166359437,3.270802557695109,3.267707477872252,3.264577732021912,3.2618223489569265,3.2590663515528187,3.257655240630686,3.2574189901348967,3.2549259985373906,3.254590538713193,3.2564535169998337,3.258060491625097,3.2596981710129724,3.261522775836679,3.2654372757909353,3.26922973289599,3.27255980626507,3.275207088518177,3.27919507388782,3.2820548610894607,3.285059136309093,3.2844808004147406,3.28306826362116,3.2824388789872048,3.28108982907652,3.279888208665736,3.2788268650452257,3.276149400268851,3.2740885778663107,3.2728811661376516,3.271644500227707,3.2716206644251375,3.2709346854889385,3.271832188873393,3.2715691974265826,3.271894065205887,3.274559000374722,3.276831641270203,3.2784770631361213,3.2802562043699544,3.282180902890369,3.2835139812862453,3.283264336886287,3.282930317337211,3.284009705816708,-0.42491687649242477,0.142261099406803]},{"i":16,"j":1,"theta":[3.1570926760641695,3.1572182180748745,3.1567200467588097,3.1578452374347292,3.1571004050286784,3.1567311748515,3.155235382060973,3.1553542531729,3.153338492294479,3.149926297030744,3.1453477392691407,3.140326184933772,3.1335825654816136,3.128828071459604,3.125535511225655,3.1234361475113412,3.1212680903390155,3.1207690991729478,3.118436427425225,3.1158819772687876,3.112216460013346,3.107794415008899,3.1059662707307303,3.105472090456417,3.1060594752575783,3.1064821670177407,3.1087431211321026,3.112605751272619,3.11759272216898,3.1232334245273186,3.128811482714754,3.135360832242826,3.1416718111957187,3.149034444171372,3.156996196990581,3.1647347744704475,3.1705537333348937,3.1776227983342036,3.1858724515609054,3.194369619926681,3.2019383263696715,3.209028937684635,3.214972856286147,3.2214807744073406,3.2284070624714287,3.234628678269746,3.2425440220229276,3.249097993616915,3.2550937370562023,3.2598199915724564,3.2653074582049566,3.268341965227487,3.270943409855228,3.269878897854268,3.268756115539095,3.2657226362037735,3.264238406588897,3.2618526742346794,3.261697503555246,3.2631381934678605,3.265025753725792,3.26556982079885,3.263956237125079,3.2618447912484507,3.2588822377731343,3.2583271197171206,3.2574473468402405,3.2560040215948365,3.25600091946908,3.2559482090300103,3.256603495933339,3.2562272123603426,3.254071754876927,3.2521269469843515,3.2466331572359897,3.2418073056485914,3.238370249607886,3.232926430435772,3.2269423301773577,3.2220059715868885,3.2164619766957316,3.210276185971774,3.2070355408470212,3.203845292333795,3.200435999632328,3.1981618886568857,3.196759161206348,3.1959693440173966,3.1940376944539897,3.193702490000848,3.193211738000408,3.1925624876753296,3.1922508160286514,3.1930248498768052,3.194139320171432,3.195101032797741,3.1951658656677013,3.195834223275237,3.196360193177778,3.196746993983364,-0.26747748875613875,0.10350805766446944]},{"i":16,"j":2,"theta":[2.9118859158441284,2.9127337858380145,2.9149334279629695,2.9182449782967192,2.9201837381804348,2.921883691814586,2.923352732940271,2.9257226962871368,2.9290046269156975,2.9317138624180794,2.93536310760893,2.940469528999827,2.9433072510262224,2.946389752524947,2.9502317251960366,2.952601545840278,2.9537606224381574,2.953839601766454,2.9530889812506804,2.9496303150353125,2.9461972528925124,2.943898677415492,2.9422239806849295,2.9405406260883047,2.9378411641652025,2.935363505804721,2.9328468281360354,2.9296553938950267,2.926775639710413,2.925070898548803,2.9220355287206394,2.9191583515997213,2.918179793430657,2.918100198713509,2.9181754849733403,2.9191640891830906,2.9208310380831874,2.9224475655673645,2.9235386024618,2.925631673825833,2.9280156735319203,2.929739541414212,2.931110300772069,2.934447973496743,2.937976932214365,2.9408237745840067,2.9421467021145395,2.9440180118391677,2.9447623224059543,2.942258169118069,2.939368668286716,2.936580144449955,2.9336294374661853,2.9315026616908706,2.9273418213123206,2.9227794430387823,2.9196662649347327,2.9178343500997355,2.915601303008216,2.915016969183811,2.9148756944551972,2.9162137320597665,2.918566054166226,2.922466041535212,2.926574330884574,2.9289238108763422,2.9326613144945366,2.9345628060123343,2.936143881730405,2.9389171943148686,2.9398998774949683,2.940099762128902,2.941270285976327,2.94316892401642,2.9443061808355484,2.9434386332732094,2.9418130885195204,2.9396725615792665,2.937257485203422,2.9338068938963966,2.929554884063617,2.9237317803903635,2.9193106181481725,2.915521032263438,2.911845625632146,2.909517564627409,2.9082762320145346,2.907865994622254,2.9065350178358362,2.9047772453035234,2.9015846722421776,2.8999427679718575,2.8990940830426344,2.8987847759202854,2.898763452563563,2.8981550238432754,2.8987067355561473,2.9010460951131143,2.9029337337447756,2.9026282478871455,-0.18935367157555533,0.17810802066925166]},{"i":16,"j":3,"theta":[3.1668562091238988,3.1657893981548626,3.1643994500005985,3.162053140212406,3.1601116003366374,3.1573133800026505,3.1552670151086213,3.155085496442466,3.154767765532409,3.154811967283173,3.1549683707153475,3.153737905492136,3.153238377987628,3.1537168846708354,3.1560512538289345,3.159630205796623,3.1622248297808198,3.1654754871426602,3.169151481601946,3.170274730106211,3.17010203923438,3.1696325382375092,3.1706136347266467,3.1710514292934877,3.172948863835791,3.176067686199928,3.178177101878071,3.1810404721420023,3.1836759292217676,3.183975544540141,3.1834426431445615,3.184200951118735,3.1838825518968847,3.18248873134893,3.1826401835243776,3.1827181194514282,3.182479817557589,3.183932583480618,3.185346505489556,3.1882447164104657,3.1921636990432836,3.1970268422047936,3.2036457813075643,3.2091029326648903,3.213236141004456,3.216266222008543,3.2215531906785153,3.2256255119568245,3.228990161520361,3.233918346507852,3.2366912579863145,3.238701513738006,3.2374619165689156,3.23633956876394,3.2345408892042817,3.233652848931493,3.2324577480420453,3.2313089690434253,3.2296401286983274,3.228469098009344,3.2269104323091344,3.2273010874085974,3.2279693465454598,3.2284791101080144,3.228630549213955,3.227711506875601,3.227495182052243,3.22625281053645,3.224369283316538,3.221096600121792,3.216800065616841,3.2144612803931585,3.2128221948671647,3.20762767682333,3.202349525050355,3.1969582960057057,3.190298331762025,3.184580909771561,3.181397840155832,3.1799810341979686,3.1788228207235987,3.1776669032338885,3.1760068600359603,3.1753331444470625,3.1736420348816474,3.1714236637862094,3.168414983485538,3.1660982356270186,3.1657097832444516,3.1667474119423096,3.1687173426039394,3.170131326518253,3.1737478161877917,3.1763384104036536,3.177168631198239,3.177243473215309,3.1768134005943747,3.175625847613085,3.1741737114306234,3.173948314001057,-0.37298110604139795,0.08984094077518387]},{"i":16,"j":4,"theta":[3.2851267290484483,3.286804810253915,3.2874221852696164,3.2892329811058048,3.2912493239289846,3.289234741328851,3.2881757021734703,3.2870650977233944,3.284395478604287,3.281398988080555,3.279055636847378,3.2755998227098564,3.2710086090236876,3.2665016476066455,3.2619242679490505,3.2552464561622485,3.249049685982018,3.243543790438539,3.237943238674592,3.2329620461571005,3.2290682947596165,3.2252370107060027,3.219693613714791,3.2149027799956755,3.2097089055830508,3.2058288378071267,3.201612433200389,3.198782253362422,3.1958190302642,3.193702200051491,3.190915714667342,3.1891886153349787,3.1877552719265,3.186850400353144,3.188210056603442,3.189581523478425,3.1919590650826644,3.1950890242616707,3.1977171714634527,3.2003297519375717,3.2016546064325304,3.200901371695272,3.20087923291596,3.200260216380239,3.198567376823756,3.198417479672767,3.199529935592993,3.199468164996245,3.1987862660185944,3.198230060130887,3.195546141133213,3.1934680993338747,3.188983259638556,3.1868143561993554,3.1850377827143195,3.1839816826095344,3.1817095618708118,3.1770129191199,3.1734071595429834,3.1697796143567523,3.1671351039371927,3.1656034444442933,3.1641914874272343,3.1644032875000363,3.1659997166730887,3.1676226979753035,3.17103769096295,3.176019530876299,3.179851491182707,3.181434326849223,3.1820297402163567,3.1813930244705895,3.1812716820734033,3.1814160213041776,3.1810777192817254,3.1817553703890837,3.1834535435325413,3.186682854205504,3.1892131095052485,3.190059872869451,3.1891034654718062,3.1899632246349583,3.190269478488484,3.192399172777872,3.194365323010987,3.193929960249153,3.1933404708097215,3.193593294050244,3.1941899951781667,3.192884230777175,3.192418059091432,3.1922886536569095,3.1904952359514422,3.1882769081030364,3.186120213997111,3.1840120988973384,3.181189828449493,3.180136394458255,3.1812204618183757,3.1816985535823576,-0.07938063221937178,-0.1859167603439564]},{"i":16,"j":5,"theta":[3.336445565630393,3.3356003422336578,3.3364039636473892,3.3384870861968925,3.343239380738107,3.348444418765572,3.3535141566973055,3.360484782176797,3.3654063496231243,3.370064430346472,3.3742428680466023,3.3765971782608255,3.380394664031318,3.3827882903721447,3.384045818661912,3.3864267161215698,3.388448817718508,3.389377417351922,3.3892198239028217,3.387975418627897,3.3850106870492644,3.380804611201041,3.3787023540830448,3.3809399512290117,3.3822857483194557,3.38375210302479,3.384102980694664,3.381345020375917,3.379213051695608,3.377198016257979,3.3770436150997454,3.3790096783794397,3.381874844343466,3.385053582486043,3.38834313647666,3.391173634218157,3.3941058585952266,3.3965881855285356,3.3988309128914937,3.4023125291747647,3.4057977657611316,3.4115866386955456,3.4176705721613145,3.424233292189952,3.430426516236079,3.436396814122041,3.441212485819602,3.446180416760349,3.4483684236293146,3.448168690295239,3.4459546465565416,3.4413339077524556,3.4385203156208535,3.4332419349065106,3.426142961309711,3.416896668099744,3.4092401945411024,3.404008949076407,3.401025391990822,3.398604311014471,3.397420868990961,3.396519488386867,3.3963101040542907,3.3968236589745073,3.3967143325413307,3.397126162545974,3.3983276938462943,3.3995899479956155,3.4006817714646194,3.400743687568118,3.3997819116673065,3.399043735767007,3.399277132677652,3.3964865643631508,3.3914033090240876,3.387491191935471,3.386222507245431,3.385088868781912,3.3838326778471366,3.382195270613539,3.3801650561217453,3.3799774741696935,3.379006428901002,3.3789950137292952,3.3783183154249357,3.378221504971651,3.377578976128739,3.375261101560367,3.373375985789165,3.3735349143974904,3.3757390845479462,3.376004623462187,3.3780834958578003,3.3814909389909715,3.3842519811740726,3.3863869650173406,3.389161659136951,3.392471602870209,3.3928413695823387,3.3935237129976463,-0.16724210661649516,0.41537079337391275]},{"i":16,"j":6,"theta":[3.654871482949624,3.6522871209495116,3.650343449692349,3.65127174904336,3.6530809552186274,3.6545385082857176,3.6551584814758367,3.654946867087563,3.6544016073569,3.6520174296383807,3.651271323266182,3.6511560942942065,3.649170625838499,3.6490458080653214,3.6499054296372875,3.649007739381285,3.647469087959151,3.648274676769013,3.6499322057992125,3.651207562407249,3.652612967436057,3.653536896187546,3.6508631748881366,3.6450659178542204,3.640714335884468,3.637891688348762,3.635695881349994,3.6339807724970097,3.6313547293874446,3.6291674373860543,3.627147640616248,3.6246505255911816,3.6244016155202705,3.6260222440414998,3.6290258931758728,3.632688580546456,3.636791986882189,3.6421212642985066,3.6455973161053175,3.648747205624655,3.6533432162624515,3.656669332287858,3.6601195507669355,3.6640854053118073,3.6693336822650124,3.6730124891779377,3.6759969092801965,3.6795202277652796,3.6824503906002706,3.6823164690231107,3.6813671324892967,3.676967954209489,3.671325367541928,3.6670087717628785,3.661234808831074,3.6552917602364507,3.6494735042620667,3.6445808085084574,3.6399277768563607,3.6377091908817567,3.635020648431698,3.631205184520532,3.6270966837231975,3.6247775382980087,3.6232229627444243,3.622666056955239,3.6253498014384635,3.6305479586206486,3.6354333623973245,3.6383013689021784,3.639178540583359,3.639572697901952,3.640487184267162,3.6424303914377485,3.640170605222444,3.6369360827164816,3.6339459141395265,3.630921635803514,3.629084573110727,3.6247923349792694,3.619879521458898,3.615425123978196,3.6107626275216194,3.604848784104028,3.6011290404081358,3.595819245027131,3.5921208776023383,3.587750293800199,3.5831678978786883,3.5780823625240865,3.5741980457610074,3.570230242350701,3.5683936408485826,3.5669219359710738,3.5633020908018436,3.5620021209032595,3.561010568151947,3.562818702866155,3.5626924504594815,3.5623806980097803,0.015370055255488539,-0.024080784945851585]},{"i":16,"j":7,"theta":[3.3325968822672665,3.3338496380252534,3.335863930222083,3.3386538995316943,3.3422391788118677,3.345895078040144,3.3496475007506987,3.352523134824865,3.355042504696433,3.3577236451914727,3.3610858023563717,3.3649031844538833,3.370203379981538,3.3770248658404523,3.3854174640551715,3.3931929429683145,3.3972840179948527,3.401971302692794,3.405415042368555,3.4093913166517447,3.411680374820362,3.4140498549577036,3.4140181346567244,3.4130854796226426,3.4119954559597323,3.4118656259548725,3.4131960756638686,3.4156232805950553,3.4176674747409197,3.4209715261098936,3.425313642561447,3.4308559637240603,3.4368961857047484,3.4452375844053056,3.454453715102959,3.465128140530709,3.4778601123494557,3.4920209174267316,3.5088757557021895,3.5269718938886423,3.5460049112890633,3.5675700438353704,3.5888068946550615,3.611505526509663,3.6356319847641556,3.658590918121255,3.681340631914875,3.70167424899138,3.7132616360231006,3.7132208415997674,3.7034264477127117,3.6867785869440635,3.666109739511656,3.6444657676218606,3.620502057264272,3.598007510483513,3.575435808604098,3.5519099955974025,3.52798050475404,3.50464276828895,3.4834814817262822,3.4651922427093074,3.4480940269139024,3.432246687207733,3.4165807202531377,3.4048925392159015,3.394250310053108,3.3848487223008576,3.378261837286433,3.3714555780934026,3.3663913650286728,3.3622909998365755,3.359881473411066,3.356775541783284,3.354704875619877,3.353282721387339,3.351251298847362,3.3494729663003247,3.3485614970003272,3.3463865262786547,3.344058473487845,3.3408115117804282,3.338373211168412,3.335726789192856,3.334603951412878,3.3329970622912795,3.3311450486103733,3.3312850981816218,3.332918306315043,3.335556194120491,3.33896733421375,3.34067578002176,3.342443624855934,3.3460333932871693,3.3497205437747586,3.3542813142738614,3.357748284247359,3.359146319637937,3.3607354766423705,3.3615271998054226,-0.32442453148408384,0.13745965460553167]},{"i":16,"j":8,"theta":[3.649612246321045,3.650102375753038,3.648837402951793,3.645680236623921,3.6441006806594816,3.6413337333683393,3.639353119011841,3.636390156768138,3.636541928981814,3.6363101856121367,3.6380681247464075,3.6395829545618414,3.6399947447498335,3.6393082617733565,3.638643051802111,3.63624417425815,3.633090610034626,3.6309047437009863,3.628793826633034,3.628491679582202,3.628875265567735,3.6293293906734916,3.6324912978651787,3.636276192591887,3.64160832392101,3.6493058433002084,3.6589652335906595,3.6697095952022907,3.684057719691713,3.7007029415546584,3.720755489720573,3.7432612599991866,3.7703266489967495,3.7966556256587967,3.825256844721511,3.857250561473188,3.891666747763873,3.928981680838612,3.9676959325569534,4.006541634918922,4.042490827946903,4.075804834542256,4.09853148494163,4.105642043036359,4.089809193980431,4.050855221976552,4.006413128281603,3.997720598834693,3.9650215295505746,3.927877811371578,3.8924338576894892,3.85749742241179,3.82927266566601,3.807680170800327,3.7831279322265097,3.756945458142971,3.731764252356756,3.7074522475619864,3.6845586690640335,3.663783430030062,3.645718114889109,3.6303516889981347,3.616831140335709,3.6057195223269787,3.5965153387333157,3.5904132893717957,3.5855771629534585,3.5847611250484945,3.586467285374595,3.5873161914442946,3.5895237185702396,3.5925499314564866,3.5959732746899875,3.600739884883517,3.607924532728426,3.6131175413949137,3.619136176243952,3.6234264537935066,3.62529035874016,3.627004754360022,3.6283430784322572,3.629823654623334,3.631089901922112,3.634407256799911,3.6376847866128554,3.64095569415451,3.644252759284527,3.649608752814421,3.654076035970136,3.657198444101788,3.661381798905855,3.6631671956564733,3.664197399313858,3.6652327526440005,3.6662835935899056,3.6663603709299597,3.6654639765591286,3.6665857604544176,3.6679867722708384,3.6693057892783596,-2.0884571100311558,2.2264074614100675]},{"i":16,"j":9,"theta":[2.858020065479335,2.857876840761815,2.8580897753727412,2.8581598072613192,2.858337254766187,2.856872908110667,2.855385411763474,2.853493325026231,2.851063469474335,2.8489603647771875,2.84792497947119,2.847452920513907,2.847667248688857,2.846819012017373,2.8467797130081225,2.8462993863896755,2.844876224854379,2.8435044388139583,2.842428562426061,2.8401445287802902,2.8378932542240096,2.835666014992205,2.833204464754601,2.831499605532861,2.8315460962806687,2.8315965883006284,2.830779449186261,2.830345249899653,2.8319223437215713,2.833524155423246,2.8354161687991515,2.838367637781496,2.8399056753182497,2.841930513140999,2.845724984980675,2.8499619173587014,2.8552006257308644,2.861142515145496,2.8673839312519265,2.872419911414649,2.877769401835483,2.881117885902114,2.884819941351847,2.8861821864657373,2.8868537577873608,2.8888818028912993,2.889300956069935,2.8912390185824473,2.8936809854609877,2.8951378685306195,2.8956162502900975,2.895618294259369,2.895394009684664,2.8944423820900207,2.8930797232471215,2.890941458689453,2.8896319823092433,2.8889859847901285,2.889322228601742,2.8891986556081504,2.8884092717459735,2.888985635830096,2.888707718783253,2.888345794388093,2.8881650723004046,2.888927883737759,2.8903978816742852,2.892589643384282,2.8947692507118292,2.8964513959651637,2.899897485633452,2.903876094403504,2.9066576324693507,2.911256610817561,2.9146955150537526,2.9164912758041166,2.9186530466558596,2.9209414989059357,2.921867764849847,2.9224365572558657,2.9234008408658214,2.925015349500476,2.9247877937063382,2.9237172667890405,2.923548905071393,2.9242820181378355,2.924420089595346,2.9249638185208457,2.924415780901304,2.9237734587066413,2.922783889012849,2.920442490558551,2.9182384089250486,2.9169114468319832,2.9157054780524856,2.916364940727519,2.9163928854539485,2.9161644458817104,2.916178570627415,2.916310327694354,-0.1842381632474726,0.7213191225436367]},{"i":16,"j":10,"theta":[2.815622153782657,2.814298044953266,2.8136443016063097,2.8136582031308985,2.8129648088408596,2.811311231642213,2.81031559264385,2.8087237570055437,2.808529121539194,2.8082308839121617,2.8065778138341426,2.804563072580435,2.8036783409641224,2.804169979584414,2.8050400342381168,2.806042119788676,2.8085554064050573,2.8115903379496174,2.812784563824087,2.8111431126285553,2.8076592294255107,2.8053185508894294,2.8011115133735545,2.79802092020302,2.7962842699693273,2.7943946996650117,2.793344805454805,2.7938807199260403,2.7965051781719055,2.7992296260605345,2.8033161524897126,2.8067827610681695,2.8118952957300927,2.8189269458663264,2.8254096390845964,2.8303739421197953,2.8340951042415976,2.8363444017149604,2.840388435725699,2.8455036090322503,2.847473724359696,2.8478223950401333,2.848570523712271,2.8502464269651377,2.8516399270025476,2.852549257884691,2.854783093675021,2.8566728593883672,2.8591635067224836,2.860515885695991,2.861485899014192,2.8623277853967113,2.8627952270143537,2.8636402696624517,2.8633724770067572,2.86398937716709,2.864492665289424,2.8656337622514867,2.8671670640790463,2.8695988318530854,2.8716894009847294,2.874947706431479,2.8783879381874926,2.8822751913362548,2.8856266470359317,2.889207183207167,2.8925327811041774,2.8948683479608475,2.8952243775745945,2.8949774392582865,2.8948763850373336,2.893795733590203,2.8926055835233795,2.8898005490891743,2.886242985475099,2.8836669121377145,2.880685792348462,2.8782863150957625,2.876332795400978,2.873816553223048,2.8727264348053283,2.8715576158116587,2.871804930032793,2.871719468584982,2.8708008497916735,2.869795018120391,2.8699475372809022,2.869009079681952,2.869225509582708,2.870597780435417,2.8716319423972503,2.872332560438055,2.8747027298907053,2.8760029382645236,2.8757389492793397,2.874659592086614,2.8730100827168537,2.8710331201177715,2.8695949697165926,2.8691892883498142,0.0015113655644624021,0.07870768240581758]},{"i":16,"j":11,"theta":[3.188866856957098,3.1900570955370755,3.192694798461178,3.1981710073002496,3.2013941594093813,3.205634023683787,3.20879170201618,3.2113867096439344,3.2116851345051143,3.2124388421561605,3.21390252935286,3.212960315394939,3.2126063730521235,3.2125885417366926,3.2112817596991547,3.2093029785907654,3.2066400166935884,3.2032765131483933,3.1980668670031163,3.1949792707832834,3.192245067023626,3.1860978669479794,3.1797507199827173,3.173540797180197,3.165931453085979,3.158753121943584,3.1532143146307945,3.148533692247243,3.143935422504848,3.14114469617858,3.139147823793108,3.1379364463892103,3.1388826651301147,3.1412472348581004,3.144175674226196,3.14581880723373,3.147947540553318,3.150463940171063,3.1534016583955875,3.1568024384772646,3.160593078501461,3.162837247597946,3.1667265494304497,3.169228862683319,3.171324687835616,3.1717698835806076,3.1738465485970506,3.1760223333157946,3.1759359414261827,3.1719618556512383,3.1658263291402355,3.158992884336231,3.1530461569243484,3.147076244082641,3.138668135600265,3.130320494730324,3.1217396794763768,3.113574547196857,3.105538448548197,3.099159337078073,3.0954165291538294,3.0935029083105015,3.094704292193704,3.0971632077427294,3.101751362542775,3.1063295854138833,3.112991208632858,3.118701840042946,3.126535984579414,3.1334462288070988,3.1402483179539304,3.147752084230569,3.1545172618263737,3.161846158453056,3.1677919145260636,3.1722726585754812,3.1780713082581244,3.182602424676207,3.1891470913336195,3.1944978645939472,3.1958146414764688,3.1956073241493357,3.194251109355008,3.192988865163874,3.190313788773466,3.1884603053446807,3.184792705833179,3.1810392165481733,3.177177533858434,3.172934717092749,3.1691605827611435,3.1640827968539034,3.16067135795973,3.1582812075107825,3.156148339478647,3.1551352756255646,3.154236114897047,3.15319562007937,3.1520077241112996,3.1514154988178613,-1.0454082846262736,0.15429467776710865]},{"i":16,"j":12,"theta":[2.8937139452310627,2.895229010236859,2.8977659860525797,2.90183635922061,2.9057086199649564,2.9101504343940907,2.911682146428498,2.9123107939993162,2.912289270620472,2.9123674808240465,2.911420788909424,2.909694847884795,2.908556740060213,2.9072512565299125,2.9070224309325687,2.9066192318904243,2.9070398351138524,2.9082861907461135,2.909114038761633,2.9097772164377873,2.9092788208286864,2.907366636441397,2.90378199269651,2.89950862619257,2.8942772349226056,2.8889393096592473,2.8849710375678885,2.8822299276860663,2.8809541210328704,2.8773884330344655,2.8753926395081133,2.8742087124407965,2.8724574721530645,2.871632534799386,2.872732011397603,2.8757630337693705,2.878991972757667,2.8826869758159592,2.8871194289130826,2.8920655338619143,2.8964307710854533,2.899245487842509,2.9016610922901958,2.9049561651154874,2.9076685681109886,2.911090215365023,2.913525188182647,2.9161593848606175,2.9185361350883676,2.918791426690758,2.9176764414474654,2.9151860201634774,2.9138086600570046,2.912538011656838,2.9104103723478296,2.9088605448158282,2.9082893877443596,2.907321128312981,2.9063030110642267,2.9060612437449245,2.9044085299170286,2.903512920820783,2.903159971851158,2.9027541065623343,2.90206779100844,2.900491939884913,2.8982843056616034,2.897321526686771,2.894858282165655,2.8923905104181244,2.889162583407468,2.888789268613659,2.887022195386029,2.8834810202752674,2.8805269154730033,2.879898268050776,2.879218487133077,2.8777354883266173,2.87731841216477,2.878965975371734,2.8798109421237545,2.881607417685295,2.884363676058021,2.8880922372133755,2.8919349722462826,2.896159293827671,2.901159380214055,2.9067079961237225,2.9123305114868705,2.917052763909832,2.9191465637159633,2.9233716271670263,2.925997586135601,2.9267866877656448,2.927992627258561,2.9283710468930866,2.9291737237008024,2.9291544177610573,2.927813043944296,2.927393335632652,-0.2639876258671285,0.052456589621668576]},{"i":16,"j":13,"theta":[3.1093974680250285,3.11049935278616,3.112959298334456,3.1165411171763244,3.1182649819495363,3.1208906271667325,3.124682920150885,3.1276633936431923,3.13034902943584,3.1320051740125048,3.1338913142314864,3.1365182743236972,3.1369011633323787,3.137292196239201,3.136693638824107,3.1341020617839077,3.132377587318208,3.1303853507452173,3.1277389804865767,3.127298404445514,3.1265611702004086,3.1270231526922267,3.1264370857854424,3.126549757472298,3.1248619752008966,3.125614339422882,3.1270614051531234,3.1277117691830774,3.1268195919533546,3.127505361036527,3.125898730626153,3.1266164893727506,3.1290389521263613,3.129431529110016,3.129548488886952,3.1316430993656086,3.1331057153975594,3.1344490472742152,3.1363113710857684,3.138335573984781,3.139667572698056,3.1422019471286946,3.1438437602396085,3.1449973420683133,3.147569916437532,3.1509846278457454,3.1554295432279305,3.158236991693065,3.1606767094945494,3.161763065230569,3.163002468228744,3.163652239279699,3.163966220017806,3.16519626768287,3.16577321303018,3.1664794256416333,3.1667452960600224,3.1676404108553022,3.1677511492611887,3.168294050345313,3.170620937616162,3.1737252888893908,3.177234816797585,3.1806582249335,3.1838814745252004,3.187416492071817,3.1912788067677047,3.1952372987099706,3.199812523668098,3.2049046975888613,3.2086679589492464,3.2106238422358064,3.2134081196297326,3.2160370317204436,3.2165261268697916,3.217752813434127,3.217224247130136,3.215686738473963,3.2138803962260263,3.2122937394388815,3.2124167243299846,3.211999972025262,3.2100407839039504,3.2090269237950717,3.20657704655134,3.200925956326256,3.1954138224964677,3.189506868120943,3.182919112265809,3.177485685203329,3.1719239013395066,3.1680754899767747,3.163917536986857,3.160300386739476,3.157702674292741,3.154484103386279,3.1523757788402538,3.1516153559091475,3.150448387490706,3.1493680569464058,0.07804257756783903,0.04656624762578815]},{"i":16,"j":14,"theta":[2.8310844129248123,2.829825391525053,2.829552017415237,2.828763138999098,2.8279554249973935,2.828875469362232,2.8302771766446266,2.833041499318232,2.8371801893072846,2.842835897696198,2.8469078618035204,2.8509136374211463,2.855995579022933,2.859675804971239,2.8632204467580387,2.86614513013615,2.868712848948027,2.8694351100006115,2.8691903683962217,2.8684778955696246,2.8679200018671143,2.8670148073283794,2.8660090683201545,2.8653993115928773,2.8654340758777535,2.8641150789501904,2.86368853367838,2.864905145035485,2.86527357771559,2.8665497177465986,2.868244681681035,2.87012303452088,2.872452221950827,2.875254375744434,2.8793072265172484,2.8853986974811616,2.890207026104095,2.895537464329934,2.9010829556907756,2.906425967485017,2.909165801519217,2.9134123187376653,2.915438974250425,2.913674581096063,2.910708626878577,2.9087002029299316,2.9052968581851717,2.9049186932878377,2.903106468157418,2.900601915773008,2.8983936354844184,2.894846598922966,2.8901947443669815,2.8850420934178285,2.878559437929342,2.871410239596089,2.864343983083233,2.8587046386247628,2.8545664525882763,2.850989258094837,2.8457688220547825,2.8424310746608343,2.8404993499049067,2.840994700913313,2.8411919930176586,2.8421098986806577,2.8435162557774603,2.844302950340896,2.8439818629417384,2.8431832778301027,2.8426589697749485,2.842160738956249,2.842439603368752,2.8423742098225433,2.8407161903584934,2.839584937765842,2.83997677393225,2.8401442753792656,2.8390888609525518,2.839306565629557,2.8385487456950824,2.8370624945670215,2.8355917261228663,2.8338803719158547,2.8325463046860926,2.8318339766148775,2.832115458061257,2.8326420172514255,2.8334159473348244,2.832940581393503,2.831963934018322,2.8299818847724985,2.8279860500005736,2.8257179996838713,2.82216816855229,2.818571619035658,2.8154132686192845,2.812929916303647,2.8116112115703986,2.8117016696840356,-0.26373551339441503,0.445142067988847]},{"i":16,"j":15,"theta":[3.2105101871921695,3.211208134446198,3.210108360398909,3.207204052942696,3.2049772513610293,3.2011642234871496,3.1992415224427027,3.1969473676690523,3.1927677335261975,3.1886771400051215,3.185650759750769,3.1806703057328396,3.1769557897026552,3.1739849686650663,3.1708651420322114,3.1678277961493664,3.164229993294354,3.159050568571782,3.154509159507153,3.1508293579221047,3.1457399807180555,3.141211822373491,3.1363441946751656,3.1308597280884904,3.12785285309909,3.1260575571385822,3.1262151129881817,3.1269533687200752,3.1280290441728313,3.130076510238132,3.132236643508042,3.1360271954205716,3.1398519187202822,3.142741878251381,3.146225384707106,3.1465876558600394,3.147349921261613,3.148541314409714,3.1488257241065174,3.149495969758164,3.1477343363931736,3.1468490983651773,3.144924453369068,3.1438152442282923,3.140667503450211,3.1371622738123417,3.1340432203155033,3.132146425486044,3.129730413171623,3.125281354448744,3.1202738707587696,3.1114295328785246,3.1011984748820285,3.0907735597709984,3.077067527544804,3.0636307858624647,3.0498282747043746,3.038842702409083,3.029320934621816,3.0206264101607734,3.0145935223370914,3.009542578097715,3.005277386301328,3.002838681078609,3.0001377210533864,2.999199015092612,2.99842245564664,2.9985772930383825,2.9988073309142997,3.0010028068913956,3.0044356667020704,3.009256699314236,3.0133719024073105,3.0190573776342924,3.0245961899254397,3.0297699411137367,3.0358578180814026,3.0411433551281464,3.047905663683229,3.0526814369844324,3.056746833739877,3.0603741541068263,3.0643332889568917,3.063895849172143,3.063309851322859,3.063072438948161,3.0614325592744374,3.059381618825589,3.0579088100534157,3.058006393349381,3.0611749673156505,3.065431480673868,3.0687987513743966,3.072544898875267,3.0774401406682395,3.082010994615216,3.085282335307412,3.0892720365190036,3.092001970040909,3.0937371529769413,-0.48113853194772177,0.25913523910658265]},{"i":17,"j":0,"theta":[3.103444132814367,3.104762850182272,3.106407657046403,3.1068877630615668,3.1087058896117856,3.109622256098603,3.110142059728189,3.1092682972137577,3.1082461788311524,3.107820118994835,3.107362909840465,3.1077472201367957,3.1071004891610654,3.107544472426965,3.110082130742847,3.1134782924496562,3.117752830391381,3.123430877630138,3.129045947499304,3.1338817692242387,3.1397182767431038,3.143591977862588,3.147529004182222,3.1520570227649154,3.1574586545008203,3.1632736132692285,3.1695466048403014,3.175578352545929,3.1826723444661242,3.190643969876925,3.201571164958009,3.215309820485325,3.229746674477703,3.245790455858613,3.264383748713205,3.2830179511689312,3.3027271643063347,3.322485645224189,3.3407213407094574,3.357582242325762,3.375603766765601,3.389046865687196,3.4006892962001465,3.4115078537408268,3.415334403476608,3.41172954267609,3.4041887558635904,3.408473692549667,3.4038134005827065,3.394672754433752,3.3844833328647703,3.3764195977059566,3.3676723125298462,3.359177757356586,3.3505492361776295,3.3414920679999818,3.333955222212184,3.324145839697302,3.3137534187400672,3.3019623174500365,3.2916967469492038,3.2826409956673666,3.2752372681479853,3.2676885788491146,3.261696866106758,3.2570992065212567,3.253616663109104,3.2503524233474868,3.2480359900387707,3.246402897172457,3.246692999026119,3.247908433439399,3.248307228536736,3.249142117006273,3.248668604358852,3.2498837422168325,3.2520454380007835,3.253042703797168,3.2533820336823913,3.253690659858956,3.254220608335875,3.2524753321698543,3.2480685585778675,3.241221880706904,3.235516400589976,3.2296657653916365,3.2243829101241253,3.2183845517874063,3.213633110352772,3.2088489773120377,3.205002481556462,3.201819869853836,3.1987815623623264,3.1936189191269118,3.1898003970208317,3.1878027698803755,3.186363922425553,3.1862251432650335,3.185635592833466,3.185341705856337,-0.011904581666129746,1.6715428535744006]},{"i":17,"j":1,"theta":[2.974912763701257,2.9723097492007247,2.9705909917893787,2.971248106338939,2.973409301139822,2.976335136395488,2.978914944692177,2.9829114005662283,2.985844201384828,2.9882278571583116,2.9918241978255407,2.994401122003629,2.9974715052636625,3.001550734470542,3.00353432415958,3.00418231262099,3.005373033457637,3.0061125809587295,3.0066548011532666,3.0080025767969665,3.008162909273548,3.008136845409739,3.0070495550732836,3.0056459226435885,3.002544349099491,3.000729824991949,2.9981940335363357,2.996425282806876,2.9961660448885374,2.995916739576251,2.995678324659644,2.995702439744861,2.9949928472631386,2.9949256653792546,2.9962565677019453,2.9981249826859404,3.0013003042400612,3.005311490578171,3.0101956301685195,3.0159993658633537,3.0225307670734707,3.028610474448996,3.0355681756984247,3.040003303913708,3.0430210683388146,3.0473692441268923,3.0505872384534234,3.054628765112791,3.0565986189861563,3.0586322571503444,3.059990496916448,3.060430575284753,3.0617048391993733,3.0625700901538524,3.063670171916098,3.064490537971062,3.0645824779312254,3.065792456390455,3.065635181290919,3.0657699683329867,3.0665036282202776,3.067537114913401,3.0688350786308236,3.0693728523270276,3.068878714936578,3.0685808355572695,3.0692127450231355,3.070016333540177,3.0699869805914397,3.0719925448200787,3.0747884445511304,3.078760595031413,3.0819272748551874,3.086553161465095,3.088661540690813,3.0922624029746397,3.094124326293357,3.095756617687774,3.097167543733391,3.0976143243036045,3.095973976626531,3.0949870690935724,3.091772872135746,3.0893134487649174,3.086845110483766,3.085854190754378,3.0832101639109157,3.080648503036398,3.079030185358744,3.0783463617147153,3.077593280382749,3.076016824507609,3.074108423751589,3.074107730865404,3.075764728637657,3.0773383745241087,3.078087190928084,3.078765235442166,3.0803761855966028,3.081428796703119,0.21823423659915805,0.1577726942739246]},{"i":17,"j":2,"theta":[2.7242020364842445,2.7240131037280784,2.7228845199583804,2.722061989517553,2.721792385939492,2.721074687727292,2.7206561719194378,2.721910254837775,2.723341709696499,2.724080993247598,2.7241309343576767,2.72499173972579,2.725666712234681,2.725158454268755,2.7257150611423113,2.7253387014393167,2.7242779961157253,2.724278973482988,2.7225917315811157,2.7214599653380005,2.7201295253515427,2.718595556407023,2.716352494263858,2.7162671718834748,2.7175896859874187,2.719200582118697,2.720856661691123,2.7220651075656446,2.723831665197003,2.72516454460202,2.726820735519179,2.728309019965266,2.7298882513856664,2.7308185499932014,2.7326087111145205,2.7330223641849285,2.7343197528422283,2.736767057215102,2.7411382171279306,2.746219050443351,2.751053898646429,2.755943572685924,2.760698834105517,2.764142657602597,2.769859260963275,2.773589957444508,2.7779723974419257,2.7823127824177103,2.7836922533627737,2.785866385924974,2.7878439833023028,2.7891330695489773,2.791988883651738,2.7939230560298594,2.7958239234189044,2.797326691112318,2.8002903999659887,2.8030590810466482,2.8057094071929845,2.8068041124010743,2.808638888253378,2.8110036436527923,2.812433539440289,2.8142044868997096,2.8173394839197563,2.8206137923566996,2.825300658705293,2.8299272209469093,2.835018850402066,2.8401017208970516,2.8445760943507366,2.8468389605162954,2.847527266112614,2.84577071203056,2.842938095807746,2.8410183085528242,2.8376289436644626,2.835006152195467,2.8326392513239953,2.830018562653611,2.82663327024806,2.822469291215365,2.8182592637433497,2.8154856651890476,2.8123870080497984,2.80870045939716,2.8035357686581186,2.798621624163181,2.795062841140676,2.793094865752406,2.792709678846846,2.791155726416704,2.7879266855934226,2.784259430604821,2.782139101710248,2.7790571338571466,2.777751105285662,2.776215765464641,2.7749449491396465,2.775433560265569,-0.18591539951680372,0.1780170254604471]},{"i":17,"j":3,"theta":[2.922212781822683,2.9226083914496885,2.922151454419336,2.920339854728478,2.9174151936104202,2.9153639410625516,2.9134266379667726,2.9123443735041317,2.912362191059508,2.9112302041305242,2.9089432487479443,2.9061158801020204,2.9024852205282627,2.8995347866835437,2.897001267153825,2.8959983086616727,2.89427154806694,2.8913134053264393,2.8888608265018916,2.8876531502433167,2.8869354328774186,2.8852050708488495,2.884205098159397,2.8819320529665395,2.8808770727524062,2.8800371171151915,2.8806605817181907,2.8805030070578415,2.8805672308024466,2.8821080923583446,2.8843883559183663,2.8881758243513196,2.8922473562404956,2.8963840581207174,2.901121162061299,2.905001637881551,2.9078209132085253,2.9113777117831106,2.915985037858206,2.921975220978481,2.9284564246488185,2.9345648547908647,2.940094148924106,2.9467562691283846,2.953208382755036,2.959696222319008,2.9667190147601015,2.9728432158188536,2.978104271420618,2.982902959328668,2.9852629103855994,2.9853207876878063,2.985951877616421,2.985909303924431,2.9856961862375018,2.9844764020700145,2.982994603158103,2.981556570359852,2.980514099183247,2.981254939481336,2.983326374833567,2.9866763729164663,2.991648662617374,2.9952310856589195,2.9991627151661278,3.0021908731260374,3.0063133030589477,3.0097872401557586,3.0108696717661676,3.0103077527815834,3.010717103705267,3.011844743801069,3.0128174723263714,3.012137172746341,3.0127979868133643,3.013551416610509,3.0143998487471877,3.0113464765143667,3.0066248787618535,3.0028354373329287,2.9997084966967233,2.998602919606796,2.997762838785431,2.9954337944887834,2.993353936615915,2.9915127285738463,2.990900877223666,2.98926524623913,2.986097632545046,2.982132269573409,2.9793495162998895,2.9779856326121625,2.9757838886851844,2.9747334612243663,2.974579188959431,2.9735703045413073,2.975451862192206,2.9764830648979754,2.976668962081251,2.977260461147444,0.27739989625900835,0.46792788766900845]},{"i":17,"j":4,"theta":[3.0462175532431535,3.0482264839635356,3.049754927635375,3.0523109532847967,3.0521580790192213,3.0504205104294417,3.0478390816884797,3.0465252011338686,3.046721982699058,3.0463055006239,3.04527361392081,3.0457459621858565,3.0462251101839866,3.0464636830953107,3.048463071699821,3.050483979753985,3.0527872962201967,3.0573854916806575,3.063053342547836,3.068821567741052,3.07547174153503,3.0812905793953687,3.0869357437992226,3.092939438950558,3.10021142134036,3.1076692122923637,3.1128573452619444,3.1186837314932676,3.124936170155429,3.1316565377496137,3.138016513583353,3.145313391355405,3.154478362438039,3.161458161340217,3.168067365200279,3.174250614672308,3.179834335262956,3.1840283668950184,3.1876745126210304,3.188506437759965,3.187641145726061,3.186469057563705,3.179799504504521,3.171339993455498,3.1617420175143556,3.151136391368614,3.1431805509476174,3.137288776706919,3.132782330593559,3.128510312394006,3.124323276772871,3.1191973658043577,3.1129785074869973,3.1078816305703487,3.1028231329195664,3.0974854837518504,3.0902480455339436,3.0829074381783275,3.0771749058308906,3.070425924723456,3.0665524909046327,3.0642295742813177,3.0641532487565724,3.0656663412392504,3.064752486976549,3.0625126152205633,3.0591697997048177,3.057569576569628,3.056444475244555,3.0565315756672082,3.055575971617563,3.0549433946937814,3.053377231363588,3.0521166380502764,3.048402968634904,3.0459650666045914,3.0436639036998674,3.0406114673858324,3.0361660477752945,3.031428885292693,3.02612493756566,3.021226454054738,3.015332985412939,3.0116641878961317,3.009576231653205,3.008558399130153,3.00735543901939,3.0057111894958943,3.004617283126026,3.0038181543849647,3.0040597392608803,3.0038432290231767,3.002917511424758,3.0027779061358717,3.0044236975707266,3.006613169962185,3.0076073707570403,3.0079113219043734,3.0085265569080217,3.0097061869839994,0.21872530553303585,0.5051038071657915]},{"i":17,"j":5,"theta":[3.215385862821651,3.2166140885689956,3.219078201620113,3.221293588902891,3.2227741173997853,3.2232790730920775,3.2238116294442674,3.2228751361199484,3.220713720984563,3.2189388448357836,3.217039415865567,3.2153785881734738,3.2156960284889715,3.2174937391112426,3.21903296234354,3.2190733538255554,3.2177402189105324,3.218025296869799,3.217805454811851,3.218329431711007,3.2186006436153693,3.2187459694866045,3.219516554374777,3.2202925208295925,3.222829115804388,3.2231427436346003,3.2234860200477966,3.2231119319173187,3.223519196016204,3.2267117413919313,3.2262114317970156,3.225767379218827,3.226379694408313,3.22830598138131,3.2313132309067716,3.235676719014429,3.2401822575115267,3.2466190649232916,3.2540420769274063,3.259767002093518,3.264603973170259,3.26761421514649,3.270605597619636,3.274647219797965,3.2802052330866194,3.2874010602177037,3.293519185771514,3.298746726778194,3.3043689379460695,3.309923986983647,3.3148247969993534,3.3166050001125016,3.3156518539477084,3.3133337928842965,3.3093514180987125,3.3075993865920257,3.3050062126303437,3.302883153988392,3.301680253388007,3.2993619539311627,3.2977662245440404,3.2948657941557418,3.291753238006284,3.287647639696507,3.284513706892642,3.2836995068321793,3.2836950029316383,3.2836215941918927,3.2857260106989528,3.2857701517600777,3.2857526243244304,3.2859219965960085,3.2856533774662617,3.285944173920664,3.2846707092297227,3.2818239919229644,3.2788846672752694,3.277082904646467,3.2744065291757036,3.271212656767437,3.2682300811076406,3.266564081379178,3.265703644397142,3.2628930678379224,3.258863918881546,3.2553398957642785,3.2525480846512225,3.2514703903965416,3.251099832305861,3.2509340039832977,3.2498468241651404,3.249081271849188,3.2496324070488205,3.251503775805603,3.253332446781026,3.2556302359074896,3.256162022484891,3.2571812536157947,3.2574445381195027,3.256703586004707,0.05483583478620904,0.10028877720954747]},{"i":17,"j":6,"theta":[3.528901619468608,3.529173263074475,3.5282188702324104,3.5262803157486795,3.524841115060059,3.5233890547699973,3.5206618329077917,3.5181363847487437,3.5180414139053955,3.5168761469842047,3.516505801758954,3.5126773053356106,3.5087335527575902,3.504641615091255,3.498742480795299,3.494237346131916,3.488714194887235,3.4850028812194944,3.480323327391852,3.476887771934246,3.472918778111174,3.469009816912704,3.4646301120734573,3.458745429533963,3.4525599505885225,3.4457760501995853,3.4393420829629076,3.4333349720914326,3.4272108862494592,3.4225511556898147,3.418824643358643,3.4185088211165695,3.4193590431162564,3.4202668310687767,3.421502034846394,3.4244657553181588,3.4284523378755587,3.433020514998633,3.437741999145191,3.4439506919678626,3.44900681849214,3.4550301511487036,3.460798163014748,3.4658689671101506,3.4712130750434134,3.4766114432284776,3.47979932018369,3.484348468831197,3.487922912355866,3.4894268356558142,3.490122549296596,3.4907657544020507,3.4904867253372474,3.4909081736120715,3.4911337747524676,3.4918553006105593,3.490979778384413,3.4906206154457355,3.4901198386702768,3.4887981245478894,3.489953522747602,3.490766186893484,3.491278631793221,3.4928981477805716,3.494409903281392,3.498468439920885,3.5028704840157268,3.5087878641327777,3.51302792512086,3.5170075206088742,3.5208900825058684,3.5238372716417943,3.5237521020104734,3.5261362705398938,3.5267618818318294,3.5260107216213497,3.5248775542757897,3.52272865247822,3.5200464966039995,3.5166839459818737,3.511488070524301,3.5074155752373684,3.5023076799058446,3.496247089816451,3.490683821030317,3.485822235473879,3.4823726470984835,3.4769320190183506,3.4727062718746478,3.468036334136901,3.461759706041801,3.45582624253311,3.451313824352398,3.4470618041249934,3.441536735926611,3.439320365924717,3.439395413401146,3.4397624686192585,3.440174396497956,3.4391344119717933,-0.13133620020559206,0.2204022337296232]},{"i":17,"j":7,"theta":[3.2652633398837234,3.2660600914239963,3.2659088127187794,3.2663085221272135,3.2675118413503323,3.269526664672581,3.2726162301355024,3.2735508879693844,3.273086812565121,3.2727209505869617,3.270950900556579,3.268765013412486,3.2656489325324136,3.2600822431997454,3.2541536207947397,3.248574607549308,3.2454342351118526,3.2417123833126444,3.2358852945611045,3.2301659251588832,3.2252681582043743,3.2206612884122587,3.2165666321238007,3.2109588956022814,3.207053578991379,3.2025769896763325,3.1991271467602367,3.194183653739739,3.1898422840008602,3.1863278934464576,3.1839958137360975,3.1820840509150052,3.182208771348023,3.1824992131526413,3.182711610410347,3.184478005329114,3.1856915153264227,3.189494058427278,3.1945461573858216,3.2017697747763085,3.21173033288739,3.2245171877192216,3.2379969375727082,3.2524281000176924,3.2663417842510913,3.279036932854547,3.2900817030127776,3.3006935078361197,3.3058381747931453,3.304550689370317,3.2995722793399285,3.292119130577025,3.283140933770545,3.2734525812168638,3.262051346008202,3.250918367339792,3.2390895442667818,3.228407771173664,3.2187912877414986,3.2089926358122898,3.201100157519139,3.1939321410970405,3.186536449701308,3.1789401161021504,3.1719036042398203,3.167428563068486,3.1655221229931474,3.1641990459308382,3.164346799784198,3.164732016166122,3.16649426815109,3.167403547038813,3.1674727313247266,3.168958088880388,3.171122987681558,3.1739838507624287,3.174810504626005,3.176360059730509,3.179143477046078,3.17867876214148,3.1789641595297033,3.178377186743195,3.1771649479770323,3.1756956619326737,3.1752109087752585,3.1759580832731196,3.1784418866354227,3.1809273865247008,3.1834296589128863,3.1834638877211643,3.184280364675466,3.1853840834307046,3.1850317628929945,3.184971314361983,3.184202404038381,3.1822204127515077,3.179513406230076,3.17606511161366,3.175104856229845,3.1743769017030736,-0.45572625086047236,0.09764769211350458]},{"i":17,"j":8,"theta":[3.4832904113159167,3.4840572042162368,3.482722068721284,3.4803991759362227,3.477694700461076,3.475086785824805,3.474054433951531,3.473339427193525,3.472936146802792,3.4703415314873136,3.46753494151352,3.467244159326329,3.468467252691888,3.4694645413834317,3.4704946900323956,3.4704418240391597,3.471306604751055,3.4689723867981708,3.4694221886170156,3.4707869238809845,3.472455529622975,3.47357026081133,3.475645013432446,3.47845288055644,3.4791497816279793,3.482501837458648,3.483549909180831,3.485444949258062,3.485224937990143,3.4872918839909106,3.4937001718481295,3.50105179692106,3.5079720408466817,3.516977529232603,3.5260046219890677,3.5344003230945815,3.544177825636089,3.557176522634733,3.5696048400272975,3.581537403043927,3.590463656413775,3.5985785784107485,3.6034148649027617,3.6048546474577328,3.602528842216208,3.5945466902401977,3.58435633234385,3.58354906940687,3.573742077603895,3.561097522755125,3.548253420556119,3.5352224599097277,3.5251421604441644,3.5198015111660546,3.514674478213662,3.508765827997379,3.5022989432239715,3.4946818009612675,3.4874840342049707,3.479938056899743,3.4754370965436125,3.4698146972167567,3.467578302686161,3.4662005783072853,3.465112594847535,3.46470846640167,3.467855757345074,3.473173830923418,3.4780292511358706,3.4835196518715073,3.488985537669323,3.4935076944179393,3.497651759865321,3.501224310442951,3.5033975195849836,3.504703283355855,3.5062883256755253,3.5056743193157223,3.506612821499914,3.508116817359358,3.5099528727412013,3.5147644611105724,3.5193443333405248,3.5217329544359415,3.524452005709032,3.5249006902933044,3.526583734092568,3.5272661467397186,3.5287042899418544,3.5301608414672416,3.532023558322015,3.5333086121194444,3.5342772008744006,3.5369377798049637,3.536688298527731,3.5380267124758165,3.5397146000809014,3.5420165482845314,3.5432024556813153,3.5461576037820772,-1.2868345888059378,1.6025348727135091]},{"i":17,"j":9,"theta":[2.7754885136266463,2.77300013710935,2.7712634161699183,2.770521409800924,2.768896158488384,2.7681311843705925,2.7678484457201633,2.7675468241335888,2.7684751284605325,2.7693870671563086,2.7702862903330256,2.771801405142644,2.7733134886506785,2.774453622387643,2.773351415658436,2.772002508381869,2.7701515743313156,2.7687913103561463,2.768416407177222,2.7674005190699944,2.766989790780654,2.765807831764556,2.764100254862814,2.7617356803040845,2.7582052502738725,2.754620669360323,2.7517186599611447,2.749738903635868,2.7474250240377227,2.745769740730355,2.7452688593211647,2.746923339996663,2.748743402234766,2.751741011891817,2.756184192710959,2.7600985679303407,2.7638851182400255,2.7673224596204666,2.770566852532733,2.774904004768048,2.779880937189708,2.7863063338359857,2.792506919843025,2.7963243161587736,2.801860500690089,2.8057528504478566,2.807918616804699,2.8118173964359903,2.8163762091809605,2.8191140631463014,2.821542415614022,2.822921454957361,2.8237569780853136,2.8235525010813864,2.823424868929048,2.8216524563295984,2.821500599475849,2.8217363622738425,2.8226245531334637,2.8229296766213827,2.82191144908633,2.821322201878132,2.820664603513438,2.8194399022465735,2.820396090281556,2.821789594705429,2.8228781487543735,2.823917798801892,2.825789066908326,2.8282507313258294,2.8291888838641497,2.828983038892903,2.8291327518626606,2.8265139882659946,2.8226159392029997,2.8181723842768798,2.814664837212325,2.8108287615428087,2.8068982792784842,2.801107161474928,2.7955565619880187,2.7907237439739934,2.7877140091747576,2.785015143279478,2.782616221642247,2.7797575561944146,2.7771776259471395,2.7751160599636937,2.7720645900554115,2.769761003932187,2.7681961071886803,2.7663636662911735,2.765506393005792,2.76662088308796,2.76796156713352,2.7687837808142657,2.7693408036439817,2.7693848558706478,2.7686661131356627,2.7686817106940143,-0.03609576992111717,0.20832138912590625]},{"i":17,"j":10,"theta":[2.699755962251692,2.6992249935489614,2.699911083695354,2.7018167860152085,2.703449198586135,2.7048144135645953,2.7046675352140968,2.705258020598533,2.7058380849898205,2.7066599081856744,2.7067265793288287,2.7080383645563284,2.708350201034171,2.7079132855221895,2.7079760142779374,2.7074136673067835,2.707974193919621,2.7099097693322878,2.7099777540796994,2.7103035256156227,2.710888465025493,2.7122349731797835,2.7138483773651716,2.714860092999881,2.7165243675736908,2.7189730438173307,2.721716108697402,2.724264897617118,2.728005298387044,2.7314531288975865,2.7357485790713145,2.740160732387272,2.7443349403800497,2.747291661234267,2.7512978796072156,2.7553763402935085,2.7584272063325947,2.7612242780429477,2.7630438161542954,2.7656626122194683,2.7668664835469396,2.7683179774010935,2.769065420560585,2.76879197717857,2.770318222530111,2.772244769468978,2.7739541331063067,2.775618764348369,2.7765455341462935,2.7762381625525676,2.774570415396118,2.7729106028785604,2.7713770780977476,2.768088709682389,2.763922140382615,2.760688746150418,2.7573120951216237,2.75457722390997,2.7506362500837804,2.745628526133961,2.7425578713832506,2.739680428849966,2.735749132296843,2.7336348108353286,2.7323378341844964,2.7311098254752353,2.7307012168988543,2.731114437998279,2.7312291798579067,2.731798306842788,2.7312008899337568,2.7301861120895805,2.729501231978542,2.7283945195899224,2.728612434740225,2.7289063517774377,2.727277816756468,2.724720929109914,2.723226184342817,2.7214130864876185,2.7200248938705527,2.7189314548436383,2.7191287154604127,2.7168674960862327,2.7161392893128373,2.715191385192782,2.7147702361895885,2.7153742786310913,2.7157558142870433,2.7149163008120825,2.7151025796098907,2.716440363873806,2.7181847167594086,2.7207172463622378,2.7230475631550695,2.7251845311306355,2.7258862965083677,2.7269055395259536,2.728121154823714,2.7300377918854966,-0.10719618905133194,0.1819123280832966]},{"i":17,"j":11,"theta":[3.0433592358193775,3.0419781864458733,3.0394588658267363,3.0364131171437356,3.033325079972825,3.0319287295899437,3.030716862771926,3.0301832531712685,3.0310752060550885,3.0318974268452235,3.034404288427284,3.036608948213711,3.03902306344725,3.040909463963996,3.045028317111963,3.048401614539955,3.0520476205721154,3.0552362514159457,3.0582352563836954,3.0615616751603176,3.063734662967944,3.067267658357634,3.0714319621974093,3.0765030370114697,3.0822622529700117,3.0889960378596606,3.0914978742490007,3.093539954825307,3.0956443929260526,3.09833681893078,3.102650261749135,3.1076322701260826,3.114091300543846,3.121853658498641,3.1300156822160377,3.1386925578401232,3.1465243873289523,3.1551749245092986,3.1636016744014475,3.1733129191446805,3.181647490977414,3.189534185417245,3.1962889204443283,3.1970462647231956,3.1961836450980377,3.192511113009807,3.188023462372053,3.1890426357783896,3.1873781056094437,3.183769782730966,3.1794458537701473,3.1751302827657533,3.170797196092294,3.1636707272080944,3.155658188506967,3.1470256846338676,3.139480141608927,3.132310033217466,3.124889887103814,3.1181842656820025,3.1112591184045155,3.1049073187597336,3.0986573698271087,3.092774579306948,3.0877654419999963,3.082007722949619,3.075993600561124,3.0725837932048323,3.069774016450619,3.069810111603801,3.0684507393143567,3.0673202207312062,3.0651676426931354,3.0626104897562274,3.0586382155844585,3.055232080664997,3.0511258796421497,3.04929934642002,3.0457439752498487,3.043566934735404,3.040757481656681,3.0389264368593034,3.037064646905244,3.034662723388769,3.0313334160326626,3.026559641974029,3.023441878914879,3.0184641927096507,3.015101151168401,3.012585652220464,3.0076549433422253,3.002284056646254,2.99669592180191,2.9916125187574023,2.9875084905328024,2.9856134586613607,2.982918046363198,2.980408939484572,2.9790737749396037,2.9791559883691114,-0.34385738249434944,1.1464725977744055]},{"i":17,"j":12,"theta":[2.711101652409255,2.7123631128281787,2.714640781593495,2.7174432466568397,2.720531101590057,2.7254160531930443,2.729616695477669,2.73314909050737,2.736026797480549,2.7390108980152816,2.742612917164942,2.7455968180000023,2.748849202573168,2.7521327566721796,2.755335330158608,2.7569694975281105,2.7590416933256945,2.7623100920524655,2.7657876198834477,2.7679880781861366,2.7706702309745936,2.771594787701732,2.7725154613343164,2.7739359584621943,2.775361998005133,2.7765493387194313,2.778002801005357,2.7788532968440762,2.779604338959205,2.780634068194548,2.7816967847032394,2.781046968936302,2.7806822448437103,2.778851457684604,2.77679763486096,2.7762630343985433,2.774496175898007,2.773240822844825,2.7724930405580195,2.772001242635957,2.76964026880591,2.7684029915884785,2.7676624425147107,2.768169484563015,2.767681060180037,2.766701530716157,2.7667350889166222,2.7662923173371574,2.764824439261562,2.7620756243110063,2.7580349772468,2.751311536778191,2.742128886617511,2.7348262340199074,2.7254534906305063,2.715557953030459,2.7063962869702154,2.698184910009595,2.691852337009257,2.686545976887304,2.6818846984037794,2.678962611039772,2.6766073154145795,2.67388027219441,2.6730770821190433,2.672488260404315,2.672395822441995,2.671576197452127,2.669922459299162,2.6696951405890292,2.6695312435050167,2.66869019055567,2.6684267841154954,2.667996171579652,2.668401558278788,2.669398101693238,2.6703672721552945,2.6708148124525746,2.672119093083879,2.6725361924340394,2.672818686354535,2.672968429023898,2.673736610882882,2.674376518330166,2.6751408638263734,2.6777827259821527,2.6803119407877523,2.6829879068680733,2.6858205421685812,2.6908203336450613,2.694755751661189,2.698641399204627,2.7029917367061933,2.7053230022888393,2.707893937267235,2.7114641945246243,2.7150472044038847,2.718906488990687,2.7205566626116644,2.7220039957679623,-0.7824436002386485,0.013283714465999531]},{"i":17,"j":13,"theta":[3.0590411747307678,3.059367954117608,3.058523253856007,3.0587525675651586,3.0600571141854833,3.06144384260483,3.0624201488202063,3.0632412440441215,3.0636615130102114,3.0624331970257774,3.0605497175909644,3.058501005363156,3.0547761268439073,3.0521052687354566,3.049974258615625,3.0488718036872893,3.045542046641879,3.0427174072176117,3.039132995125948,3.0350199745970166,3.029856803742982,3.0238665631448325,3.0172681785012774,3.0107776041801624,3.004986502310019,2.9994901975111814,2.995885561162609,2.991528932419461,2.988147804270888,2.9854743844552485,2.9831191590705126,2.9815688633946076,2.9811887637791767,2.9807243005110777,2.9816697408541555,2.9830252983487977,2.986041942532409,2.989102191146478,2.99233670808298,2.995749349782195,3.000466420775166,3.007116249940348,3.0117060440362597,3.014225568398355,3.0168951540322384,3.0189242205505087,3.0212544382440942,3.024060642409841,3.0257605137362606,3.0268628032313947,3.027373193483059,3.0277943178075937,3.028878349973378,3.0288808897732635,3.029146231630809,3.0295387574585892,3.0294561007049716,3.0289427220068927,3.02830929933218,3.0263800229102276,3.0256080654813955,3.025461078077142,3.0262913788879735,3.027711295840914,3.026465007686793,3.024910758778474,3.0255325154219905,3.027577294282062,3.0298008486103263,3.030085935570661,3.029806098249136,3.0308326013124995,3.0335439858117974,3.035452939160859,3.0388183085121665,3.0404067977989038,3.0417260498124077,3.043032454647927,3.0443324569276817,3.0443825645506397,3.045432796656614,3.046488479821224,3.046555016808975,3.045882642206038,3.0452177299157053,3.044306715410471,3.044644760075201,3.0429835962318847,3.040564475734477,3.039624707166244,3.036409358530014,3.0346516430038237,3.035342403064917,3.035235221481487,3.0348295334207243,3.0351232234455394,3.0333678143598104,3.03280418102255,3.0329293953221836,3.0321191049312683,0.12297341424896692,-0.09256498091830485]},{"i":17,"j":14,"theta":[2.7110433085879975,2.7120545575742083,2.711580863305353,2.7108704456461545,2.710420635805076,2.710229747426289,2.710047069234502,2.710121922696904,2.7067045992938925,2.7027822923052267,2.70059035810004,2.6986206503020536,2.697615871853738,2.6960723271280203,2.6934843371902875,2.6913423822636577,2.6903886280920806,2.689869653660181,2.6897836690091212,2.689630513924782,2.6889098252746875,2.68686920785355,2.684501490010664,2.6827984088101364,2.6805042708939384,2.678861386873893,2.676114654357919,2.6735052136790025,2.6715250484553206,2.671668854326783,2.6728145619251906,2.6742194287008774,2.675517553346457,2.6769688041872723,2.679585101490417,2.6836345801827246,2.6881432165231893,2.695142048405356,2.7031758865284243,2.7110493974817396,2.7198243954627896,2.728576402904005,2.736644303648745,2.7433819130635273,2.749410868212857,2.7561309269208722,2.7632373616246095,2.7697361453901923,2.7752235351200856,2.7789714780116417,2.7816200335932137,2.7810548780564384,2.780648730915521,2.779274954102911,2.7767437423001367,2.774186814207846,2.7727082631801165,2.7713932044188963,2.7710587237705995,2.770510533150227,2.7701664980803256,2.76931066029993,2.7688424559923916,2.7680317986914806,2.76714251873909,2.7669344072473283,2.7674170152950577,2.7678503435900743,2.7672424258417085,2.7665957833221224,2.7659116943775532,2.7656904395943624,2.764183472254777,2.761261635617396,2.7571647839908153,2.7535028606064356,2.7480123304508988,2.7430473789614016,2.738714197138887,2.7358713958476897,2.734383308877054,2.732744442857646,2.731698680060159,2.7296171479037685,2.7272419753633246,2.7221891602312374,2.717689505073518,2.715225987773906,2.7107893332650748,2.7066128535618335,2.703180901575122,2.7002306672736065,2.6965011721790244,2.6934785770927694,2.691401703352812,2.6895128902786007,2.6885551837519484,2.688275064214484,2.688671504896148,2.6879959661557686,-0.21059341963535158,0.23803669542510522]},{"i":17,"j":15,"theta":[2.981884368989261,2.9825656199068966,2.9839314860605937,2.9827387169195734,2.98248142829766,2.9821583584838347,2.9817679238670554,2.980308212080435,2.9805220477733387,2.981410505507336,2.981227990329082,2.9809736383673,2.9823962420818537,2.9842528744439756,2.9880527803822914,2.990814877232031,2.989928015695834,2.988887945939417,2.988314706506932,2.9879557165131674,2.987434534946023,2.9857490133367057,2.983266358148122,2.981975006658294,2.9793695032870264,2.9779381845023947,2.975675520792433,2.9748223351725454,2.974626930357279,2.9758415454146196,2.9759762621038393,2.9775370320099976,2.978788359422912,2.9812451993113274,2.982931051631533,2.9871189023135436,2.9898486121200722,2.9924083622528665,2.994967757097234,2.997330877775989,3.000188162394062,3.003623909975488,3.0067470923071555,3.009693732680001,3.0131373945822113,3.0156818903641414,3.0173727062867925,3.019975375057193,3.021950740624592,3.023558932190888,3.0248082109666248,3.025455003618643,3.0248776406003994,3.0233231488657792,3.024233092847257,3.023200659975854,3.022242044405282,3.0201276970972804,3.0155867157597394,3.0103997531563156,3.0073924461439603,3.0035632982354628,3.0005578777482786,2.9960461293941356,2.9924553046680056,2.990979054234557,2.989080619606315,2.9887277777309977,2.990526230052653,2.99197139866876,2.9931849448018357,2.994914711474163,2.9954129557543396,2.995177176314913,2.9949522991627116,2.9953591696915476,2.9946474676013883,2.995186796887105,2.9946034267093826,2.994143327932085,2.99367833608951,2.9924554555616654,2.9912180615243815,2.988709581388546,2.987042224839139,2.986707472441765,2.9878284733645253,2.990160636792817,2.991965429901063,2.994501744413788,2.9972821600641693,2.999820526396462,3.0016295282741305,3.003218222475295,3.0050945796433557,3.0060180405468406,3.0084932521144325,3.0095327214730676,3.0093917057454265,3.0100694825044667,0.45845142086037,0.29965785761267416]},{"i":17,"j":16,"theta":[3.9581542887184145,3.955244437260025,3.9513866993194835,3.951030820260477,3.9515471899207157,3.9541925259947974,3.9553762797759964,3.957863902253899,3.9624379166997388,3.96628333013938,3.970200809447342,3.970992176151111,3.9724179459827327,3.972497071813039,3.974980648686189,3.9779017552060796,3.982049409046092,3.98597919757899,3.9894940338415688,3.9915164683644804,3.991574049575125,3.9899178169662504,3.9861507034502064,3.9839723221112706,3.979853922238145,3.9751159858665077,3.967446160350371,3.959993827038259,3.9495373016742388,3.9400669447060226,3.9310876984185295,3.922987537246059,3.9160423716075616,3.9081694663454556,3.9010264130381977,3.896532272403142,3.8948915365092986,3.8954718993760262,3.900297181084878,3.907073733496785,3.9171640943193204,3.9294819254902773,3.9438572445956206,3.960164141286326,3.9755754726451085,3.9899071292955934,4.002748267679134,4.014090771645174,4.022276507071618,4.024919256048837,4.024555952242222,4.022931512521231,4.020148231266616,4.0149172907768955,4.006909946360098,3.9986287301799552,3.9892607580738737,3.9834010725243623,3.97985527670758,3.976862761731205,3.973690704251567,3.9742443772262868,3.9768660573583827,3.9796847383384857,3.9812139851864417,3.9824554039474425,3.987660924753734,3.9933892488817904,3.996459006744241,3.9979049154389825,4.002491180308781,4.009276193109527,4.014849837362687,4.016036535111999,4.018850684998824,4.018329784761744,4.016465334516302,4.014980456226517,4.01335379809302,4.010437246808173,4.006940052962914,4.0034387043059505,4.002134880525355,3.998635519843021,3.9931426702638335,3.989456532425725,3.9830271264797323,3.9768928134059607,3.971471462282558,3.966815912627872,3.9644895124456743,3.9614615513801366,3.959317179419018,3.9571532465876365,3.9529414111638888,3.9500017002393797,3.9507958808601353,3.9548342625310537,3.9571694220906424,3.957956857695089,0.08775999762755204,0.06530338552454036]},{"i":18,"j":0,"theta":[3.3804996752911576,3.379846006468779,3.3785338482559286,3.3783035790044567,3.379653517620098,3.381593575351012,3.382888018186168,3.383546387286822,3.383073551695984,3.3837160524413323,3.383978654461717,3.385113333116833,3.388628508786345,3.3938002358213164,3.3974170013971614,3.400255887755032,3.4032132739018888,3.4048115286429015,3.405312897857389,3.403971443833528,3.4026524365140918,3.4015964305901965,3.4012960991914447,3.402749961663535,3.4044699298516985,3.406345220257144,3.4076416113210333,3.4107460051826544,3.4148096232812377,3.417116857786442,3.4220648260074786,3.4291972624276417,3.436951723338933,3.4423982980995924,3.4477173254687954,3.453717144751089,3.4593416569772257,3.465038408100915,3.471139068153988,3.4732396942930057,3.4740424141772275,3.472756371584739,3.4719711439483123,3.469310624352092,3.465047051792001,3.460740602459497,3.4587705769248425,3.4576332243776715,3.455181312957337,3.4536454093208215,3.451513364355423,3.4467683443699975,3.442623013622486,3.4395448995745284,3.4342404083899987,3.4292006671848707,3.426786835103799,3.423874662868141,3.4217068636576737,3.418403528959349,3.4164485557653936,3.4150841131684913,3.4155553069570312,3.417119965726809,3.418418299391984,3.4192127825518503,3.4227614915487035,3.4270931269023386,3.4298671669318086,3.432605945049149,3.4353313727610177,3.4395651531522122,3.44409066352143,3.448943605697385,3.4536623401685156,3.457784292019892,3.4628422778696395,3.4636266749649534,3.463393847850806,3.461517020237031,3.458231291048702,3.455885578365812,3.4548363175381573,3.4548252312264798,3.4542272550447577,3.454537676724624,3.4535089657337497,3.454757999264936,3.453294662844026,3.4534823927543887,3.4510726775665934,3.4481715013017236,3.4460060286620955,3.445684264638235,3.445453686261955,3.444062486075139,3.443499765777595,3.442511121562733,3.4438388221812235,3.446243252411183,-0.0211499710094463,0.21181334340670105]},{"i":18,"j":1,"theta":[3.215564048543425,3.216043393694371,3.2172550734212493,3.216956647371517,3.216896258139371,3.2188235347566527,3.222250517895528,3.2261986714348945,3.229942816105376,3.233256584976679,3.2344109748915124,3.23691333576271,3.238029606041226,3.2385169367863327,3.2361284891298725,3.234474127917115,3.232668432857365,3.2313250674817047,3.2304356741151588,3.230494818699117,3.230878122297705,3.2318383268028326,3.2328819181568695,3.23601603362487,3.2395112517673708,3.24339071536788,3.245930362167487,3.2471479373305656,3.2458031301035013,3.2448896722450047,3.243404750388929,3.2435927495328523,3.2462099200200885,3.2485296079332198,3.2542001708769925,3.2585192626047776,3.263904109492257,3.2682832669156094,3.2699592075375397,3.271598369135553,3.2710008684851166,3.271963181030767,3.2701823459459924,3.2681059772372154,3.265329928183404,3.262978441439676,3.262098192352851,3.261306909134193,3.258286526854915,3.2552673796154163,3.2514798688300766,3.2486494916623747,3.2448829978283045,3.2406561809284913,3.236250537346247,3.230096307799899,3.2246221443380105,3.219768682971234,3.2139863395018438,3.2099741969536995,3.2059459465548343,3.202117851839908,3.2002095012920617,3.1997039119887583,3.2008439136507767,3.203383352357764,3.2065853948964187,3.2098428773396686,3.213424458811929,3.216226204578256,3.219264647234717,3.222308047519756,3.223874910002542,3.2253496346643638,3.2254911527220833,3.227175088959408,3.2289118410799067,3.228712203338225,3.2273247895326875,3.2264907501615476,3.2262047539683096,3.2259649406782125,3.227519754380156,3.229878953635171,3.234057401181957,3.234831534917662,3.2362062520129884,3.238940275359306,3.2418010047983494,3.244056700325281,3.2462217969539138,3.248810181723189,3.252838498231644,3.2555827378516393,3.2608106666264685,3.2645562677253595,3.2665939929739323,3.266937187015403,3.2660881000336355,3.265291166317977,0.03201694991420678,0.17047110552297132]},{"i":18,"j":2,"theta":[3.048882330494026,3.0494052792072455,3.049453937482034,3.0495285654268174,3.0506295611509833,3.0527627427164736,3.055939397223088,3.0575513762317126,3.0588572587240708,3.0607390104606695,3.0607066826008413,3.062010128020493,3.0619063387644556,3.0611448022219534,3.0599715053582206,3.05838025742614,3.057112668916243,3.055912109203175,3.0570223440272706,3.0574494597003485,3.0569459676095585,3.0552594981570365,3.0516314867431267,3.0455432143066195,3.039963218126013,3.0351130622129094,3.0312184948627987,3.0275106283840425,3.025721989714837,3.024095550406243,3.0243757546882577,3.025817689163609,3.0286834883811444,3.0319940417474958,3.0333993680422133,3.034416845294552,3.0371897347249908,3.041249324706864,3.0456387236196267,3.046159368477879,3.0454752374801397,3.045379400846112,3.0440569881492787,3.044079469647936,3.044049776074941,3.0448525279051477,3.046045336498226,3.0468721454067182,3.0482113047956148,3.0485698665119694,3.0489497203008287,3.0481028688631713,3.048524848392519,3.0479678826973036,3.046363512394249,3.0455986240574764,3.044910009238657,3.044011117930143,3.0434701556175288,3.0447167010458296,3.045552156777915,3.0462662254440445,3.04676537002567,3.0481989327211254,3.0487163906579076,3.0499587561965673,3.04969293195229,3.050175642207048,3.050665754817365,3.0499207875822,3.0496906677569364,3.049727182020493,3.050032858868917,3.0483611299101367,3.045704604190961,3.042050413270991,3.037380252969503,3.0325453984744284,3.0290212326219113,3.0259149105872525,3.0234607134973293,3.022146252758357,3.0209649636826645,3.019660931446946,3.019352587359327,3.0190384407540685,3.0165919522384494,3.014250670067495,3.0120026968637816,3.011586628011429,3.0110003745536282,3.0102409787823152,3.0105546019751004,3.0109428472069686,3.012407694258722,3.012956592200706,3.014592338015642,3.0145732636646105,3.013774275358283,3.0121913064518457,-0.1588512118679252,0.19687065578035245]},{"i":18,"j":3,"theta":[3.251648432686769,3.2513566548395523,3.249896223517382,3.2505077189521665,3.2498200877002414,3.250078899422086,3.249910827831891,3.248564795801445,3.247407139614978,3.2486804208920406,3.2495178470386827,3.2516748303541587,3.2547903094616832,3.2556344664370376,3.257212810380855,3.2587856322264512,3.2608632171382124,3.26208417374337,3.2624565688908422,3.262982966189485,3.2626669739312297,3.2611317471004857,3.260367547852219,3.2582447548542786,3.2575000112599337,3.2562540679050356,3.253499592146788,3.2505947006022073,3.2472718580378785,3.245136238529334,3.2441761525261152,3.2446380559347627,3.2440282856426994,3.2435972499988113,3.2415977364082926,3.2411490270050223,3.2415074007540072,3.242561950421534,3.245334660388885,3.247363092156216,3.2504357639903336,3.25235555716129,3.2531775126527633,3.254961942110829,3.255792045590102,3.2577660934453405,3.2605187440575087,3.2622283532380014,3.263964874778173,3.2644896526488334,3.264556118882907,3.2650397082964826,3.2649435853564213,3.265267120940938,3.2663709399700407,3.2664714538492374,3.267886002321827,3.268176048332876,3.2673846635225083,3.266164034109029,3.264781506240528,3.262872825131524,3.2619409809935886,3.2624918982838698,3.2637884821325205,3.264096447268199,3.2656734819033777,3.265284311022358,3.2651798479293306,3.26561210221802,3.2693359983851225,3.272127583013195,3.276256497668982,3.2790009995920815,3.28138005320316,3.2834100725573534,3.2838550500532233,3.283468323858881,3.2829976050911065,3.280189981979056,3.2772769482800332,3.277489312128524,3.277328586518661,3.2787937888456264,3.2801446988368284,3.2816403369282603,3.2815406877675044,3.2808451187020324,3.2797990266677175,3.2796454777740625,3.2798834665011345,3.2798895848319707,3.2786638821216174,3.278073227570858,3.2781137085888066,3.277785597723058,3.2773367226909924,3.275264110951035,3.274054044989062,3.274198534828228,-0.06970169708525394,0.11392016846585973]},{"i":18,"j":4,"theta":[3.2490343151475036,3.2496006867934324,3.249237082158351,3.24731616188047,3.24707556663689,3.2485137555175276,3.2493899887074744,3.2499599198379876,3.2512272351786393,3.25195012718146,3.251758285295918,3.2531504973501657,3.254260796772342,3.2543464137890394,3.255157960254114,3.2558257676239175,3.2576042604103606,3.259880105607542,3.2616682640161647,3.263980593051053,3.2669574561141816,3.267618684257916,3.2717190462906887,3.2736610674127657,3.2742082748000465,3.275740200739432,3.278393157893893,3.282436253485091,3.285148346892735,3.288675071822315,3.2907933138475194,3.2956465013566185,3.3010228048120345,3.3049657206550203,3.310011193000953,3.3147055335935627,3.317846262663371,3.3199746758819915,3.3256307625630925,3.3328869307553957,3.338337204453592,3.3443259052319774,3.350218484613111,3.3564023121542514,3.3632968603365136,3.3646170564985414,3.3685860937118366,3.3732690677157655,3.3754954773033368,3.378281578740562,3.3777727659683423,3.374215310295561,3.3714581948376146,3.3684813194373264,3.366296696038944,3.3616873692711056,3.355115068648466,3.350980592789151,3.346910362703947,3.3432489013007016,3.3393174640250796,3.339164753202289,3.3385988051776057,3.3400370887058126,3.341650863357075,3.344604809606014,3.347441872123179,3.3511994589305583,3.3559178026717364,3.359891160787479,3.3637813329190878,3.3669978381496475,3.3700690257523243,3.3738961583981424,3.376260206878343,3.379430876704651,3.379808292875654,3.3803967202965692,3.380201643916857,3.380222540511813,3.3823352713422783,3.3831809166186706,3.381016131833579,3.378200326224315,3.3742130955449934,3.3712754788997343,3.3714912208711008,3.371112013852806,3.370760192682818,3.370433271403601,3.3683789296431113,3.3668322871084815,3.366782162195574,3.367978218772577,3.369679149990723,3.3738973228722395,3.3789134695306853,3.382889299728942,3.3861040408582515,3.387456410240761,-0.25519793535015056,0.17344250914865286]},{"i":18,"j":5,"theta":[3.459848079856058,3.4615511530131107,3.462720866166891,3.4638665571092266,3.4627473866372678,3.464104445534707,3.4666985943128377,3.4698006168389455,3.4764354402895044,3.483406600126018,3.4913957446647714,3.4982182937932333,3.50430557548107,3.5103332263573663,3.5161017439775204,3.5185348158075134,3.5206533124505643,3.5219756025562723,3.526263488156923,3.529304141465778,3.531624479522737,3.5337456347818135,3.53343745998395,3.530949491646942,3.5305132235412615,3.5311285074302936,3.5325552107085754,3.5334364806307788,3.535287500665964,3.5375090059844063,3.540507810923876,3.543701210507842,3.547013068583348,3.549624589167344,3.553343922881105,3.556749572272486,3.5601809850443638,3.563995728077011,3.5680783253840143,3.573846727787154,3.5812761558246327,3.58716394839284,3.5943676547862102,3.599361490020537,3.6028630378968036,3.605895939941847,3.6056372120364153,3.6092620557363806,3.6081215956307195,3.6047053059131553,3.598731727905418,3.5921461119099893,3.587638476536886,3.5811679936426914,3.574378805910552,3.566436359227279,3.5577000956136975,3.54936016144978,3.5417048846318178,3.537879573535267,3.532667932720545,3.529077597931382,3.526868447474638,3.5250531091076622,3.522890633879982,3.5208817837167836,3.5212744236924425,3.5188333472799167,3.516546975420618,3.515653067503012,3.5176495395211207,3.5183073872298176,3.517885442164454,3.5156327191936905,3.515282268703234,3.5155827002873687,3.5167877487694486,3.5175334922631802,3.5170769448984323,3.5155398350421767,3.5124096765165906,3.508410541246448,3.506009247616502,3.504435982513336,3.5034278161360968,3.502976495820196,3.499578371537569,3.496955352080918,3.493335819320716,3.4888149994207907,3.485605833976142,3.483307120412557,3.4791501432114695,3.475601144267992,3.4721314123046683,3.468462973040802,3.464816352691982,3.4634123580427554,3.4614897800614175,3.460283292245409,-0.14025519656318253,0.5237603926007547]},{"i":18,"j":6,"theta":[3.660508029812235,3.661478325332402,3.6633033590065773,3.6625009125134937,3.66118817786034,3.6598523915414516,3.6574805867551796,3.6592997737425854,3.6613276273573265,3.6633338927474046,3.6642131554228383,3.6640990520734587,3.6664905489328814,3.6675361066494,3.668496086562018,3.6673800597421335,3.6678023129983006,3.669017258642122,3.6692871592906604,3.668615121229373,3.6664951450099577,3.6634072281796533,3.661572178540674,3.6607233555371277,3.6586040894522984,3.6559458216830945,3.653975383989619,3.6516770540987027,3.6470329188482937,3.642753733834611,3.6398054628157603,3.640418895151123,3.6418614673472725,3.644286905285198,3.648487749692447,3.652154451301046,3.659854788568424,3.6655810666761144,3.6705692268381753,3.676439561317499,3.6842181552001114,3.6937298456296888,3.7033568284584764,3.7106600240273666,3.7164940896522833,3.721414193553516,3.7275897780312053,3.7338801013940555,3.7362557101242317,3.7372414833069083,3.7375977620323058,3.7370782862920926,3.73255260339944,3.725973329079666,3.7182023360915744,3.7095622675172684,3.6992705431914352,3.6913888588600843,3.685963845448074,3.6815040451062617,3.6759477127538394,3.6723803513078312,3.670183345648104,3.6670211043026466,3.664563015639939,3.6628717951016525,3.6639014027763244,3.665014180290765,3.667953335482923,3.6712339575233184,3.674502589356536,3.679533094901227,3.6854937441162456,3.6906887429073456,3.697166056497289,3.702737713819228,3.708082636536772,3.7135032721395063,3.7176785467362365,3.720400178467198,3.7216953012970144,3.721326571175474,3.721039614803301,3.722581029712061,3.7220914067576,3.721815416540083,3.720874998994049,3.7222602778011558,3.7239854411788307,3.726943244478512,3.7331642923391484,3.7390883519566254,3.742527484368154,3.7400178778180715,3.7395330574509127,3.736817899656206,3.736843863375676,3.7366112075626416,3.7372424811567035,3.7374942994781675,0.23767927195866545,0.2625470857788689]},{"i":18,"j":7,"theta":[3.368303061277177,3.366560380072248,3.363812385049637,3.3610391998041553,3.3597208222811936,3.360097767681673,3.3635477585216718,3.3685956834552275,3.3766531117226575,3.3821537935454264,3.3881381223506883,3.394525301765179,3.4003628117239537,3.407694329267086,3.4138250743749126,3.4178015693128545,3.421029204640855,3.4257827967927548,3.432224011229733,3.4399027959539183,3.4463791448998853,3.4507041741686875,3.4579124865897812,3.4659368673986988,3.470342272157465,3.47779030872232,3.4848427331572,3.4933090121214527,3.5031362884154293,3.5126594423081445,3.522587689483648,3.534510857636084,3.5482885957018206,3.5625503835915264,3.5776848597612636,3.5898445435473327,3.5996622719820257,3.6095075573308577,3.618760138166251,3.6236818670924773,3.627258967370799,3.6282343183717236,3.6256005511049727,3.6189718377765403,3.613088814309959,3.6097539801743315,3.606869389306496,3.605692119304125,3.6033416368028823,3.6019213385613447,3.5987931952350762,3.595428575454689,3.5902967832324877,3.5854761988139368,3.581308832634626,3.574294413891002,3.567477619209659,3.5602320310465725,3.5545141722775027,3.550137477544555,3.547152332622914,3.5453517626891196,3.544523871279969,3.54470333904263,3.5430493115989186,3.5398231211163202,3.537892027049081,3.535754972693596,3.5341557281370855,3.5343400001976675,3.535816651741997,3.5373539965768317,3.5372196466840657,3.5344159095333385,3.529421449023343,3.5240707063233834,3.5203198360697168,3.517013362438889,3.5149993829409443,3.511261717971463,3.5063946114633944,3.5021078766717433,3.499366232533639,3.4958972418736924,3.4909224692061716,3.4879011679861573,3.4841837183578397,3.48223987153511,3.4811788804054276,3.4772421806690352,3.471897898855165,3.467227938224654,3.463694824355182,3.4618953221213244,3.4600650947802296,3.4561895831973346,3.4519880286120475,3.449177215817898,3.446735002684889,3.445892200621653,-0.18549528214935068,0.1959258598714392]},{"i":18,"j":8,"theta":[3.7868585844624993,3.788387980512553,3.791713652515655,3.79637239802156,3.8014159708658966,3.8071506723886572,3.8118908788486285,3.814190074378482,3.816074295584966,3.8154399267775183,3.814654774310206,3.813834941289849,3.8148461477371884,3.814949874618614,3.814647320502634,3.8151850820066078,3.8128192953481146,3.812023195315768,3.810537833357927,3.809596497657835,3.8083136595895772,3.809424979036152,3.807693147970255,3.806098851935252,3.804499414714202,3.8040022054104266,3.8037270798011713,3.8024215114816258,3.800571581189064,3.7992825002087396,3.7976660406472225,3.794080672936255,3.792238409959392,3.7883712751418037,3.783689607761225,3.7805208157377814,3.780835266570511,3.7811431100217825,3.7780813369662307,3.7753773296719153,3.7748905676246522,3.777508884027341,3.7812845029051103,3.785164438191166,3.7896060132530733,3.796834728838584,3.8023733886985798,3.805621176970999,3.8079822511613073,3.8079831778495095,3.8089989681956844,3.811666071418339,3.8133896033656227,3.8123140683878782,3.8105464830665414,3.8083458643501316,3.8047100105847833,3.8037407215578027,3.8036907418754007,3.803320085946226,3.802007848006033,3.8011207728319416,3.800903941951557,3.801483820623164,3.8039949188277924,3.8087177151268055,3.813957137130276,3.81814882032297,3.823091478734531,3.8267173667711307,3.8308187091386805,3.8329432098440894,3.8339907993402558,3.833973911763598,3.8322676089899668,3.8291023818655456,3.828941913184551,3.8280344777412254,3.8261197359825885,3.822925776444627,3.821166077022081,3.8195705785636527,3.818746118440396,3.816683331512897,3.8137337743200597,3.8131139957118254,3.811566988294409,3.811825258791221,3.8118917348320203,3.8125171739149066,3.812083655754757,3.808836287894191,3.8063633990954133,3.8035121437284642,3.801500500756684,3.800180933275672,3.79953868247777,3.799066572139998,3.7982593300602816,3.797857947208666,-0.013136417836233948,0.03792522969564389]},{"i":18,"j":9,"theta":[2.941534657471123,2.941520900604111,2.9408683270108584,2.9415738537874803,2.9417658301737224,2.9419451767581863,2.941737757650988,2.93964260864345,2.9390248385307505,2.9383815581835298,2.938209768419985,2.936633708290694,2.9341460077113686,2.9316100380703625,2.9290139963635493,2.9265958580404234,2.922844497761878,2.9202426626324955,2.9167785542212195,2.9129364970650653,2.9084492305488565,2.9050467305896257,2.9007141824044806,2.8949327990358515,2.889802582676347,2.883551954949709,2.8782798671332603,2.8727153514923427,2.8650869710510074,2.8591152206256667,2.854529238447304,2.8525658373842204,2.8509752732871734,2.8502619459261727,2.847687340160586,2.8448839494690468,2.844363629409745,2.8427802925439716,2.842167250055345,2.839574057803474,2.835681886014451,2.8316862772331284,2.8285591709301148,2.824812801927311,2.821130621435724,2.81688939359327,2.8116837015464755,2.8076156345560963,2.802690157886133,2.796136917472495,2.7871789876315525,2.7766548466820695,2.7672720033419766,2.760117949561253,2.7518945434042883,2.742665819648631,2.734020648508704,2.7254241936266643,2.7176971068866167,2.7107540150868514,2.7054721551764627,2.700817581598621,2.696844721748526,2.693450357889144,2.6915029480305854,2.690600208602958,2.691322389179241,2.693988251998164,2.696659688860211,2.699387790075164,2.7042151919172266,2.709685286384326,2.7155885245729365,2.7217128302911138,2.7260937405859718,2.7301326960403194,2.733102803620464,2.7353964859811954,2.736277292564497,2.737002326375146,2.739827278736712,2.7425153097385055,2.7460785901142963,2.7487823391625015,2.751638172704718,2.754158096230509,2.756352645929881,2.7579809596881715,2.759299850408261,2.7610648324496645,2.761783121532946,2.762457749085878,2.763091533758317,2.763937101479317,2.765997893948075,2.7687821615885673,2.7703010380888657,2.771060623118039,2.7718139825789025,2.7725641524382048,-1.9966280952509896,0.4392593345003823]},{"i":18,"j":10,"theta":[2.957856632162808,2.9581708196809338,2.959050714380134,2.959250564264682,2.960771344031256,2.9614954054041136,2.962676264348368,2.963194653979916,2.9630531136029457,2.9615009979080384,2.960280852281169,2.959886849897169,2.960567173416598,2.963075213732582,2.9664232327569198,2.966127640564442,2.964687231096659,2.9615953098788874,2.9585872852095028,2.9548991202136174,2.9495136875774377,2.9454059793475924,2.942307417259763,2.938454566928863,2.934330828660958,2.929668851303994,2.9239494183393093,2.917149215111466,2.911740997945112,2.906955355506636,2.9027774178589882,2.898947196415895,2.896458937771213,2.8960664185632377,2.8937874041313667,2.890886584613923,2.8901330106599277,2.888815161910626,2.888481259393119,2.887700472804232,2.8878113876604043,2.888435743018701,2.887236825909915,2.885796383096113,2.886142666749295,2.8872925530652593,2.887044129015197,2.886662225877676,2.884013660744928,2.880586574911549,2.8773656704582518,2.873961617535195,2.8693593215444775,2.8666634560432893,2.8630543093895913,2.8591469268523566,2.854956787401209,2.850372260965813,2.847132641217325,2.845818628520886,2.845223536443792,2.8459744029123692,2.8460364980433557,2.84646055639265,2.8487660866798983,2.848327304149467,2.8491099156228503,2.8499405865462206,2.852380961512682,2.8554871664250867,2.858433523338461,2.8607610930519067,2.8638772725898924,2.8675630907582357,2.8722233407041613,2.8776392008824745,2.8803429843717168,2.883353306850253,2.88556374445259,2.887488219990324,2.890638515171126,2.8950312403201717,2.899938119957348,2.905882883381765,2.9120187822657977,2.9171248564523498,2.9216003623611764,2.924841594207617,2.927864066274371,2.9303072233608427,2.9309327640207714,2.931743831248989,2.932244392934627,2.931936926451262,2.932320090148591,2.932895760147513,2.9319166997307047,2.929628361788293,2.9292700616153353,2.9295901514446907,-1.8826545505254317,0.5600792100553784]},{"i":18,"j":11,"theta":[3.311788311807414,3.3113968577258044,3.310861268209852,3.3099278760701547,3.310840293322615,3.3118547752457963,3.312103284623328,3.312587536423976,3.310685866913817,3.309135252120501,3.3071750985102035,3.3044170385170926,3.3013423039636764,3.297555038539141,3.293779642901311,3.2904907106256163,3.28791621727119,3.2839140203815753,3.2807075251268616,3.2774005752265163,3.2749714720194425,3.2721544616244094,3.270431361745978,3.2687913558181974,3.264724343059357,3.259829523554709,3.2558260506359677,3.250814324097013,3.2466387251452034,3.242024677667131,3.2388205521457776,3.238509685875913,3.2398450276126116,3.2414664760945078,3.243392613583667,3.2455213735786073,3.248630090992903,3.253256480494085,3.25670346023815,3.261273075972481,3.2677837225436397,3.2719536209770204,3.2753755046781348,3.280781802010936,3.2845701437532733,3.288661623296772,3.292776167488988,3.296697049507062,3.3013737402704755,3.3058379086029044,3.309869922681093,3.3123723276494346,3.312862274899551,3.311593127539569,3.31029583787069,3.3090473101187303,3.3055081532601305,3.3035401690412023,3.3029868866354897,3.303553468506148,3.301309587191557,3.2984172735198842,3.2968979270783083,3.293273132750254,3.289793505949641,3.2860801640051336,3.284373427329857,3.2830486229705227,3.283106034920967,3.2838031122003204,3.284024998618924,3.2837774681625937,3.2840622222153235,3.2856337665752013,3.2861296152268595,3.286804665647797,3.2884146653776236,3.2889713511112357,3.288729204096426,3.2876871876398064,3.2855887794959155,3.283170302696537,3.2796658967215246,3.275552462432518,3.2708029044083387,3.2667610125582702,3.2636503337651415,3.261575582779415,3.258023273341198,3.254220323468493,3.250642099550326,3.2473905030515784,3.243444611752711,3.238404117698771,3.2339868288604157,3.2286646651969786,3.2231539544899035,3.219420017901243,3.2176894667864815,3.2169514923783624,-0.1802227440103317,0.16771853308637416]},{"i":18,"j":12,"theta":[3.05817746989088,3.059249671707049,3.058649790906602,3.0591246400679792,3.058926758172247,3.0600551039106247,3.060765706900057,3.061187378676641,3.0593223968523686,3.0562858494776055,3.052311625459397,3.048378711129401,3.0449664097329765,3.042306859960929,3.0386362294683216,3.035435475674284,3.03168811269445,3.0258749274138763,3.020716189056624,3.015185782387042,3.0090059433565157,3.003395911403128,2.9970781709603878,2.9927720469519077,2.989582386769827,2.9862450636732776,2.9821207591235086,2.9786919438257473,2.9744453999406577,2.9698649747907413,2.964934277407048,2.9611369819075772,2.957714541774056,2.954413079402191,2.9527329422610213,2.9509370599166624,2.9512938570815725,2.9520902300576672,2.9538756512259936,2.9555932313067212,2.9563288390881524,2.959562164057374,2.9631931164113334,2.966667594327428,2.969990692170411,2.9725001243396996,2.974646740616409,2.9766753977927944,2.9777346727936647,2.976954764768903,2.9738318452246677,2.970850613932667,2.968496509354209,2.966508063725506,2.963960656100311,2.9617319996334683,2.9604231822209814,2.9578664991428307,2.9566200921257586,2.9531081971298287,2.950607732439988,2.948515865123678,2.9465992575445394,2.9463695806774757,2.9455918791379516,2.9462750814555827,2.946682237712407,2.947322945068961,2.9474562258628705,2.947837382006899,2.948721864941791,2.947866721154402,2.947520092968102,2.9469320535814223,2.9471011465906534,2.948529221282009,2.9492238937213533,2.951439111566759,2.953685950244607,2.955725552487832,2.955568005732907,2.9554627886404874,2.954159579170643,2.9514022658887886,2.94817775390601,2.9452207317857337,2.9422671895002157,2.9403031599693366,2.939069384056559,2.937810060612455,2.9366442681330955,2.9335665279492447,2.9324373715253467,2.932501507867177,2.9335092469110005,2.93596532791837,2.937131310006969,2.9370126922711166,2.9349839187087565,2.9335354362259225,-0.166503395763085,0.44441537976490514]},{"i":18,"j":13,"theta":[3.3061295899140077,3.306449424576763,3.3058412754698754,3.3054259950511478,3.303325752580508,3.3009012416982153,3.3001359916193556,3.2982748097109207,3.2966800868306474,3.294341036082928,3.291241867838015,3.285611718417951,3.2811628548427634,3.2749906059757303,3.266554026210979,3.26017255754193,3.2549294749125184,3.2502906829729357,3.245351151154297,3.237579045343802,3.2299246101751677,3.224714199335763,3.2174148569179435,3.211355716903391,3.2062488933085924,3.2010625499710303,3.197764457413912,3.1958340076339993,3.1953838936997143,3.1954107155347367,3.195038798934331,3.19451479988045,3.195209144223368,3.1993742919918993,3.2066584016193995,3.2133532535645974,3.220996415772535,3.2286305108993005,3.2367969875904494,3.242539114352246,3.2478826846046456,3.253098027745888,3.258950820913434,3.2645808461566728,3.269995041405974,3.274315689548019,3.2792724790096393,3.284335668393988,3.2883216694395423,3.2930071330613155,3.2961735230018556,3.2958421857773232,3.295260884480039,3.2941756964467404,3.2935726657978015,3.2902042939962426,3.2880081109007433,3.288137024331453,3.2882242741374927,3.288625576065314,3.2881766464769013,3.2881901277764536,3.2882175976138073,3.288549622392834,3.2897200173112586,3.2916362732566573,3.2930804866516286,3.2922024404950405,3.291008100314645,3.2907487021858333,3.2876796950771348,3.2861611597970932,3.2824373111642458,3.280361731012367,3.2779232569258148,3.2766077621957423,3.275158125590145,3.272065996757732,3.270186933670853,3.2680093131019436,3.26664440828155,3.2655837179078473,3.2638206438391877,3.2625939245546944,3.260645758467512,3.2588386038627166,3.256160823903496,3.2530951240028907,3.2497467243488907,3.2449690659540185,3.241106473147901,3.237634250959385,3.2342802770358383,3.2287732499168844,3.224078329667837,3.220165963936117,3.216511631196914,3.2148425120921598,3.2143982140857457,3.2144259768629313,-0.2333795459576909,-0.0491874252553402]},{"i":18,"j":14,"theta":[3.0115824980568386,3.0129123730283776,3.013078880918376,3.013457866000243,3.0130512531700115,3.0132319688791664,3.0135009267237423,3.0136094879004176,3.0148081953284183,3.0176031418642126,3.0202585751833384,3.024788063323751,3.029214841763687,3.033686712735107,3.0364768038988945,3.0392245682648795,3.0409442618622724,3.0418947785036985,3.0415809716858706,3.0398760435520478,3.036770879481201,3.0338740263777066,3.031295092530022,3.0277702857276316,3.0251558488340815,3.024937624402812,3.0248636120846655,3.0241823048040612,3.0228887550720884,3.0234744689228465,3.024940072686619,3.0260400329301427,3.026776073021326,3.02814693263708,3.029403179986599,3.0287929570157033,3.0300524837416773,3.029924555327623,3.0296410372318787,3.030178134256491,3.0307600004148,3.03147810297168,3.0310395694484034,3.030008209927183,3.0294293029576718,3.0282059136477195,3.02758922554189,3.02717926772672,3.027179043324007,3.027088551175983,3.0271573243887464,3.028135717794109,3.0265287820012357,3.025328224381103,3.0236253320025237,3.021597425847775,3.0195095409353208,3.0182214397751728,3.015197051401106,3.013747050049119,3.0134236412073356,3.013021840682725,3.0143262529340276,3.0161220636077233,3.0189407648401843,3.0228141939003526,3.027775817576202,3.0318618105524306,3.0371016672300066,3.0412791389481963,3.0444211683851856,3.046048252267899,3.045422105510195,3.0452919281462387,3.0447839726198396,3.042397081201477,3.0391199181536326,3.0354362657606244,3.030702641846603,3.025145036624441,3.020485187315685,3.0154494904259925,3.01076246167962,3.006400456708479,3.0028415394535704,3.0006928770998162,3.0004437544799782,3.000217991874729,3.0002645112710598,3.000333589880971,3.0006756086051163,3.0010423121163883,3.000935563920933,3.000354843513034,3.0000472455082923,2.999761234762378,2.9982453828209006,2.996992091516331,2.9959950871627252,2.9948743845190786,-0.21785902843386157,-0.16606708416427]},{"i":18,"j":15,"theta":[3.267455012881555,3.2680161390230835,3.2691420769496573,3.270340226240336,3.2691184710487002,3.2683437833582474,3.268011081975635,3.2679931928607826,3.2695400119835534,3.2696617188600148,3.268109135890176,3.265872090046983,3.265185946707512,3.2645462592218983,3.2651989011265883,3.2668982205561066,3.2694054508301025,3.2707371821661604,3.271527339666693,3.2710313378276106,3.2683711795410857,3.2657797146879735,3.2644903858990957,3.2624953190634174,3.260032199289965,3.2585858904266964,3.2561481704484967,3.2534547254593607,3.251490050540622,3.249743946645228,3.2494583566990847,3.249510581766352,3.249656286965716,3.2507782630880473,3.2525175943050657,3.253896937431246,3.2565649141306197,3.2578078753336683,3.2566583549027994,3.256390132666682,3.2564169203257984,3.2552912530450624,3.2554483247196186,3.25647722512064,3.2584998576171493,3.2581809604441956,3.2594663135476685,3.2601281330897063,3.2618031714235487,3.2627523475829388,3.2628568570640653,3.2646173823846176,3.266170431690862,3.266026173739694,3.266426523475077,3.2669826132714364,3.2669089391154005,3.2650229054475624,3.2639908831560587,3.2635980716041213,3.263374657457774,3.2630947810959534,3.2625266220853466,3.261682107021446,3.260942933896744,3.259938795676104,3.2609205700362995,3.263025391766452,3.2663964545070248,3.2678092821612164,3.268525870362855,3.271053058622435,3.2715341202737225,3.271473524384742,3.27024688730025,3.2693469276652998,3.268143344024708,3.268878710071435,3.2706832271571495,3.273069050904279,3.275177128902191,3.2765215605176454,3.2784863784108715,3.2799597110430225,3.2808264230866606,3.281717340485902,3.2847634408704187,3.285485067419132,3.287137070216928,3.2889805186530428,3.2895277783742713,3.2905325338652887,3.2901265394087194,3.2905570785641274,3.2929520485084978,3.2969525548203324,3.298960581241483,3.3003647140071677,3.3007994699196432,3.3005177995552972,-0.09107414499076856,0.1790098889119869]},{"i":18,"j":16,"theta":[4.168946264065297,4.171608087816534,4.172724812546652,4.175814544777739,4.1801774867752455,4.179134792718003,4.179169429317344,4.182781962107138,4.189781482819988,4.1981580948830715,4.2056756104917135,4.213584599294469,4.219643171994894,4.225704020762901,4.228495499014388,4.23656541351035,4.243052738199056,4.250070002597648,4.254614749797954,4.260891791329151,4.2637619606720225,4.267526138753531,4.268626277848668,4.27095693433362,4.271684673414366,4.272072397792719,4.270251890532711,4.266440355529418,4.264194490863442,4.261723988715097,4.256984552281761,4.252766786767397,4.24624570548605,4.240431184183283,4.236970853357331,4.236553278160587,4.236919330218828,4.241072885791532,4.247582738302073,4.256183159418663,4.264269720569053,4.271228570490339,4.278674797619982,4.28960547271552,4.299953425472197,4.310013402904529,4.31657090345208,4.3235904869147355,4.328724839700935,4.328446069270242,4.3256238903487505,4.320579879464135,4.310843928894765,4.300483812805199,4.291382789831293,4.27913099143687,4.266629626765252,4.251369370732237,4.236111816295585,4.223175224165114,4.215462019602389,4.208621905208404,4.201342216602511,4.194320219711688,4.191521145035245,4.192115986732957,4.1949645506618545,4.199094696967054,4.204685069694936,4.212442380183895,4.221488009012572,4.23196826904801,4.2440570896459775,4.253959497825321,4.26722044113875,4.274072144412418,4.282010043361565,4.290550534154411,4.2943475130681845,4.295594359782128,4.294688101294687,4.290986467995391,4.285921231333553,4.279399736031506,4.2761785778370704,4.27219947254647,4.271390788034755,4.27073789648972,4.268979000899956,4.267582569518664,4.265773609367768,4.259269830503349,4.254955767611833,4.249755239420225,4.244951859919064,4.241461646718153,4.239348828493439,4.239576717462558,4.239899257056834,4.238572035679049,0.12053535818537127,-0.008826690678256607]},{"i":18,"j":17,"theta":[4.062610674584789,4.060016956357753,4.060791826722185,4.056821453902822,4.055048277375033,4.053946592938752,4.053500381003616,4.0523280349079505,4.051912452979325,4.051122363036769,4.051696031074696,4.046641210572108,4.042384814825905,4.039615314879139,4.037292313753761,4.031631561551071,4.02705144376391,4.019360480094379,4.013448579402864,4.004355310754211,3.994576168157378,3.9839723192595886,3.9697687051861195,3.956517315568012,3.941032931176257,3.918851113572983,3.897172905665595,3.8749574645448455,3.8554080184474295,3.8385081516217556,3.822767694738454,3.8092019082201833,3.7978389952022336,3.7884654495047636,3.781117989608952,3.7780771736745042,3.775382284769441,3.7752809847762747,3.7782405899215363,3.78568855722489,3.7952590373946324,3.808503642184636,3.8226374615961394,3.8386277016575026,3.8551960828877645,3.869818484497664,3.885242219822168,3.8971799896989294,3.9100585920367115,3.922162663290241,3.9265191250080766,3.925558107936906,3.919017429814482,3.910814488465594,3.898824896152935,3.885593102701447,3.873015582536654,3.8629968559088,3.8531116383046866,3.8468483365903023,3.8419118444833744,3.8415888883967155,3.8455459024406493,3.849461351475895,3.8554856940275344,3.8630217047668913,3.872972920455029,3.887008545613498,3.903212518305535,3.921439658295193,3.938817021519764,3.9564600461817876,3.97511253132958,3.992532580105401,4.007088782978149,4.017862508214837,4.026508848752666,4.036153384340216,4.043810795595744,4.047467914343277,4.050554416832208,4.054741450079438,4.0600907344417,4.066930752748201,4.075486887806247,4.085260246336003,4.090395942416239,4.094345948769596,4.0936697427104844,4.090232457988322,4.087607873427848,4.0852569995166315,4.084269980091552,4.082132250824797,4.082562179066926,4.085316196872103,4.088685233294272,4.091719490289622,4.093964321877006,4.09507837213406,-0.4566915601028645,-1.408464932682056]},{"i":19,"j":0,"theta":[2.9661905945550995,2.966295060125409,2.9642545022552214,2.9623090291045457,2.958199230159012,2.954155280614673,2.951157755055069,2.947567310802869,2.943991825736098,2.940039314842769,2.936066076376127,2.9313033924321856,2.9274789266349375,2.9240748410705177,2.9210753383257204,2.917216572531972,2.91298079174307,2.908848610219708,2.9048012422554206,2.9018204220862307,2.8983928820411142,2.895003457072986,2.8912623224703693,2.8876532667824586,2.882035922111653,2.8767612376243394,2.8723071279373165,2.86928064941976,2.864920744723774,2.8604611709258636,2.857386148929765,2.8556870870527944,2.854862807413662,2.8554177382442867,2.8578646521846265,2.860102656949726,2.8636588838904466,2.865446473244615,2.868627307088128,2.8732532349637068,2.8775192214790524,2.881758766888121,2.887325321614537,2.894605669161876,2.902281844643243,2.90933843908648,2.916326552562356,2.922395131647214,2.928610148113034,2.9345005695688027,2.939719017391637,2.941290098228016,2.9405962454096226,2.938384174637305,2.9352861245175403,2.93266616697558,2.929614447368466,2.9269480719441496,2.924968744507444,2.923967592714402,2.9231043506258674,2.922405877617301,2.922143083833162,2.9213336084012247,2.9208634596940475,2.92224196651645,2.922984450183798,2.9238513469708685,2.9241021384233603,2.925242253155921,2.9262803126925245,2.9252237414796696,2.9245696448799934,2.923316554643878,2.921459870898709,2.918991926921682,2.915902028545038,2.91280147216192,2.910676418997725,2.908142449831147,2.904188215078781,2.9017958501095134,2.8999546166635954,2.900406268967549,2.9021529576306926,2.903202705077275,2.9040603531945903,2.9062298593595304,2.907971167685696,2.9102922744163227,2.9130788442610696,2.915843704013232,2.915974612251858,2.915097183823744,2.913207377906255,2.9121714921377766,2.9134847648066655,2.9141532436933715,2.914930011321182,2.914818650997,-0.15567227273742942,0.310639045030797]},{"i":19,"j":1,"theta":[2.7694134336846616,2.770150765397778,2.7693783735108455,2.7680931817968513,2.7667900751810346,2.7640888755919906,2.760228864877145,2.755319775512863,2.75059227557205,2.747277842739795,2.7456135550067615,2.7418429602897514,2.738201447525151,2.735674971470939,2.7337538497126554,2.7316807727011465,2.7291978866631417,2.724795816299874,2.720457923891305,2.715667941086521,2.7129080278516247,2.7099181608293486,2.7079375905554515,2.7054595269151367,2.701725512711495,2.69722265602762,2.6946855521624626,2.6923565263414555,2.6894791832887224,2.6872957455610798,2.6858018218737487,2.683746609204053,2.683128571660959,2.6829531931223447,2.6838548149729884,2.685099654028919,2.684333963469437,2.6828263168370468,2.682098716236645,2.6811842079025823,2.6788757267943373,2.6787246820870076,2.678309294423138,2.677981408747859,2.6775015107253286,2.675299950333816,2.6742373442320715,2.673143680656307,2.672921375899333,2.6715696250053607,2.6693335371937996,2.6674550365571172,2.6664273526017217,2.6654967867269406,2.66520076908547,2.6648493603185197,2.663724210704421,2.6608206954004037,2.657593176185081,2.655209764863566,2.6535591016939466,2.65200448861263,2.6516362980576935,2.6515294929712168,2.6522442783246603,2.653831004299561,2.656582930275565,2.65991436599526,2.663860383984095,2.668828302403402,2.673850225796414,2.67870548886865,2.6824205119302333,2.6852657655326264,2.6891320975324255,2.694287941280419,2.699380616055939,2.702931591059866,2.7067061267305945,2.7089699225358554,2.710732716583696,2.7115021095387526,2.713531761580019,2.71607991251716,2.7191566458710996,2.7215239713246215,2.7234411588840057,2.724415723617503,2.724951551745284,2.7256758214895607,2.7265914014129082,2.7277018695724715,2.728511534372031,2.729148543410158,2.729615374503031,2.7301638463253055,2.731796084671357,2.732268370736852,2.732332532938717,2.7327388289938948,-0.8922433253440692,0.35602043720924026]},{"i":19,"j":2,"theta":[2.579383977695747,2.5799312462569914,2.579777592872066,2.580422516435952,2.5816181523791504,2.58186845904389,2.580674275956847,2.5791566737899894,2.5765606659861535,2.57450273143876,2.5726011434996248,2.5720997106641224,2.5723718454067783,2.5729185084854613,2.5724915801100807,2.57133977686318,2.5699594762123463,2.568096354880055,2.5664945739656995,2.563899224709322,2.563302264845804,2.5632022670589394,2.5620995632031986,2.562241416712039,2.5628793698325874,2.563266884770248,2.563657008267363,2.564053306701469,2.566460023982428,2.5676388215908093,2.569348457097588,2.571850855295668,2.5744124079512503,2.577802113075644,2.580544862194785,2.583542445303583,2.5865777868925957,2.5883158244037627,2.590800966713698,2.5930919789902616,2.5952625051407088,2.596156483491647,2.5986408462591206,2.6023765095200395,2.6053323695632327,2.6082989179023572,2.611549743145128,2.614145939059556,2.6166560222479913,2.617838572609865,2.6179476397740857,2.6161085974769898,2.6140651493092677,2.610935312597029,2.6078079931253964,2.6046500492444666,2.6014334012445084,2.598633749979624,2.5947312896469823,2.590204856303253,2.5872830661697814,2.5834513742507417,2.5794433203414875,2.576742753076361,2.5745885353217344,2.573471851742346,2.571387694339216,2.5698281887389633,2.5690374234694793,2.5678871856331087,2.5676232319493297,2.567119320782517,2.566248513292881,2.564257742853366,2.562265356592041,2.560014749572154,2.5587485257532583,2.557712508059595,2.5576532861562056,2.556820617930557,2.556711778150147,2.556326385036776,2.555913172467081,2.5547207905336218,2.552495386489739,2.5514797978937764,2.551420757736613,2.5513180698462494,2.5516713996419673,2.5524818759419405,2.554752095870734,2.5557393519966753,2.556446819951835,2.556376777199743,2.5575289968375743,2.5584071928244794,2.559014196147396,2.5576019672987944,2.555415946915885,2.5546990901445437,0.03259368119537548,0.5351609295717384]},{"i":19,"j":3,"theta":[2.7489262515831454,2.750082705337313,2.7501501309748537,2.7503787895051683,2.74951957190056,2.74856911379143,2.7490236961252625,2.7486350871389784,2.748901759499624,2.7493247426948026,2.7474056738579975,2.745137040670016,2.7422599790221027,2.7372632760904385,2.7318775495552465,2.723832007919108,2.7158458109712966,2.7081385713289947,2.700931165576443,2.69344652403165,2.686156708394647,2.6782846541507275,2.6689263115782884,2.659047418022858,2.649737071494862,2.639961604818222,2.6299358723406105,2.620623997480431,2.6119926483889797,2.604760781673058,2.599651912860106,2.5948963150690916,2.5912248379781366,2.588871120755226,2.5873220650145643,2.5865657752163225,2.58734108291303,2.5903894142678534,2.594956496645183,2.602038983962462,2.610136560794823,2.6209955717593316,2.632862834747318,2.645977523268284,2.6605689360603146,2.674103507966055,2.6860223227935505,2.696484683011573,2.7066539223528983,2.714692929281973,2.722381929341833,2.729500060333229,2.734699497162638,2.738125212342344,2.7417060286273696,2.745607171352854,2.748963001473536,2.75284573411481,2.757002184015112,2.7604649307924802,2.76441431044852,2.767427099121197,2.768715862623778,2.769747324040477,2.7711208671013647,2.772318975863029,2.772578582745852,2.773386812438855,2.7742361144301793,2.7757465054793387,2.7761675335709453,2.7776208001868334,2.778858197899037,2.7781316274258008,2.7771857510078153,2.775014886602468,2.772608852321221,2.770456870969652,2.7670494580204545,2.76537234482883,2.7616683324438216,2.7586723211558732,2.753872151770563,2.749248681948715,2.744783607139919,2.7404593665181123,2.7370090563928735,2.733919244196586,2.730927950763939,2.727023627390838,2.7236912807331266,2.719168163407482,2.7149370595881366,2.711981939269667,2.7087916452977816,2.707354174155161,2.705914126002376,2.7044661011453632,2.703004679434697,2.7027743998068843,0.3524665160434216,-0.2111166741822861]},{"i":19,"j":4,"theta":[2.8623159890499825,2.8619414926755007,2.8611908668977954,2.860810831306222,2.859049727158596,2.857649869546386,2.856105160775542,2.853658882652668,2.8513004158950177,2.8482695486186844,2.8450531928078067,2.8413875046391324,2.8387567619948664,2.836149724939492,2.835055289120901,2.8339688212504024,2.8336357352798895,2.831054662948112,2.8287147054399737,2.8254810294828085,2.822340075891683,2.819653747459768,2.815660930412037,2.811845126608137,2.8084406994601716,2.8069338536682817,2.8060687900197947,2.8063424992127395,2.805506849071813,2.8048093238847516,2.8057482484805925,2.806579064496189,2.8065572149761224,2.8056851793188846,2.8064626397496757,2.807397067316828,2.809497808764168,2.811780662447922,2.8145142600396422,2.818221812074347,2.8220591502952628,2.8270622308250006,2.8311529978155185,2.8348822321933453,2.8378092316471824,2.841502900272146,2.8456779877723,2.8491996831712965,2.849789866487494,2.85070108717303,2.8486872844413864,2.847614757407159,2.846978879230007,2.846026909098408,2.8453863556130092,2.8442583063900537,2.842700479807426,2.8398806101050433,2.8383256348014005,2.8376843249552945,2.8372276721342438,2.8374722781618837,2.8374336487997898,2.837372930909455,2.8367986964117002,2.836715397889001,2.836878051185298,2.8359165338423105,2.835080021051365,2.8359924979930318,2.8359098236842795,2.8363331890237804,2.8377655985687005,2.8394640953296366,2.840936663255806,2.842940171741659,2.8453586518462317,2.8489528392122616,2.8521134911202943,2.8556044844496395,2.8589411288567335,2.860388078204501,2.8617017474009065,2.861387955561396,2.8614453922792804,2.8623743564876416,2.863178948371848,2.863612719020632,2.8634275910608054,2.862872771144055,2.8614458433935384,2.8606405760069644,2.8589534583557423,2.857127133531389,2.856153649600462,2.8535287751119194,2.8504911135149595,2.8505275121716767,2.849888130310458,2.8490702054161114,-0.1011334329300683,0.1048188515437946]},{"i":19,"j":5,"theta":[2.975914884444164,2.9748167728582473,2.9751151698110796,2.974311536624024,2.973151938707254,2.9713807042369464,2.96698918243897,2.96395599713327,2.9605164361670764,2.9589038704646238,2.9586105253319914,2.9578849909792777,2.953723777931569,2.949356900463058,2.9452634757006577,2.941174013731487,2.938569125787621,2.935186511128369,2.931385243897584,2.925897494562934,2.919072638141768,2.9118790027167534,2.904533447726018,2.898502391838556,2.89188347897438,2.883396891922384,2.875129686604992,2.8660452518180657,2.8571037371047088,2.8487663390510463,2.8407472897002197,2.834012586551849,2.8282840953258046,2.8225382990232126,2.8182519623121003,2.8156583788895535,2.8149983518415946,2.8172712560424946,2.820489359238728,2.8251697282751183,2.829836701339199,2.8370160085914615,2.8467460185784668,2.856828730748561,2.867696192734369,2.877788440436035,2.887172815619214,2.895045755941745,2.9036897784411573,2.9105191328484343,2.9148150698774646,2.9179723571090954,2.9202555769099057,2.9215503033687678,2.9229775115033916,2.9242682844866863,2.9251587893834032,2.927512740472109,2.927329185534075,2.9273478900731007,2.926061657851053,2.9252087960130146,2.9260309142047016,2.928028432454624,2.930458028365332,2.9323290072059662,2.9341485291647023,2.937423883267519,2.941669517640589,2.945404741002549,2.950646684556233,2.9559198743761077,2.9612492185195456,2.9656601085877745,2.9694236759002655,2.9713080406665955,2.9715722513443175,2.973217489479027,2.975751707938623,2.9771872464439464,2.9805310948134176,2.983549653101558,2.9867577779978096,2.9881713172458175,2.987547261403337,2.987382499777934,2.986926203779558,2.986426102400672,2.9866297106589528,2.9867880318188806,2.986151846129933,2.985967998674287,2.9847355764861647,2.9826984790752564,2.981596641030774,2.978924622021192,2.9739192670584016,2.9708060279802573,2.9693196981430754,2.968703034234987,0.027645868225501597,0.031781764069488426]},{"i":19,"j":6,"theta":[3.311511460002684,3.313118106907372,3.314842428579103,3.31732128091144,3.320321743029563,3.3197395449890927,3.3203206683537076,3.31906914161628,3.3184763255532808,3.3177881419653747,3.315499861595783,3.315595740182187,3.3150764719579078,3.3144385266030407,3.3146775718626005,3.315545324093329,3.315797847749319,3.316437000871735,3.3169673397043318,3.3187677167353304,3.3201008100457945,3.3218511600096794,3.321281303686813,3.3187628307441948,3.317154007746171,3.317069609990893,3.315510188769819,3.314466446028082,3.3140580582956622,3.3142846085639164,3.315900733075894,3.3175465336853946,3.3197384779335413,3.322373314540409,3.3244778173170797,3.325202565548556,3.3258166570304746,3.326842463009657,3.329185490579699,3.3322674003904247,3.335649085545958,3.3404053271199636,3.343761335405335,3.347327269974357,3.351491361212381,3.357181650786562,3.360135654032574,3.363507878407084,3.3648526920841557,3.3629298146345667,3.359350352576572,3.3559635140540784,3.3502449800181195,3.3441538752599613,3.337170870156768,3.330404523830038,3.3241819822118277,3.3180576813017137,3.3120658514932653,3.3052251433648654,3.2972856429514046,3.2909800682420096,3.2857941822405494,3.283465100963197,3.2809940960894286,3.2781278168375185,3.275232439550335,3.2732967327248508,3.2724390620146386,3.27215853806756,3.272957016764788,3.2749676392354132,3.2764559159607547,3.2763084385419057,3.27640060062697,3.2764840783587252,3.2769352548519723,3.2790077639046573,3.2793408477842134,3.279687110720927,3.2804241583726417,3.280807126166004,3.2815887460095974,3.2847743618202263,3.285885317890491,3.2866791227815306,3.2899111524026674,3.2914781121179097,3.2922655663663916,3.2934038420553247,3.2952756249105417,3.297393550316818,3.2990219367872866,3.3001718140598895,3.300600982451482,3.2990623594107333,3.2962955234275646,3.2955317684232788,3.2962659421298337,3.2977530032164983,-0.12224320401998884,0.1599745958008262]},{"i":19,"j":7,"theta":[2.951528581245876,2.951562369588658,2.952380102008695,2.9529856922120605,2.9548820407676786,2.956078241553599,2.9585800399608826,2.9623994686376744,2.9663049622745272,2.9698154434704405,2.9726979833320493,2.9763416429985776,2.9805142541938476,2.982361316427105,2.984641926511605,2.9868673390917184,2.988798557951139,2.989695146539609,2.990061537283331,2.990899523654246,2.990713237705961,2.98950170648014,2.988633847258215,2.9871052736269674,2.9860333053566652,2.9824125065262295,2.9779748218157267,2.9754482028647304,2.9738199940669743,2.9715818893160124,2.9699725246292483,2.9674835013593244,2.965852003622827,2.965069204683972,2.966630145558626,2.9675408952485003,2.9689289485507953,2.9702985723487787,2.9725282448405754,2.9758747276045807,2.9815990743533365,2.9877225028330003,2.994016352342168,2.9982504028839747,3.001931100214697,3.005558039656214,3.008250267548994,3.011990466047583,3.013937621776232,3.0143516395657373,3.013109627737031,3.010205263140892,3.005748790456373,3.000717652330715,2.9959004601829324,2.989104957897325,2.9812638841398242,2.973937667856223,2.96719553869788,2.960739400022417,2.9554012462848536,2.9516463467356773,2.949449759585542,2.949295635793402,2.950929114936936,2.954104811139338,2.9580854588724934,2.9613882628801265,2.9647776452082835,2.9692688308670987,2.97488272410071,2.980146024621673,2.9880840145316565,2.9939854919492315,2.99812948329265,3.002036445155041,3.0062257861709645,3.0104684646807596,3.011285834351994,3.01055694222905,3.0094030079816467,3.0078181166883375,3.005919192471225,3.0035715964047625,3.0002634545915683,2.9958531004974174,2.990818412816841,2.98600926412836,2.9811517728984764,2.978471936299921,2.9767065600068556,2.9735969705264367,2.9726279324090608,2.972544705537702,2.971846880706639,2.9705310478998928,2.9689657858366605,2.968393463759323,2.966936296315622,2.9650871992440093,0.04171613884453222,-0.03169307523704293]},{"i":19,"j":8,"theta":[3.318113361717474,3.31951543004242,3.3213292548190605,3.322067389501106,3.3254849539387075,3.327105679295016,3.32994085528849,3.332010270081389,3.333578410842472,3.336406285496237,3.3392637760714634,3.3414210386941714,3.343393349897341,3.34544472468861,3.349089785713155,3.3522295478101567,3.3551365429169797,3.358456747367831,3.3624642206632624,3.3656881284838076,3.3686521665349245,3.3726283328807662,3.375521213058946,3.3783527721652473,3.3818948310883306,3.382174813703598,3.3816965739385125,3.381208890255565,3.3800861252530683,3.3775738047213912,3.3739083174764737,3.371819002017956,3.3655485440091226,3.361061385033068,3.3568379643290056,3.351614385751283,3.3468742877847117,3.3418609182402794,3.3385733665847077,3.3370332568162935,3.334787984452283,3.331896895751412,3.328436847198125,3.3271346129835844,3.323147049332446,3.3182871299333736,3.3121801350936653,3.308160337936208,3.3057242388627874,3.3013552105682247,3.295148534045474,3.289937212860735,3.2831861862357923,3.278225305364342,3.2721761548620383,3.2665478924679903,3.259466767636973,3.2534164492909636,3.2466308252111493,3.2417091653438983,3.237508806286967,3.235638699888725,3.23484523429447,3.2341297919840923,3.2351178328683923,3.235819502225738,3.237742282086789,3.240650753906017,3.241440294336193,3.2436173856392676,3.2449470750765768,3.248188759880917,3.2501139456189403,3.2529855653771307,3.257322575724185,3.2601534051933627,3.26424671826009,3.267879427027905,3.2685754866210646,3.270589588851638,3.2726850707627326,3.275250812120656,3.2790538142752093,3.2829943168044298,3.2850985617826733,3.285505613737962,3.2864682129558602,3.2883678099964406,3.292217132622428,3.2952920301718103,3.298113222920341,3.299699776583204,3.3020624381579795,3.3024672400240123,3.3026669351711186,3.301912882949442,3.302699962356933,3.303283526978203,3.305167544160532,3.303614838151315,-0.03820620348437984,0.2369004733157406]},{"i":19,"j":9,"theta":[2.4426708403016817,2.4427967755718996,2.4430490094895547,2.4429282691794034,2.4431842092578937,2.445067568605327,2.448083774795108,2.44999154040325,2.4502963925016195,2.451749221329153,2.4503542491099712,2.4501074415913866,2.4487580982221298,2.4465523307492645,2.444483787717809,2.4429215337907655,2.4411111107125936,2.4404223655871533,2.4408533862628494,2.4414054934618314,2.4418303800825703,2.441004404846813,2.441175371642458,2.4414689986840554,2.4416364213843633,2.442178495704256,2.4430972619027784,2.4438959832258034,2.4440777565470104,2.445394128149274,2.4453502124954327,2.446947571675913,2.4489430014169007,2.4519700893693233,2.4560412564206238,2.461298070218841,2.46726202879806,2.47370862224259,2.480167252446055,2.487170554675502,2.4932569739292583,2.4977174961434443,2.5024699080202377,2.5070668705899983,2.511947345254824,2.517691892400635,2.522155057108223,2.526965379296308,2.53165456878196,2.5359873318754445,2.538477318491557,2.5407573998761954,2.5425848009428815,2.544590324098665,2.546351108231631,2.5483368752376085,2.549986863924848,2.5512098586802017,2.553136589845606,2.555126216839501,2.557893230707228,2.560762926916905,2.5636724737072965,2.5671732736567208,2.570309832379177,2.5731185563086014,2.574629263754259,2.5758631897634037,2.5763371559338157,2.577562739930582,2.580551781027096,2.5840701948587728,2.58763435172004,2.5907597848284345,2.594459804460902,2.5982490382650973,2.601391965451875,2.6024005516221966,2.605529291586213,2.6077896046656788,2.6081898131642602,2.607481796306522,2.605663560034746,2.6024792625878894,2.5996683910223592,2.597221666968017,2.5953810174158702,2.593890385799841,2.591494871713332,2.5881865410203178,2.5862044254446706,2.584791980535783,2.5839445533860066,2.5819093613435284,2.5806796899657916,2.579251492398992,2.576870068791054,2.5752775867438435,2.5744688200580517,2.57344111966065,-0.5233692697874264,0.1630081353061413]},{"i":19,"j":10,"theta":[2.447843854458243,2.446484713573549,2.4465125088587016,2.446427325020171,2.446978921869982,2.4476688995468945,2.449249261114362,2.450224590198196,2.451347727354489,2.4526219491429226,2.4540509803808908,2.4561390083209753,2.4573921561225127,2.457814134109395,2.4589062448221646,2.459921769862811,2.4616137961895457,2.4633624297527366,2.464172994349245,2.4642981195596945,2.4652384917844534,2.4648722867305506,2.4646989523728164,2.464468653654359,2.4636815796206117,2.464086527069533,2.4645611171835125,2.464608585300705,2.4648564325628812,2.466058425694979,2.467972024509012,2.4689829354347923,2.471100647243939,2.4739648434418178,2.4780949215523234,2.4812673490086694,2.4832599035677814,2.4858521686530994,2.4903326558908003,2.4930051949277896,2.495180229618389,2.496807875296427,2.4982331522350867,2.4987047194730896,2.4981329258912583,2.498729781433404,2.4992910965656376,2.500228909344595,2.501963042886468,2.5019987844987126,2.5000862432501014,2.497219588181017,2.495390100287178,2.4922172281853157,2.4882281010994856,2.483157618361225,2.4788940164261217,2.4758517860563085,2.473966750972132,2.4713163262844104,2.469610320834711,2.4681938834689445,2.4665437031902044,2.4648901099495744,2.4639667756252366,2.4637621275151433,2.463518707017603,2.4632304700414913,2.4636424269411847,2.463502573370783,2.463557992141627,2.4635568970352666,2.462747767497694,2.461127043861827,2.4599390503188365,2.4586795915092856,2.4578444266375836,2.456430682850836,2.454433897310944,2.4525979904596675,2.450542420351891,2.4485110634334832,2.4461229138885896,2.4426209754106076,2.4398700845099275,2.438112283023471,2.4374674892688315,2.4366838230961405,2.4357590162153446,2.435065404948142,2.4346009925424905,2.43473944105369,2.434231135570188,2.4340746184233604,2.433269437285619,2.432313292563135,2.4312034578285484,2.430436773070231,2.4292610571213578,2.429422970059111,0.18469278371337297,0.472818288906236]},{"i":19,"j":11,"theta":[2.7633674815139697,2.7635807712994658,2.765258197769334,2.7681564179542404,2.769286959231695,2.770404329475663,2.7717629899887317,2.773118372470754,2.773725904374909,2.775088026473186,2.7769602082804776,2.777099978614352,2.776257917321054,2.775680665716719,2.7753659369899983,2.7763125070888193,2.7783992244040925,2.7793845400052466,2.7791475024202428,2.780437262403072,2.7807591523503516,2.781114644348656,2.7811303960455422,2.7818067579795596,2.7827718293706973,2.784404983751759,2.783463439211873,2.7810691662955733,2.781463488619976,2.7831492868585284,2.7836350368997973,2.783799836187864,2.785397089574453,2.7860618053468595,2.7868012183775326,2.786874171384466,2.78816345933841,2.7894340196927128,2.7928285250032503,2.795877096618072,2.800363244860937,2.8048328149146906,2.8093398735634807,2.813324494358131,2.8163636957403315,2.8199239787262074,2.8231240330227365,2.826114283917281,2.8288244706792898,2.830891045635987,2.8320727623110837,2.831999634313669,2.829421351216693,2.827326982706584,2.8246554786442646,2.822833228937107,2.820630089622334,2.8180351421165026,2.8158863726531065,2.813878250948534,2.8123144392876247,2.811987246055212,2.810433519442255,2.8089269336458496,2.8079848179356737,2.807871663237235,2.806601330246364,2.8066797979810296,2.8068661130993764,2.806292850277588,2.805837958835715,2.805378702441674,2.804791412144454,2.8039511782530537,2.803606493245461,2.802632459373405,2.8030262497412695,2.8030404095549413,2.8039257164004057,2.804936381102389,2.8068270123132186,2.8073557668236244,2.8064000991201667,2.804456260939913,2.802141379565697,2.799696032952151,2.79786025678822,2.7951265892059562,2.793233890328642,2.790924470067881,2.790188944698881,2.789774346420521,2.7889290092305745,2.7891495113739397,2.7864367624761095,2.7827797555157283,2.780913693538519,2.7800810490125882,2.7800284696721818,2.7782557473155776,-0.2801967961301844,0.14658506151600917]},{"i":19,"j":12,"theta":[2.4851225129417394,2.484373172280525,2.4833722465835337,2.481616740422217,2.479851405393241,2.479070974499332,2.479023128119142,2.480457735081881,2.4826290919346725,2.485793710104581,2.48896110170339,2.4923908244281274,2.4948432682677626,2.496825907879405,2.4995948245623087,2.501408524147543,2.5022726458613267,2.50343997058297,2.5035392493460047,2.504321023077284,2.5051629881003485,2.506568114229821,2.5075412129378267,2.5093359194279805,2.5114585854280462,2.513666825027694,2.517218841660491,2.521377426046531,2.5274078232329886,2.535331888499252,2.543428482912599,2.5517283899788574,2.560264783117246,2.568073813897536,2.576192048003542,2.5841606355778053,2.592524818249969,2.600462139125132,2.6070314181226335,2.612921698201812,2.61770764431776,2.6192270447322796,2.618827974043687,2.617880869599211,2.617544187366652,2.616284597367268,2.615518411678732,2.616403066460835,2.616709322750008,2.6164382285910976,2.6160888562470936,2.614660010469474,2.6128968073410945,2.6110432296943435,2.60902959955953,2.606181629367245,2.603956925089124,2.6024477999607076,2.6017547787560344,2.6016105711866033,2.602378121137255,2.601176063796442,2.5989933358515396,2.596692128226339,2.5927604720119612,2.5889318936806576,2.5866910597525594,2.5847785420162754,2.5841864604915914,2.582536666732194,2.580572772853575,2.5781625684116407,2.575297545367312,2.571467845481011,2.567910576686715,2.5653638593224684,2.56156919873711,2.5570141215275792,2.552058783502914,2.5476871505990615,2.54276015332846,2.537012034006654,2.532174528780328,2.5267323512152937,2.5224184041395175,2.51771920125551,2.512620124315931,2.5078553935552548,2.504160338379143,2.50077362974786,2.4974349217479666,2.4943840505365693,2.4916117587502176,2.4888596592402306,2.48636944948997,2.4853836369817306,2.4843992601489,2.4834133649260783,2.483172995822491,2.4834274302217345,0.06033169042666992,0.4351093943480851]},{"i":19,"j":13,"theta":[2.7815040395746244,2.782539872811529,2.785365725464259,2.788493034764619,2.7931844966105257,2.7964592302352167,2.800330639001927,2.804814626209516,2.808429690335499,2.8129408135487646,2.817616768613913,2.8217271107001882,2.8262891195926265,2.829822065331435,2.8330909616394715,2.835109774686999,2.839137217257546,2.842440635613728,2.8445343849583304,2.8461777233130774,2.84537806396032,2.843382402703379,2.8399327208518677,2.835889943506739,2.832487714916054,2.8285877250648412,2.8247999293480546,2.8201102367229285,2.816626354099553,2.8144618114286475,2.8129865881084926,2.811324704873124,2.80985087764909,2.807567506883098,2.805476037862452,2.8032068533963446,2.802518626289027,2.800806915026807,2.8013447455343123,2.8021735923327036,2.803347907416835,2.805314113734452,2.8074177199280594,2.8084074569817723,2.8089390018030738,2.8089662815694036,2.809260536728027,2.809568333360556,2.8079018174441077,2.8061290775515357,2.803742774352026,2.802233048820421,2.7993436756564702,2.79556276680638,2.7922735703753374,2.7874850823860644,2.782695408713382,2.777898838585667,2.772336679145085,2.767994914696512,2.764612624625265,2.761931321156895,2.7599442205671236,2.758146446016337,2.757033218981121,2.755351949806817,2.755347424053214,2.7560207073537577,2.7576252896602087,2.7604181430347663,2.76166079653314,2.7638585628084287,2.766020457135923,2.7671553033578435,2.768517803402148,2.770863529226039,2.7734519514436644,2.775793508874688,2.7771476568372444,2.7790198878399917,2.7809177747697005,2.781598998720497,2.7815663344196513,2.780319670425201,2.7791039941979667,2.779164420677796,2.779001202765051,2.7783636908229106,2.7784993250576178,2.7791586557188923,2.7783443401632053,2.778803103753642,2.7795367946993577,2.7802983688072898,2.781340896079404,2.781668582100742,2.781782752927317,2.7806838694344673,2.780867497925883,2.780834378953801,-0.028311265409898475,0.34631097768612235]},{"i":19,"j":14,"theta":[2.4682367485252033,2.467937168542835,2.469337129134999,2.4711907679857688,2.4740035723673253,2.477033886746935,2.4790407290957135,2.48040509407261,2.48038107329794,2.480593620190065,2.48154340191313,2.4807332985640036,2.478910942102061,2.476570961035947,2.4739564723061642,2.471559818724025,2.468124039459725,2.4643891627278443,2.459094422800484,2.4539745937034327,2.447015122134366,2.4414463129064257,2.4360027377932596,2.4319195855887474,2.428186221141077,2.4252933310909035,2.4237343832379734,2.4225071094739303,2.4213607917625843,2.4200457242683746,2.4195627289131143,2.420041279105701,2.420990253903418,2.4215470509547665,2.4224757676408815,2.4235452256995162,2.4240294157655264,2.4247068180296725,2.4271145781340135,2.4303057452087775,2.4326001370108403,2.4355840158232027,2.4373718108587807,2.4403594626105303,2.44349642697397,2.445803154478667,2.4481492681946353,2.4505582499304817,2.4521159361171088,2.4535768455427633,2.453070222651267,2.4528445948241893,2.4527743064604697,2.4533591533541923,2.4526477701521507,2.4536276165723523,2.4550434632519305,2.4551431585000607,2.455172088319019,2.4553765218666324,2.4555040885478507,2.456302851036187,2.4580233442194404,2.461294196238203,2.4641238954032416,2.4676448998567615,2.472366915745864,2.476303387793235,2.4812155996787646,2.486367884912067,2.492150438545634,2.4968304929082534,2.5015470731593306,2.5055644150705363,2.5090197053580763,2.511673472332267,2.511908825824162,2.5127264465525156,2.5133788208885623,2.5141179347950566,2.5131960494403787,2.512360301993672,2.511358101508963,2.509436349249955,2.507839123307131,2.505811510871959,2.5038472895885753,2.5021904445508056,2.500085911528856,2.4977772713902944,2.4963824986692713,2.4961473564640975,2.4954461302558584,2.494776692524877,2.493637011525466,2.4925236362688645,2.491933199216571,2.4926139160410083,2.492317843992828,2.4927940881164115,0.018102262323078447,0.5750075970350415]},{"i":19,"j":15,"theta":[2.8408075562140795,2.8403399671357548,2.840402790630742,2.841496300232117,2.8446251854026867,2.847552883228815,2.849542007614704,2.8491011557168515,2.8479784397101744,2.847919035111617,2.847922712451767,2.8479895219439064,2.8481197958687985,2.8463141528452423,2.844564882818009,2.841614552435008,2.8392006162537236,2.8363128923088126,2.833439245326394,2.8318176896793665,2.8279416567623232,2.8242951330101485,2.820613248569769,2.8173811859758215,2.813086253058508,2.8104616047351274,2.808247718716228,2.8064371994886703,2.80452484969748,2.8032557136736798,2.802378347666098,2.8016440139960324,2.8000559600868264,2.798365682713675,2.7970765524547683,2.7956965649757155,2.7954871577852183,2.795719608409026,2.797423513723834,2.7983931760331693,2.799555902128667,2.8004794399084876,2.8002498003070415,2.8009734284746095,2.802295555180156,2.8031614035670813,2.8037042752858574,2.8042727870148902,2.8029700641183606,2.800290731460567,2.798223755894266,2.797010646056133,2.7971464265243364,2.7953816538855194,2.793250295561267,2.7907344224205803,2.788316615878149,2.7859814893481007,2.783465259684141,2.7822543946799536,2.779841416462024,2.7792145735124563,2.7781197839075906,2.7773014283127733,2.7780052736403382,2.778233419941496,2.7802362153677826,2.7821462837308544,2.7834709872581476,2.7860904101945576,2.7892649499600117,2.792757335063527,2.7958316678179074,2.797750416022371,2.798521364737487,2.800397616482916,2.8013868332527045,2.8038680483964336,2.8081014606528405,2.8127295564226706,2.817021544345892,2.821245320275049,2.8246685736065977,2.8253056963366943,2.825909367438582,2.827732127919366,2.8295316711480893,2.8310656071041804,2.8298404336046277,2.830100956095115,2.8293482767262432,2.8295792065899366,2.8312947193914235,2.8325020858464507,2.8332064305196702,2.8351607458011787,2.836373345594774,2.8360993966272874,2.8345877310905765,2.8345819107051065,0.011320369164916235,0.3297565779046807]},{"i":19,"j":16,"theta":[3.8093131880821263,3.8093430327449047,3.808153054386945,3.807729832269907,3.809818591932089,3.8134428723569633,3.814643637823121,3.815434481752167,3.8158243563918663,3.8155676622153085,3.815161453030503,3.8168510777656786,3.8190306696597203,3.8180999583013677,3.8159232603357576,3.8156007215769647,3.81462853612115,3.8129954895312106,3.8109328422306796,3.808166964170299,3.8029162636235037,3.800621248159205,3.796255592898544,3.7897697844922056,3.7835908314889326,3.7778992990158557,3.772631137071286,3.7671017896485752,3.7604985935595834,3.7516219431720947,3.745372567845206,3.7409285518568907,3.738360797652071,3.738383041649601,3.7371085441607925,3.7365086577996385,3.7388074875913078,3.7380037401142854,3.7385567871806007,3.7419310416066134,3.7457334013068855,3.751310221684673,3.7572569550444346,3.762523407162305,3.770521522784296,3.7780267255957285,3.7858853402732433,3.7916363762746244,3.7952196321990384,3.7950498897072698,3.7943752610825334,3.7904382469069433,3.7851951826695003,3.777463185029613,3.7698408901696694,3.761056731661201,3.752121573607186,3.7418295469643037,3.7318618024454255,3.7235489157815613,3.716254992472812,3.7103668656331052,3.7045451032093926,3.699707929820732,3.6972890248768997,3.697375685505063,3.697583569891616,3.7006568286576127,3.704495387780488,3.7085083946860298,3.712982969595903,3.719211941888371,3.72550706196306,3.73343165559247,3.7418168738344595,3.7482496780887495,3.7545472582419497,3.7600259834953005,3.7667439938926095,3.774148255882391,3.777568783969285,3.7801676364429904,3.7800980488179454,3.781109100966248,3.784336752262505,3.7865663601876296,3.7910724071782305,3.792529632340633,3.7914541421773453,3.792958977867286,3.794560798272607,3.7982773713599935,3.8001500658520295,3.7963247801228723,3.7953838303031002,3.794816736496354,3.7904921860156398,3.78648719948062,3.7836325283631878,3.782896740995932,0.08066080237181869,-0.15084258679011717]},{"i":19,"j":17,"theta":[3.6562733230104887,3.6567025201905996,3.6585650808767456,3.659879060900981,3.660657220192734,3.661407126115114,3.660636078534116,3.6593365874262886,3.6607460390036417,3.6591281414505157,3.6584671955017836,3.658756810950349,3.656249827746345,3.651921988659281,3.648231543733034,3.6437680553203937,3.640488841340017,3.638737709424001,3.6397481215226435,3.638529863095673,3.6363215598192506,3.633602513375139,3.632847314843255,3.6325492788884324,3.633331176646327,3.6325761611089935,3.63140306195568,3.629677038239346,3.625883396101979,3.620238464694014,3.6176919493938584,3.6144734197270525,3.6115571847438535,3.6071716428893157,3.6055332012883796,3.605885727019644,3.608994058667847,3.6154019482910225,3.620688516438572,3.6270534976155577,3.6338396873397607,3.6419041805798114,3.651254900311558,3.660430215467943,3.6719901710686798,3.684675134700815,3.6964040824317483,3.7056414533450375,3.7095478569500036,3.7110380952833637,3.7108773932834564,3.7090641080553293,3.7044547202370026,3.6952523043398107,3.6854666341640336,3.673078810726549,3.6615850071815483,3.649648212841714,3.6412018568616493,3.6322325415343375,3.6236108518192083,3.615221663996264,3.609585559602305,3.6046303621810107,3.6002950136172935,3.595527860336679,3.593026153337964,3.5925100472810745,3.5938443906931132,3.5920370864405835,3.5915683865482686,3.5924314631876677,3.5946321560519885,3.595938923960652,3.5972374561292915,3.600038648891074,3.6041173647411795,3.609010430510201,3.61488746662657,3.620302545721829,3.626305821327831,3.6298283037191323,3.6331529717201874,3.636686086563508,3.6365860210386147,3.63647674432999,3.6372321562506293,3.6384843789368486,3.639745273597812,3.6412768073154953,3.6394685491087273,3.6373032543005426,3.6348853218949784,3.6310668047008687,3.6260615849903024,3.622197533454998,3.621438427048473,3.619277163091752,3.6161935571573762,3.6146588883264936,0.0789005212690325,0.10005755335238707]},{"i":19,"j":18,"theta":[3.844474059328809,3.8449075655753533,3.8457796331302836,3.847600460170466,3.846891368352245,3.847144066790395,3.849611521217004,3.852572680363645,3.8588123800541756,3.8637793563195615,3.8730326401121,3.883557979921069,3.8922326031806764,3.898912387674416,3.9036795058192344,3.9065929580244383,3.9101889723263015,3.9122624127345573,3.9155892744579095,3.9192113487586777,3.919924318303053,3.917737369299351,3.9131232399550937,3.908274388333606,3.9043807071633063,3.902269344909921,3.899664838383538,3.8959108844873893,3.890712362674039,3.884506945623594,3.8787207797956755,3.87291106194408,3.870010763230898,3.866363967076363,3.860682016932997,3.8572785576901127,3.8566213863449352,3.856588287825661,3.8581924729020924,3.862220545284323,3.8669932561788833,3.8729722416449306,3.8797678430520732,3.8863873522095025,3.8932264522721725,3.900203731150245,3.9077658317447157,3.91302647330682,3.9165496539503537,3.918004535735198,3.919034400651223,3.918902205907844,3.9172312873829305,3.912125631637564,3.907352135692043,3.901689148823903,3.8953167287394685,3.8899353093720417,3.881155369149258,3.872562689888333,3.8658845118760747,3.8612571558188,3.8557246889032313,3.8502015143182646,3.84798204947396,3.8480283863850766,3.8500819359540395,3.852409744017082,3.8577836938974177,3.8645129995174856,3.875924300272143,3.886776852156861,3.894325205975116,3.901660111445509,3.907245721049457,3.911525336501506,3.9153015317532804,3.9176209635933525,3.9177622735575763,3.91747686028014,3.916760841435003,3.9161049913670265,3.9128758970389494,3.9087829547473305,3.905399954495337,3.901934732301137,3.899094267692941,3.895593410331298,3.894888997616365,3.893972340538762,3.891832157037485,3.889442182992307,3.8885231614636835,3.889313855253249,3.8918239137496045,3.895584040132224,3.898390377721386,3.900277478254727,3.902518629930679,3.902141539872837,0.062071548851877996,0.055508137712986384]}],"d_s":[{"i":1,"j":0,"d_s":3},{"i":2,"j":0,"d_s":3},{"i":2,"j":1,"d_s":3},{"i":3,"j":0,"d_s":3},{"i":3,"j":1,"d_s":3},{"i":3,"j":2,"d_s":3},{"i":4,"j":0,"d_s":3},{"i":4,"j":1,"d_s":3},{"i":4,"j":2,"d_s":3},{"i":4,"j":3,"d_s":3},{"i":5,"j":0,"d_s":3},{"i":5,"j":1,"d_s":3},{"i":5,"j":2,"d_s":3},{"i":5,"j":3,"d_s":3},{"i":5,"j":4,"d_s":3},{"i":6,"j":0,"d_s":3},{"i":6,"j":1,"d_s":3},{"i":6,"j":2,"d_s":3},{"i":6,"j":3,"d_s":3},{"i":6,"j":4,"d_s":3},{"i":6,"j":5,"d_s":3},{"i":7,"j":0,"d_s":3},{"i":7,"j":1,"d_s":3},{"i":7,"j":2,"d_s":3},{"i":7,"j":3,"d_s":3},{"i":7,"j":4,"d_s":3},{"i":7,"j":5,"d_s":3},{"i":7,"j":6,"d_s":3},{"i":8,"j":0,"d_s":3},{"i":8,"j":1,"d_s":3},{"i":8,"j":2,"d_s":3},{"i":8,"j":3,"d_s":3},{"i":8,"j":4,"d_s":3},{"i":8,"j":5,"d_s":3},{"i":8,"j":6,"d_s":3},{"i":8,"j":7,"d_s":3},{"i":9,"j":0,"d_s":3},{"i":9,"j":1,"d_s":3},{"i":9,"j":2,"d_s":3},{"i":9,"j":3,"d_s":3},{"i":9,"j":4,"d_s":3},{"i":9,"j":5,"d_s":3},{"i":9,"j":6,"d_s":3},{"i":9,"j":7,"d_s":3},{"i":9,"j":8,"d_s":3},{"i":10,"j":0,"d_s":3},{"i":10,"j":1,"d_s":3},{"i":10,"j":2,"d_s":3},{"i":10,"j":3,"d_s":3},{"i":10,"j":4,"d_s":3},{"i":10,"j":5,"d_s":3},{"i":10,"j":6,"d_s":3},{"i":10,"j":7,"d_s":3},{"i":10,"j":8,"d_s":3},{"i":10,"j":9,"d_s":3},{"i":11,"j":0,"d_s":3},{"i":11,"j":1,"d_s":3},{"i":11,"j":2,"d_s":3},{"i":11,"j":3,"d_s":3},{"i":11,"j":4,"d_s":3},{"i":11,"j":5,"d_s":3},{"i":11,"j":6,"d_s":3},{"i":11,"j":7,"d_s":3},{"i":11,"j":8,"d_s":3},{"i":11,"j":9,"d_s":3},{"i":11,"j":10,"d_s":3},{"i":12,"j":0,"d_s":3},{"i":12,"j":1,"d_s":3},{"i":12,"j":2,"d_s":3},{"i":12,"j":3,"d_s":3},{"i":12,"j":4,"d_s":3},{"i":12,"j":5,"d_s":3},{"i":12,"j":6,"d_s":3},{"i":12,"j":7,"d_s":3},{"i":12,"j":8,"d_s":3},{"i":12,"j":9,"d_s":3},{"i":12,"j":10,"d_s":3},{"i":12,"j":11,"d_s":3},{"i":13,"j":0,"d_s":3},{"i":13,"j":1,"d_s":3},{"i":13,"j":2,"d_s":3},{"i":13,"j":3,"d_s":3},{"i":13,"j":4,"d_s":3},{"i":13,"j":5,"d_s":3},{"i":13,"j":6,"d_s":3},{"i":13,"j":7,"d_s":3},{"i":13,"j":8,"d_s":3},{"i":13,"j":9,"d_s":3},{"i":13,"j":10,"d_s":3},{"i":13,"j":11,"d_s":3},{"i":13,"j":12,"d_s":3},{"i":14,"j":0,"d_s":3},{"i":14,"j":1,"d_s":3},{"i":14,"j":2,"d_s":3},{"i":14,"j":3,"d_s":3},{"i":14,"j":4,"d_s":3},{"i":14,"j":5,"d_s":3},{"i":14,"j":6,"d_s":3},{"i":14,"j":7,"d_s":3},{"i":14,"j":8,"d_s":3},{"i":14,"j":9,"d_s":3},{"i":14,"j":10,"d_s":3},{"i":14,"j":11,"d_s":3},{"i":14,"j":12,"d_s":3},{"i":14,"j":13,"d_s":3},{"i":15,"j":0,"d_s":3},{"i":15,"j":1,"d_s":3},{"i":15,"j":2,"d_s":3},{"i":15,"j":3,"d_s":3},{"i":15,"j":4,"d_s":3},{"i":15,"j":5,"d_s":3},{"i":15,"j":6,"d_s":3},{"i":15,"j":7,"d_s":3},{"i":15,"j":8,"d_s":3},{"i":15,"j":9,"d_s":3},{"i":15,"j":10,"d_s":3},{"i":15,"j":11,"d_s":3},{"i":15,"j":12,"d_s":3},{"i":15,"j":13,"d_s":3},{"i":15,"j":14,"d_s":3},{"i":16,"j":0,"d_s":3},{"i":16,"j":1,"d_s":3},{"i":16,"j":2,"d_s":3},{"i":16,"j":3,"d_s":3},{"i":16,"j":4,"d_s":3},{"i":16,"j":5,"d_s":3},{"i":16,"j":6,"d_s":3},{"i":16,"j":7,"d_s":3},{"i":16,"j":8,"d_s":3},{"i":16,"j":9,"d_s":3},{"i":16,"j":10,"d_s":3},{"i":16,"j":11,"d_s":3},{"i":16,"j":12,"d_s":3},{"i":16,"j":13,"d_s":3},{"i":16,"j":14,"d_s":3},{"i":16,"j":15,"d_s":3},{"i":17,"j":0,"d_s":3},{"i":17,"j":1,"d_s":3},{"i":17,"j":2,"d_s":3},{"i":17,"j":3,"d_s":3},{"i":17,"j":4,"d_s":3},{"i":17,"j":5,"d_s":3},{"i":17,"j":6,"d_s":3},{"i":17,"j":7,"d_s":3},{"i":17,"j":8,"d_s":3},{"i":17,"j":9,"d_s":3},{"i":17,"j":10,"d_s":3},{"i":17,"j":11,"d_s":3},{"i":17,"j":12,"d_s":3},{"i":17,"j":13,"d_s":3},{"i":17,"j":14,"d_s":3},{"i":17,"j":15,"d_s":3},{"i":17,"j":16,"d_s":3},{"i":18,"j":0,"d_s":3},{"i":18,"j":1,"d_s":3},{"i":18,"j":2,"d_s":3},{"i":18,"j":3,"d_s":3},{"i":18,"j":4,"d_s":3},{"i":18,"j":5,"d_s":3},{"i":18,"j":6,"d_s":3},{"i":18,"j":7,"d_s":3},{"i":18,"j":8,"d_s":3},{"i":18,"j":9,"d_s":3},{"i":18,"j":10,"d_s":3},{"i":18,"j":11,"d_s":3},{"i":18,"j":12,"d_s":3},{"i":18,"j":13,"d_s":3},{"i":18,"j":14,"d_s":3},{"i":18,"j":15,"d_s":3},{"i":18,"j":16,"d_s":3},{"i":18,"j":17,"d_s":3},{"i":19,"j":0,"d_s":3},{"i":19,"j":1,"d_s":3},{"i":19,"j":2,"d_s":3},{"i":19,"j":3,"d_s":3},{"i":19,"j":4,"d_s":3},{"i":19,"j":5,"d_s":3},{"i":19,"j":6,"d_s":3},{"i":19,"j":7,"d_s":3},{"i":19,"j":8,"d_s":3},{"i":19,"j":9,"d_s":3},{"i":19,"j":10,"d_s":3},{"i":19,"j":11,"d_s":3},{"i":19,"j":12,"d_s":3},{"i":19,"j":13,"d_s":3},{"i":19,"j":14,"d_s":3},{"i":19,"j":15,"d_s":3},{"i":19,"j":16,"d_s":3},{"i":19,"j":17,"d_s":3},{"i":19,"j":18,"d_s":3}],"hist":[{"i":1,"j":0,"hist":[13,6,9,8,13,9,15,10,12,8,9,11,7,9,4,12,18,10,18,7,8.5,15.5,8.5,13.5,11.5,11.5,7,15,9,14,10,10,12,9,6,12,9,7,16,7,12,10,11,10,5.5,13.5,9.5,13.5,7,16.5,6.5,9,12,18,13,13,6,12,5,7,7.5,5.5,9,11,7,11,14,10,11,6,10,10,8,17,12,9,14,10,9,7,13,13,9,9,7,9,14,11,12,9,12,20,3,12,5,14,8,11,13,5]},{"i":2,"j":0,"hist":[11,4,10,10,8,11,11,9,7,4,8,12,11,3,11,11,11,9,8,6,10,7,8,6,9,11,5,5,7,12,9,1,4,11,2,1,3,7,6,7,7,7,4,9.5,4.5,7,6,7,8,11,13,4,10,9,12,4,4,5,11,10,10,6,11,3,7,11.5,10,9.5,9,7,4,13,8,13,14,6,13,8.5,6.5,12,11,10,15,4,8,12,6,6,10,2,8,7,7,10,10,16,7,10,7,9]},{"i":2,"j":1,"hist":[4,2,3,4,7,10,9,8,7,7,4,8.5,10.5,8,6,4,5,9,5,5,6,6,6,5,10,5,9,5,9,5,7,10,5,5,3,0,6,7,5,6,6,6,9,6,11,4,8,9,8,2,9,6,12,9,4,7,6,14,6,3,8,8,5,3,8,8,6,5,7,10,5,9,9,7,8,7,8,2,5,5,4,9,7,8,6,4,8,9,8,7,5,12,9,8,7,6,6.5,7.5,8,6]},{"i":3,"j":0,"hist":[10,16,10,6,11,8,8,14,8,15,7,13,8,10,11,8,6,11,7,8,12,12,12.5,12.5,5,9,10,4,12,9,4,12,8.5,6.5,9,15,5,11,14,6,9,9,8.5,12.5,10,15,8,16,8,17,17,23,7,7,9,10,12,7,11,7,8,9,10,11,9,12,7,7,7,8,6,11,5,16,8,4.5,12.5,11,5,16,11,11,9,15,12,15,12,11,11,10,6,15,11,15,11,7,10,9,12,8]},{"i":3,"j":1,"hist":[6,8,8,8,3,10.5,14.5,7,3,11,7,3,8,13,4,5,6,11,11,7,8,8,14,4,8,10,8.5,8.5,9,5,9,6,5,9,5,9,10,8,9,11,9,8,10,11,8,13,5,6,12,10,11,9,12,10,7,10,9,7,8,7,6,6,12,5,4,7,6,8,13,8,8,7,11,12,11.5,11,6.5,3,11,9,10,5,10,10,7,9,10,8,8,10,14,7,10,6,14,6,11,10,5,11]},{"i":3,"j":2,"hist":[5,4,4,8,5,7,7,5,9,9.5,11.5,7,8,5,5,5,8,10,3,11,5.5,1.5,5,5,9,5,7,11,6,9,4,3,7,6,6,3,8,6,10.5,3.5,9,6,8,4,5,6,6.5,11.5,7,10,7,4,7,10,1,8,5,11,6,9,9,11,5,9,6,5,9,7,14,8,5,8,8,15,10,10,5,7,9,8,13,7,4,8,8,9,3,10,10,13,8.5,6.5,8,3,3,5,8,7,9,10]},{"i":4,"j":0,"hist":[8,9,5,11,18,6,10,9,13,11,13,8,11,19,13,10,9,9,11,14,18,12,16,15,14,16,13,7,11,8,10,13,11,12,16,11,11,14.5,17.5,16,19,22,23,23,31,20,27.5,15.5,11,6,11,35,485,912,570.5,246.5,122,71.5,30.5,21,23,22,21,9,11,21,9,15,9.5,10.5,12,13,14,8,14,10,12,12,13,9,18,15,10,7,9,9,10,11,10,9.5,12.5,11,11,9,7,16,6,10,10,5]},{"i":4,"j":1,"hist":[11,9,9,8,10,11,7.5,15.5,5,6,9.5,10.5,14,5.5,10.5,9,12,6,9,14,7,11,14,6,9,7,7,8,11,9,7,10,4,9,11,9,11.5,9.5,9,8,5,10,10,7,11,10,8,13,14,9,13,8,8,9,8.5,5.5,8,8,4,8,2,8.5,8.5,12,10,8,7,13,10,12,8,6,13,11.5,10.5,14,7,11,8,8.5,9.5,7,8,11,16,14,7,9,13,8,7,8,7,13,5,10,9.5,10.5,6,11]},{"i":4,"j":2,"hist":[10,9,8,5,7,12,7,9,10,12,11,6,11,11,4,10,11,5,12,8,10,5,5,10,12,8,8,10,10.5,10.5,5,8,6,8,8,10,5,11,6,9,5,8,8,6,5,11,9,10,5,10,13,9,8,10,6,11,6,8,8,11,6,5,7,6,6,11,6,5,8,4,4,7,7,12,9,11,8,10,8.5,6.5,10,10,2,10,7,9,11,4,13,6,4,7,4,7,11.5,12.5,6,7,9,9]},{"i":4,"j":3,"hist":[6,16,10,5,10.5,9.5,15,10,11,8,16,10,9,9.5,11.5,4,8.5,12.5,15,7,12,7.5,9.5,6,8,6,13,4.5,7.5,4,8,3,8,9,10,8,5,6,8,4,8,9,4,5,8,5.5,10.5,7,15,16,10,13,15,15,19,9,11,9,20,11,15,5,8.5,9.5,9,12,4,13,8,11,5,9,12,6,10,5,13,7,6,10,12,10,10,12,8,13,7.5,7,5.5,9,14,11,6,8,7,10,7.5,9.5,10,10]},{"i":5,"j":0,"hist":[16,16,15,13,10,9,12,18,11,17,14.5,20.5,10,14,9,11,8,8,15,12,10.5,9.5,12,19,14,17,10,8,15,18,10,11,15,7,12,7,3,14,13,11,9,10,10,18,15,13,18,18,17,6,14,15,10.5,14.5,15,11,12,17,21,16,13,19,13,16,9,10,7,16,13,12,6,20,10,17,13,13,24,12,6.5,15.5,16.5,15.5,12,15,15,13,9,13,14,11,12,10,8,13,13,10,18,8,12,11]},{"i":5,"j":1,"hist":[8,9,8,9,10,7,10,10,13.5,16.5,7,16,12,9,15,8,16,19,8,9,9,9,6,13,7,3,18,9,12,7,6,6,4,11,10,11,11,11,13,7,16,10.5,15.5,11,11,6,6,14,16,8.5,9.5,10.5,11.5,10,8,12,6,7,5,8,5,2,8,5,8,7,8,16,8,11,10,17,16,7,17,9,10.5,17.5,9,14,18,12,12,12,16,15,8,8,13,11,10,9,11,11,8,6,13,7,11,14]},{"i":5,"j":2,"hist":[9,10,5,10,10,8,10,4,7,8,12,8,7,11,8,5,13,4,8,3,17,11,10,5,10.5,6.5,11.5,10.5,7,9,10,12,9,5,9,8,9,11.5,10.5,8,5,10,3,11,12,10,10,14,8,11,8,11,7,12,5,8,1,9,5,7,3.5,3.5,4,4,1,4,4,4,6,7,7,9,9,7,8,7,11,10,5,7,10,4,9,10,6,7,9,7,10,13,8,12,11,11,5,5,9,9,9,10]},{"i":5,"j":3,"hist":[6,13,8,18,14,6,16,15,8,6,13,16,9,8,8,13,9,17,7,12,5,13,8,15,12,8,11.5,10.5,15,10,13,5,8,9,12,5,5,8,7,7,9,7,7,8,19,14,16.5,13,11.5,9,9,19,10.5,10.5,12.5,9.5,13,11,11,10,12,7,6.5,8.5,10,8,11,6,9.5,12.5,7,14.5,6.5,8,11,12,8,5,9,9,14,11,10,14,16,13,17,9,13,10,4,11,8,9.5,11.5,8,15,16.5,9.5,14]},{"i":5,"j":4,"hist":[7,15,12,13,11,11,14,8,11,14,11,7,9,14,13,11,11,8,11,15,14,14,17,15,8,11,10.5,10.5,11,17,3,8,8,8,13,8,5,11,15,8,14,16,18,13,14.5,10.5,8,9.5,16.5,17,16,10,11,21,26.5,25.5,23,25,20,20,14.5,15.5,17,19,13,14,8,8,6,18,9,6,12,10,11,11.5,12.5,9,18,15,11,14,2,14,9,20,9,11,9,9,14,11,16,13,14,10,9.5,14.5,6,16]},{"i":6,"j":0,"hist":[17,11,13,8,18,19,12,13,17,19,23,10,14,16,15,20,10,16,16,14,13,14,20,18,15,15,17,18,24,23,13,12,11,13,22,18,20.5,21.5,11,14,22,11,17,18,20,18,16,16,27.5,14.5,21,15.5,19.5,17,11,17,18,14,25,20.5,12.5,14,14,14,13,12,11,12.5,11.5,11,20,17,18,13,14,23,11,17,13,16,14,21,15,18,21,16,23,13,15,16,13.5,17.5,17,22,11,25,15,25,17,13]},{"i":6,"j":1,"hist":[13,17,17,11,20,11,15,14,16,21,18,16,19.5,17.5,15,24,15,24,13,14,13,15.5,4.5,17,12,17.5,11.5,15,14,19,22,14,18.5,17.5,18,24,22,25,20,30,41,34,31,24,16,16,18,16,16,13,30,15,14,12,12,9.5,15.5,15.5,22.5,14,11.5,8.5,17,10,11,16,12,13,11,16,10,23.5,7.5,8,16,16,6,12,16,14,10,14,10,17,20,14,15,16,17,19,25.5,18.5,11,12,10,17,16,15,12,17]},{"i":6,"j":2,"hist":[12,14,14,12,20,8,7,12,7,13,11,14.5,13.5,9,14,9,11,16,11,9,12,11,8.5,12.5,13,14.5,10.5,11,7,11,11,14,17,14,15,13,14,12,10,14,6,10,7,10,10,12,19,12.5,16.5,27,14,12,14,16,12,12,10,16.5,11.5,10,15,5.5,9,3.5,12,12.5,15.5,6,8,11,11,17,10,13,12.5,13.5,5,6,12,14,12,15,17,18.5,9.5,14,4,12,10,6,17,8,9,7,15,8,17,18,10,16]},{"i":6,"j":3,"hist":[8,12,15,10,15,14,11.5,10.5,8,20,15,12,24,14,14.5,8.5,14,22,25,15,18,18,18,9,13,15,19,25,18,14,11,9,19,15,13,10,13,19,18.5,26.5,13,19,28,21,26.5,31.5,27,29,20,13,17,13,14.5,22.5,12,11,12,13,11,15,17,10,17,20,15,14,10,7,20,10,15,14,11,7,9,12,16,13,8,12,14,16,13,11,14,19,9,16,17,16,17,17,18,13,19,12,21,18,22,17]},{"i":6,"j":4,"hist":[16,13,13,15,11,9,21,17,14,16,16,17,16,14,13,16,7,14,12,17,21,14,18,11.5,18.5,15,15,10,10,11,8,17,16,17,17.5,9.5,13,25,20,26,14,17,12,18,12,23,20,21,19,13,14.5,17.5,18,14,21,10,15,14,14,14,10,12,20,8,13,11,8,16,4.5,4.5,12,20,20.5,21.5,11,15,17,23,11,12,19,15,16,15,21,13,6,19,14,18.5,10.5,15,12,17.5,20.5,14,17,15,20,20]},{"i":6,"j":5,"hist":[28,14.5,23.5,13,14,16,10,23,18,15,26,22,21,17.5,14.5,19,19,23,13,16,22,26,24,21,18,19,19,18,23,16,17,11,18,14,13,20,15,12,26,17,12,14,13,17,19,15,13,16,23,20.5,16.5,21,27,24,29,20,14,22,20,21,10.5,15.5,12,17,16,14,24,18.5,18.5,16,14,18,21.5,23.5,13.5,14.5,22,23,14,17,21,9,21,16,15,22,14.5,16,17.5,15,26,12,26,23,18,12.5,14.5,12,19,18]},{"i":7,"j":0,"hist":[14,7,16,10,9,12,10,10,17,7,12,10.5,12.5,15,8,18,21,8,11,13,14,12,13.5,20.5,9.5,12.5,16,7,12,13,11,12,12,15.5,12.5,11,13,7,13,14,9,10.5,16,14.5,6,12,17,13,19,17,17,18,13,11,16,14,17,21,29,26,19,30,18,16,9,13.5,14.5,8,13,9,15,10,13,12,9,14,13,12,10,12,11,13,8,15,13,12.5,14.5,12,16,12,9,9,17,8,13,10,9,15,13,7]},{"i":7,"j":1,"hist":[6,6,9,13,11,13,9,11,8,9,23.5,13.5,6,8,9,10,9,16.5,7.5,14,16,11,6,8,6,12.5,15,12.5,8,14,10,12,12,14,10,9,1,6,15.5,14.5,12,14,13,9,12.5,11,19.5,14,21.5,15,18.5,11,19,14,20,12,16,8,10,9.5,9.5,12.5,11.5,10,12,12,12,13,9,3,17,7,11,12.5,6.5,16,8,9,8,9.5,2.5,12,13,14,8,10,9,14,7,13,16,8,11,13,7,10,11,7,13,6]},{"i":7,"j":2,"hist":[7,10,11,10,7,3,11,9,6,9,7,6,12,18,7,7,8,7,9,6,8,6,11,5.5,9.5,5,7,12,8,5,10,9,7,5,11,6,4,9,4,1,13,6,9,12,2,8,11.5,17.5,9,8,13,12,6,10,8,14,3,7,6,5,3,4,7.5,7.5,9,6,5,7,7,9,7,13,10,7,5.5,8.5,13,9,7,6,15,14,12,11,12,8,8,13,8,13,5,10,4,6,5,14,8,7,8,5]},{"i":7,"j":3,"hist":[8,12,6,8,13,11,14,14.5,11.5,8,10,11,3,11,14,22,18,11.5,8.5,13,18,9,15,10,7,10,13,12.5,7.5,13,12,11,8,12,15,15,7,18,7,8,7,12,5,8.5,14.5,9.5,12.5,12,17,15.5,16.5,10,13.5,11.5,13,15,15.5,16.5,13.5,7.5,10,7,6,10,7,17,8,11,12,20,13,9,4,12,6,13,7,11,15,9,7,10,6,9,13,9,7,10,9,11,5,10,8,9,8,16,12,8,4,8]},{"i":7,"j":4,"hist":[13,7,16,8,6,13,9,15,12,11,9,10,12,10,11,11,19,4,11,15,8,17,13,14,6,14,8,12.5,11.5,8,15,9.5,10.5,6,10,9,14,10,10,9,10,13,11,17,20,9,14,18,15.5,11.5,11,17,17,42,70,75.5,70.5,48,38.5,24.5,17,27,14,9,16,8,14,15,15,11,11,9,10,10,11,7,13,11,15,15,13,11,14,18,8,13,9,9,16,12,12,13,10,11,18.5,9.5,14,6,11,9]},{"i":7,"j":5,"hist":[10,18,17,14,13,8,10.5,11.5,11,12,18,12,18,13,14,14,14,13,17,20,13,15,17,8,16,18,15,11,7,19,16,10,11,10,12,9,10,11,6,6,12,15,16,16,16,18,15,15,21,22,12,22,22,20,21,14,7,10,9,10,10,10,13,12,9,15,1,12,8,17,17,4,11,8,8,12,7.5,20.5,17,12,14,15,9,15,19,10,10,17,8,14,15.5,14.5,26,12,14,9,16,15,13,12]},{"i":7,"j":6,"hist":[21,25,9,16,23,12,18,19,16,19,29,21,20,17,23,15,24,17,22,18,16.5,18.5,23,18.5,19.5,16,19,14.5,21.5,22,14,14,12.5,19.5,21,19,13,12,11,25,24,18,23,21,23,21,20,20,18,19,24,28,22,15,30,26,17,27.5,18.5,15,15,19,16,15.5,10,21.5,15,9,17,18,20,19,28,18,16,21,19,17.5,21,27.5,20,18,12,22,22,18,15,12,10,19,14,18,15,14,20,22,20,14,19,15]},{"i":8,"j":0,"hist":[20,22,13,22,13,21.5,19.5,19,14,17,29,18,20,13,24.5,17.5,16,21,13.5,19.5,16,16,24,9,15,16,19,14,14.5,17.5,9,14,14,18,15,20,9,21,17,17,16,17,24,12,24,22,17.5,17.5,24,22,15,14,21,20,17,13,19,16,14,19,18,18,18,23,16,18,19,25.5,14.5,15,19,19,18,13,19,14,15,15,28,17,14,24,22,22.5,16.5,15,18,19,13,16,14,12,12,12,15,14,21,13,10.5,7.5]},{"i":8,"j":1,"hist":[13,14,14,15,14.5,18.5,13,14,17,14,17,16,14,11,19,17,13,13,18,12,13,21,9,18.5,16.5,25.5,10.5,10.5,16.5,10.5,20,7.5,10,17.5,18.5,19,15,16,20.5,13.5,15,14,18,16,18,16,16,25,22,18,17.5,21.5,16,14,19,17,17,22,15,18,14,15,9,19.5,13.5,18,15,18.5,18.5,18,12,14,11,15,12,10,8,19,17.5,15.5,16,14,16,14,23,19,12,16,17,9,18,12,15,12,12,21,23,9,15,6]},{"i":8,"j":2,"hist":[8,9,8,7.5,15.5,10,7,10,9,7,6,19,13,14,10,12,12,13,14,14.5,9.5,7,11.5,9.5,7.5,13.5,7,15,6,14,12,12,7,9,8,13,11,10,16,10,13,3,14,13,10.5,17.5,12,8.5,18.5,16,11,11,16,12,14,12,15,13,10,13,10,14,12,12,14,4,8,16,10,9.5,15.5,12,15,16,13,9,9,17,7,16.5,10.5,9,13,12,15,9,19,15,14,16,14,8,10,9,12,7,9,11.5,8.5,13]},{"i":8,"j":3,"hist":[14,12,18,13,13.5,14.5,14,15,12,15,15,12,15,13,14,15,15,16,14,13,19,12,13,22,12,18,24,10,14,14,11,15,13,13,17,15,10,18,12.5,15.5,13,11,16,15,11,16.5,17.5,8.5,18.5,13,18,11,17,14,15,10,12,15,22,7,11,21,15,23.5,12.5,8,12,15,13,14,15,9,16,18,10,20,20,21,20,15,7,14,15,6,16,22,11,20,18,15,17,9,11,12,14,13,17,16,18,18]},{"i":8,"j":4,"hist":[18,14,18.5,14.5,18,15,24,17,16,13,16,19,15,16.5,13.5,11,17,9.5,28.5,10,12,17,19,12,10,11,19,22,10.5,19.5,9,12,15,15,14,11,15,12,16,14,19,21,13,15,22,17,13,16,27.5,13.5,17,17.5,13.5,12,12,15,15,14,25,32.5,23.5,17,18,27,28,13,16,19,17,14,23,16.5,14.5,18,15,18.5,20.5,23,22,16.5,20,11.5,19,13,14,15,20,16,12,13,11,9,16,15,23,11,13,18,12,15]},{"i":8,"j":5,"hist":[18,20,12,23.5,27,23.5,20,17.5,16.5,20,18,14,18,21,15,13,19,19,22,24,17,16,11,24,12,13.5,14.5,24,15,12,15,11,18,9,8,22,9,10,12,8,14,14,9,8,24,21,19,18,21,17,20,26,21,23,26,20,31,24.5,31.5,12,15,12,18,12,17,12,16.5,22,13.5,25.5,18.5,17,20.5,22.5,17,16,12,16,20,18,16,23,24,33.5,23.5,28,15,20,14,23,20,16.5,16.5,24,18,15,17,19,22,18]},{"i":8,"j":6,"hist":[22,24,27,23,34,26,29,25,20,24.5,26.5,19,18,32,34.5,23.5,24.5,25,30,32,32.5,21,32,29,18,29,21,18,23,20,23.5,27.5,22,25,30,38,17,27.5,28,22,27.5,24,30,26,36,29,44,30.5,23,37.5,39,22,31,35,32,30,23,21,31,28,29,31,18,20,20,20.5,24.5,21,28.5,23.5,25,28.5,36.5,25,21.5,27,26.5,21.5,26.5,28,33,23,24,18,25,21,27,24,27,19,29,28,17,26.5,30.5,25,17,26,25,27]},{"i":8,"j":7,"hist":[24,15,22,16,24,22,20,13,16,19.5,20.5,18,24,19,11,18,21,20,17,34,23,23,18,17,16,18,26,12,27,15,18.5,20.5,18,18,24,25,19.5,21.5,18.5,16.5,28,24,21,24,31,31,29.5,30.5,22,21.5,20.5,35.5,292.5,571.5,547,327,212,145.5,75,54.5,55,44.5,30,33,27,24,23,26,25.5,17.5,23,23,15,15,25,19,23,16,17,21,17,22.5,19.5,19,17,17,18,13,13,19,13,14,16,15,15,14.5,16.5,18,21.5,21.5]},{"i":9,"j":0,"hist":[10,6,9,4,9,8,2,13,7,12,10,5,10,6,9,3.5,11.5,7,13,11,5,10,10,6,8,7,11,4,15,10,10,5,8,12,6,9,7,8,7,10,14,6,10,11,19,13,5,9,7,16,14,13,19,3,5,6,10,9,9,6,8,6,8,7,3,5,8,7,3,6,5,6,7,5,6,6.5,4.5,6,9,8,10,12,5,13,5,9,5,9,4,8,9,4,7,14,8,7,6,6,10,5]},{"i":9,"j":1,"hist":[7,10,9,5,9,5,4,9,5,7,4,7,9,7,11,5,5,10,9.5,7.5,4,4,4,9,6,4,8,9,8,4,4,9,9,5,6,3,5,3.5,6.5,7,7,3,5,7,2,7.5,10.5,7,8,10,10,3,7,6,7,11,6,5,7,9.5,6.5,4,10,10,7,3,8,10,7,4,8,3,6,7,4,7,7,5,7,5,3,10,9,4,9,8,7,6,4,3,3,7,7,4.5,8.5,5,8,4,7,7]},{"i":9,"j":2,"hist":[8,7,7,6,7,2,4,5,3,6,2,4,4,4.5,11.5,4,6,6,7,9,4,0,2,8,1,12,5,3,8,1,5,7,6,10,2,8,2,5,5,6,3,5,3,6,4,3,8,4,2,3,5,2,5,9,7,8,4,4,8,11,5,2,4,3,7,6,4,6,5,4,3,4,7,7,6,6,4,1,10,3,6,4,4,8,3,8,7,6,6,4,6,2,4,5,5,9,6,2,7,6]},{"i":9,"j":3,"hist":[7,6,7,4,5,7,12,11,9,8,11,4,3,6,9,4,5,10,6,11,5,6,8,8,10,6,12,7,5,5,5,5.5,6.5,3,3,6,6,8,7,5,5,9,7,4.5,9.5,6,11,10,7,6,13,8,10,9,10,4,11,8,6,3,7,8,7,7,8,8,2,2,3,8,3,3,4,6,11,8.5,6.5,5,8,7,3.5,6.5,5,6,8,9,9,6,7,6,5,11.5,6.5,3,11,2,11,5,5,1]},{"i":9,"j":4,"hist":[7,2,4,11,5,3,3,6,12,8,3,4,8.5,7.5,13,6,9,9,8,10,7,7,8,11,13,3,11,6,5,11,6,9,8,7,3,7,8,4,9,5,15,9,7,7,9,10,12,7,15,9.5,5.5,2,12,9,9,7,5,8,8,10,6,4,5,10,7,3,9,6,5.5,6.5,8,4,7,8.5,8.5,9,8,10,6,6,9,8,7,10,6,6,5,12,12.5,6.5,6,4,13,4,6,9,4,12,8,5]},{"i":9,"j":5,"hist":[8,13,9,5,3,8,9,4,3,11,8,12,8,8,6,11,13,10,7,7,9,8,14,7,8,14,8,10,9,14,7,13,12,20.5,11.5,9,11,12,13,18,29,29.5,40,56.5,77.5,80.5,71,40,15,14,11,12,13,18,12,2,9,4,12,6,10,8,11,7,8,6,10,7,7,6,10,7,9,8,8,3,8,4,9,6,9,10,11,7,10,10,6,5,4,10,9,8,12,9,8,3,10,6,9,6]},{"i":9,"j":6,"hist":[11,14,11,10,13,8,5,12,10,10,11,12,10,13,6,16,6,15,14,11,12,13,13.5,9.5,13,13,15,17,13,7,14,8,16,12,11,10,13.5,11.5,11,17,10,12,12,8,8,18,6,19,11,17,10,6,14,11,15,14.5,24.5,18,18,8,15,16,11,6,8,11,14,5,7,11,5.5,14.5,13,5,7,12.5,15.5,8,13.5,6.5,7,8,6,11,9,15,12,11,16,5,6,7,15,9,5,7,9,7,11,11]},{"i":9,"j":7,"hist":[11,6,7,8,9,3,10,11,8,9,8,10,8,8,10,8,7,8,11,4,6,15,6,15,6,9,10,9.5,8.5,10,5,5,13,5,10,7,5,6,8,5,11,12,13,12,9,10,10,9,11,11,9,14,5,8,7,9.5,12.5,4,6,7,3,9,8,5,6,2,5,3,11,5,6,4,9,8,5,3,6,5,9,4.5,11.5,7,6,10,8,8.5,7.5,10.5,12.5,8,14,10,8,9,10,6,4,4,9,9]},{"i":9,"j":8,"hist":[13,11,10,12,6,17,14,12,9,12,16,12.5,16.5,7,14,14,10.5,10.5,12,13,15,15,8,12,6,8,11,10,12,11,7,7.5,17.5,11,10,13,18,17,7,14,11,9.5,14.5,6,9,12,10,10.5,12.5,16,11,13,14,11,5,14.5,9.5,11,12,3,12,10,9,11,7.5,8.5,13.5,6.5,11,8,5,10,5,15,12,7,10,7,11,18,13,13,12.5,14.5,11.5,7.5,18,13,9,21,10,11,12,11,12,10,12,11,12,10]},{"i":10,"j":0,"hist":[12,7,16,11,5,9,10,5,10,8,6,6,10,4,7,11,8,9,7,5,6,9,3,8,3,6,7,9,7,4,4.5,7.5,4,6,5,11,5,5,8,5,1,9,5,6,4,8.5,8.5,9,5,9,11,6,7,13,6,5,8,7,4,5,6.5,2.5,7,8,8,3.5,7,6.5,6,8,13,5,8,2,6,4,6,6.5,7.5,13,3.5,8.5,5.5,5.5,8,8,5,3,11,3,8,14,5,8,13,12,5,12,12,5]},{"i":10,"j":1,"hist":[4,8,1,3.5,4.5,5,3,8,4,2,5,5,9,4,3,3,3,10,2,7,7,3,6,5,8,4,6,8,10,4,9,2,6,3.5,4.5,1,1,3,11,8,6,5,4,1,10,5,3,11,8,4,8,9,7,6.5,5.5,5,4,3,3,9,5,5,6,2,4,3,3,6,5,3,4,5,7,4,1,1,5,2,11,6,9,10,8,5,8,12,10,6,11,6,10,6,6,4,6,7,4,10,7,6]},{"i":10,"j":2,"hist":[3,6,8,6,4,3,7,7,5,4,4,2,5,4,8,8,6,4,1,5,2,3,4,7,5,5,5,7,6,8,6,5,4,6,9,5,6,4,3,8,8,3,6,4,3,6,6,5,4,2.5,7.5,6,4,6,3,2,6,3,7,8,6,3.5,5.5,0,2,5,3,5,6,4,7,3,1,7,0,4,3.5,8.5,4,4,5,6.5,1.5,3,3,5,14,9,4,5,4,3,3,3,5,4,2,2,5,7]},{"i":10,"j":3,"hist":[9,9,6,5,5,5,5,5,5,5,6,4,9,9,7.5,11.5,6,9.5,7.5,7,6,5,8,7,4,6,3,8,3,6,5,10,6,4,3,4,10,9,9,5,5,9,8,8,6,7,12,5,7,6,13.5,7.5,4,8,5,9.5,7.5,5,3,4,6,5,5,5,10,6,4,5,8,2,5,3,9,8,5,9.5,5.5,7,3,11,7,6,5,5,7,5,11,5,2,4,12,5,12,2,8,9,6,9,8,5]},{"i":10,"j":4,"hist":[12,5,8,3,7,6,8,5,11,14,3,7,7,7,7,8,7,6,5,3,2,3,12,6,5,6,3,2,15,5,6,4,10,3,7,6,7,4,6,12,4,4,7,7,7,16,12,11,4,9,8.5,7.5,8,8,4,3,6,13,10.5,8.5,5,9,6,10,7,7.5,9.5,4,8,5,9,7,7,6,7,8,8,4,2,9,2,5,6,5,10,5,2,6,5,2,4,4,4,8,12,4,8,6,3,5]},{"i":10,"j":5,"hist":[6,13,11,4,4,11,6,14,12,3,3,6,11,6,7,11,10,7,5,15,6,9,8,7,13,9,11,10,4,7,9,8,9,5,11,9,8,10,9,4,6,11.5,9.5,10,11,11,12,10,10.5,7.5,12,14,7,12,7,9,6,7,10,8,6.5,13.5,7,8,12,8,7,5,9,7,12,3,10,12,8,5,11,6,7.5,11.5,16,9,5,10,7,4,7,7,7,5,14,18,6,10,6,4,8.5,5.5,5,5]},{"i":10,"j":6,"hist":[10,16,16,9,9,10,10,16,14,10,11.5,14.5,8,10,7,13,10,15,10,12,8,11,10,7.5,8.5,16,13,9,16,7,7,6,13,6,9,5,9,12,9,11,9,12,7,12.5,8.5,15.5,10.5,6,8,14
[truncated: 45,063 more chars]
