# Supplementary material for: Reconstructing neuronal circuitry from parallel spike trains
Source: Nat Commun. 2019 Oct 2;10:4468. doi: 10.1038/s41467-019-12225-2 (PMC6775109; doi:10.1038/s41467-019-12225-2)
Supplement: Supplementary file 4 — Source Data [file 41467_2019_12225_MOESM4_ESM.zip › js/neural_connectivity_estimator.js]

export default class NeuralConnectivityEstimator {
  constructor() {
    this._state = 'empty';
    this._progress = 0;
    this._rest = '';
  }

  get state() { return this._state; }
  get oncompleted() { return this._oncompleted; }
  set oncompleted(value) { this._oncompleted = value; }
  get onerror() { return this._onerror; }
  set onerror(value) { this._onerror = value; }
  get progress() { return this._progress; }
  get rest() { return this._rest; }

  start(input) {
    if (this._state != 'empty') return;

    this._state = 'estimating';
    this.worker = new Worker('GLM_CC.js');
    this.worker.addEventListener('message', (message) => {
      const type = message.data.type;
      const data = message.data.value;
      if (type == 'result') {
        this.worker.terminate();
        this._state = 'done';
        this.oncompleted(data);
      } else if (type == 'progress') {
        this._progress = data.progress;
        this._rest = data.rest;
      } else if (type == 'error') {
        this.worker.terminate();
        this._state = 'done';
        this.onerror(data);
      }
    });
    this.worker.postMessage(input);
  }

  abort() {
    if (this._state != 'estimating') return;
    this.worker.terminate();
    this._state = 'done';
  }
}
