# Supplementary material for: Reconstructing neuronal circuitry from parallel spike trains
Source: Nat Commun. 2019 Oct 2;10:4468. doi: 10.1038/s41467-019-12225-2 (PMC6775109; doi:10.1038/s41467-019-12225-2)
Supplement: Supplementary file 4 — Source Data [file 41467_2019_12225_MOESM4_ESM.zip › js/input_parser.js]

import util from './util.js';
import InputError from './input_error.js';

export default class InputParser {
  static shape (str) {
    const ar = str.split(/[\s,]+/);
    const ret = [];
    for (let i = 0; i < ar.length; i++) {
      if (ar[i] != '') {
        if (ar[i] == 'E' || ar[i] == 'e') ret.push('triangle');
        else if (ar[i] == 'I' || ar[i] == 'i') ret.push('circle');
        else if (ar[i] == 'U' || ar[i] == 'u') ret.push('rectangle');
        else throw new Error('format error');
      }
    }
    return ret;
  }

  static spike_and_hyperparameter(spike_str) {
    const data = {
      eta : 0.1,
      conv_thre : 1e-3,
      p_min : -3,
      p_max : 5
    };

    try {
      const spike = util.parseSpikeData(spike_str);
      const scale = Math.pow(10, Number($('#unit').val()));
      for (let i = 0; i < spike.length; i++)
        for (let j = 0; j < spike[i].length; j++)
          spike[i][j] /= scale;
      data.spike_train = spike;
    } catch(e) {
      throw new InputError('spike train', e.message);
    }
    try {
      const str = $('#WIN').val();
      if (str == '') util.emptyError($('#WIN_addon').text());
      const value = util.toNum(str);
      if (value > 0) data.W = value;
      else throw new Error('`WIN` must be a positive number.');
    } catch(e) {
      throw new InputError($('#WIN_addon').text(), e.message);
    }
    try {
      const str = $('#bins').val();
      if (str == '') util.emptyError($('#bins_addon').text());
      const value = util.toNum(str);
      if (value > 0 && Number.isInteger(value)) data.bins = value;
      else throw new Error('`bins` must be a positive integer.');
    } catch(e) {
      throw new InputError($('#bins_addon').text(), e.message);
    }
    try {
      const str = $('#gamma').val();
      if (str == '') util.emptyError($('#gamma_addon').text());
      const value = util.toNum(str);
      if (value > 0) data.beta = 20000 / value;
      else throw new Error('`\u03B3` must be a positive number.');
    } catch(e) {
      throw new InputError($('#gamma_addon').text(), e.message);
    }
    try {
      const str = $('#t_start').val();
      if (str == '') util.emptyError($('#t_start_addon').text());
      const value = util.toNum(str);
      data.t_start = value * 1000;
    } catch(e) {
      throw new InputError($('#t_start_addon').text(), e.message);
    }
    try {
      const str = $('#t_end').val();
      if (str == '') util.emptyError($('#t_end_addon').text());
      const value = util.toNum(str);
      data.t_end = value * 1000;
    } catch(e) {
      throw new InputError($('#t_end_addon').text(), e.message);
    }
    try {
      if ($('#experimental_data').prop('checked')) {
        const str = $('#sync_min_s').val();
        if (str == '') util.emptyError($('#sync_min_s_addon').text());
        const value = util.toNum(str);
        if (value > 0 && Number.isInteger(value)) data.sync_min_s = value;
        else throw new Error('`sync_min_s` must be a positive integer.');
      } else {
        data.sync_min_s = -1;
      }
    } catch(e) {
      throw new InputError($('#sync_min_s_addon').text(), e.message);
    }

    try {
      const value = util.splitIntoNumber($('#tau').val());
      if (value.length == 0) util.emptyError($('#tau_addon').text());
      while (value.length < data.spike_train.length) value.push(value[value.length - 1]);
      value.splice(data.spike_train.length, value.length - data.spike_train.length);
      for (let i = 0; i < value.length; i++) {
        if (value[i] <= 0) throw new Error('`\u03C4` must be a positive number.');
      }
      data.tau = value;
    } catch(e) {
      throw new InputError($('#tau_addon').text(), e.message);
    }

    // d_s is magic
    try {
      const value = util.splitIntoNumber($('#d_s').val());
      if (value.length == 0) util.emptyError('d_s');
      for (let i = 0; i < value.length; i++) {
        if (value[i] <= 0 || !Number.isInteger(value[i])) throw new Error('`d_s` must be a positive integer.');
      }
      data.d_s = value;
    } catch(e) {
      throw new InputError('d_s', e.message);
    }

    return data;
  }
}
