# Supplementary material for: Reconstructing neuronal circuitry from parallel spike trains
Source: Nat Commun. 2019 Oct 2;10:4468. doi: 10.1038/s41467-019-12225-2 (PMC6775109; doi:10.1038/s41467-019-12225-2)
Supplement: Supplementary file 4 — Source Data [file 41467_2019_12225_MOESM4_ESM.zip › js/sample_data.txt]

-99618.990000
-96536.180002
-95920.130002
-93842.150003
-92885.660004
-92802.360004
-91174.850005
-90904.260005
-89690.890005
-88893.110006
-88496.540006
-86494.760007
-86232.590007
-85821.740007
-84117.040008
-83919.270008
-83637.480009
-82578.570009
-81176.190010
-81070.640010
-80321.800010
-79885.710011
-77631.780012
-77573.690012
-77173.430012
-76869.420012
-76600.290012
-75665.530013
-72897.280014
-68268.090017
-67326.740017
-67169.510017
-66116.720018
-65956.930018
-65074.560018
-62706.330017
-59811.200017
-59038.610017
-55701.850016
-55459.500016
-55313.540016
-55240.700016
-55145.190016
-55092.180016
-53807.090016
-52945.950015
-52832.770015
-52403.390015
-50964.120015
-50917.540015
-50880.470015
-49783.950015
-49513.280015
-46886.460014
-41566.990013
-40054.460013
-39386.210013
-38239.060012
-37671.190012
-36911.640012
-36398.930012
-36189.850012
-35921.760012
-35259.960012
-31559.620012
-31540.740012
-29612.850012
-29357.230012
-27889.230012
-23843.300013
-22690.900013
-22678.000013
-21672.660013
-19187.680014
-17927.670014
-16098.970014
-15380.530014
-15213.800014
-15129.420014
-15108.870014
-14997.710014
-13916.520014
-13679.880014
-12647.360014
-12272.870014
-10223.280014
-8997.940014
-7560.030014
-7551.640014
-4752.390014
-4482.400014
-3232.520014
-592.050014
1692.529986
2372.809986
2682.789986
3520.119986
3988.069986
5039.919986
5537.989986
5550.409986
8062.579986
9177.149986
9323.929986
9720.839986
11280.719987
12351.649987
12832.959987
13590.919987
15725.219987
15783.309987
17279.099986
17517.959986
18154.929986
18167.469986
18859.699986
19482.879986
19749.889986
21316.059986
21627.069986
22928.999986
26235.979985
29199.749985
29892.939984
30365.529984
30901.579984
31428.059984
36778.879985
37197.789985
38348.819985
40190.759986
40474.349986
42978.079986
47212.699987
47282.489987
47376.969987
48564.399987
49283.129987
49488.659987
49776.919987
49850.509987
53988.679988
54316.039988
54351.349988
55521.179989
55593.749989
57025.359989
58085.579989
58109.249989
60095.459990
60113.149990
62699.679990
63436.849990
63601.089990
64205.479990
67799.619989
68244.219989
68871.569989
68971.839989
69142.009989
69245.059989
69861.169988
70080.129988
71191.629988
71866.489987
72590.129987
73434.779987
73448.779987
74783.269986
74879.609986
76158.939985
76581.319985
77054.529985
77902.119984
78845.739984
78922.069984
79345.449983
79545.309983
82781.769982
86391.029980
86771.559980
88078.079979
89160.709978
89816.229978
91172.519977
91205.009977
91860.649977
92527.189977
92936.309976
93776.319976
94003.789976
94650.559975
94913.889975
95354.859975
95946.359975
96229.179975
98467.879973
99312.779973
99621.409973
99854.649973
102487.859971
102538.469971
104938.689970
105755.849970
107439.139969
107468.459969
108608.179968
108729.689968
108843.609968
109044.709968
109193.009968
109595.969968
110590.439967
111017.449967
111267.339967
111957.069966
113614.889965
113803.159965
114147.519965
114567.919965
115470.589965
118142.599963
118420.249963
118461.709963
118942.299963
119186.259963
119688.329962
121780.959961
122609.909961
122831.819961
123191.589960
123359.299960
124211.259960
124304.189960
124725.289960
125265.699959
125280.399959
128520.489958
128999.689957
129140.619957
129422.819957
129840.829957
129880.629957
130190.389957
131409.059957
133414.089959
134406.239959
136151.659961
136681.329962
136968.509962
138693.579963
139045.149964
139378.839964
141091.559966
141918.799966
143516.399968
143562.159968
146251.379970
149049.299973
151735.199976
153157.079977
154233.639978
154337.999978
155238.979979
156128.949980
157443.029981
157450.499981
157494.969981
160611.059984
162448.609986
162476.709986
163426.889986
163973.829987
164813.559988
166163.179989
167733.499990
168672.339991
168952.169992
170080.199993
171833.649994
172606.499995
174327.479997
174652.049997
174665.529997
175160.179997
175246.309997
176073.739998
176680.089999
177481.660000
177548.670000
179046.770001
181438.430003
181639.000003
183201.810005
184270.470006
186889.230008
187922.780009
188505.650010
188903.000010
190797.010012
191125.560012
192805.970014
193789.260015
194726.660016
198023.540019
198325.720019
199214.450020
200077.600021
200246.400021
201783.940022
203789.210024
204817.360025
204906.380025
205828.710026
206406.240027
207070.750027
207566.750028
208622.140029
209861.410030
210438.970030
212235.600032
212244.140032
213153.800033
216764.450036
218033.820037
219436.990039
219461.310039
221467.240041
222030.340041
222363.600041
226343.360045
226520.640045
227291.090046
227704.710046
227941.740047
229460.220048
230883.920049
231090.610049
231446.380050
231803.820050
233743.500052
236112.990054
236719.700055
237180.400055
238109.820056
238814.470057
239625.480057
240095.860058
240110.170058
241447.700059
243738.750061
245544.150063
245969.400063
245997.780063
247963.710065
247978.690065
250178.940067
250854.070068
251554.530069
251883.910069
253709.140071
254014.710071
254912.570072
255331.240072
256094.690073
256103.330073
257947.820075
259428.190076
260806.370077
264038.490080
264562.350081
264920.330081
264927.970081
265131.320081
267401.830083
268542.110084
268831.880085
269982.990086
271171.760087
271177.550087
271409.830087
275140.740091
275443.850091
277182.230092
280695.470096
281499.240096
282252.150097
282576.260097
283141.380098
283406.010098
283865.090099
284127.750099
285224.940100
289277.900104
289938.040104
291894.360106
292687.320107
294848.450109
295057.780109
296659.500111
296827.250111
296943.980111
296997.470111
297951.840112
298362.670112
299864.150114
299950.910114
300124.650114
300928.710115
303389.860117
303939.160117
304507.420118
305948.640119
306721.400120
307611.140121
308151.560121
308974.130122
310672.080124
313081.930126
313328.170126
313347.230126
314704.390127
316844.180129
317304.140130
317478.580130
317694.200130
318731.820131
319197.790132
320954.880133
324206.320136
326586.750138
326931.980139
326943.940139
329173.020141
329181.570141
331166.160143
332059.360144
335267.150147
335472.440147
336706.950148
336964.070148
338068.280149
338698.370150
338755.220150
340645.880152
341285.070152
342671.170153
343078.060154
345325.930156
345375.180156
345693.090156
345860.730156
346238.030157
346866.880157
347326.500158
347396.440158
347490.560158
349506.840160
351448.340162
351648.090162
351653.790162
351661.980162
353957.730164
354782.810165
354793.680165
355946.640166
359030.240169
359042.280169
360442.240170
360458.590170
362250.000172
363089.330172
363500.900173
367056.160176
370440.400179
371975.630181
372472.390181
373985.610183
374545.950183
374578.560183
374772.560183
374980.710183
375308.920184
375969.150184
376572.740185
377975.670186
377987.300186
380376.170189
381098.700189
381761.580190
382787.410191
383578.280192
386049.260194
387274.890195
387387.430195
388321.230196
390033.720198
390039.400198
391068.010198
392512.200200
392835.970200
393434.680201
393993.250201
394005.850201
394012.680201
394429.150202
394510.680202
394521.610202
394950.150202
395140.600202
396288.150203
397380.210204
398193.760205
399404.470206
400129.990207
400342.190207
400415.630207
402134.090209
402637.190209
402649.940209
404218.180211
404240.400211
404543.280211
404550.280211
404677.150211
406181.520213
409101.380215
411360.960217
411513.380218
411940.450218
412164.020218
412475.890218
414199.910220
414841.800221
415531.140221
417161.640223
417586.200223
419133.970225
420047.500225
420934.640226
421099.890226
422193.070227
422306.980228
424235.640229
426006.740231
426084.980231
426703.060232
429536.160234
432135.070237
432707.310237
434348.390239
434784.920239
437162.160241
437217.210241
437227.840241
437348.960242
437840.650242
440085.270244
440097.330244
441453.090245
444017.020248
444986.850249
445391.670249
447448.180251
448447.220252
448461.470252
449034.400252
450501.620254
450532.950254
451373.450255
454034.520257
455066.330258
455838.970259
456766.320260
457306.920260
457896.870261
460975.390264
461124.580264
461495.520264
463312.150266
463611.350266
465028.060267
465727.090268
468256.300270
468956.620271
473844.400276
474295.690276
476343.570278
476704.580278
477180.400279
477187.520279
477344.710279
480170.620281
480184.530281
480498.110282
481512.420283
484081.830285
484286.980285
484958.220286
485935.920287
487875.140289
491733.590292
493935.500294
494267.010295
495913.850296
496727.000297
498010.780298
498564.520299
499563.380300
499644.830300
503212.050303
503524.730303
503533.760303
505268.980305
505648.370305
506592.790306
508491.260308
508654.380308
509717.270309
509756.200309
510807.430310
510982.130310
511044.750310
517077.250316
517112.800316
517172.210316
517248.950316
518276.740317
519432.180318
520226.700319
522410.670321
524311.640323
524363.960323
524973.290323
525568.600324
526674.680325
527024.960325
527035.500325
527562.180326
527614.890326
528537.950327
528618.670327
528793.150327
529124.240327
530655.400328
531843.050330
531857.560330
531867.390330
532008.900330
532099.220330
532147.910330
532212.920330
532804.330330
532899.780331
533839.570331
534580.470332
536535.680334
537608.190335
537937.910335
538611.590336
540222.090337
540273.910337
540320.760337
540678.760338
543484.650340
543670.260341
544907.620342
545009.870342
545975.760343
546607.820343
546821.990344
547351.770344
549870.010346
550405.490347
552416.980349
552627.710349
553375.940350
553865.260350
554749.880351
555469.530352
555943.250352
556888.060353
558090.600354
558573.430354
559457.660355
559916.720356
564197.900360
564780.040360
566590.470362
566628.950362
567093.610362
568478.960364
570787.860366
571103.930366
571114.430366
571125.920366
571464.480366
572134.550367
572564.270368
572898.500368
573475.080368
573594.500368
576147.970371
577244.880372
577752.660372
577759.910372
577950.820373
578504.620373
579563.540374
579633.800374
579838.820374
582398.870377
582545.160377
583050.910377
583211.730377
583725.020378
584990.480379
585019.740379
586160.570380
587751.570382
588792.770383
590587.580384
591185.230385
591435.880385
594080.140388
594442.120388
594593.350388
595194.710389
595919.670389
596946.260390
597659.280391
597926.230391
597943.600391
601225.260394
602515.030395
603178.330396
603748.400397
604250.280397
604356.380397
605209.970398
608496.000401
610776.830403
611393.560404
612113.120404
613215.310405
613382.600406
616097.760408
616549.060408
616578.760409
617063.120409
617104.430409
617629.550409
617770.920410
618160.770410
619483.770411
620541.510412
622180.000414
623416.600415
625023.250416
625447.910417
625629.780417
627449.990419
627934.720419
627951.470419
627958.040419
628077.640419
628089.310419
628722.650420
632795.650424
634455.890425
635602.240426
636512.010427
638557.810429
638980.760429
640979.750431
643675.460434
644229.980434
647964.520438
648418.180438
649155.750439
649582.390439
649609.330439
650486.370440
652688.740442
652801.010442
656958.940446
657816.400447
660044.340449
662297.450451
663339.650452
663350.560452
663509.800452
664518.920453
666267.460455
666968.700455
667026.610455
668231.110457
668551.380457
668619.280457
669547.600458
670265.180459
674053.070462
674520.190462
676268.870464
676650.320464
677845.890466
677914.100466
680040.540468
680515.950468
683264.860471
685375.090473
685388.490473
686644.710474
689526.570476
689818.890477
690868.500478
691798.630479
691837.150479
692074.800479
692814.070480
693982.280481
694587.630481
695413.400482
695738.920482
697611.290484
698566.040485
698978.410485
698992.540485
699163.390485
699380.490486
700300.190486
701201.310487
701536.610488
702002.400488
703298.720489
704767.440491
711187.330497
711602.830497
713421.900499
713523.400499
716641.400502
718778.140504
719101.870504
719261.110504
719613.310504
720568.140505
720584.480505
721329.600506
722152.630507
722601.110507
724774.010509
724816.130509
725405.720510
727492.380512
727779.070512
728752.990513
732746.540517
734091.470518
734524.980518
736212.270520
737204.880521
737315.450521
737960.080522
738220.050522
742047.570525
742330.720526
742429.960526
746496.590530
746680.570530
746970.050530
748762.770532
750413.320533
751434.360534
751641.840534
752101.630535
752226.970535
752806.000535
753027.810536
753644.520536
753771.850536
754391.020537
755526.580538
756187.010539
756408.940539
756436.940539
757000.640539
757447.090540
762946.090545
764355.360546
764614.700546
768290.490550
769686.680551
770030.580551
771653.550553
775455.500556
775647.290557
775919.130557
777639.600559
777881.090559
779213.720560
779406.630560
780637.690561
783304.170564
783998.430564
785025.080565
785094.890565
786190.830566
788208.210568
789247.930569
789728.180570
790412.220570
790524.080571
790747.660571
791378.030571
792179.120572
793626.470573
793701.250573
794059.480574
794315.720574
795910.470576
796764.930576
799189.250579
801319.580581
802761.720582
802779.240582
804241.270583
804342.530583
805512.630584
807014.260586
808246.070587
808841.540588
809207.490588
811453.290590
811723.870590
813669.130592
814971.660593
816302.670595
820525.290598
820533.480598
821110.480599
821458.170599
823378.400601
823722.530601
824385.510602
824654.100602
827979.420605
829197.200607
830657.780608
830700.160608
831947.160609
833164.290610
834784.780612
835131.140612
835251.560612
835911.870613
836778.730614
837199.770614
837742.480614
838618.000615
839679.160616
842172.060619
843830.260620
843996.780620
845063.830621
845291.010622
846561.220623
848229.800624
848424.720624
848730.410625
851016.680627
852552.080628
852860.190629
853106.680629
853334.880629
853400.640629
853711.060629
853851.600629
853862.370629
854135.400630
854512.540630
855136.700631
855149.560631
857237.270633
859066.450634
859378.990635
859579.600635
860208.220635
860948.560636
861329.930636
861925.690637
863180.750638
863842.190639
867631.850642
869044.620644
871212.540646
872000.320646
873301.510648
874298.050649
874465.880649
875307.400649
878429.240652
878701.070653
881206.930655
881789.160656
883476.350657
884429.620658
884884.930658
886030.510659
886096.820660
887527.620661
888210.090661
892317.150665
892834.400666
892946.250666
894968.760668
894988.350668
895222.290668
896002.220669
896554.740669
897655.330670
898485.760671
898808.230671
899338.250672
900355.140673
903076.680675
903599.400676
905337.650677
906346.840678
906520.560679
906895.510679
907078.430679
913055.480685
914299.490686
915278.490687
917523.910689
918367.500690
919044.130690
919235.270690
919547.700691
920011.320691
920035.780691
921785.380693
921879.250693
922198.360693
922998.620694
923039.690694
923875.370695
927181.870698
930109.900701
930706.570701
931339.510702
931890.920702
933653.040704
933666.340704
934226.990704
936179.760706
937051.770707
937829.490708
938394.690708
938608.810708
939631.060709
939644.500709
941462.600711
941971.620712
942282.890712
942963.430712
943236.720713
946054.570715
947237.460716
947488.730717
948423.280718
948451.970718
949575.780719
951041.730720
952763.400722
953011.190722
953311.460722
954755.550723
955453.050724
955460.700724
957312.730726
957832.190726
957865.370726
958188.060727
960225.870729
960237.340729
960328.870729
960399.240729
962407.650731
963805.400732
965323.990733
966022.130734
966351.250734
966520.240734
966532.970734
967434.320735
968045.470736
969552.900737
969645.530737
970941.700739
971006.480739
971744.900739
971902.990739
973316.850741
973675.940741
975763.440743
977906.960745
978498.360746
979818.930747
980576.800748
980586.140748
983947.160751
984704.980751
985095.690752
985919.300752
985925.330752
988048.590754
989529.870756
990588.000757
990680.990757
991607.570758
991833.860758
992658.760759
995837.330762
996543.150762
998613.320764
1002031.940767
1002301.130768
1003000.440768
1003234.000769
1005768.680771
1006187.270771
1006852.620772
1007086.380772
1007470.320773
1011292.070776
1011490.300776
1011800.010777
1012875.750778
1013092.720778
1013102.600778
1013810.870778
1016659.490781
1017358.880782
1018346.470783
1018352.520783
1019965.440784
1021071.720785
1021866.760786
1022403.480786
1024448.480788
1024463.880788
1024660.020789
1025148.360789
1026495.790790
1027239.110791
1027249.660791
1028884.350792
1029325.280793
1030313.680794
1030707.100794
1030950.560794
1031153.920795
1031782.150795
1032421.260796
1032435.580796
1032569.760796
1032997.390796
1033908.310797
1034225.860797
1038449.870801
1038805.520802
1039927.350803
1042872.540806
1043466.390806
1044752.620807
1046364.070809
1046730.710809
1047431.100810
1048669.450811
1048994.700811
1049390.720812
1049652.850812
1049659.700812
1049989.530812
1050626.710813
1051856.210814
1053601.930816
1054481.700816
1059123.690821
1059313.850821
1059849.920821
1061876.310823
1062595.430824
1062766.140824
1063553.520825
1064204.090825
1064303.680825
1064320.050825
1064691.550826
1064839.020826
1064954.260826
1065140.200826
1066130.450827
1066196.860827
1070146.880831
1072820.020833
1072995.820834
1073541.310834
1075886.550836
1077920.780838
1078292.770839
1079374.590840
1079824.400840
1081063.120841
1081130.360841
1081604.710842
1084356.370844
1085096.870845
1086057.980846
1086223.830846
1086787.860846
1087325.960847
1087686.790847
1087710.690847
1088512.560848
1091891.650851
1092545.030852
1094962.320854
1096274.020855
1096292.780855
1096763.610856
1096809.250856
1099941.990859
1101467.670860
1103152.960862
1103431.210862
1104094.160863
1105166.090864
1106352.890865
1106679.890865
1106899.690865
1107518.800866
1107888.900866
1107897.510866
1109411.050867
1109474.110868
1109524.070868
1109551.790868
1110155.470868
1110171.520868
1110613.830869
1110645.710869
1112480.840870
1114666.180872
1118100.690876
1118617.330876
1118931.520876
1119782.760877
1120421.130878
1121833.400879
1122466.230880
1123193.060880
1123913.040881
1125513.750882
1125883.600883
1129653.890886
1129712.970886
1130307.660887
1131546.020888
1132269.800889
1132281.200889
1132675.550889
1133475.330890
1134353.580891
1136544.380893
1138637.020895
1138831.490895
1139670.080896
1140157.910896
1140709.060897
1141070.880897
1141169.510897
1141580.110897
1142837.040899
1147137.770903
1147915.950903
1148346.130904
1150926.730906
1154494.560909
1156148.450911
1157724.510912
1158109.190913
1159383.040914
1159585.800914
1159745.770914
1161147.350916
1161507.740916
1161737.740916
1164960.550919
1165919.830920
1167952.460922
1167964.500922
1168134.130922
1172092.180926
1172645.510926
1173164.240927
1176267.040930
1180198.610933
1180549.450934
1181241.080934
1181316.930934
1182616.020936
1184564.760937
1185298.680938
1186187.660939
1186490.810939
1186602.350939
1187527.920940
1188777.280941
1191664.530944
1191890.060944
1193368.510946
1194492.190947
1195076.500947
1199257.300951
1200114.490952
1202938.690955
1203643.100955
1204025.490956
1205744.380957
1207049.610958
1209446.160961
1209548.940961
1209837.780961
1211757.390963
1212882.270964
1212960.770964
1216241.810967
1216533.900967
1216599.570967
1217305.880968
1218174.910969
1218503.240969
1218915.910969
1219606.540970
1219756.320970
1219903.300970
1220335.040971
1220716.850971
1220998.890971
1222014.910972
1224789.450975
1224984.230975
1225796.370976
1226613.320977
1226628.700977
1226801.110977
1227618.150978
1227626.750978
1228635.510979
1229063.420979
1230666.400980
1234274.000984
1235309.280985
1238939.930988
1238950.630988
1241073.050990
1242325.600991
1243751.290993
1246585.520995
1246596.890995
1247038.910996
1247346.070996
1247358.270996
1247881.800996
1247908.140996
1248153.790997
1248393.450997
1249068.960998
1249771.510998
1250946.740999
1251123.620999
1251777.981000
1251927.651000
1253507.871002
1255480.371004
1257683.721006
1257803.871006
1258437.691006
1260214.031008
1262232.601010
1262494.851010
1264787.151012
1266044.701013
1266346.971014
1267178.571014
1270068.411017
1271019.711018
1273312.481020
1274346.891021
1274364.361021
1274792.191022
1275052.121022
1275291.251022
1277283.911024
1278750.831025
1279539.851026
1279549.121026
1279599.141026
1282394.351029
1283766.251030
1283815.151030
1284013.151030
1284124.481030
1284452.381031
1285253.311031
1286471.741032
1289837.551036
1291955.251037
1294264.061040
1295496.111041
1295832.041041
1296393.061042
1297965.831043
1298826.901044
1298893.681044
1299238.681044
1299571.201045
1300228.271045
1300642.171046
1302435.591047
1303359.091048
1304309.521049
1304432.051049
1304661.911049
1305243.791050
1305670.741050
1305982.231051
1306940.521051
1309232.101054
1310554.821055
1313111.981057
1313343.841057
1313682.401058
1314893.851059
1315936.071060
1316132.061060
1317991.951062
1318559.151062
1318567.181062
1318830.701063
1319356.451063
1319664.271063
1322139.831066
1324074.201067
1324523.381068
1324716.491068
1326498.281070
1326932.461070
1327287.961070
1327638.101071
1327957.451071
1329206.351072
1329495.381072
1329749.191073
1333098.621076
1335494.311078
1336879.901079
1339700.841082
1340021.091082
1341483.621084
1342046.121084
1343686.781086
1343785.591086
1345447.691087
1345860.621088
1346195.891088
1347536.221089
1347761.571089
1348664.611090
1349541.271091
1353018.571094
1353103.111094
1354035.611095
1355703.291097
1355717.591097
1358074.511099
1358195.701099
1358205.691099
1358610.531100
1361037.531102
1361659.411102
1362739.971103
1363220.811104
1364071.471105
1364250.701105
1364575.041105
1365007.751106
1367627.631108
1368034.131108
1368122.391108
1368182.701108
1368832.661109
1369449.471110
1369940.861110
1369968.561110
1370551.781111
1371786.611112
1374344.041114
1374895.241115
1375500.461115
1376650.811116
1380108.341120
1380263.951120
1382100.651121
1383422.521123
1384398.701124
1384409.711124
1385388.371125
1390957.111130
1391327.791130
1391892.931131
1391904.771131
1392807.791131
1393798.641132
1394131.771133
1395321.931134
1401921.281140
1407072.361145
1408010.681146
1413325.191151
1414586.821152
1415386.081152
1415835.991153
1415952.691153
1416012.601153
1417018.581154
1418722.211156
1420418.691157
1421318.861158
1423164.191160
1424707.901161
1425091.291161
1425859.431162
1425885.831162
1426183.611163
1427334.851164
1428394.081165
1428504.811165
1432395.591168
1434884.741171
1436680.961172
1439115.301175
1441968.801177
1442029.341177
1442397.971178
1443253.211178
1443597.731179
1443690.271179
1443831.561179
1444552.161180
1444560.191180
1445007.831180
1446430.381181
1446727.511182
1447755.981183
1449032.761184
1449096.041184
1451167.211186
1451264.571186
1451642.741186
1451988.001187
1456540.571191
1457636.851192
1457926.841192
1459657.651194
1459837.041194
1459937.261194
1460698.041195
1461680.361196
1463819.891198
1464285.991198
1464439.601198
1465369.251199
1465620.451199
1466128.091200
1466256.201200
1467318.491201
1467325.011201
1467886.891201
1468311.831202
1468908.321202
1469226.231203
1469696.041203
1469993.701203
1471250.451204
1471344.041205
1472373.221206
1472520.861206
1472880.861206
1473574.261207
1476593.331209
1478912.131212
1478959.881212
1479355.651212
1480344.791213
1480816.401213
1481191.321214
1481521.401214
1482234.851215
1482763.131215
1485324.151218
1485819.381218
1486941.361219
1488740.211221
1489692.751222
1491258.891223
1491761.211224
1492452.431224
1494581.941226
1496964.521228
1497450.161229
1498497.911230
1498576.301230
1499039.141230
1499328.841231
1499583.221231
1500056.261231
1501874.821233
1503859.501235
1504833.471236
1507603.751238
1508992.221240
1509075.571240
1509569.301240
1509906.851240
1511832.671242
1511914.811242
1512545.011243
1512810.211243
1513239.821244
1514185.351244
1514218.331244
1515933.041246
1517005.931247
1517934.661248
1518992.631249
1519221.561249
1521603.321251
1523708.071253
1524128.481254
1524690.281254
1524771.041254
1525186.191255
1526141.241256
1526893.321256
1527042.481256
1528082.491257
1528773.891258
1529776.461259
1533379.211262
1536531.091265
1540122.891269
1540418.681269
1542602.501271
1543625.131272
1543836.491272
1543951.951272
1545596.471274
1545608.701274
1546413.391274
1549312.781277
1549917.201278
1549923.071278
1551857.161280
1552397.471280
1552657.991280
1553376.371281
1554375.461282
1554585.101282
1554727.781282
1556367.291284
1556389.511284
1557037.461284
1557947.951285
1558535.051286
1561691.671289
1562146.741289
1562544.051290
1566243.331293
1567273.021294
1569494.421296
1569921.341296
1570197.561297
1571163.081298
1571756.291298
1572471.011299
1572483.931299
1572772.831299
1573172.791299
1575614.021302
1576997.021303
1577023.541303
1578111.671304
1578452.401304
1578592.671304
1578787.571305
1578921.161305
1579615.911305
1579655.971305
1580936.921307
1582879.561308
1582943.981309
1583678.681309
1583809.401309
1584444.411310
1585711.301311
1586432.021312
1587551.991313
1587962.781313
1588414.741314
1589401.521315
1589695.301315
1589980.691315
1591185.101316
1591643.391317
1592172.791317
1592395.681317
1593742.981319
1594239.161319
1596383.761321
1597254.791322
1601690.911326
1602005.631326
1603458.401328
1604842.461329
1605110.501329
1605867.491330
1607611.031331
1608289.661332
1609738.211333
1610979.891335
1612898.611336
1613233.911337
1614046.141337
1615004.251338
1616044.841339
1617074.991340
1617977.021341
1618066.171341
1619571.221343
1620835.041344
1623090.641346
1623105.191346
1623970.171347
1626528.831349
1626946.811349
1627343.571350
1627861.471350
1628033.471350
1629033.041351
1630281.661353
1631061.121353
1631096.061353
1631617.461354
1633159.361355
1633482.101356
1634359.961356
1636115.541358
1637430.211359
1638021.571360
1638242.631360
1640907.561362
1642453.441364
1644169.541366
1646268.251367
1648007.511369
1649936.071371
1651344.581372
1651939.561373
1652981.371374
1653518.641374
1655032.651376
1656382.641377
1658532.221379
1658850.421379
1659055.751379
1660381.201381
1661861.081382
1662444.121383
1662927.861383
1665757.121386
1666445.341386
1666795.911387
1668594.201388
1668934.021389
1669354.201389
1669362.851389
1669785.961389
1671762.871391
1671927.621391
1673207.451393
1673713.651393
1674201.041393
1674875.611394
1678118.321397
1678582.191398
1678923.951398
1681082.541400
1681091.241400
1682059.201401
1682265.641401
1684702.361403
1685125.701404
1686802.621405
1686869.091405
1687140.001406
1687646.361406
1687897.131406
1688376.241407
1688576.681407
1688586.621407
1690059.201408
1690380.101409
1690622.331409
1691112.021409
1692320.031410
1693516.031411
1694097.071412
1694109.511412
1695195.781413
1695558.471413
1696403.571414
1698271.321416
1698806.341416
1699698.091417
1701215.261419
1701531.741419
1702077.701419
1702727.171420
1703933.831421
1705682.401423
1706092.491423
1707240.931424
1708656.461426
1708941.041426
1709431.851426
1710153.431427
1710428.021427
1711659.571428
1711753.461428
1711838.331429
1712644.251429
1713877.811430
1713987.401431
1714383.791431
1714585.811431
1715715.941432
1718857.701435
1718907.541435
1718938.651435
1718965.371435
1720451.731437
1721578.001438
1721700.201438
1722408.621438
1723235.531439
1726754.221442
1727919.241444
1728179.681444
1730159.921446
1730334.611446
1731881.641447
1732427.741448
1734414.181450
1735476.141451
1735715.881451
1735920.751451
1736201.361451
1737383.461452
1738383.611453
1739377.361454
1742639.001457
1744189.491459
1744205.411459
1745210.021460
1746421.041461
1748358.821463
1749396.121464
1750173.241464
1750346.351464
1750399.241464
1752462.351466
1752761.711467
1752858.631467
1754187.481468
1754540.161468
1755983.501470
1757064.331471
1757079.531471
1757914.891471
1758648.061472
1758729.031472
1758797.831472
1760131.251474
1760328.191474
1761738.531475
1762481.691476
1762974.521476
1763832.421477
1767698.851481
1767717.431481
1769251.631482
1769264.711482
1769628.171482
1770084.041483
1771228.321484
1773796.481486
1774168.391487
1775090.181487
1775508.411488
1777093.211489
1778057.051490
1781052.131493
1781430.141493
1783120.131495
1783170.991495
1783219.521495
1783640.391495
1785763.621497
1786365.201498
1786503.881498
1787602.061499
1788266.621500
1788791.501500
1789115.771501
1789503.831501
1789521.121501
1790062.701501
1791486.841503
1792457.821504
1793898.161505
1793917.141505
1794575.871506
1794809.271506
1795085.971506
1795226.311506
1795233.751506
1795728.681507
1796650.081508
1797366.581508
1797393.231508
1799305.391510
1801096.211512
1801151.051512
1803956.851514
1804196.861515
1804932.161515
1805313.051516
1806903.991517
1807061.251517
1809085.931519
1809901.561520
1810040.901520
1812124.191522
1813687.691523
1813998.621524
1815209.531525
1816390.661526
1816956.151526
1817727.401527
1817905.211527
1818518.671528
1819801.911529
1821726.591531
1822255.301531
1822457.711532
1822666.621532
1822680.171532
1823427.051532
1823765.371533
1824301.771533
1824311.461533
1824967.361534
1826756.191536
1827569.971536
1829571.001538
1830574.581539
1831629.721540
1832223.211541
1834759.591543
1834766.871543
1834915.251543
1837929.891546
1838146.481546
1838911.921547
1840411.151548
1840846.751549
1842430.511550
1843432.091551
1844362.961552
1844945.891553
1845629.481553
1847805.111555
1849220.041556
1849338.331557
1849943.621557
1850996.091558
1851589.991559
1851847.111559
1852736.811560
1853489.471560
1855207.911562
1855434.811562
1855480.651562
1856083.991563
1857528.291564
1858379.911565
1859802.941566
1859847.601566
1860982.301567
1861825.601568
1861851.111568
1861871.711568
1862666.991569
1863743.061570
1864769.141571
1864832.251571
1864839.421571
1865648.561572
1867995.771574
1868786.211575
1869959.121576
1870400.181576
1870843.501577
1871009.691577
1872438.411578
1872473.251578
1873136.841579
1874319.981580
1875017.461581
1877570.661583
1880610.601586
1882382.941587
1882866.901588
1882878.731588
1883411.171588
1885673.211590
1886173.491591
1886955.101592
1887406.901592
1888896.661593
1891910.481596
1892738.421597
1892948.061597
1893346.801598
1893355.571598
1894212.831598
1894708.551599
1894722.371599
1897465.761601
1897537.501601
1897657.221602
1898067.731602
1898176.981602
1899134.521603
1901155.871605
1901409.641605
1901611.381605
1902638.651606
1903082.751607
1903098.571607
1905722.521609
1905891.281609
1906278.471610
1909693.931613
1910573.531614
1911364.411614
1914757.041618
1915185.881618
1917738.501620
1918361.811621
1918824.771621
1918955.861621
1919729.901622
1919980.161622
1920237.291623
1920277.691623
1921103.081623
1921112.371623
1921297.661624
1921306.861624
1922595.451625
1923432.241626
1924036.081626
1924894.871627
1927021.611629
1927568.041629
1928899.601631
1929256.321631
1930077.391632
1931240.091633
1931271.011633
1931479.471633
1931796.001633
1933626.711635
1934353.501636
1934363.301636
1937659.601639
1938748.941640
1939599.511641
1940303.331641
1940636.541642
1943014.931644
1943500.431644
1943925.331645
1944697.981645
1946512.581647
1946811.841647
1947855.121648
1948101.071649
1949321.821650
1949591.491650
1950309.231651
1950609.631651
1950619.331651
1951717.241652
1952018.221652
1953896.491654
1955696.271656
1957923.501658
1958130.071658
1960162.661660
1961121.281661
1961672.481661
1962035.171662
1962044.421662
1964143.501664
1964471.671664
1968845.331668
1969155.351668
1970161.101669
1971381.671670
1971659.531671
1973153.031672
1973860.401673
1974450.621673
1975558.731674
1976346.311675
1978130.361677
1979420.111678
1979451.901678
1979926.991678
1981351.331680
1981825.931680
1981893.191680
1982976.551681
1984019.741682
1986421.611684
1988995.221687
1989979.201688
1991833.551689
1992061.641690
1992973.161690
1993243.581691
1993736.561691
1994075.321691
1994119.221691
1994469.611692
1996300.431693
1998388.581695
1999523.391696
1999537.511696
1999950.421697
2000372.261697
2000647.911698
2001584.791698
2002305.021699
2003241.711700
2003255.851700
2004088.311701
2004214.961701
2004749.241701
2005271.201702
2005723.111702
2006081.731703
2008445.441705
2010547.431707
2012728.621709
2013621.871710
2013640.121710
2014228.411710
2014243.601710
2015275.581711
2015912.091712
2016726.301712
2016733.181713
2017252.331713
2017764.841713
2018219.491714
2018290.861714
2019132.861715
2019261.191715
2019270.411715
2020370.701716
2021020.521716
2022780.201718
2023885.601719
2025400.151721
2027378.591722
2027402.281722
2027816.241723
2028981.971724
2031360.771726
2032818.611727
2033135.351728
2034017.261729
2034974.331729
2035168.651730
2035312.871730
2035452.651730
2036578.001731
2038151.141732
2040883.311735
2042289.651736
2043383.411737
2043462.541737
2044728.721739
2044739.231739
2046649.561740
2046706.271740
2047293.871741
2048845.051742
2049379.141743
2049977.771743
2050855.641744
2052003.561745
2052124.361745
2057719.811751
2058433.861751
2059047.631752
2060043.061753
2060566.341753
2061499.291754
2062646.691755
2062712.081755
2062920.381756
2063453.251756
2064008.351757
2065392.451758
2068943.771761
2075074.591767
2077272.311769
2079735.871771
2080597.451772
2081049.821772
2082216.011773
2082727.051774
2082787.751774
2085056.521776
2085958.911777
2085966.431777
2087012.171778
2090909.691782
2091073.951782
2091337.831782
2092886.541783
2096389.381787
2096632.401787
2097540.301779
2098843.381750
2099612.141732
2099842.351727
2099849.851727
2101602.041688
2101767.931684
2102719.541663
2104015.231634
2104277.811628
2106406.121581
2107936.641546
2108050.081544
2108490.431534
2109197.781518
2110725.251484
2111979.371456
2115093.751386
2117475.451333
2117885.651324
2118136.221318
2119923.181278
2120962.971255
2122054.301231
2123412.521200
2124749.161171
2124813.191169
2124824.511169
2126234.671137
2128142.361095
2130406.891044
2132255.391003
2133594.890973
2133968.500964
2134859.080945
2135002.130941
2136924.910898
2138364.950866
2138731.210858
2139357.980844
2141139.050804
2142217.690780
2142339.280777
2142472.740774
2143225.050758
2145502.930707
2146586.430682
2147089.220671
2147104.060671
2147727.950657
2153101.390537
2154038.920516
2154186.070513
2154864.280497
2159736.940389
2160142.000379
2163275.830309
2165311.160264
2167090.700224
2167424.090217
2169991.070159
2170657.260144
2170826.240141
2171740.030120
2172562.930102
2175334.120040
2177291.159996
2178069.029979
2178770.359963
2180431.909926
2180678.889920
2181275.489907
2182306.469884
2184333.309839
2184356.919838
2185674.769809
2187063.479778
2187891.509759
2188219.609752
2189257.399729
2189620.279721
2189679.879719
2190184.089708
2191094.679688
2191294.669683
2191484.279679
2191761.339673
2192510.939656
2193280.769639
2194085.949621
2196285.149572
2196419.069569
2196628.159564
2198040.989532
2199008.949511
2199842.039492
2200591.169475
2202101.059442
2202281.229438
2204167.129395
2204172.929395
2205534.609365
2207073.529330
2207189.379328
2207283.849326
2210689.969250
2212008.229220
2212779.689203
2215403.849144
2217473.139098
2217893.839089
2218360.499078
2218540.059074
2219516.339052
2219537.899052
2219968.889042
2221560.969007
2222560.298984
2224272.258946
2224940.028931
2226268.258901
2226708.648892
2228742.898846
2229750.858824
2230070.148816
2230425.118809
2231927.838775
2233478.218740
2233867.378732
2239429.538607
2242037.638549
2242879.488530
2242954.028528
2243260.448522
2246875.768441
2252162.308323
2253633.808290
2254512.708270
2256334.828229
2256346.448229
2257107.028212
2257285.448208
2257293.258208
2257444.758205
2258355.528184
2260285.428141
2260335.768140
2260538.148135
2261114.988123
2263028.298080
2264590.338045
2264629.848044
2265749.598019
2267217.337986
2268336.697961
2269442.397936
2269464.137936
2269769.827929
2270655.647909
2270667.827909
2274377.997826
2275714.267796
2276613.467776
2276783.577772
2277610.877754
2278888.027725
2279163.937719
2279253.107717
2279317.717716
2279330.647715
2283651.527619
2284164.607607
2286220.877561
2286720.297550
2286729.317550
2290293.717470
2291906.457434
2293181.217406
2295866.827346
2297524.477309
2300385.947245
2300807.827235
2303618.117173
2303780.247169
2304776.287147
2304996.057142
2306705.747104
2307300.387090
2307478.357086
2307805.527079
2308063.507073
2308092.187073
2308756.217058
2309669.307037
2310376.147021
2310523.977018
2312238.376980
2312283.056979
2313071.456961
2313430.146953
2315978.356896
2317500.906862
2319316.046822
2320213.826802
2322222.376757
2322349.506754
2323487.046728
2324139.306714
2324753.626700
2324879.986697
2325863.186675
2327073.176648
2327903.386630
2328140.136624
2328387.176619
2329950.736584
2329978.526583
2330923.576562
2331320.676553
2333176.876512
2333405.106507
2333816.986498
2334433.596484
2335686.476456
2336389.996440
2338169.506400
2339009.006381
2339554.956369
2340016.596359
2341082.516335
2341706.066321
2342255.166309
2342633.246300
2343488.056281
2343722.926276
2343816.096274
2347559.616190
2348157.916177
2351184.856109
2352425.226082
2352860.206072
2353479.726058
2353703.216053
2354134.026043
2358135.335954
2360059.165911
2360143.025909
2360479.695902
2361042.885889
2361500.635879
2361938.465869
2362029.895867
2362732.465851
2363699.355830
2363850.095826
2365033.055800
2366647.045764
2370729.605672
2370743.135672
2373893.105602
2374139.345596
2374310.655592
2375154.745574
2376151.155551
2379288.275481
2379318.855480
2379411.405478
2381970.575421
2381982.695421
2383334.805391
2383577.175385
2383752.345381
2383898.935378
2388320.625279
2391822.905201
2392067.285196
2394124.935150
2395208.565125
2396095.945105
2398467.715052
2400272.115012
2401895.544976
2402744.304957
2402755.634957
2403870.804932
2404298.604922
2405110.374904
2405714.984890
2406568.084871
2407495.814851
2414102.734703
2414112.564703
2414269.284699
2414569.464693
2416139.614657
2416812.354642
2419396.244585
2419404.894584
2420752.014554
2421450.524539
2421517.454537
2422042.874526
2422271.444520
2423208.924499
2423888.414484
2423905.864484
2424240.344476
2425999.334437
2428121.904390
2428535.194380
2428943.764371
2429132.784367
2430621.854334
2430813.314329
2431578.564312
2432120.444300
2432759.344286
2432775.924286
2434371.494250
2436330.914206
2437590.504178
2437716.294175
2440242.454119
2440786.794107
2440834.314105
2442022.274079
2442029.294079
2443407.214048
2443918.814037
2446813.613972
2447096.643966
2447220.193963
2448152.463942
2448158.293942
2449631.023909
2451510.913867
2451638.773864
2452322.763849
2452743.883839
2453062.393832
2453959.453812
2454296.833805
2454423.413802
2455088.703787
2457055.633743
2458000.463722
2458178.123718
2459125.933697
2460023.583677
2460454.743667
2460820.543659
2460930.343656
2461237.343649
2462167.123629
2463134.743607
2463444.053600
2467116.383518
2468587.863485
2469557.953463
2471331.253424
2471504.953420
2471750.733414
2474082.953362
2480649.813216
2486100.213094
2486532.693084
2487167.853070
2487625.693060
2488145.603048
2490787.952989
2491151.932981
2491550.242972
2492077.292960
2494891.142897
2495516.982883
2496124.352870
2497055.812849
2499734.522789
2500306.312776
2500921.392762
2501124.222758
2502497.972727
2505851.262652
2506256.602643
2507284.102620
2508593.192591
2509476.402571
2509713.832566
2509732.292566
2510756.502543
2511102.112535
2511385.452529
2511448.822527
2512645.402500
2517389.642394
2518327.272373
2518631.532367
2519102.212356
2519256.742353
2520312.672329
2521756.302297
2522172.112287
2522457.042281
2525945.512203
2526708.362186
2526723.562186
2526976.402180
2529013.522135
2529863.352116
2530394.092104
2532700.822052
2533670.422030
2533845.552027
2534393.982014
2534497.402012
2534932.722002
2535264.201995
2535984.111979
2536089.531976
2536830.061960
2539001.931911
2540260.831883
2542813.641826
2543157.711818
2545250.331772
2545796.511759
2547759.821716
2552952.221599
2553373.191590
2554275.121570
2555304.881547
2556855.991512
2557896.211489
2557914.661489
2558862.271467
2559614.541451
2562085.561395
2565727.971314
2567748.331269
2568869.781244
2569020.891240
2573932.221131
2574761.451112
2575168.731103
2575951.231085
2576854.901065
2576879.281065
2576896.781064
2578459.571029
2578834.591021
2578931.561019
2583325.900921
2583690.950912
2586592.960848
2587604.930825
2588663.600801
2589385.680785
2589624.850780
2591076.100747
2591479.070738
2591497.540738
2592184.940723
2592241.170721
2596110.970635
2596775.510620
2598872.330573
2598917.660572
2600009.670548
2600937.190527
2601070.190524
2601157.450522
2602957.040482
2604747.810442
2605404.510427
2608861.890350
2611122.550299
2611344.840294
2611694.250286
2612344.480272
2612517.110268
2613196.090253
2615154.890209
2615604.210199
2616896.240170
2618310.060139
2618685.080130
2618706.920130
2621156.650075
2621532.240067
2622688.450041
2626754.329950
2627326.409937
2628890.199902
2629244.999894
2632325.799825
2633243.949805
2634105.219786
2638567.709686
2639819.169658
2640419.409644
2640981.539632
2640992.129632
2641746.829615
2643083.579585
2644921.509544
2646427.849510
2646995.859497
2647254.159492
2647283.309491
2647307.279490
2649105.949450
2650108.789428
2650311.189423
2650318.549423
2650637.739416
2650826.629412
2651309.359401
2652245.809380
2653295.599357
2653829.109345
2655264.439313
2655362.969310
2656519.819285
2659346.439221
2659363.789221
2659370.269221
2659965.659208
2660127.319204
2660144.369204
2660889.159187
2662168.279158
2662815.659144
2663287.949133
2665366.969087
2667011.509050
2667200.359046
2668978.259006
2668987.679006
2671083.288959
2671999.238939
2672068.628937
2672584.798925
2674916.618873
2674935.588873
2675438.468862
2676232.098844
2676365.968841
2676486.158838
2676766.258832
2680119.108757
2680603.038746
2682469.298705
2682888.848695
2683331.168685
2683933.798672
2684562.338658
2686908.058605
2688122.588578
2688557.128568
2688830.848562
2689778.338541
2691133.548511
2692037.968491
2692176.738488
2692993.418469
2694130.698444
2696286.928396
2696888.318382
2697457.088370
2697997.818357
2699033.748334
2701152.198287
2701259.528285
2701883.138271
2703283.398239
2704644.518209
2706033.568178
2707602.418143
2708229.688129
2708309.798127
2708476.888123
2708824.888115
2715911.887957
2717207.817928
2717842.517914
2719412.627879
2719804.457870
2719942.087867
2721145.197840
2721458.247833
2722157.167817
2723541.057787
2725517.227742
2726293.987725
2726798.537714
2726847.147713
2728941.447666
2729364.987656
2730958.997621
2731010.037620
2733728.717559
2734730.457536
2735512.617519
2735579.067517
2737646.707471
2738199.647459
2738648.867449
2740863.847399
2741547.177384
2743142.277348
2743296.757345
2743682.077336
2743971.377330
2745574.127294
2745896.067287
2749136.607214
2750844.717176
2751112.027170
2751338.877165
2752510.357139
2755165.677080
2755194.687079
2755884.447064
2757105.077036
2757152.557035
2759796.616976
2759813.946976
2759851.466975
2760666.606957
2761009.486949
2761983.686927
2764935.186861
2766681.926822
2766759.456821
2767709.246799
2767800.386797
2768584.986780
2771803.576708
2772234.416698
2772404.436694
2774094.006657
2774223.176654
2774604.966645
2774898.626639
2775033.456636
2775813.566618
2776218.776609
2776704.196598
2777936.706571
2781492.756491
2785300.246406
2786049.106389
2786525.666379
2789654.476309
2790852.756282
2792100.256254
2792452.656246
2793163.936230
2795534.916177
2795615.766176
2795625.606175
2795853.426170
2796590.246154
2798017.066122
2798656.886108
2798713.056106
2800983.746056
2802184.526029
2803662.895996
2804275.955982
2804487.115977
2804565.075975
2806185.135939
2807001.865921
2814431.875755
2814439.865755
2815873.175723
2817512.935686
2817715.595682
2818043.465674
2822213.375581
2822642.175571
2825122.805516
2829399.615420
2829994.715407
2830765.225390
2831377.645376
2831644.225370
2832166.235359
2832810.405344
2836071.555271
2838356.655220
2842621.565125
2848080.935003
2852385.994907
2853384.984884
2855271.794842
2856429.574816
2859018.014758
2859746.244742
2859856.234740
2860588.014723
2861508.304703
2862930.954671
2863793.264652
2865514.254613
2865521.174613
2865605.994611
2865620.004611
2866093.514600
2866254.954597
2868537.814546
2869742.164519
2870618.304499
2870900.144493
2877712.844341
2877751.794340
2878361.684326
2878902.904314
2878912.284314
2880142.784286
2881292.174260
2881642.724253
2882130.564242
2884487.724189
2885267.114172
2885548.734165
2885606.494164
2886225.314150
2886236.294150
2886246.444150
2886423.234146
2887017.654133
2887491.784122
2888542.504098
2889992.444066
2890034.044065
2891426.614034
2892519.544010
2893174.553995
2893566.133986
2895821.533936
2897886.463890
2898059.673886
2899209.943860
2900895.903822
2902950.453776
2903949.823754
2904482.223742
2905461.213720
2906476.193698
2907055.323685
2907242.063680
2907827.183667
2909503.313630
2911234.083591
2911992.563574
2913357.533544
2913366.233544
2914247.193524
2914253.863524
2914675.543514
2915350.573499
2915636.633493
2919395.783409
2919523.683406
2919532.073406
2919541.653406
2919550.793405
2924161.603302
2924821.633288
2926573.043248
2927177.453235
2933310.803098
2933335.643097
2933981.123083
2936352.113030
2938847.952974
2939107.992968
2939130.312968
2940164.122945
2940763.602931
2942042.852903
2942337.272896
2942754.382887
2943728.842865
2943805.562863
2947087.912790
2947547.752780
2950094.452723
2950207.462720
2950960.112703
2951585.912689
2951600.542689
2953088.182656
2955837.122594
2957187.522564
2957263.642562
2958024.842545
2961948.712458
2963077.232432
2963595.562421
2964263.822406
2964685.882397
2967364.082337
2967805.582327
2970100.632275
2972506.282222
2973029.182210
2974257.042183
2975048.412165
2975317.532159
2976600.702130
2976651.002129
2977547.642109
2978679.842084
2979195.632072
2979268.662071
2979509.172065
2982173.802006
2982336.942002
2982751.891993
2983880.141967
2984459.601955
2986305.071913
2989211.461848
2990320.361824
2990421.691821
2990452.191821
2992614.471772
2995293.601712
2995552.511707
2996388.871688
2996614.791683
2997757.051657
2998139.511649
2998511.521640
3000796.391589
3001246.271579
3001791.931567
3001807.191567
3003870.401521
3004641.891503
3004659.821503
3004918.661497
3004943.711497
3005753.581479
3005771.201478
3005864.231476
3005875.461476
3007119.111448
3010124.901381
3011876.751342
3012421.491330
3012497.751328
3013208.321312
3014393.311285
3014534.891282
3014677.851279
3015348.081264
3015738.021255
3016215.821245
3017995.011205
3018796.011187
3019230.711177
3019686.141167
3020701.211144
3020738.471144
3021190.831134
3023615.471079
3023961.121072
3024835.171052
3024846.211052
3024984.101049
3026195.241022
3026605.911012
3028075.370980
3028730.540965
3031405.370905
3031545.030902
3034376.290839
3034799.370829
3035297.930818
3035821.280807
3035860.330806
3036496.300791
3036630.240788
3036894.650783
3037095.040778
3037584.120767
3038211.610753
3038823.440739
3039030.190735
3039147.550732
3039556.920723
3041033.920690
3041877.930671
3042466.050658
3042475.300658
3043661.370631
3044118.490621
3044367.960615
3045520.710590
3046108.320577
3046391.550570
3046484.940568
3050338.440482
3050403.510481
3050935.070469
3051195.680463
3051330.230460
3052075.520443
3053705.950407
3053963.990401
3054481.410389
3055653.280363
3058002.910311
3058138.180308
3060519.550254
3060765.340249
3062308.440214
3065118.910152
3067479.020099
3070100.890040
3070256.350037
3071092.980018
3072050.879997
3074470.029943
3074714.829937
3075057.389930
3075691.659915
3076015.949908
3078008.239864
3079359.949833
3081444.229787
3083789.759734
3084569.129717
3085742.719691
3086943.609664
3086959.089663
3088402.579631
3088635.439626
3089700.449602
3090273.449589
3090672.259580
3091692.129558
3091952.739552
3092482.969540
3093207.639524
3094235.649501
3095053.919483
3095296.959477
3096599.769448
3097636.379425
3099331.109387
3099788.429377
3100365.089364
3100693.159357
3100818.029354
3101732.729333
3102568.289315
3103092.449303
3103837.509286
3104353.999275
3105198.959256
3106059.949237
3107659.709201
3107682.659200
3107695.329200
3108615.889179
3108627.469179
3110284.489142
3110570.229136
3110584.699135
3110960.749127
3112579.089091
3112725.459088
3112918.129083
3113444.539071
3113688.799066
3114333.019052
3114753.399042
3115104.959034
3115177.609033
3116250.129009
3116400.609005
3116715.478998
3117167.668988
3120494.958914
3120885.618905
3120913.348905
3121226.968898
3121589.548889
3122309.698873
3122845.708861
3123966.958836
3124582.468823
3124729.808819
3125140.498810
3125764.588796
3126058.298790
3126880.558771
3126933.998770
3127028.358768
3127515.148757
3128252.388741
3128258.688740
3130000.498701
3131621.538665
3133167.368631
3135703.768574
3137280.988539
3137292.128538
3137871.188526
3138689.378507
3139241.438495
3139569.868488
3145471.668356
3146049.678343
3146573.678331
3147707.138306
3149459.428266
3150486.668244
3150493.598243
3152462.308199
3152683.828194
3153502.798176
3154219.818160
3155662.448128
3157978.448076
3158803.868058
3159608.248040
3159867.108034
3160094.878029
3161074.318007
3161761.087992
3164067.417940
3165742.237903
3166403.107888
3166653.817882
3166671.967882
3166794.477879
3166964.277875
3166999.067874
3167118.067872
3170422.997798
3171447.747775
3172144.687759
3172374.737754
3173819.247722
3175948.087674
3176224.047668
3176727.837657
3177061.647650
3177469.217640
3179471.227596
3181503.087550
3181739.957545
3181998.807539
3184821.087476
3186399.527441
3186730.707433
3188310.657398
3191536.387326
3192442.797306
3192465.607305
3194327.977264
3195468.597238
3196405.887217
3197524.737192
3197551.847192
3198697.797166
3199606.437146
3200305.807130
3203075.917068
3203590.727057
3208957.236937
3209914.266915
3213018.776846
3213196.846842
3213458.676836
3213639.726832
3214879.506804
3215393.046793
3215779.666784
3215870.676782
3216278.246773
3217677.526742
3221234.916662
3222980.266623
3223699.266607
3224082.336599
3225376.246570
3225748.226561
3225835.206559
3226632.976542
3227583.286520
3228863.646492
3228869.106492
3229255.306483
3232153.196418
3240282.496236
3245693.916115
3249876.296022
3250814.126001
3250822.056001
3254119.145927
3254540.655918
3256719.515869
3257311.985856
3258443.545831
3261420.075764
3261451.795763
3261995.565751
3262168.325747
3264029.855706
3266850.185643
3268066.785615
3270185.055568
3272079.345526
3273207.465501
3274211.975478
3275266.865454
3275857.565441
3277743.985399
3277779.505398
3277916.285395
3284180.775255
3287650.175178
3288034.015169
3288248.535164
3289528.405136
3291884.345083
3296998.464969
3297806.364951
3298568.274934
3299290.834917
3299337.824916
3299468.194914
3301226.974874
3301332.854872
3302136.434854
3302230.414852
3303604.144821
3304172.664808
3304831.564794
3306308.084761
3306317.404760
3307442.074735
3313469.454601
3313589.954598
3314006.474589
3314080.584587
3314237.264583
3315470.984556
3317739.144505
3319167.734473
3320324.034447
3320879.414435
3320892.644435
3321001.354432
3321333.264425
3322109.114407
3322145.064407
3322425.974400
3322442.584400
3322640.954396
3324464.264355
3326424.824311
3327096.654296
3327639.774284
3327726.804282
3327887.934278
3328456.654266
3330943.074210
3331214.364204
3331560.884196
3332235.664181
3332851.084167
3333222.104159
3334061.654140
3334823.544123
3335342.554112
3335944.854098
3337196.374070
3337458.044064
3337496.324064
3339040.844029
3339848.514011
3339855.504011
3340600.973994
3341327.493978
3342363.123955
3342703.293947
3343017.353940
3343071.123939
3343927.973920
3343953.253919
3343970.713919
3344857.403899
3348108.293826
3351122.143759
3351282.453755
3352767.933722
3353763.203700
3353865.173698
3354827.423676
3355162.823669
3358265.463599
3359160.533579
3360370.393552
3360391.443552
3360401.453552
3360707.093545
3361770.933521
3361877.713519
3361958.563517
3362332.283508
3363046.293492
3364635.553457
3366484.443416
3367392.283395
3369133.323356
3370277.203331
3371510.843303
3371569.463302
3375234.923220
3375340.943218
3376246.973197
3377552.173168
3378248.613153
3378437.813148
3379652.993121
3380252.663108
3381139.063088
3381715.413075
3381780.163074
3384235.683019
3384347.973016
3384407.663015
3385186.742998
3386819.092961
3387662.392942
3389212.512908
3389583.612899
3389994.302890
3390356.382882
3391000.032868
3391801.832850
3392417.572836
3392527.592833
3392618.302831
3393227.292818
3393239.752818
3393513.332811
3399384.942680
3399655.592674
3400352.482659
3400807.872648
3401889.682624
3401917.212624
3404362.442569
3407138.422507
3407779.752493
3407855.692491
3408312.282481
3408687.642472
3408901.232468
3410151.922440
3411305.552414
3411627.682407
3411938.722400
3412475.652388
3412574.452385
3413403.282367
3413505.912365
3413798.422358
3416533.072297
3417240.682281
3418456.412254
3419168.242238
3420824.302201
3422974.922153
3423142.262149
3424839.342111
3424867.002111
3425666.562093
3426842.072067
3428394.872032
3428561.542028
3429297.322012
3430177.121992
3430950.481975
3432304.871944
3432750.061934
3433677.531914
3433951.531908
3434859.641887
3435022.851884
3435453.231874
3436870.191842
3436894.251842
3438750.061800
3439397.821786
3441176.091746
3441655.711735
3443301.971699
3444526.341671
3446219.731633
3446230.751633
3446743.771622
3447014.541616
3448049.651592
3448135.491591
3448415.871584
3449885.061551
3450123.361546
3450974.261527
3452160.711501
3453850.991463
3454986.431437
3455839.301418
3455849.051418
3455927.201416
3458496.361359
3458527.181358
3458537.761358
3458700.091354
3460355.571317
3460405.181316
3461345.271295
3461953.791282
3462998.911258
3465638.591199
3466786.031174
3467834.651150
3467926.961148
3467950.931148
3468989.491124
3469415.971115
3471856.111060
3472500.541046
3472845.021038
3473353.761027
3474232.871007
3474889.500993
3475902.130970
3476172.160964
3477396.270937
3477415.020936
3477564.760933
3478046.680922
3478057.340922
3478073.710921
3478119.280920
3479231.090896
3480541.290866
3480879.510859
3484845.130770
3484911.040769
3486222.190739
3486523.060733
3487408.630713
3490290.530648
3490413.170646
3491322.120625
3492595.060597
3492766.030593
3493847.850569
3494129.290563
3497558.490486
3498251.170470
3498377.140468
3499248.400448
3500854.920412
3501765.870392
3502931.740366
3503420.830355
3503655.690350
3505744.990303
3506282.210291
3506932.660276
3507871.440255
3508283.670246
3509378.630222
3512086.720161
3512655.210148
3515154.150093
3515807.560078
3515824.550078
3515911.100076
3516116.910071
3517910.460031
3518086.740027
3520464.909974
3521422.029952
3521430.789952
3523424.119908
3523451.709907
3523572.989904
3525590.609859
3525895.269852
3525986.969850
3527099.229826
3528418.019796
3530237.229755
3531057.609737
3533519.399682
3534283.819665
3534294.829665
3539446.829550
3539920.189539
3541191.999511
3542052.259491
3543455.289460
3544199.469443
3544223.999443
3544554.679435
3546402.129394
3546893.389383
3548721.579342
3551263.639285
3552106.499267
3552792.479251
3555195.029198
3555526.299190
3558421.719125
3558686.479120
3558949.029114
3561698.209052
3565335.738971
3566154.938953
3567244.858928
3567253.508928
3567524.168922
3567649.098919
3569440.248879
3569471.038879
3569803.718871
3571307.068837
3572767.848805
3575319.488748
3575788.438737
3578186.628684
3579122.848663
3579149.508662
3580945.988622
3581245.798615
3581770.638604
3581848.808602
3582420.338589
3582709.408583
3583301.148569
3584151.088550
3585711.058516
3586279.978503
3586356.348501
3586879.558489
3587157.298483
3588686.268449
3591220.098392
3592126.628372
3592321.738368
3593914.888332
3593932.018332
3594542.958318
3595625.778294
3596070.998284
3596101.068283
3596842.978267
3597275.228257
3597426.168254
3597776.248246
3597893.808243
3599092.328216
3599158.118215
3601072.988172
3601634.718160
3604760.108090
3605412.108075
3605427.358075
3606097.008060
3606266.378056
3606655.888047
3609181.347991
3610928.847952
3611180.447946
3613982.587884
3614150.717880
3614797.187865
3615326.967854
3615525.307849
3615536.137849
3616544.927826
3617709.877800
3619913.607751
3620757.047732
3621183.557723
3624981.417638
3625752.177621
3627389.457584
3628068.687569
3628790.227553
3628902.307550
3629216.597543
3630859.237506
3631064.207502
3631698.807488
3633092.707456
3633777.227441
3633906.837438
3633916.037438
3635938.057393
3637048.947368
3637221.797364
3638926.267326
3639240.637319
3640594.517289
3640751.337285
3641682.767264
3641693.427264
3641703.497264
3641725.847263
3642462.287247
3644295.377206
3645315.927183
3645726.927174
3645841.017171
3647616.547132
3648248.087118
3648598.197110
3649338.937093
3650109.427076
3650951.567057
3650959.597057
3653362.207003
3654156.696986
3654795.016971
3654946.196968
3655081.436965
3655352.616959
3657183.026918
3660154.606852
3661577.016820
3665052.526742
3665837.876725
3665933.506722
3669083.856652
3669664.546639
3669703.646638
3669844.096635
3671337.776602
3671348.206601
3671723.386593
3671995.906587
3672735.976570
3674954.456521
3676339.666490
3676713.656481
3676874.436478
3677097.796473
3677747.136458
3678910.816432
3678925.666432
3682786.146346
3683514.526329
3683524.006329
3684426.246309
3684942.096298
3685870.406277
3689472.066196
3689651.996192
3690893.096165
3693473.066107
3693484.186107
3693945.746096
3694754.906078
3696614.226037
3697358.816020
3698504.575994
3698528.735994
3699781.145966
3700185.305957
3700911.505941
3701474.995928
3703684.875879
3704109.865869
3705272.615843
3706476.045816
3707712.835789
3707767.725787
3709040.325759
3709651.235745
3709725.655744
3712189.025689
3712649.605678
3713273.505664
3713419.985661
3713997.895648
3715585.925613
3715593.705612
3718204.645554
3719462.865526
3720064.955512
3720080.845512
3720332.665506
3720856.665495
3722275.835463
3723243.735441
3723448.405437
3724225.505419
3724786.765407
3725095.905400
3725701.935386
3726067.655378
3728819.495317
3729110.595310
3730793.685273
3731398.885259
3732876.345226
3733492.835212
3733852.905204
3735091.435177
3735599.895165
3735997.415156
3736057.855155
3736946.965135
3738024.755111
3738836.695093
3740105.475065
3740413.785058
3741310.795038
3743179.554996
3744065.104976
3744454.704967
3744518.074966
3744895.914957
3745202.044951
3745962.254934
3747472.494900
3747481.694900
3747507.164899
3748132.944885
3748889.564868
3748913.724868
3749109.654863
3749784.904848
3749848.064847
3751846.494802
3751880.494801
3754510.144743
3754976.954732
3756085.904707
3757899.744667
3758064.584663
3762119.784572
3762178.394571
3763688.744537
3763946.964532
3763970.774531
3766160.344482
3766599.854472
3767107.124461
3769812.614401
3770146.144393
3770193.084392
3773132.734326
3773748.154313
3773822.704311
3775604.564271
3776617.694248
3776971.114241
3776977.114240
3776985.424240
3777969.164218
3777986.094218
3778193.784213
3778396.344209
3778409.124208
3779054.444194
3779461.394185
3780898.604153
3781237.334145
3785726.054045
3786242.234033
3786276.044033
3788825.533976
3791526.993915
3794125.033857
3794613.013846
3794857.063841
3796701.733799
3796719.283799
3798115.803768
3798174.883767
3799074.193746
3799476.413737
3799909.853728
3800059.883724
3800483.623715
3801845.023685
3802303.513674
3804880.663617
3805763.413597
3807026.073569
3808086.093545
3808421.133538
3808695.853531
3808832.843528
3808910.433527
3809407.143516
3810586.123489
3810867.783483
3812058.223456
3812183.163453
3812545.543445
3814017.023412
3814361.433405
3814684.493398
3815106.373388
3815465.663380
3815575.933378
3816692.323353
3818519.113312
3819449.533291
3820662.193264
3822882.743214
3823162.233208
3823245.723206
3823521.903200
3823727.783195
3823987.043190
3826465.993134
3829806.933060
3829818.603059
3830239.283050
3831099.863031
3831552.593021
3832729.802994
3833140.912985
3833409.062979
3834836.512947
3835088.702941
3835314.942936
3835479.492933
3836345.212913
3838069.552875
3840026.502831
3841433.722800
3841808.312791
3845452.792710
3846521.472686
3847333.462668
3847537.632663
3848596.102640
3848753.772636
3849194.452626
3851063.202584
3851891.712566
3852985.512541
3853450.502531
3853693.012526
3855937.302475
3856512.432463
3857129.822449
3858484.112419
3860531.562373
3860544.842372
3862131.502337
3862902.802320
3864016.842295
3865136.262270
3865514.442261
3867194.612224
3867332.292221
3868907.082186
3870903.872141
3873675.462079
3876616.352013
3877359.961997
3877673.381990
3878987.591960
3879557.501948
3882675.771878
3882690.701877
3884530.761836
3885424.861816
3885668.411811
3887552.581769
3887674.701766
3888967.151737
3889945.611715
3890646.231700
3891188.931688
3892164.491666
3892657.221655
3895226.721597
3895620.891588
3897793.201540
3899734.561497
3900317.841483
3902153.831442
3902182.971442
3904281.571395
3905642.621364
3905826.851360
3906419.951347
3906447.691346
3906860.221337
3907226.321329
3908060.601310
3908539.591300
3909635.561275
3909877.871270
3910079.121265
3911624.681231
3911905.891224
3914608.951164
3914619.521164
3916458.941123
3918063.091087
3918563.611076
3918654.551074
3918918.511068
3920667.701029
3924631.830940
3925513.490920
3925802.670914
3927904.450867
3930431.080810
3930582.990807
3931949.090776
3932800.900757
3932876.480756
3935412.300699
3937403.450655
3941705.280558
3942298.220545
3942344.660544
3942681.890537
3943149.870526
3943265.830524
3943699.360514
3945461.010474
3946478.460452
3946488.580452
3947838.500421
3950466.150363
3952989.420306
3954258.500278
3954795.420266
3955937.900240
3956071.840237
3956478.440228
3957466.140206
3960051.440148
3960134.680146
3960886.930130
3960955.350128
3962567.010092
3963798.470065
3964470.610050
3964709.500044
3965979.580016
3966286.560009
3967274.249987
3967996.199971
3970136.309923
3970522.729914
3971495.069893
3972412.289872
3973481.619848
3974407.289827
3975280.629808
3976353.249784
3977133.679767
3977798.369752
3978205.589743
3978867.399728
3979630.279711
3979751.029708
3979853.899706
3981297.639673
3981844.999661
3981920.379660
3982970.389636
3985360.979583
3986919.459548
3987557.089534
3988604.229510
3988614.709510
3988988.749502
3990435.699469
3990447.219469
3991922.649436
3992915.399414
3995413.459358
3996599.319331
3997052.429321
3997933.179302
3998386.509291
3998531.419288
3999069.419276
4000907.839235
4001029.449232
4002502.379199
4002814.379193
4004208.869161
4004740.279149
4006503.239110
4006726.169105
4008844.259058
4009142.659051
4010453.079022
4012693.688972
4012713.998971
4012830.188969
4013147.658962
4014904.908922
4015027.298920
4015466.898910
4017450.378865
4018727.908837
4020000.638808
4021721.338770
4022503.638752
4023854.638722
4024336.308711
4024346.048711
4024442.938709
4026827.928656
4029324.108600
4030615.568571
4030983.878563
4031660.308548
4039093.588382
4039408.388375
4039497.838373
4039653.908369
4040040.218360
4041412.188330
4041785.358321
4042041.568316
4042656.818302
4045720.828233
4045852.988231
4045879.278230
4045917.428229
4046860.768208
4048544.548170
4048552.978170
4051152.418112
4052889.908073
4053239.068065
4054029.738048
4055017.448026
4055036.298025
4055228.988021
4055997.568004
4058408.037950
4059528.407925
4060172.687910
4060266.227908
4060855.657895
4061233.137887
4063020.517847
4064508.677814
4065285.257796
4065295.617796
4065526.747791
4065575.697790
4066135.067777
4067230.117753
4068340.277728
4070175.417687
4070193.007686
4070739.587674
4072895.547626
4073428.797614
4075178.987575
4076055.147555
4077199.527530
4077867.057515
4077929.427514
4078886.167492
4079382.707481
4080470.627457
4081858.307426
4082070.837421
4082689.387407
4082731.667406
4084390.407369
4084426.537368
4084519.637366
4085761.887339
4086210.937328
4086261.147327
4089700.277250
4091132.277218
4092835.997180
4093546.457165
4094069.527153
4098126.197062
4098826.407046
4099666.237028
4099816.827024
4102878.726956
4103330.026946
4103977.686931
4104343.886923
4106152.156883
4106202.756882
4106211.006881
4106220.046881
4106467.886876
4108275.636835
4109229.276814
4109836.256800
4111178.516770
4112150.866749
4112767.086735
4116662.666648
4116901.526642
4118088.766616
4120214.096568
4120701.096558
4121642.666537
4121656.296536
4122056.286527
4125041.866461
4126076.646437
4127096.576415
4128508.416383
4132732.606289
4133116.576280
4134268.586254
4136221.456211
4136239.606210
4137609.626180
4138642.106157
4139017.746148
4143023.826059
4143304.476052
4143933.956038
4144275.226031
4146380.295984
4147980.685948
4148015.125947
4148656.095933
4154054.925812
4155073.725789
4155703.605775
4156337.275761
4156603.115755
4157464.045736
4157480.695735
4158194.905719
4158789.505706
4158878.855704
4160855.125660
4161207.385652
4161425.685647
4161654.955642
4163252.885606
4163622.165598
4163723.195596
4163875.515593
4164474.775579
4164814.875572
4164917.955569
4165471.355557
4166647.165531
4168201.055496
4169466.635468
4169683.985463
4169693.955462
4171095.615431
4175038.275343
4175138.205341
4176535.875310
4177061.365298
4178030.815276
4178037.135276
4179709.775239
4181294.325203
4182891.395167
4183076.455163
4185383.135112
4188579.285040
4190170.975005
4190400.685000
4191113.014984
4191392.964977
4193177.874938
4193489.514931
4193634.844927
4194982.254897
4196235.354869
4197539.554840
4198985.934808
4201086.394761
4202066.304739
4202669.254725
4204504.064684
4204589.984682
4204835.074677
4207984.204607
4208587.974593
4209383.144575
4209586.934571
4210215.024557
4210977.344540
4212627.054503
4214328.804465
4214959.854451
4215366.524442
4216705.044412
4216775.594410
4217197.014401
4217230.534400
4217302.504398
4217913.074385
4218467.124372
4219923.714340
4220420.004329
4221369.044307
4221588.944303
4224245.384243
4225529.454214
4225716.484210
4226911.174184
4229004.074137
4230237.514109
4230247.024109
4230369.534106
4230532.344103
4231822.334074
4233018.634047
4233555.594035
4234687.794010
4236562.223968
4237713.803942
4238366.303928
4239330.643906
4241595.813855
4242353.553838
4243139.263821
4243368.533816
4246596.593744
4248030.893712
4249575.783677
4249589.683677
4249604.623676
4252240.033617
4252726.373607
4253229.803595
4254076.573576
4254790.693560
4255615.573542
4256687.293518
4257221.603506
4258942.883468
4258955.573467
4260209.783439
4260913.923424
4261709.373406
4261943.503401
4263031.523376
4263979.793355
4266687.173295
4269292.813236
4270132.573217
4271330.393191
4273206.363149
4273329.913146
4275603.953095
4276304.893080
4276768.963069
4277783.073046
4278029.613041
4278340.003034
4279915.502999
4281216.942970
4281476.442964
4282822.352934
4283474.872919
4284508.822896
4284996.322885
4285609.552872
4286657.842848
4286778.472845
4287501.692829
4287762.512823
4288761.742801
4288877.612799
4289917.662775
4290301.642767
4290385.252765
4290720.612757
4292044.602728
4292109.312726
4293056.962705
4293785.582689
4296924.532619
4297266.262611
4298504.902583
4300006.982550
4300939.172529
4300949.902529
4301303.732521
4302476.322495
4303144.492480
4303397.752474
4304191.592456
4304865.872441
4305338.512431
4305941.592417
4306734.952399
4307114.472391
4307951.212372
4308105.632369
4308365.822363
4308407.712362
4309618.432335
4309718.112333
4309860.552330
4310659.062312
4312988.152260
4315567.352202
4315574.472202
4315952.122193
4316103.772190
4316404.792183
4316942.642171
4319971.032104
4320377.132094
4320386.492094
4321085.582079
4321539.782068
4321646.502066
4325701.651975
4326124.571966
4326984.451947
4327094.591944
4327382.051938
4329280.971895
4330528.981868
4331727.781841
4331916.611837
4334068.851788
4335598.821754
4336232.781740
4336616.101731
4336913.321725
4337120.511720
4337356.051715
4337794.581705
4338471.591690
4338480.411690
4339476.821668
4342236.841606
4342708.031595
4344225.811561
4344633.221552
4344857.201547
4344973.831545
4347663.311485
4347673.591484
4348173.611473
4348476.001466
4351878.601390
4352847.831369
4354976.451321
4355145.361317
4355186.451316
4356709.821282
4358490.251243
4358911.611233
4359293.181225
4361450.771176
4362348.901156
4362820.971146
4362876.881144
4362891.311144
4363143.441139
4363150.901138
4364242.501114
4365807.341079
4366119.331072
4367012.861052
4369262.911002
4370259.150979
4370821.320967
4370995.060963
4372405.500932
4372768.990923
4372775.620923
4373706.950902
4373718.140902
4373895.210898
4374261.210890
4374630.960882
4374655.960881
4376911.370831
4378572.360794
4380223.360757
4382472.710706
4384384.120664
4384568.020660
4384812.220654
4386669.360613
4388333.530575
4388598.980570
4388729.210567
4390236.230533
4390620.170524
4391769.220499
4393321.020464
4393902.930451
4393912.180451
4395113.500424
4396417.460395
4396562.190392
4398417.690350
4399736.750321
4404238.760220
4405033.200202
4406046.320180
4407637.450144
4408025.860135
4409840.440095
4410322.580084
4410688.790076
4413296.750018
4413598.430011
4413799.580006
4414732.699985
4417062.709933
4417373.559926
4417406.599926
4418876.459893
4419686.819875
4420664.059853
4421176.569841
4422685.089808
4423272.659795
4423342.249793
4423763.429784
4423886.729781
4424337.509771
4424705.769763
4425167.709752
4425658.369741
4426642.639719
4426897.139714
4427842.679692
4429637.829652
4430775.249627
4430784.709627
4431051.279621
4432024.319599
4432784.819582
4433460.839567
4433640.819563
4433661.589562
4433900.149557
4434128.499552
4434386.569546
4436320.229503
4437285.109481
4437350.929480
4437572.969475
4437687.199472
4441261.079392
4442029.509375
4443536.229342
4443744.339337
4446400.769278
4448506.929231
4449077.319218
4449915.649199
4450422.679188
4452851.259133
4453768.919113
4454943.999087
4456514.149052
4456903.839043
4457468.159030
4457990.989019
4459680.658981
4460391.838965
4460873.078954
4461021.028951
4461894.448931
4462778.578912
4462887.138909
4464658.218870
4466216.288835
4466842.058821
4466855.918820
4467061.278816
4467986.178795
4468672.068780
4469858.548753
4472905.708685
4473303.698676
4474117.278658
4474264.148655
4475749.998622
4476116.028613
4476331.458609
4479267.878543
4481436.598494
4481931.878483
4483447.188450
4483654.488445
4483786.808442
4484921.958417
4484937.938416
4485871.618395
4486988.078370
4487425.918361
4487785.738353
4487956.048349
4488461.438337
4488758.078331
4489285.598319
4489735.858309
4489939.878304
4491687.228265
4492068.538257
4492176.948254
4492238.488253
4492399.558249
4492601.498245
4494065.198212
4496288.988163
4497655.348132
4502373.038027
4502482.648024
4502705.438019
4504367.317982
4504385.747982
4504889.217970
4505186.337964
4507184.747919
4507783.707906
4508752.287884
4510228.427851
4510872.787837
4512062.897810
4512725.987795
4513611.897775
4514943.117746
4515065.367743
4515890.027724
4516076.417720
4516510.047711
4516900.557702
4517569.097687
4518216.017672
4518757.977660
4518855.247658
4519327.037648
4519362.447647
4519405.867646
4519907.327635
4519995.707633
4520053.207631
4520968.657611
4521341.037603
4521451.347600
4522212.497583
4523761.457548
4524320.257536
4524333.037536
4525907.737500
4526040.357498
4526683.787483
4527097.207474
4527247.417471
4529474.587421
4529802.297413
4529930.867411
4531660.297372
4531884.857367
4532675.337349
4532949.047343
4534799.697302
4537492.727242
4538106.137228
4541214.517158
4541874.787144
4541883.227143
4542009.937141
4542025.087140
4544575.757083
4545959.867052
4546846.767032
4549557.506972
4550691.606947
4551735.876923
4551743.706923
4553311.556888
4554013.476872
4554670.886858
4555872.146831
4557598.846792
4558396.946774
4558481.776772
4559481.646750
4559688.766745
4561149.456713
4561687.786701
4562434.146684
4563183.506667
4563404.956662
4563883.626652
4564931.856628
4565198.486622
4565516.826615
4566138.026601
4567216.436577
4568419.666550
4568743.136543
4569644.306523
4570546.016503
4572133.666467
4573327.856441
4573672.696433
4576551.626368
4579214.826309
4579346.796306
4579790.466296
4580008.986291
4585427.256170
4586442.076147
4588897.886093
4589655.276076
4590795.966050
4590809.056050
4590930.196047
4591755.556029
4595383.755948
4595489.805945
4595767.235939
4596104.285931
4596129.245931
4596596.615920
4596859.865915
4596869.445914
4597456.895901
4597669.725896
4598420.295880
4598887.595869
4600186.985840
4600766.245827
4600786.595827
4601156.415819
4603916.665757
4603980.005755
4604014.425755
4604039.135754
4604052.625754
4604731.195739
4605086.755731
4605689.505717
4607262.125682
4607333.635680
4607470.825677
4607994.285666
4608007.165665
4608076.925664
4611118.265596
4611148.855595
4612810.755558
4614990.965509
4616213.995482
4616790.285469
4620211.395393
4620792.945380
4621393.855366
4621807.505357
4622875.685333
4623502.455319
4624584.875295
4624629.385294
4625343.085278
4626096.315261
4626183.165259
4626600.445250
4626949.685242
4628349.055211
4629156.875193
4630059.785172
4630236.455169
4630260.445168
4630471.815163
4631169.165148
4631271.615145
4631300.775145
4631355.595144
4632288.315123
4632590.405116
4634394.635076
4636274.275034
4637208.185013
4638415.204986
4640415.984941
4641475.464917
4642056.494904
4642228.384901
4643416.544874
4643811.824865
4644741.374844
4646340.664809
4646695.354801
4647682.954779
4648202.064767
4648314.774764
4650350.494719
4650823.554708
4650866.684707
4653461.924649
4653478.364649
4654352.374630
4654577.594624
4656045.534592
4658549.524536
4658690.354533
4664050.224413
4667700.244331
4669827.594284
4673656.044198
4675064.464167
4676747.374129
4677438.174114
4678153.314098
4678655.294086
4680900.684036
4682009.844011
4683304.293982
4685076.733943
4686006.083922
4686674.033907
4688468.233867
4689313.513848
4689516.583844
4692139.103785
4693024.863765
4693112.533763
4693227.033761
4694594.403730
4694654.253729
4695828.223702
4696818.663680
4697665.903661
4698767.223637
4700596.453596
4701228.983582
4707296.683446
4708284.213424
4708783.433413
4709030.513407
4713527.503307
4713538.563307
4716463.883241
4717449.343219
4717935.283208
4718498.353196
4718932.353186
4719112.533182
4719226.783179
4721654.793125
4722007.923117
4722621.373104
4722728.153101
4725369.513042
4726007.853028
4726062.183027
4727406.412997
4727424.692996
4727513.242994
4729096.342959
4729212.932956
4729358.172953
4730052.202937
4730906.012918
4731895.912896
4732286.392888
4732412.122885
4732473.602883
4732533.292882
4732574.312881
4734694.832834
4734705.522833
4734720.332833
4735037.122826
4736816.752786
4737767.542765
4738304.652753
4738651.442745
4739946.362716
4740619.772701
4741237.192687
4741264.732687
4741272.622687
4743120.642645
4743422.022639
4744430.662616
4745933.632583
4750058.952490
4750468.742481
4751069.292468
4751102.912467
4751122.042467
4753817.142406
4753825.202406
4758159.672309
4758792.652295
4760810.682250
4761015.702245
4764128.082176
4764223.262174
4764925.712158
4764963.352157
4766802.042116
4766814.892116
4766916.072114
4769076.522065
4771039.372021
4771176.102018
4771979.932000
4772967.141978
4775508.971921
4775818.711915
4775908.871913
4777548.141876
4777901.161868
4778342.271858
4779231.661838
4780136.671818
4780608.911807
4781237.501793
4781725.841782
4782759.411759
4782818.211758
4782869.171757
4783387.501745
4783699.141738
4783817.801736
4783883.561734
4785674.721694
4786684.861672
4787493.091654
4789800.351602
4790349.661590
4790505.171586
4791118.301573
4791130.591572
4791705.551559
4792268.221547
4792560.411540
4792846.161534
4792864.931534
4793106.031528
4793126.501528
4793221.511526
4793766.861513
4796087.461461
4796251.381458
4796493.511452
4799219.471391
4799236.421391
4801133.381349
4801251.841346
4801532.181340
4801759.571335
4802855.931310
4802871.311310
4805248.981257
4806278.201234
4806644.561226
4808321.561188
4812259.881100
4812724.751090
4813227.851078
4814105.541059
4814160.981058
4814170.901057
4814340.491053
4814874.781042
4815079.831037
4815417.521029
4816707.431001
4817850.530975
4818341.490964
4819712.210933
4819724.670933
4819891.120929
4821259.580899
4823647.040845
4824682.640822
4825008.780815
4826374.180785
4826607.600779
4828084.410746
4828382.330740
4829585.470713
4829925.080705
4831892.920661
4832193.340654
4833625.590622
4833889.360617
4834090.530612
4834435.690604
4835986.820570
4838598.500511
4839908.000482
4840562.420467
4840774.180463
4840781.860462
4841544.760445
4844189.050386
4845384.260360
4846435.660336
4846792.450328
4847832.760305
4850193.270252
4850208.260252
4851548.810222
4853921.830169
4853936.520168
4853993.470167
4854003.240167
4855549.190132
4856471.610112
4856485.840111
4856513.010111
4856929.800102
4856939.590101
4857257.990094
4859779.090038
4860638.420019
4861118.910008
4864019.529943
4864815.619925
4865390.839912
4865836.489902
4865843.439902
4867138.649873
4868399.389845
4868995.879832
4869612.559818
4871027.829786
4871710.709771
4872330.239757
4873300.149736
4873793.289725
4874027.629719
4874648.459706
4874659.879705
4879464.699598
4881745.769547
4882112.529539
4883076.919517
4883736.709502
4884680.249481
4885585.039461
4886505.489440
4886758.459435
4887415.599420
4887582.569416
4887938.719408
4888107.309405
4888610.149393
4889564.999372
4889762.729368
4890206.339358
4890439.529353
4890851.909343
4890986.999340
4891625.089326
4894294.169266
4894385.179264
4894419.829264
4894834.589254
4895699.649235
4895788.129233
4897619.559192
4898049.389182
4898321.869176
4898369.089175
4899260.149155
4899271.249155
4900066.589137
4901162.349113
4904121.089047
4906797.598987
4907037.828982
4907284.838976
4908611.878946
4910949.128894
4910954.828894
4914175.018822
4914423.018816
4914431.898816
4914626.648812
4915384.908795
4916682.238766
4917173.308755
4917293.108752
4918891.008717
4920272.068686
4920596.378678
4921897.778649
4922479.378636
4922676.778632
4922700.678631
4925329.418573
4925566.248567
4930128.868465
4930365.998460
4932006.078423
4933627.568387
4937263.478306
4937680.768297
4938094.448287
4938702.538274
4939097.368265
4941678.898207
4942123.168197
4943350.338170
4943815.148160
4945050.798132
4946331.468103
4948203.498061
4948481.608055
4951495.377988
4952410.487967
4952705.547961
4952807.167959
4953730.757938
4954007.947932
4954536.847920
4954548.527920
4958369.737834
4960295.007791
4962412.597744
4962787.097735
4963250.867725
4964091.847706
4964188.517704
4964237.787703
4964483.287698
4965761.197669
4966326.917656
4967996.387619
4968007.657619
4968348.647611
4968373.457611
4968966.767597
4971372.197544
4972661.557515
4975626.587448
4977752.577401
4978050.357394
4978505.627384
4979650.327359
4980116.797348
4980222.267346
4980231.227346
4980239.927345
4981807.637310
4982160.307302
4982431.747296
4982995.237284
4983511.827272
4983636.517269
4983750.867267
4983998.477261
4986673.617202
4986818.547198
4987429.517185
4987800.637176
4987815.307176
4990058.417126
4990073.857126
4991156.837101
4991166.847101
4991288.687098
4991720.267089
4991902.717085
4993504.507049
4993585.117047
4994301.957031
4994546.687026
4994642.387023
4994760.777021
4995797.956998
4996351.866985
4998798.016931
5000011.036903
5000487.316893
5001266.356875
5001967.046860
5004792.006797
5005856.416773
5005870.806772
5005880.856772
5006705.756754
5007018.566747
5007897.076727
5007907.926727
5008645.116710
5009246.306697
5009363.846694
5009963.196681
5010185.046676
5011510.266646
5012702.226620
5015101.086566
5015409.986559
5016016.786546
5016033.316545
5016554.556534
5017943.126503
5018038.706500
5018052.846500
5018104.846499
5018483.896491
5018493.866490
5018520.726490
5018947.776480
5019241.336474
5019738.156463
5020514.296445
5020928.006436
5023233.136384
5023636.386375
5023904.386369
5024223.186362
5024302.236360
5024892.276347
5024899.296347
5025954.306324
5028580.796265
5028686.926262
5028873.736258
5029255.456250
5033343.186158
5034872.476124
5037344.426069
5037679.796061
5037966.746055
5038046.846053
5039589.736019
5040662.835995
5040942.555989
5041230.885982
5041742.665971
5042968.575943
5045795.675880
5046088.715874
5046846.565857
5046943.875854
5047182.675849
5047630.155839
5048957.665809
5049120.015806
5049434.235799
5050050.715785
5050059.885785
5050510.165775
5051181.175760
5053781.435702
5053790.995701
5053978.185697
5054270.025691
5054718.305681
5057043.435629
5059074.475583
5059728.475569
5059759.705568
5060694.215547
5060851.115544
5062451.215508
5062668.775503
5062904.285498
5063708.345480
5066561.625416
5066705.625413
5067113.885404
5068181.085380
5069987.805339
5070675.175324
5070941.605318
5070964.655318
5071856.195298
5072005.175294
5074609.465236
5076970.885183
5077396.435174
5077628.975169
5079039.335137
5079058.065137
5079522.155126
5081023.985093
5084667.575011
5084810.775008
5085134.475001
5085141.385001
5087079.914957
5087738.644943
5088203.894932
5088921.864916
5089077.284913
5090946.714871
5092092.944845
5093992.064803
5094184.404799
5095315.164773
5096745.774741
5097009.544735
5098280.614707
5098764.884696
5102752.334607
5104427.524570
5106110.754532
5108646.384475
5113703.824362
5114831.734337
5114997.154333
5117353.874281
5117561.464276
5120641.544207
5120664.654207
5121013.114199
5122102.894174
5122219.564172
5123287.254148
5123303.904148
5123687.944139
5123950.284133
5124712.434116
5124739.354116
5126859.994068
5127202.054060
5127478.304054
5127717.284049
5129449.884010
5130670.523983
5130696.433982
5130706.043982
5131435.963966
5131648.533961
5132172.153949
5132181.363949
5133798.993913
5134242.893903
5136179.183860
5136975.043842
5138648.123805
5138953.293798
5140374.893766
5140427.563765
5140530.203763
5140551.203762
5142342.453722
5142622.013716
5142943.603709
5143121.463705
5146070.273639
5146114.163638
5146865.003621
5148057.963594
5149865.823554
5150767.463534
5151600.543515
5151909.853508
5152196.973502
5153660.613469
5153674.693469
5155263.273433
5155802.143421
5155812.693421
5156085.763415
5156991.053395
5157074.723393
5157581.203381
5158117.223369
5159971.333328
5159991.103328
5163855.793241
5164182.883234
5164705.763222
5165215.253211
5166002.203193
5166566.303181
5167954.873150
5170238.263099
5170296.463097
5170487.013093
5170795.693086
5172231.643054
5172644.913045
5173723.683021
5173824.633018
5173835.693018
5175138.532989
5175507.392981
5178140.192922
5178162.482921
5178479.882914
5179850.142884
5182395.242827
5183412.282804
5184485.962780
5187446.332714
5187891.702704
5189346.732671
5189365.852671
5189374.692671
5189381.482671
5191792.702617
5192928.822591
5193570.272577
5194135.322564
5194768.412550
5195399.362536
5196277.762517
5197890.142480
5199576.702443
5201882.952391
5203449.252356
5205686.452306
5207530.722265
5207591.402264
5207959.142255
5209809.062214
5213394.182134
5216383.132067
5216843.472057
5217963.702032
5219221.892004
5222006.401941
5222794.671924
5223940.951898
5224070.391895
5226410.421843
5228318.011800
5228898.671787
5232231.691713
5234508.431662
5237509.811595
5237790.741589
5239081.321560
5239205.821557
5240427.911530
5241374.781509
5241774.421500
5242774.221477
5242875.701475
5244713.061434
5246442.011395
5247240.921377
5247882.421363
5248313.661353
5249459.761328
5250235.171310
5250806.421298
5251144.411290
5251330.121286
5251363.531285
5252120.301268
5252160.721267
5252430.961261
5253464.951238
5256456.511171
5256501.101170
5257245.881154
5257857.241140
5259660.641100
5261010.251070
5261262.421064
5261461.461060
5265126.490978
5266260.840952
5266864.920939
5266886.530938
5271268.870840
5272650.500809
5274902.630759
5275186.630753
5275480.310746
5275563.890744
5276754.730718
5278667.390675
5280690.800630
5281364.720615
5284965.130534
5288018.860466
5289250.740438
5290500.020411
5291893.670379
5296879.820268
5297472.300255
5297808.920247
5298488.290232
5298942.590222
5299047.920219
5299236.430215
5300103.920196
5301628.920162
5302916.490133
5304020.850108
5304577.150096
5305759.950069
5305798.100069
5305893.140066
5305994.960064
5306498.330053
5310757.929958
5312290.199923
5312631.949916
5312651.869915
5312724.339914
5314986.129863
5316991.639818
5318467.029785
5319693.819758
5320360.439743
5321185.659725
5322360.689698
5323173.209680
5326606.789603
5327175.969591
5327287.149588
5327489.679584
5327737.089578
5328142.029569
5329650.369535
5329830.819531
5330986.239506
5331791.479488
5332692.609467
5333156.609457
5334443.789428
5335949.079395
5337300.329364
5337911.249351
5337934.169350
5338119.319346
5343856.519218
5344248.849209
5344256.039209
5345455.059182
5347479.169137
5348497.429114
5350265.629075
5350575.959068
5352090.649034
5352753.069019
5354200.748987
5355343.728961
5356587.938933
5356757.108930
5357401.158915
5358604.588888
5359215.278875
5359682.948864
5360019.588857
5360030.368856
5360914.718837
5362367.518804
5362928.978792
5363317.218783
5364316.688761
5364594.568754
5367211.438696
5369742.218639
5370238.038628
5371597.228598
5372103.318587
5373279.888560
5373981.988545
5373989.448544
5374007.208544
5374279.508538
5375867.208502
5375988.238500
5376430.158490
5377191.568473
5377328.468470
5378326.558447
5379047.808431
5379154.778429
5383000.618343
5384997.138298
5385702.438283
5386844.228257
5390080.178185
5390915.028166
5391837.968145
5392036.278141
5393020.378119
5393509.678108
5393696.698104
5394921.278077
5395224.958070
5395503.758063
5395906.808054
5396530.788041
5397696.758014
5399053.897984
5399744.287969
5400388.627954
5400702.737947
5402977.827896
5403061.997895
5404787.317856
5407333.397799
5409332.507754
5411580.497704
5411649.477703
5412929.047674
5413021.707672
5414914.617630
5416408.197596
5418094.447559
5418112.897558
5419419.507529
5419469.067528
5420875.637496
5421826.047475
5424028.297426
5424039.447426
5425035.207403
5425251.937399
5425905.757384
5426407.307373
5426764.507365
5427057.187358
5431519.117258
5433607.507212
5433621.417211
5434448.647193
5435550.007168
5435752.347164
5436310.657151
5437354.127128
5441055.537045
5442663.547009
5442798.837006
5443038.357001
5443334.546994
5443880.886982
5445087.946955
5446474.536924
5446873.486915
5447704.706897
5453117.436776
5455744.316717
5455860.026714
5458366.456658
5458550.756654
5459039.996643
5459215.786639
5462750.506560
5462807.346559
5463334.826547
5464134.636529
5464465.956522
5465246.456505
5465623.396496
5465648.086496
5468287.116437
5468369.456435
5468545.836431
5468889.106423
5469556.836408
5471295.496369
5471385.526367
5471548.686364
5471855.906357
5472951.846332
5473573.476318
5473584.116318
5474496.766298
5474713.666293
5475816.536268
5476937.516243
5480864.646156
5481199.676148
5481739.696136
5482652.616116
5483037.756107
5483477.256097
5485803.446045
5487022.306018
5488745.515979
5489921.585953
5490765.895934
5490774.225934
5494317.275855
5496177.965813
5496831.295799
5496839.795798
5498092.175770
5498205.405768
5498346.675765
5499752.615733
5499869.705731
5500116.735725
5500814.115710
5500957.125706
5501088.255703
5501767.765688
5502663.505668
5504832.185620
5506397.855585
5507224.255566
5507399.965562
5507718.495555
5509313.635520
5513517.425426
5513595.215424
5514021.025414
5515259.475387
5515765.875375
5516883.685350
5517288.825341
5519354.825295
5522440.765226
5522957.505215
5523050.605213
5523226.405209
5524921.705171
5527253.905119
5527957.455103
5527971.415103
5528455.695092
5528470.085091
5529027.785079
5529070.165078
5529459.095069
5532032.095012
5532348.435005
5532725.424996
5533863.204971
5533871.534971
5536754.354906
5536806.334905
5536893.534903
5537186.084897
5537249.424895
5537321.624894
5537732.744884
5538035.874878
5539632.484842
5539745.494839
5540683.414818
5542888.354769
5543452.544757
5543473.474756
5543614.244753
5545176.094718
5545600.484709
5546288.594693
5547246.124672
5548132.534652
5550024.004610
5550549.664598
5550979.204588
5551647.064573
5551828.944569
5553487.794532
5553799.244525
5556788.234458
5559261.004403
5562785.554324
5563191.734315
5563215.124315
5564490.864286
5564858.404278
5565270.944269
5566163.144249
5567340.684223
5569933.674165
5571385.944132
5571965.094119
5573506.034085
5574326.184066
5578238.173979
5579118.153959
5581359.603909
5583126.073870
5583433.293863
5583830.233854
5584324.923843
5585618.213814
5585854.213809
5588440.383751
5590986.323694
5591012.033694
5593034.033648
5597049.093559
5598767.243520
5599577.283502
5600047.743492
5601259.923464
5601410.333461
5602302.313441
5602979.733426
5603350.223418
5605629.953367
5606098.493356
5606200.213354
5606699.663343
5606720.283342
5607522.813324
5608275.913308
5608755.093297
5609521.153280
5610459.023259
5612011.693224
5612326.203217
5612584.373211
5612653.443210
5614361.423172
5615964.743136
5616153.743132
5616624.673121
5616823.893117
5618913.303070
5619118.853065
5619908.373048
5620432.153036
5624657.212942
5624980.452934
5627458.682879
5627474.162879
5628294.992860
5630582.902809
5631071.832798
5631828.692781
5631909.192779
5633018.682755
5633737.932739
5636575.742675
5637634.522651
5637670.922651
5638295.052637
5641256.842570
5641883.272556
5642897.962534
5644073.422508
5646264.542459
5646524.552453
5647422.082433
5647743.952425
5647961.492421
5648124.602417
5648407.352411
5649326.502390
5651819.282334
5652122.562328
5654090.022284
5655089.042261
5655106.552261
5658944.032175
5660672.992136
5663203.972080
5664273.682056
5664334.342055
5664506.502051
5666473.372007
5667556.321983
5668504.581961
5669106.001948
5670103.291926
5670119.091925
5671003.741906
5671086.581904
5671194.451901
5671330.151898
5671783.701888
5672121.151881
5672534.971871
5673533.991849
5673618.211847
5674150.521835
5674459.711828
5676563.111781
5676570.111781
5677002.951771
5679505.321716
5681406.701673
5682086.011658
5684024.991615
5685119.441590
5685133.401590
5687377.321540
5687479.791537
5690198.441477
5691151.111455
5692331.461429
5692664.421421
5692774.071419
5693537.551402
5693805.831396
5693939.821393
5695962.891348
5696407.081338
5697341.491317
5697353.821317
5697704.061309
5699526.321268
5700184.971253
5703182.221186
5703794.961173
5704201.421164
5706944.211102
5707696.421085
5710029.421033
5712072.770988
5713349.580959
5713360.160959
5714197.780940
5714211.480940
5717053.380876
5717082.210876
5719171.610829
5719746.590816
5720094.990808
5720510.380799
5721300.450781
5722613.320752
5722760.300749
5722811.020748
5722854.460747
5722863.640746
5723927.660723
5726018.170676
5727282.580648
5727549.050642
5731978.180543
5732485.960531
5733588.000507
5734495.910486
5734710.110482
5735654.430461
5735976.760453
5736923.640432
5739007.570386
5741789.880323
5742123.540316
5742580.940306
5743208.230292
5743693.600281
5744053.030273
5744978.850252
5745346.310244
5745711.860236
5748654.520170
5749266.280156
5749480.020152
5749557.170150
5749573.240149
5749700.570147
5750778.510122
5751489.010107
5751503.280106
5752030.390094
5754317.660043
5755614.610014
5756835.139987
5757170.149980
5757846.719964
5757866.609964
5757983.919961
5758506.689950
5758515.999950
5758525.569949
5762676.879857
5764219.159822
5764348.729819
5765420.889795
5765431.879795
5766429.329773
5766861.139763
5768195.529733
5768874.109718
5769054.439714
5769178.849711
5769193.219711
5769907.099695
5770263.429687
5770317.389686
5770570.109680
5770583.019680
5770617.649679
5773999.649603
5774669.019588
5776478.609548
5778319.109507
5778361.929506
5779790.619474
5779834.649473
5781550.059435
5784954.889359
5785506.239346
5788135.739287
5788471.609280
5788984.649269
5789817.769250
5792286.519195
5795242.749129
5795809.029116
5797733.189073
5797911.359069
5798434.089057
5799073.339043
5799183.399041
5801173.828996
5802317.358970
5804055.928932
5804152.448929
5806167.388884
5806999.648866
5807173.258862
5807208.618861
5808471.208833
5809592.748808
5810265.148793
5811834.458758
5811840.478758
5813042.818731
5813056.888730
5813948.558711
5814404.318700
5814416.238700
5815779.728670
5818521.588608
5819383.958589
5819806.608580
5819813.008579
5820861.268556
5823775.328491
5824126.158483
5824134.278483
5824142.208483
5824698.258470
5826008.578441
5828409.208387
5828874.388377
5829544.808362
5829555.048362
5830703.058336
5831152.988326
5832457.748297
5833127.458282
5833267.948279
5834241.308257
5837508.178184
5840157.328125
5841347.398098
5843683.848046
5843967.468040
5844496.258028
5845179.388012
5845618.128003
5846301.707987
5846444.337984
5846475.617983
5846750.517977
5847710.757956
5850026.577904
5850661.757890
5852753.087843
5854893.537795
5855362.487785
5856531.987759
5858892.127706
5859079.737702
5859356.017696
5860702.277665
5861141.017656
5861426.067649
5861732.927642
5861882.187639
5861980.497637
5862087.657635
5863104.147612
5863147.827611
5864110.817589
5865658.437555
5866488.077536
5866956.747526
5867578.977512
5868257.447497
5868372.327494
5869056.987479
5869286.887474
5870435.677448
5870471.197447
5873619.207377
5874287.367362
5874973.897346
5876197.847319
5876663.077309
5878665.957264
5879641.717242
5882536.667177
5882544.567177
5884012.287144
5884258.217139
5888665.967040
5889449.607023
5889544.457021
5890143.107007
5891549.766976
5891669.096973
5891878.256969
5891884.586969
5894766.496904
5897826.186836
5897836.136835
5897981.276832
5898741.466815
5899458.726799
5902406.296733
5902538.246730
5902913.146722
5902933.756722
5903670.536705
5904175.336694
5907656.696616
5910016.696563
5910040.606563
5910347.786556
5911064.646540
5911270.426535
5911911.646521
5912234.396514
5912250.446513
5915316.596445
5915675.336437
5915687.036436
5918283.336378
5920361.316332
5921557.916305
5921694.746302
5922573.686283
5925948.736207
5926626.366192
5927296.186177
5927311.906177
5928313.386154
5928882.606142
5930021.726116
5930183.626112
5933017.356049
5933556.386037
5935320.485998
5935537.815993
5937300.475953
5937367.105952
5939955.905894
5941206.915866
5946402.245750
5947959.975715
5951578.845634
5952219.045620
5952226.065620
5952238.445619
5952248.185619
5953869.585583
5954530.445568
5955657.285543
5956249.635530
5957333.275506
5958624.895477
5959083.225467
5960789.815428
5960798.975428
5962990.255379
5963469.085368
5963483.425368
5963926.285358
5964229.945351
5964500.135345
5966536.055300
5966993.355290
5968027.575267
5969821.135226
5970910.495202
5971058.615199
5971966.465179
5973838.745137
5974815.275115
5976764.255071
5977199.345062
5977566.025053
5977846.265047
5979440.155011
5980608.964985
5980729.864983
5981714.994961
5982757.604937
5983832.134913
5984443.644900
5984453.424899
5985569.744874
5986051.874864
5986086.144863
5986371.024857
5988994.594798
5989202.874793
5990384.764767
5992243.934725
5992346.044723
5992467.884720
5993663.924694
5994061.484685
5995377.324655
5997865.784600
5998904.974576
5999454.144564
5999611.154561
6000035.084551
6000420.614543
6001320.074522
6002875.914488
6003691.674469
6004425.564453
6005984.484418
6007713.484380
6009740.534334
6010484.834318
6011077.124304
6012325.444276
6012500.504273
6014119.144236
6016423.314185
6016796.594177
6017839.814153
6018901.764129
6019916.204107
6023311.384031
6024804.823998
6025221.763988
6027111.763946
6027131.403946
6027389.863940
6032383.763828
6036725.323731
6037026.163724
6037659.933710
6038533.613691
6038847.133684
6039889.143660
6041157.433632
6042347.533605
6042998.153591
6044618.203555
6045520.623534
6046219.493519
6046452.153514
6046754.473507
6046818.853505
6047320.153494
6047506.973490
6047605.203488
6047671.413486
6048433.213469
6048610.943465
6048956.433458
6049303.693450
6050296.993428
6052179.873386
6053768.933350
6054448.653335
6055443.923313
6056399.123291
6058297.823249
6058428.483246
6058591.113242
6060149.933207
6060778.353193
6062951.513145
6063076.813142
6063372.383135
6063414.503135
6063936.153123
6064702.573106
6065296.233092
6066230.613072
6066545.923065
6068158.423028
6069657.692995
6069827.552991
6073614.042907
6076006.062853
6076635.312839
6077994.142809
6078413.122799
6078850.852789
6079010.252786
6080520.952752
6081607.452728
6082192.152715
6083057.992695
6084622.152660
6085119.902649
6085310.022645
6087334.242600
6088058.102584
6088585.602572
6088702.052569
6089833.152544
6090561.212528
6091196.692514
6092256.562490
6093221.722468
6093610.572460
6096333.172399
6097483.402373
6098597.242348
6100081.622315
6103778.792232
6103959.992228
6104062.442226
6104480.572217
6106801.622165
6107245.022155
6108946.462117
6110711.452077
6111349.042063
6113654.382012
6116060.141958
6118725.831898
6120141.061867
6121005.161847
6121418.771838
6121447.941837
6122026.611824
6122237.841820
6123252.971797
6127067.481712
6127616.131700
6129027.611668
6130015.571646
6130027.151646
6130118.441644
6131347.681616
6132403.971592
6132598.801588
6134008.531557
6134695.671541
6134956.041535
6135643.271520
6135741.511518
6136813.641494
6136873.061493
6137066.431488
6138930.851447
6139487.511434
6139838.781426
6140819.821404
6142860.941359
6143669.101341
6145505.931300
6145808.171293
6147340.011259
6147924.181246
6149621.051208
6150232.811194
6150410.731190
6151140.211174
6153395.641123
6153675.191117
6153684.021117
6154432.371100
6156026.991064
6160352.650968
6161879.750934
6162164.790927
6163755.170892
6164437.150876
6167255.720813
6167574.400806
6168573.430784
6170562.500740
6170641.740738
6172326.960700
6173818.960667
6173953.820664
6175463.180630
6175567.500628
6175989.750618
6176258.330612
6178278.140567
6179391.620542
6179720.660535
6180850.010510
6183704.190446
6184636.330425
6184897.390419
6185534.290405
6185704.860401
6187098.260370
6188561.780337
6189277.230321
6189331.750320
6189623.260314
6192413.340251
6194081.400214
6194877.440196
6194973.300194
6195163.390190
6196451.680161
6198042.500125
6198594.990113
6199041.560103
6201465.810049
6201647.500045
6201900.630039
6204506.079981
6204725.709976
6205570.929957
6206762.659930
6208046.379902
6208133.169900
6208469.199892
6208570.099890
6208686.269887
6208804.229885
6208903.779883
6210277.739852
6211031.479835
6211039.229835
6211423.589826
6212424.109804
6212571.029801
6213523.459779
6214133.589766
6215386.409738
6215526.859735
6216118.769721
6216991.569702
6217667.289687
6218450.729669
6218623.959665
6219281.639651
6221609.909599
6222348.619582
6225161.759519
6225463.829512
6225643.579508
6226469.039490
6227637.929464
6228096.529454
6228648.849441
6228829.909437
6232927.869346
6234338.849314
6234465.899311
6235757.509282
6235858.069280
6237593.499241
6238558.359220
6240190.569183
6242223.279138
6245185.059072
6245646.459061
6246766.289036
6247053.419030
6247694.069016
6249029.608986
6249123.308984
6249875.068967
6252488.128908
6252505.708908
6253014.338897
6256619.088816
6257295.068801
6258136.998782
6258964.678764
6259656.528748
6260650.678726
6261915.958698
6262404.408687
6263946.488652
6267216.638579
6267866.748565
6268120.518559
6269278.248533
6269407.978530
6269767.248522
6269825.848521
6270354.308509
6274859.898408
6274953.518406
6275186.298401
6275371.988397
6276061.158381
6277264.258355
6277500.588349
6278332.308331
6279706.048300
6281783.478254
6282153.428245
6283786.738209
6283859.488207
6283918.218206
6285498.328171
6286305.708153
6286944.518138
6287470.628126
6290755.728053
6291921.978027
6292329.258018
6292945.228004
6293797.857985
6294000.787981
6294180.227977
6296273.987930
6296423.777926
6300299.937840
6300563.987834
6300818.917828
6301251.947818
6301280.877818
6301338.727816
6301537.577812
6301956.787803
6303131.657776
6304175.197753
6304594.767744
6306557.797700
6307037.207689
6307743.097673
6308924.427647
6310002.217623
6312939.467557
6313320.347549
6313822.407537
6313971.087534
6314825.997515
6317760.577449
6317925.347446
6319989.947400
6320347.607392
6320809.427381
6321208.947372
6322109.467352
6322212.137350
6323928.727312
6324269.697304
6326048.987264
6327314.967236
6327812.397225
6327866.917224
6328740.047204
6328750.707204
6328779.827203
6329479.557188
6329845.807179
6332027.367131
6333068.167107
6333365.577101
6334340.807079
6334928.917066
6336901.217022
6337425.577010
6337877.267000
6341886.076910
6342334.406900
6342537.386896
6345091.516839
6346908.356798
6347177.626792
6348180.056770
6348973.816752
6353788.406644
6354036.056639
6354050.506638
6355517.636606
6355614.816603
6356709.536579
6357672.286557
6359556.046515
6359600.406514
6360495.926494
6360976.006484
6362666.006446
6365335.446386
6366062.856370
6366646.966357
6367704.406333
6369417.816295
6370081.696280
6370492.366271
6370819.936263
6370857.236263
6371095.116257
6371460.626249
6372911.076217
6373444.966205
6373907.316194
6374122.886190
6376786.696130
6377505.566114
6378430.306093
6380782.716041
6382352.716006
6386802.555906
6386878.735905
6389011.685857
6390516.035823
6390623.115821
6390805.035817
6390812.145817
6390987.755813
6391722.015796
6392146.825787
6392170.065786
6392704.635774
6392792.395772
6394216.305741
6394924.635725
6395650.195708
6396013.685700
6396263.335695
6397360.715670
6397976.605656
6401404.435580
6401564.695576
6401794.865571
6401830.685570
6402456.565556
6402659.285552
6402907.775546
6404229.475517
6405707.395484
6406898.555457
6407818.635436
6408788.665415
6408826.085414
6408956.475411
6409620.345396
6410217.685383
6410698.755372
6410877.715368
6411397.865356
6412200.035339
6412887.665323
6414200.175294
6415414.625267
6415426.405266
6415439.675266
6416198.155249
6416608.905240
6419749.305170
6419879.045167
6419888.585167
6420402.475155
6420532.345152
6420564.865152
6422371.375111
6425391.855044
6427518.084996
6427635.744994
6427643.104993
6427702.194992
6428081.504984
6428861.604966
6429224.064958
6430531.294929
6431779.234901
6432360.354888
6432383.634887
6433805.594856
6434361.944843
6435528.434817
6437313.204777
6437421.674775
6440395.714708
6440795.144699
6441865.314675
6443910.114630
6444068.644626
6446908.204563
6446918.854563
6448150.294535
6450015.024493
6450028.634493
6450424.564484
6451190.034467
6452856.784430
6453659.844412
6455516.074370
6455890.254362
6457675.844322
6457744.074321
6458846.294296
6459413.114283
6459946.854271
6460031.844269
6460487.874259
6463584.034190
6465970.144137
6467882.504094
6468507.434080
6468601.534078
6468987.004069
6468996.864069
6469608.144055
6471330.854017
6471549.924012
6471806.294006
6472424.123992
6473061.583978
6473372.693971
6473909.683959
6474735.263941
6474850.343938
6475844.693916
6478133.213865
6479386.103837
6480468.453813
6482803.533760
6483081.503754
6489180.873618
6489533.383610
6490673.243585
6496174.763462
6496866.393446
6498545.313409
6498748.493404
6499585.123385
6499796.943381
6500653.673361
6501244.893348
6501404.303345
6502315.273324
6502776.403314
6502786.213314
6503877.993289
6506618.323228
6506810.133224
6507158.123216
6507521.653208
6507571.003207
6508300.373191
6510179.553149
6510370.423144
6511572.163117
6513886.563066
6514715.373047
6517615.702982
6518384.362965
6518774.872956
6518783.122956
6522034.572884
6522884.372865
6523009.632862
6524460.502829
6524710.212824
6527142.142769
6527309.132766
6529238.342723
6531256.412677
6531283.032677
6531424.592674
6532033.372660
6535084.622592
6537919.302529
6537926.382528
6539134.362501
6539217.172500
6539604.672491
6541082.282458
6542461.342427
6545055.942369
6546121.652345
6546874.692328
6547389.322317
6548295.082297
6548308.142296
6548556.622291
6549204.222276
6549347.702273
6549455.272271
6549640.582267
6551829.532218
6554173.952165
6554216.142164
6555847.642128
6555989.092125
6556743.592108
6558010.572079
6558043.822079
6558452.462070
6559709.752041
6560209.722030
6560682.992020
6563044.191967
6564835.661927
6565299.481917
6565647.021909
6567500.161867
6568845.861837
6571072.301787
6572859.711748
6573104.461742
6573901.361724
6573911.161724
6574686.751707
6574774.081705
6575832.471681
6577174.811651
6577730.501639
6578292.041626
6578341.161625
6581505.451554
6581822.401547
6582118.371541
6582130.501540
6583333.921513
6583793.791503
6583896.021501
6586110.991451
6586278.231448
6589118.861384
6590158.361361
6590239.341359
6591531.131330
6592015.551319
6592832.521301
6593297.681291
6593474.191287
6594394.431266
6595302.391246
6598319.991178
6599038.861162
6599049.991162
6600171.121137
6604194.101047
6604206.751047
6605748.451012
6606392.630998
6607477.710974
6608069.870961
6608904.950942
6610115.580915
6610335.870910
6610347.330910
6610389.100909
6611327.210888
6611370.310887
6612058.860871
6612690.990857
6613265.110844
6617481.240750
6622324.500642
6622798.570631
6625205.750578
6625217.570577
6625841.260563
6626386.560551
6626555.660547
6627391.990529
6629108.550490
6629126.420490
6630270.740464
6631362.320440
6631538.560436
6632052.950424
6635497.500347
6635847.770340
6636080.350334
6636113.820334
6639759.790252
6640633.000233
6640640.090233
6640652.350232
6643748.060163
6645145.910132
6647366.560082
6648542.250056
6648556.500056
6650296.500017
6651264.079995
6654084.549932
6654310.409927
6654959.229912
6655937.479891
6656298.199883
6656855.819870
6656970.799868
6657018.939866
6659184.279818
6660757.469783
6660766.589783
6660775.079782
6661491.389766
6661641.459763
6662777.569738
6665379.919680
6665765.179671
6667990.169621
6668709.129605
6669209.179594
6670968.899555
6672345.939524
6673077.099507
6673365.629501
6673630.089495
6673894.779489
6674044.569486
6674553.639474
6674754.869470
6677929.829399
6678413.019388
6680681.269338
6681091.459328
6681602.219317
6681736.869314
6682070.649306
6682152.629305
6682859.089289
6683286.039279
6683606.329272
6684335.539256
6686598.099205
6687576.729183
6689757.789135
6689765.159134
6692700.139069
6695017.149017
6695435.239008
6696453.508985
6696918.328975
6697247.428967
6698951.728929
6700048.948905
6700883.488886
6702066.768860
6703145.158835
6703735.478822
6703791.318821
6704093.538814
6704362.448808
6704666.158801
6707340.818742
6707389.688741
6707407.698740
6707972.968728
6709290.248698
6710004.658682
6710250.888677
6710607.328669
6713312.328608
6713428.208606
6713531.648603
6715029.128570
6715472.738560
6716049.078547
6716419.478539
6717483.178515
6717698.978510
6717949.018505
6718099.518501
6721217.748431
6723301.188385
6724471.558359
6726844.858306
6730074.568234
6730460.818225
6731831.898194
6735883.948104
6741155.827986
6741974.907968
6741991.117967
6742329.947960
6742376.717959
6743245.317939
6744060.787921
6745251.317894
6746295.157871
6746565.137865
6748401.107824
6748654.387818
6749050.477809
6749155.637807
6749569.087798
6749787.517793
6752988.597721
6753374.257713
6753870.787702
6753934.597700
6753953.137700
6754320.397692
6754996.117676
6755322.177669
6755416.547667
6755907.157656
6757762.617615
6758778.667592
6760531.767553
6761630.797528
6761960.787521
6762350.017512
6764106.857473
6764478.917465
6764998.557453
6766423.827421
6767122.937405
6767231.097403
6767901.087388
6768308.277379
6768317.567379
6769477.097353
6771119.257316
6772440.087287
6773632.567260
6774550.117239
6778847.947143
6779172.757136
6779230.047135
6779593.707127
6779728.957124
6780883.997098
6781113.827093
6781336.117088
6781655.187081
6783165.367047
6783174.927047
6789879.286897
6792435.866840
6794200.706800
6795643.516768
6795669.776767
6796065.016759
6796875.966740
6798624.846701
6799130.316690
6800928.426650
6802097.856624
6802620.366612
6803325.976596
6804573.956568
6807034.456513
6807163.116510
6807205.346509
6807881.106494
6809053.276468
6812651.556388
6815331.126328
6815866.896316
6815948.706314
6815960.506314
6819838.126227
6820504.336212
6821623.636187
6825683.786096
6826678.736074
6828103.906042
6828863.496025
6831363.745970
6831841.745959
6831913.345957
6831973.125956
6833377.275925
6833547.305921
6834639.625896
6834648.965896
6835115.605886
6837800.055826
6838305.285814
6839615.225785
6842569.975719
6843230.065704
6846381.575634
6846623.365628
6847005.875620
6847522.445608
6848269.445592
6848547.575585
6849190.685571
6851229.585525
6851318.885523
6851383.895522
6858150.005371
6858476.905363
6858779.215357
6859588.495339
6861033.865306
6861432.695297
6862412.175276
6862888.605265
6863452.365252
6865723.775202
6865735.555201
6865910.435197
6866654.655181
6867490.505162
6869072.315127
6869301.225122
6869770.105111
6869937.305107
6870887.585086
6873700.685023
6873783.855021
6875648.894980
6876235.944967
6879100.804903
6880157.454879
6882087.024836
6882323.324830
6883278.714809
6883287.524809
6883298.314809
6887116.134723
6887131.274723
6887989.834704
6888170.964700
6888930.514683
6890159.854655
6891293.214630
6891426.184627
6893001.424592
6895100.994545
6895579.434534
6895608.124534
6896478.914514
6897125.124500
6897946.854481
6899687.134442
6903340.724361
6903645.684354
6907352.214271
6907478.794268
6908518.974245
6908528.384245
6909267.204228
6909289.284228
6909863.014215
6910038.924211
6910366.714204
6910373.614204
6910494.564201
6913942.594124
6914742.314106
6916160.194074
6917110.514053
6917169.434052
6922322.133936
6923904.973901
6925948.763855
6926857.963835
6927490.973821
6928542.983797
6928565.833797
6928578.803797
6929570.473774
6930285.483758
6931838.643724
6933496.553687
6933839.573679
6934171.283672
6936428.283621
6937219.383603
6938488.063575
6939330.893556
6939458.713553
6942913.373476
6945176.683426
6946370.313399
6948484.683352
6949495.303329
6950021.433317
6950052.533317
6950320.533311
6951311.143288
6951445.633285
6953436.783241
6953824.303232
6955306.793199
6955983.543184
6958925.243118
6959495.143106
6961615.883058
6962158.943046
6962695.143034
6963052.873026
6963165.443024
6963492.813016
6963769.213010
6965582.892969
6966008.392960
6967008.272938
6967270.122932
6967877.022918
6968494.142904
6968856.522896
6969376.222885
6969923.342872
6970301.782864
6971060.762847
6971139.672845
6971409.222839
6974023.582781
6974237.372776
6974259.102776
6974283.302775
6974636.052767
6975503.952748
6975674.582744
6976271.872731
6976403.722728
6978677.312677
6982245.192597
6983137.632577
6984715.292542
6984783.012540
6986647.052499
6987373.682482
6988845.632450
6989016.672446
6990355.802416
6990632.052410
6993319.992350
6993941.212336
6994320.942327
6994899.292314
6995177.592308
6995382.112303
6997993.792245
7000974.812178
7003044.922132
7005959.742067
7006654.562051
7009508.611988
7009615.221985
7012343.291924
7014153.241884
7014318.631880
7015958.191844
7018088.951796
7019185.651771
7020031.971752
7020884.381733
7020916.851733
7021235.971726
7021250.971725
7021373.191722
7022698.391693
7022968.201687
7024357.471656
7026408.841610
7026777.101602
7027071.011595
7027240.271591
7027412.841587
7030518.301518
7031691.771492
7033156.751459
7033892.321443
7034104.451438
7034314.891433
7035562.791405
7035839.961399
7036275.721389
7037754.621356
7038138.371348
7038329.751343
7038904.671331
7039269.271322
7040251.081301
7040906.991286
7043409.011230
7047643.161135
7047655.741135
7048274.131121
7050064.281081
7050079.771081
7051082.141058
7051938.201039
7052104.061036
7052814.411020
7054089.180991
7054243.480988
7054733.110977
7055874.970951
7056085.220947
7056659.430934
7057538.300914
7057765.750909
7058178.370900
7059608.510868
7059772.130864
7061798.020819
7062096.140812
7062663.000800
7063474.460781
7063914.830772
7063955.930771
7064993.450747
7065861.140728
7068417.920671
7069783.940640
7070527.750624
7070659.730621
7070668.880621
7071004.140613
7071987.990591
7072339.430583
7072654.810576
7072780.430573
7073228.890563
7073357.560561
7074087.990544
7074124.810543
7075416.690515
7076086.100500
7076701.380486
7076851.630482
7077220.140474
7078463.320446
7080351.430404
7081348.410382
7081720.540374
7082246.910362
7082733.700351
7083864.840326
7084946.210302
7085644.140286
7086129.420275
7086392.180269
7087256.680250
7087588.760242
7088167.740229
7089310.040204
7090618.770175
7095914.480056
7096654.530040
7098005.340010
7098217.110005
7099361.779979
7099813.059969
7099862.689968
7100423.999956
7101141.539940
7102544.889908
7103806.419880
7104118.369873
7105162.339850
7105261.829847
7107031.029808
7109219.229759
7109503.999753
7110717.409725
7111296.769713
7111513.059708
7111988.069697
7113141.439671
7114274.129646
7114870.949633
7115085.599628
7115560.879617
7116298.659601
7116980.399585
7116987.489585
7118892.189543
7119147.619537
7120385.369509
7120831.999499
7123136.529448
7123558.309438
7124533.949417
7124543.219416
7125790.629389
7126268.529378
7128047.589338
7130362.819286
7130530.029283
7132746.869233
7134251.949199
7135699.269167
7138711.979100
7138806.059098
7140004.819071
7141498.969037
7141966.409027
7142256.259021
7144058.068980
7144815.718963
7152405.778794
7152440.568793
7156374.628705
7156800.458695
7157523.378679
7158306.928662
7158923.458648
7159174.118642
7159469.848636
7161233.698596
7161268.488596
7162428.548570
7162749.708562
7162776.318562
7164587.308521
7165330.898505
7166254.798484
7166327.498482
7169017.338422
7170173.818397
7170634.748386
7170905.708380
7171983.448356
7172935.768335
7176437.878257
7177780.948226
7177787.858226
7179177.938195
7184562.718075
7184910.158067
7185267.148059
7185279.778059
7186165.998039
7186180.828039
7186923.588022
7188247.047993
7188746.737981
7189879.127956
7190608.387940
7191300.257924
7192497.327898
7193180.987882
7193244.347881
7194205.437859
7195778.947824
7195935.417821
7196834.237801
7197512.967785
7198700.627759
7199236.607747
7200104.077728
7200510.857718
7200859.087711
7203014.197662
7204425.677631
7205398.547609
7205487.797607
7206857.917577
7208426.877541
7209329.137521
7209396.757520
7209687.307513
7209702.037513
7210617.887493
7210636.337492
7212353.487454
7212584.307449
7212637.967447
7213784.687422
7213798.757421
7214275.687411
7214548.827405
7216617.197358
7217617.457336
7217749.087333
7217895.087330
7219011.247305
7219037.527304
7219218.177300
7219711.237289
7220237.377278
7220254.037277
7220468.187272
7221737.537244
7222962.667217
7223303.117209
7223707.757200
7225324.367164
7225385.597162
7225878.137151
7229327.757074
7230815.757041
7230826.187041
7232491.407004
7234391.636961
7234464.686960
7235436.046938
7237392.986894
7237567.366890
7237604.026889
7239315.126851
7241439.266804
7241855.826794
7242871.786772
7243465.216758
7243757.056752
7243769.806752
7244094.816744
7244580.996733
7246087.146700
7247947.936658
7247974.396658
7249005.486634
7249612.606621
7249840.896616
7250714.576596
7251359.396582
7252239.696562
7253815.156527
7254102.746521
7254367.616515
7255214.676496
7256290.206472
7256625.726464
7256778.926461
7260530.576377
7261349.956359
7262474.426333
7262696.996328
7263140.396319
7265591.526264
7265606.416263
7265842.886258
7265940.896256
7267120.556230
7268875.016190
7269471.126177
7272545.076108
7272743.616104
7273430.016089
7274412.286067
7278863.005967
7283705.065859
7288244.975757
7291301.195689
7293009.995651
7293866.265632
7294383.185620
7295017.715606
7295733.745590
7296260.225578
7297254.035556
7297348.785554
7298208.675535
7299045.145516
7300116.515492
7300715.035479
7301354.385464
7305156.315379
7306866.795341
7308810.355298
7310648.715257
7311615.285235
7312112.785224
7312512.685215
7312531.595215
7314412.465173
7314772.445164
7314794.945164
7315138.745156
7315584.335146
7315948.235138
7319438.145060
7319445.545060
7319685.165055
7321265.795019
7321275.165019
7321686.845010
7323326.904973
7326409.404904
7326447.584904
7327272.574885
7327499.054880
7328773.714852
7328928.814848
7329225.854841
7330268.734818
7333882.234737
7335855.634693
7335964.744691
7336296.734683
7336717.354674
7337106.474665
7337180.594664
7337193.824663
7337898.024648
7338784.494628
7338995.984623
7339750.324606
7340752.544584
7342143.994553
7342463.044546
7343109.294531
7344242.694506
7346756.624450
7348399.194413
7348547.804410
7352398.194323
7354907.984267
7356026.514242
7356045.354242
7356082.004241
7356301.454236
7356524.224231
7357194.494216
7358003.204198
7359276.524170
7359371.914168
7360347.304146
7361622.724117
7368489.053964
7368986.783953
7372302.203879
7372354.053877
7372866.393866
7374266.993835
7374587.243828
7377551.933761
7377843.603755
7378410.443742
7378864.643732
7379954.803708
7381139.943681
7381689.983669
7381712.413668
7381872.983665
7382169.753658
7383146.363636
7383366.133631
7383914.633619
7385995.423573
7386496.113561
7387294.443543
7387562.393538
7389025.383505
7393870.173397
7393909.553396
7393926.783395
7395506.233360
7396584.663336
7396592.903336
7397141.593323
7398785.543287
7399306.263275
7399678.833267
7400290.863253
7400391.413251
7400792.883242
7400899.703239
7401537.563225
7401898.123217
7402011.033215
7403123.443190
7403245.413187
7404439.143160
7405467.333137
7408229.323076
7408482.883070
7409650.443044
7410719.823020
7410847.663017
7411082.003012
7411783.332996
7411842.472995
7412229.082986
7413109.362966
7413374.182961
7413833.312950
7414591.192933
7416855.782883
7417297.702873
7417607.902866
7419598.742821
7420748.422796
7422616.672754
7422748.142751
7425042.022700
7425188.542696
7425671.232686
7425688.102685
7427812.832638
7430737.662572
7432248.622539
7432535.742532
7433305.582515
7434017.542499
7435486.932466
7436899.642435
7437597.652419
7437726.952416
7438269.232404
7439474.762377
7440049.072364
7440060.792364
7442255.332315
7443119.552296
7445220.852249
7445312.752247
7449225.172159
7449715.142148
7450529.222130
7451140.642116
7451207.432115
7451367.992111
7451429.372110
7451674.772104
7451898.092099
7452274.692091
7452604.152084
7452845.912078
7453503.172064
7456135.392005
7456830.761989
7457194.611981
7457744.041969
7457762.441968
7458326.531956
7459125.921938
7462582.411861
7462837.901855
7463566.501839
7463763.681834
7463933.411830
7464199.321825
7464941.951808
7465316.021800
7465604.301793
7465703.501791
7468611.901726
7468620.121726
7470470.991684
7472137.131647
7472607.431637
7473671.521613
7474735.831589
7475869.061564
7479550.021481
7480443.331461
7485472.531349
7486487.021326
7487211.471310
7488213.271288
7489924.191250
7490235.611243
7490895.821228
7491499.681214
7493690.541165
7495006.621136
7496989.861092
7497377.841083
7497947.381070
7499624.361033
7499697.571031
7499765.351030
7499846.671028
7500557.241012
7500958.961003
7501431.220992
7504371.280927
7504786.680917
7505130.010910
7509217.100818
7510134.570798
7511569.860766
7512461.660746
7515691.980674
7516747.850650
7517062.330643
7520843.400558
7521293.830548
7521982.910533
7523676.990495
7525718.990449
7526028.940443
7528478.370388
7529869.590357
7530080.190352
7534315.240257
7534888.410245
7537793.700180
7537807.000179
7539217.240148
7540172.850126
7540287.240124
7540978.570108
7541523.610096
7544253.000035
7544615.200027
7544625.510027
7545262.500013
7548157.889948
7548510.259940
7550084.139905
7550133.659904
7550596.989893
7551273.219878
7551567.069872
7552036.099861
7554566.489805
7555068.219793
7555398.569786
7555825.529777
7557064.049749
7557184.169746
7557928.459730
7558285.629722
7559288.299699
7559426.029696
7560051.699682
7560884.119663
7561871.329641
7561968.199639
7562787.179621
7563035.039615
7563390.539607
7563753.919599
7565105.589569
7566170.439545
7567707.329511
7569098.469480
7569105.949480
7569331.579475
7569385.749473
7570110.769457
7570405.189451
7571033.159437
7571740.709421
7574444.559360
7578200.459276
7579027.889258
7579911.219238
7582063.209190
7585815.979106
7585951.599103
7586401.629093
7587155.519076
7590285.159006
7591185.518986
7592116.618965
7592270.798962
7592589.218955
7592682.148953
7594119.768921
7595107.218899
7595267.628895
7595635.018887
7597493.618845
7597992.778834
7600381.418781
7600396.968780
7601499.058756
7601858.728748
7602209.908740
7602312.358737
7602977.298723
7603854.348703
7605238.998672
7607307.868626
7607517.218621
7609593.968575
7612407.808512
7612415.198512
7612430.398511
7613288.408492
7617756.338392
7618285.638380
7618391.858378
7618474.668376
7618674.408372
7618750.928370
7618973.018365
7619249.918359
7620098.028340
7620995.568320
7621171.888316
7622999.388275
7623952.728254
7625272.958224
7626368.688200
7627901.978165
7627942.698165
7628626.398149
7629513.698129
7630533.498107
7633183.268047
7634606.528016
7635260.938001
7635911.797986
7637362.597954
7638454.527930
7638751.197923
7639000.207917
7639294.407911
7640030.187894
7640545.857883
7640879.277875
7640927.387874
7640972.907873
7642197.617846
7644291.867799
7644955.677784
7645570.527771
7646493.117750
7648383.247708
7648720.747700
7650806.507654
7651626.637635
7651862.727630
7654310.637575
7656084.617536
7656111.467535
7659048.797469
7660801.317430
7663540.807369
7665556.327324
7666135.937311
7666768.877297
7667261.267286
7668468.357259
7669596.987234
7670713.167209
7670799.387207
7672690.887164
7674571.007122
7674671.457120
7675527.497101
7675658.567098
7675977.137091
7675996.167091
7676624.717076
7676923.487070
7680519.406989
7681427.336969
7681567.266966
7684014.366911
7684109.686909
7684298.696905
7684634.356897
7685266.286883
7685496.696878
7687996.176822
7688703.346806
7690209.616773
7691441.076745
7691991.886733
7692542.306721
7692615.836719
7692975.386711
7693440.066701
7694139.686685
7694236.446683
7694503.666677
7694612.446674
7694723.346672
7695250.156660
7695505.166654
7698658.836584
7698836.656580
7698980.016577
7699011.126576
7699282.656570
7700946.276533
7703029.796486
7704435.676455
7704805.516447
7705193.226438
7707073.506396
7707606.366384
7707830.216379
7708205.476371
7710461.626320
7711733.736292
7711987.096286
7713699.246248
7713880.546244
7715757.396202
7715871.156199
7717737.126158
7718404.556143
7718693.376136
7721874.636065
7723637.736026
7724553.546005
7725098.035993
7725236.745990
7726263.325967
7726712.075957
7727048.135949
7727055.755949
7727714.085935
7727926.755930
7727937.345930
7729073.525904
7730222.235878
7730557.455871
7731649.675847
7731818.895843
7732253.545833
7733128.595813
7733358.295808
7733692.115801
7734429.975784
7734564.565781
7735219.785767
7735232.905766
7737376.675719
7737591.925714
7737672.725712
7738149.105701
7738847.775686
7739662.755667
7739740.125666
7740638.105646
7741231.025632
7741703.615622
7741732.325621
7745085.665546
7745672.955533
7745997.035526
7746591.565513
7747593.615490
7748040.825480
7749029.565458
7749078.035457
7749454.785449
7751318.345407
7751767.865397
7752768.305375
7753008.945369
7754465.045337
7754912.335327
7754981.855325
7755212.175320
7755333.805317
7755687.225309
7756427.875293
7757670.305265
7757777.785263
7758469.515247
7758706.085242
7758940.235237
7759424.465226
7759490.355224
7759683.145220
7760970.225191
7761579.095178
7761786.645173
7761910.345170
7762677.725153
7762737.155152
7764638.915109
7764651.195109
7767145.105053
7767422.275047
7767768.605039
7769370.195003
7769751.864995
7772220.434940
7773263.274916
7775325.254870
7775350.734870
7776260.804849
7776499.664844
7777500.444822
7778161.864807
7778905.734790
7778963.864789
7779057.314787
7779831.454770
7780611.374752
7780826.544747
7782537.214709
7783959.914677
7784221.524671
7784238.774671
7785608.504640
7785883.964634
7785928.704633
7785969.604632
7786195.664627
7786383.964623
7786981.564610
7789191.024560
7789423.174555
7790883.194523
7791276.014514
7792567.834485
7793191.804471
7793970.864454
7795774.724413
7796411.574399
7797095.454384
7797613.354372
7801379.204288
7801494.814285
7801524.574285
7801821.494278
7802222.384269
7802950.724253
7803335.564244
7803961.644230
7804192.444225
7804831.594211
7804951.264208
7805047.404206
7805726.574191
7806175.964181
7807310.194155
7807956.934141
7808249.934134
7808271.224134
7810127.924092
7812346.534043
7812582.594038
7812590.304037
7812639.994036
7812699.044035
7814403.503997
7814420.083996
7814507.173995
7814783.043988
7814790.563988
7814800.893988
7816544.243949
7817083.923937
7820175.203868
7821047.213848
7821170.653846
7821619.593836
7821904.563829
7823728.993788
7826896.503718
7827600.053702
7828279.613687
7831578.343613
7832008.883603
7835703.213521
7838015.783469
7839250.433441
7839579.603434
7839704.723431
7839784.973430
7840179.813421
7840901.103405
7842985.703358
7843933.593337
7844458.943325
7844818.543317
7846193.033286
7846200.063286
7848384.473237
7848491.013235
7848730.443230
7848765.053229
7849025.413223
7849683.953208
7850415.783192
7850970.463180
7851679.133164
7851845.543160
7852714.013141
7853088.203132
7855150.413086
7856788.423049
7858927.593002
7858948.963001
7858962.213001
7860433.912968
7862064.672932
7862678.362918
7865029.782865
7865115.192863
7865654.732851
7865957.282845
7866041.432843
7866847.932825
7867640.092807
7869128.422774
7869281.352770
7869903.202756
7870151.112751
7870160.072751
7870336.492747
7870880.962734
7871129.652729
7872038.352709
7873503.182676
7873508.832676
7873593.032674
7873641.152673
7874640.762650
7875796.402625
7877605.952584
7879535.972541
7880895.942511
7882258.672480
7882639.422472
7883479.922453
7883631.562449
7883803.992446
7884200.592437
7884605.042428
7885505.042408
7886512.252385
7888280.002346
7891339.632277
7891444.752275
7892177.852258
7892307.772256
7892502.732251
7892561.452250
7894231.772213
7894244.982212
7894346.992210
7894481.902207
7896610.962159
7899907.582086
7901334.032054
7902926.292018
7902941.182018
7902958.832017
7902966.652017
7905379.611963
7905389.251963
7906639.571935
7906961.081928
7907072.721926
7907705.151911
7908407.881896
7908452.501895
7908836.431886
7909220.471878
7910482.791849
7912101.371813
7914827.331752
7915618.511735
7915971.621727
7916999.461704
7917405.141695
7918474.321671
7918837.011663
7920946.261615
7921195.151610
7922678.941577
7923446.661560
7924242.301542
7929744.931419
7929922.451415
7931865.191371
7931873.691371
7932882.991349
7934175.111320
7936494.931268
7937207.361252
7940357.081182
7940729.321173
7941706.501151
7941789.941150
7941801.041149
7943109.561120
7943119.221120
7943330.031115
7944181.851096
7945710.921062
7946707.621040
7948044.551010
7948540.570999
7951034.790943
7951244.800938
7951801.110926
7951824.840925
7953111.910896
7953710.630883
7955805.470836
7955847.530835
7956767.240815
7956785.280814
7956944.560811
7957983.490788
7959058.860764
7961532.750708
7962065.560696
7965638.140617
7966692.940593
7966703.740593
7967341.440578
7968787.750546
7969681.160526
7970693.470504
7971187.590492
7971649.690482
7973193.070448
7973458.280442
7975518.690396
7975772.000390
7976610.290371
7976883.370365
7977470.970352
7979320.550311
7982273.570245
7982284.610244
7983933.150208
7984317.990199
7985112.330181
7985515.640172
7985827.560165
7987360.630131
7987427.470129
7987768.620122
7989571.470082
7989845.020075
7990283.840066
7990296.830065
7992042.530026
7994794.789965
7995581.009947
7996364.639930
7996837.199919
7997228.699910
7997542.039903
7998259.899887
8000940.799827
8001270.799820
8002405.029795
8002429.019794
8003166.939778
8005699.369721
8005733.549720
8006423.299705
8008763.159653
8009703.469632
8010044.579624
8010950.689604
8010978.109603
8011921.189582
8012579.209567
8013337.029550
8015159.819510
8016891.879471
8019129.029421
8022532.089345
8023702.229319
8024559.529300
8025723.439273
8026089.349265
8028830.069204
8030045.809177
8030087.429176
8030618.639164
8030683.069163
8031154.799152
8031204.179151
8031262.869150
8032571.859120
8032693.909118
8032762.749116
8033323.559104
8033437.139101
8033903.149091
8035058.879065
8039599.018963
8041141.308929
8041438.728922
8041745.118915
8042255.928904
8043091.018885
8048016.658775
8050569.958718
8050724.478715
8051916.268688
8051952.568687
8052142.078683
8052149.448683
8054166.338638
8054171.748638
8054750.058625
8057901.428554
8060075.908506
8062471.988452
8063601.368427
8065961.848374
8066198.658369
8066449.548363
8067356.908343
8067375.648342
8067453.958341
8067906.328331
8068415.888319
8071906.448241
8072045.328238
8075199.268168
8075741.988155
8076608.688136
8076735.008133
8077568.038115
8077776.918110
8078455.438095
8083121.917991
8084814.827953
8085352.887941
8085942.907927
8086653.987912
8086972.427904
8086996.187904
8087401.847895
8088387.557873
8088427.997872
8089323.417852
8089840.497840
8090562.137824
8090571.147824
8091794.027797
8092346.747784
8094924.957727
8095783.477708
8098413.547649
8099153.177632
8100139.237610
8100595.557600
8100617.727599
8101239.397586
8101617.937577
8101874.377571
8101904.837571
8103053.757545
8104551.207512
8106422.647470
8106515.607468
8107182.317453
8107491.687446
8109574.017399
8109585.057399
8109599.307399
8109647.327398
8110405.077381
8111980.857345
8112231.677340
8113365.477315
8113375.067314
8116759.457239
8117882.407214
8118214.817206
8119603.307175
8119811.297170
8120450.997156
8120775.327149
8121016.577144
8121738.337127
8124920.707056
8125917.317034
8127205.917005
8127587.046997
8128902.456967
8129811.696947
8130276.196937
8130655.446928
8131131.096917
8131352.876912
8131601.946907
8131782.026903
8132106.036896
8132343.646890
8134766.906836
8136019.746808
8136896.336789
8137119.876784
8140291.066713
8141036.506696
8141577.176684
8142791.186657
8144451.006620
8145204.986603
8145877.956588
8146296.086578
8147002.486563
8148414.426531
8149169.616514
8152984.566429
8153839.686410
8153970.626407
8154443.976396
8154456.166396
8154463.006396
8157367.026331
8157511.316328
8158063.416315
8158070.306315
8158649.906302
8159041.576294
8160203.116268
8160336.526265
8160681.166257
8162431.976218
8162648.936213
8162789.026210
8163556.276193
8165095.586158
8166584.616125
8167396.996107
8169010.586071
8170458.786038
8170474.276038
8171690.696011
8171773.036009
8172677.105989
8175326.725930
8176399.055906
8177397.185883
8178135.185867
8178340.815862
8178441.055860
8178688.735854
8179051.885846
8179267.415842
8179380.435839
8180097.335823
8180456.565815
8180792.665807
8182194.955776
8183230.135753
8183357.905750
8183657.765743
8184126.815733
8186238.315686
8186414.735682
8186865.045672
8187112.755666
8187857.975650
8187894.315649
8188294.845640
8188836.125628
8190331.195594
8190415.375592
8191657.815565
8195376.375481
8199322.745393
8199437.005391
8200843.305359
8201120.615353
8204530.585277
8205652.195252
8206020.805244
8206038.215243
8206628.775230
8208032.685199
8211091.275130
8211160.805129
8212301.505103
8212337.505102
8213759.805071
8215817.385025
8216520.345009
8216970.724999
8218229.184971
8218283.534969
8220680.504916
8220908.814911
8222322.974879
8223393.294855
8223604.564851
8223820.214846
8225602.984806
8226297.694790
8226754.764780
8228903.624732
8229450.104720
8230247.544702
8230289.964701
8231083.444683
8231891.014665
8232078.974661
8235569.634583
8235665.014581
8235826.144577
8237910.624531
8239304.814500
8239566.304494
8241052.914461
8241674.374447
8243400.394408
8243651.274402
8245764.934355
8246162.404346
8246717.294334
8247336.464320
8247721.864311
8248605.714292
8252435.964206
8254055.254170
8255435.434139
8256038.484126
8256080.614125
8257810.414086
8258281.484075
8260922.314016
8263059.953969
8263263.343964
8264327.413940
8264778.733930
8265098.133923
8266136.863900
8268163.003855
8268723.993842
8269017.123835
8269717.623820
8270240.743808
8270843.493795
8273126.223744
8275053.593701
8277185.363653
8277194.713653
8277942.493636
8278581.993622
8278752.433618
8280363.023582
8280800.373572
8281033.203567
8281855.783548
8281901.903547
8282872.003526
8282947.953524
8282956.553524
8284062.013499
8284159.363497
8284992.013478
8285779.363461
8285816.893460
8287061.093432
8288456.053401
8290231.613361
8290238.723361
8290443.753357
8291342.083336
8293493.913288
8293842.343281
8294787.953259
8295046.713254
8295857.373236
8296483.363222
8297602.593197
8300303.313136
8300538.383131
8300658.293128
8300773.313126
8303631.783062
8304512.453042
8305721.863015
8306902.312989
8308713.592948
8309180.042938
8311372.082889
8311543.892885
8311746.232880
8312094.892873
8312969.992853
8313830.672834
8313838.862834
8314889.122810
8315628.652794
8316950.272764
8316961.202764
8317939.222742
8318055.182739
8318070.822739
8318183.272737
8319191.162714
8320780.342678
8321088.372672
8322042.332650
8325151.022581
8325667.862569
8328242.622512
8329268.052489
8329499.352484
8331297.892443
8332022.122427
8332353.242420
8332387.022419
8333054.802404
8333456.112395
8333628.742391
8334509.002372
8335025.912360
8335747.422344
8336521.472327
8337267.262310
8338340.842286
8338765.412276
8339336.002264
8339473.392261
8339494.272260
8343078.922180
8343669.862167
8343823.972163
8345460.352127
8346395.782106
8347480.552082
8349596.022034
8349839.672029
8350754.392008
8351732.801987
8352439.091971
8352900.431961
8353506.561947
8354691.881920
8357128.411866
8357519.971857
8357727.281853
8359100.251822
8359326.771817
8360566.881789
8360826.541783
8360844.131783
8361029.471779
8361038.111779
8361933.911759
8361985.261757
8361995.461757
8362415.291748
8363531.281723
8363758.441718
8364396.241704
8364857.371693
8365865.911671
8367094.421643
8367286.511639
8368090.201621
8370264.281572
8371001.671556
8371016.391556
8371717.661540
8373560.991499
8374158.111485
8375656.921452
8378684.931384
8379029.691376
8379305.221370
8380189.751351
8381597.261319
8381624.311318
8381664.861318
8382158.291307
8385619.761229
8386358.421213
8387931.571178
8388357.511168
8388441.911166
8389231.451148
8392537.981075
8393570.281051
8395454.041009
8397230.800970
8399129.270927
8402367.400855
8403270.010835
8404333.560811
8405826.970778
8409402.460698
8410198.160680
8410282.600678
8410419.940675
8410519.210673
8410528.230672
8412811.540621
8413507.330606
8414873.920575
8418003.280505
8419913.960463
8420018.950460
8422626.910402
8425720.520333
8425962.710327
8426157.410323
8427513.820293
8428506.920271
8429771.550242
8431077.840213
8432126.810190
8433059.950169
8434307.130141
8434852.230129
8436305.390096
8436312.200096
8436347.730095
8436986.760081
8437502.670070
8440949.929992
8441024.609991
8441228.009986
8442631.929955
8444306.959917
8444718.269908
8444991.329902
8446267.399874
8446324.509872
8447924.279837
8447964.319836
8448118.809832
8448395.829826
8448463.939825
8448476.759824
8448685.679820
8448914.659814
8449059.089811
8451373.469759
8452136.869742
8452444.669736
8453650.229709
8454804.009683
8454888.529681
8455109.389676
8457632.689620
8458078.589610
8458181.359607
8458192.899607
8458993.759589
8459549.849577
8460102.399564
8460434.699557
8463142.429496
8464035.809476
8464185.429473
8464609.919464
8469500.789354
8473495.859265
8473877.629256
8474313.889247
8474398.219245
8475823.999213
8476411.489200
8477411.489177
8478194.349160
8478207.259160
8479557.419130
8479641.849128
8481421.429088
8481704.559082
8483528.139041
8483816.829034
8487305.448956
8487579.638950
8489678.118903
8489759.608901
8490563.048884
8491135.328871
8492047.628850
8492261.798846
8494424.918797
8495755.078767
8496015.808762
8497783.098722
8497944.428719
8499404.298686
8499414.848686
8499421.418686
8501671.818635
8502716.098612
8503102.938603
8505305.638554
8509166.298468
8510699.638433
8511801.938409
8512294.908398
8513202.338377
8515507.898326
8516054.038314
8517254.148287
8519584.708235
8522048.888180
8523624.118145
8525862.658095
8526495.128080
8527304.048062
8527750.328052
8529178.348020
8529545.598012
8529987.428002
8530228.627997
8530743.087985
8534620.997899
8536531.847856
8537336.867838
8538284.827817
8541148.107753
8542297.237727
8542709.107718
8543316.737704
8543351.097704
8544000.637689
8544413.077680
8544831.107671
8544961.667668
8545492.257656
8549004.907577
8549983.287555
8550454.267545
8551260.477527
8552700.367495
8554658.247451
8555431.177434
8555780.587426
8556481.747410
8557206.507394
8557225.057394
8557929.627378
8558884.557356
8561223.017304
8561420.587300
8562648.827272
8562833.757268
8564003.817242
8564017.107242
8565548.977207
8566873.847178
8567952.767154
8569153.307127
8570653.127093
8570850.067089
8574551.237006
8578253.906923
8578269.296923
8578655.466915
8578675.926914
8578755.166912
8581510.576851
8583319.126810
8583656.646803
8585083.596771
8588565.906693
8589253.896678
8589583.746670
8591507.916627
8591714.276623
8592230.076611
8592241.996611
8592401.066607
8593010.046594
8593714.446578
8597632.216490
8599169.566456
8599450.856450
8599528.546448
8600308.796431
8601024.026415
8603221.876365
8603299.836364
8604417.846339
8604674.956333
8605931.736305
8606302.496297
8607946.906260
8609573.036223
8611392.696183
8613636.726133
8614061.416123
8614867.616105
8616216.806075
8616225.856075
8616383.746071
8617708.796042
8618205.156030
8618832.156016
8619693.135997
8619755.185996
8620299.515984
8620397.335981
8622217.435941
8624395.005892
8624764.105884
8625288.705872
8625343.225871
8625501.905867
8626055.245855
8627700.555818
8627841.285815
8628088.045810
8628569.555799
8628778.975794
8628791.165794
8629979.215767
8630851.255748
8631954.695723
8633700.775684
8633797.645682
8634189.095673
8634475.755667
8636366.435625
8636466.195622
8637120.135608
8637812.515592
8638859.125569
8639577.695553
8640505.865532
8640959.045522
8641215.355516
8641539.545509
8642698.265483
8643771.085459
8646063.195408
8647292.835380
8647306.915380
8647320.075380
8647969.685365
8650323.845313
8650905.695300
8653739.935236
8654569.515218
8654772.415213
8656498.835175
8657316.815156
8657609.855150
8658197.365137
8659327.245111
8661610.935060
8663465.885019
8664328.885000
8665470.064974
8665479.134974
8667634.694926
8668276.414911
8670327.334865
8670560.484860
8671570.104838
8671844.864832
8672176.644824
8672726.804812
8672784.694811
8674093.614781
8674222.314778
8675322.794754
8676339.464731
8676835.264720
8678327.894687
8679125.924669
8679259.734666
8679577.964659
8682871.614585
8683111.414580
8683847.634563
8683891.474562
8684702.234544
8686740.414499
8687230.514488
8687519.354481
8687575.314480
8687669.904478
8688691.254455
8688822.644452
8688968.504449
8690958.274404
8693121.634356
8694650.614322
8695069.904312
8695969.804292
8697704.244254
8698065.204245
8698228.504242
8698272.164241
8700176.204198
8702410.874148
8704519.754101
8706051.114067
8706364.374060
8706958.054047
8708976.014002
8709021.304001
8709269.243995
8709915.683981
8711775.663939
8711891.983936
8711900.343936
8713632.293898
8714270.963883
8717409.023813
8717550.323810
8718840.143781
8721150.383729
8722005.633710
8722714.003695
8722724.013694
8724212.083661
8724228.943661
8724760.913649
8725841.523625
8726274.503615
8726285.363615
8727517.113587
8732345.923479
8733039.653464
8735573.213407
8736964.583376
8738564.433340
8740415.503299
8741527.213274
8742601.743250
8744399.103210
8745394.673188
8745861.683177
8746187.913170
8746398.273165
8746460.483164
8746468.203164
8746912.873154
8747061.263150
8748277.763123
8748828.303111
8749856.013088
8753705.163002
8754405.292986
8754657.322981
8757810.022910
8762686.282801
8762701.172801
8764341.152764
8766362.352719
8767082.682703
8768959.342661
8771065.462614
8771951.212594
8772043.592592
8773286.022564
8773946.222549
8774301.052541
8776521.402492
8777288.472475
8777690.022466
8779175.402433
8779631.792422
8781949.872371
8782326.982362
8783118.512344
8783387.172338
8783501.252336
8783570.772334
8784153.702321
8784230.042320
8786898.382260
8787068.472256
8787873.502238
8788462.452225
8791237.252163
8792140.902143
8792318.002139
8792872.442126
8793941.692102
8794211.182096
8794826.882083
8798092.402010
8799818.031971
8802539.451910
8803703.751884
8803831.241881
8804154.071874
8804472.521867
8805269.611849
8808212.411784
8808467.221778
8809294.381759
8811019.951721
8811152.841718
8811818.821703
8811824.381703
8811872.391702
8813531.191665
8813746.781660
8814855.461635
8814871.421635
8818208.051560
8818487.291554
8818588.861552
8819610.261529
8819832.071524
8821565.431485
8823173.331449
8823181.761449
8823342.611445
8824855.661411
8825963.551387
8826411.291377
8827207.151359
8828801.941323
8829090.131317
8829389.251310
8831028.191274
8831456.001264
8831834.881256
8832165.511248
8832401.831243
8832533.091240
8832550.481240
8833134.651226
8836288.561156
8836747.941146
8837765.751123
8839851.791076
8841039.791050
8843058.171005
8844370.050975
8845050.510960
8845106.180959
8845484.040950
8845620.210947
8845655.970947
8846081.820937
8846766.380922
8847936.180896
8848663.700879
8848785.130877
8853364.940774
8855019.390737
8857396.530684
8857959.820672
8859151.010645
8860880.290606
8862162.320578
8862236.820576
8862511.350570
8864691.270521
8865270.020508
8866055.120491
8866977.000470
8868132.430444
8871511.840369
8874303.260306
8875605.310277
8877412.490237
8878298.790217
8878666.960209
8880318.410172
8882510.920123
8883511.930100
8883557.620099
8883825.690093
8884252.410084
8884966.680068
8885385.890059
8887006.980022
8887629.940008
8888427.149991
8888769.049983
8889950.269957
8891652.969918
8892141.269908
8893088.509886
8893837.899870
8894190.259862
8894716.259850
8894949.609845
8895513.479832
8896724.669805
8897770.799782
8898001.739777
8899169.109750
8900044.879731
8900368.799724
8900560.629719
8900836.549713
8900874.159712
8901727.749693
8903456.339655
8903525.489653
8905289.209614
8906116.989595
8907223.999570
8908057.739552
8908190.759549
8909640.319516
8911248.959480
8912809.969446
8913429.729432
8914060.529418
8914314.599412
8914653.339404
8914962.369397
8914989.389397
8915149.819393
8916838.299356
8918696.019314
8918752.149313
8918833.749311
8919351.749299
8921396.759254
8921861.599243
8922168.559236
8923227.139213
8925461.139163
8925997.839151
8927075.049127
8927082.839127
8931654.039024
8934617.758958
8935000.508950
8936287.198921
8937399.488896
8937754.158888
8938013.008882
8939697.048845
8940449.898828
8941220.208811
8941326.058808
8941692.498800
8942761.738776
8942773.448776
8943718.948755
8944287.888742
8944297.528742
8944426.628739
8946119.888701
8947221.688676
8949017.928636
8949737.278620
8949861.458617
8950286.118608
8950328.018607
8951031.568591
8951101.698590
8953383.118539
8954690.218509
8954727.668509
8955171.748499
8955964.188481
8956213.638475
8957449.888448
8958227.198430
8960065.708389
8961558.068356
8962415.698337
8964893.158281
8965923.428258
8966594.728243
8968375.948204
8969535.318178
8970331.168160
8971849.138126
8974331.738070
8975082.198054
8975558.858043
8976214.458028
8979442.217956
8980833.297925
8981188.177917
8981536.607909
8983634.667863
8984394.997846
8985140.757829
8985266.337826
8986343.117802
8986716.987794
8988106.957763
8988202.187760
8991888.737678
8993276.857647
8993630.287639
8994058.817630
8994069.217629
8994759.297614
8994931.817610
8996093.337584
8996409.377577
8996421.587577
8996866.937567
8997255.957558
8997414.547555
8998619.147528
8998771.837524
8998830.567523
9000536.617485
9001586.317461
9002593.907439
9002921.467431
9003371.107421
9005538.607373
9005664.407370
9006425.227353
9006585.827350
9009602.887282
9010122.967270
9012582.687215
9013309.637199
9014052.817183
9014063.377182
9014848.217165
9015661.767147
9018062.387093
9018073.127093
9018109.197092
9019011.697072
9019245.247067
9019928.967051
9021333.007020
9021975.197006
9022810.676987
9025062.086937
9025077.466936
9026025.836915
9026396.856907
9026688.266900
9028120.216868
9028143.886868
9029508.216837
9030109.776824
9030313.276819
9031266.606798
9032438.266772
9033260.356753
9033325.526752
9033558.116747
9033882.036739
9035164.066711
9036801.086674
9037531.976658
9038376.226639
9038628.326633
9039037.436624
9041368.176572
9044087.406511
9046264.076463
9046420.406459
9046869.736449
9047369.586438
9047585.306433
9048282.046418
9049301.846395
9049866.506382
9050499.486368
9050897.736359
9051396.826348
9052442.336325
9053655.156297
9055408.056258
9055598.826254
9055648.116253
9059018.206178
9060888.596136
9061277.616127
9061828.776115
9062479.836100
9062559.476098
9063101.266086
9063479.816078
9064020.546066
9065211.676039
9067264.255993
9067545.395987
9068978.335955
9069583.805941
9071716.585894
9071755.875893
9073683.255850
9073726.735849
9075445.985810
9076065.345797
9076669.095783
9077469.455765
9078485.685742
9080143.745705
9080893.435689
9082641.675650
9085037.825596
9085169.585593
9085314.955590
9085800.965579
9085932.065576
9086456.385564
9086658.565560
9088898.525510
9090773.815468
9091553.095450
9094667.735381
9098657.015292
9099939.305263
9100739.005245
9100750.135245
9100825.515243
9101013.515239
9101324.025232
9101536.545227
9102273.145211
9103231.215189
9104297.115165
9104629.485158
9105041.265149
9105766.195133
9106089.055125
9107736.145089
9110300.005031
9110750.485021
9111112.765013
9112193.474989
9112566.194981
9114544.774936
9114627.574935
9115414.904917
9116662.294889
9116973.994882
9117129.284879
9117337.814874
9117650.284867
9118441.054849
9120328.514807
9124127.994722
9124246.484720
9125099.274701
9126285.934674
9126615.044667
9130854.324572
9132340.564539
9134057.394500
9136098.274455
9137521.194423
9137579.394422
9140078.904366
9140444.134358
9140581.374354
9140732.474351
9141026.764345
9141822.074327
9141899.384325
9142379.774314
9143680.844285
9144050.274277
9145242.264250
9145697.584240
9147097.454209
9149852.314147
9152364.814091
9154819.494036
9155627.854018
9155668.214017
9155967.614011
9156614.363996
9156777.403992
9156785.213992
9157038.153987
9158188.573961
9159340.483935
9161656.703883
9161748.693881
9162606.593862
9164144.363828
9165755.273792
9167265.003758
9167362.243756
9167824.713746
9168264.483736
9169262.343713
9169849.813700
9169858.123700
9170390.813688
9171276.123668
9171473.373664
9172874.663633
9173960.033608
9175169.013581
9175548.863573
9176604.603549
9179791.093478
9180042.843472
9182134.523426
9182917.263408
9183372.703398
9184745.833367
9185314.213355
9185503.603350
9185835.383343
9186159.013336
9187463.073307
9188043.143294
9189073.633271
9189987.153250
9189996.793250
9191116.113225
9191623.483214
9192570.283192
9192752.503188
9193454.013173
9195477.863127
9196754.533099
9197854.573074
9198376.653063
9199630.093035
9199660.693034
9200893.563006
9201920.042983
9203135.022956
9204246.572931
9206643.102878
9208262.192842
9210454.192793
9210558.652790
9212369.482750
9213014.952735
9213279.362730
9215357.852683
9216068.932667
9216091.602667
9217460.802636
9217558.742634
9218198.012620
9219524.992590
9220369.782571
9221532.512545
9221752.342540
9222882.002515
9223948.742491
9223957.952491
9224298.912483
9225558.722455
9226929.262424
9227243.352417
9227654.882408
9229155.712375
9229170.022374
9231577.112321
9233909.392268
9234202.412262
9237900.272179
9240527.692121
9240687.422117
9246066.421997
9246470.201988
9246876.601979
9247568.881963
9248574.211941
9249818.341913
9251380.501878
9252554.871852
9252611.151850
9252672.581849
9253996.701819
9254605.061806
9254845.331800
9255021.211797
9257680.651737
9257710.671736
9257942.991731
9258542.131718
9258549.371718
9260605.821672
9260953.381664
9261072.681661
9262401.821632
9262616.861627
9263286.301612
9263628.261604
9263899.661598
9263913.911598
9265301.721567
9265372.041565
9268761.421489
9269469.901474
9269646.741470
9269879.111464
9270566.321449
9271441.381430
9272092.251415
9272104.931415
9272446.771407
9275155.681347
9279945.031239
9280193.801234
9280411.531229
9283782.801154
9285627.471112
9286484.311093
9286517.391093
9287467.591071
9287954.431060
9288967.531038
9289668.481022
9290071.111013
9291912.950972
9292108.350968
9292128.860967
9292311.930963
9293374.500939
9293934.480927
9297386.340850
9297596.730845
9297949.690837
9298023.400835
9298090.900834
9299497.030802
9300648.350777
9301668.430754
9303382.750716
9308537.830600
9308751.930596
9308877.950593
9311386.690537
9311999.680523
9312391.790514
9313222.140496
9314287.890472
9316256.540428
9316572.610421
9317171.070407
9322236.230294
9322265.250294
9323425.260268
9324231.120250
9324702.700239
9324786.140237
9325411.070223
9326892.490190
9327203.920183
9327815.900169
9329374.920135
9329630.280129
9330300.090114
9333117.170051
9334563.770019
9334570.000018
9334832.700013
9337639.869950
9338343.229934
9338359.089934
9338579.569929
9342238.219847
9343114.309828
9344123.929805
9344566.649795
9346346.039755
9349847.349677
9350313.229667
9351170.819647
9353476.319596
9356404.029530
9356794.669522
9357075.329515
9358027.849494
9358584.959482
9360323.649443
9360490.109439
9362129.359402
9362664.109391
9362792.859388
9364118.499358
9364696.909345
9367232.559288
9367478.259283
9369409.869240
9370898.029206
9371851.119185
9372700.039166
9372788.759164
9374957.899116
9377281.259064
9377458.699060
9380141.669000
9381529.598969
9383022.998935
9383097.078934
9383144.178933
9383200.888932
9385411.248882
9385661.728877
9386237.608864
9387931.628826
9388586.268811
9389362.728794
9391170.358753
9391195.598753
9395584.268655
9396144.118642
9396422.688636
9396456.718635
9399766.648561
9400435.828546
9400794.248538
9401293.078527
9402551.208499
9402591.258498
9406924.868401
9407370.518391
9407607.988386
9408019.708377
9408256.048371
9408264.038371
9408791.048360
9409654.598340
9411641.558296
9414530.488231
9414949.258222
9415133.188218
9415952.348199
9415975.728199
9416321.188191
9417921.318155
9419059.308130
9419597.168118
9420140.178106
9420816.268091
9422390.348056
9422754.488047
9423759.178025
9424373.868011
9425198.167993
9426133.477972
9426242.007969
9427952.737931
9428933.717909
9430518.097874
9431058.007862
9431195.977859
9431998.347841
9432853.977822
9432940.447820
9436051.977750
9436733.517735
9437168.897725
9439007.267684
9439412.417675
9442039.047616
9442769.337600
9443601.747581
9443695.277579
9444311.717566
9444435.057563
9444441.997563
9445902.657530
9445908.157530
9447571.107493
9447578.707493
9447656.267491
9447667.667491
9450075.637437
9450664.527424
9451386.167407
9453207.497367
9453331.467364
9454238.107344
9454258.237343
9454609.037335
9457755.917265
9457877.397262
9458117.297257
9459713.857221
9461792.717175
9464157.757122
9464338.277118
9464553.057113
9465254.587097
9465777.697086
9467786.877041
9468090.407034
9468315.647029
9469130.507011
9472105.966944
9472572.706934
9472841.856928
9473844.236905
9475149.756876
9476063.046856
9477416.676826
9478046.446812
9478053.456811
9482205.996719
9482457.926713
9482482.826712
9482593.296710
9483023.306700
9483859.926682
9483902.756681
9485806.536638
9486205.556629
9487904.266591
9488067.756588
9489548.526554
9489582.966554
9491367.716514
9491589.866509
9493465.156467
9493605.506464
9494825.986436
9495828.766414
9496840.516391
9498813.176347
9500993.586299
9502807.786258
9502855.066257
9502946.826255
9503373.716245
9503607.246240
9503824.376235
9505097.016207
9506918.986166
9506964.996165
9507585.696151
9509259.476114
9509815.096101
9510610.076084
9510710.926081
9510993.866075
9512493.186042
9513220.406025
9513371.826022
9513407.006021
9515166.905982
9515439.945976
9515838.425967
9516242.215958
9517696.495925
9518065.945917
9518216.945914
9518651.535904
9519046.025895
9520853.365855
9521556.535839
9522315.065822
9522380.235821
9523326.075799
9523425.045797
9523656.165792
9524201.285780
9524737.015768
9525985.745740
9526466.905729
9528747.835678
9531569.245615
9532259.145600
9532423.545596
9533125.415580
9533213.295578
9533928.375562
9535014.485538
9536895.375496
9538047.745470
9538715.995455
9538824.925453
9539950.695428
9543986.995338
9546570.785280
9549520.225214
9549550.255213
9551078.155179
9552754.415142
9556597.745056
9557145.565044
9557391.185038
9557758.085030
9557778.585029
9558078.385023
9563441.744903
9563955.714891
9565594.974855
9565967.184846
9570128.194753
9570219.904751
9571694.164718
9571905.024714
9572680.144696
9572976.344690
9574077.554665
9574521.764655
9575244.374639
9576437.714612
9577305.844593
9578790.514560
9580824.694514
9581826.014492
9582657.354473
9583074.714464
9583481.654455
9583613.144452
9583623.644452
9584677.074428
9585827.904402
9586714.624383
9586744.424382
9587423.234367
9588549.564342
9589295.794325
9590068.594308
9590344.084301
9591885.004267
9592028.094264
9592693.804249
9593023.874242
9593183.204238
9593388.614233
9593869.694223
9594244.754214
9594655.404205
9596322.244168
9596679.944160
9597576.014140
9600608.004072
9600617.844072
9601309.414056
9601717.114047
9603763.734002
9604156.143993
9605113.173971
9605690.933958
9607590.083916
9608451.663897
9609290.633878
9613061.493794
9613715.553779
9615873.323731
9615941.973729
9616544.343716
9616687.643713
9617314.413699
9620553.563626
9621767.513599
9622096.893592
9622737.793577
9623037.333571
9624613.833536
9625212.543522
9626391.483496
9627010.783482
9627044.263481
9627106.983480
9627122.923479
9627769.673465
9633262.993342
9633315.193341
9633740.183332
9635861.113284
9637546.743246
9638092.343234
9638510.233225
9642110.353144
9643829.393106
9644335.313095
9645803.083062
9647259.723029
9647872.823016
9648224.873008
9648282.773006
9649561.142978
9650732.192952
9653704.162885
9654108.742876
9654608.462865
9655430.652847
9655443.602846
9656929.142813
9657054.222810
9658935.042768
9659069.242765
9660284.352738
9662570.482687
9662994.362678
9663294.732671
9663820.242659
9663945.732656
9664934.262634
9665303.602626
9665396.142624
9666033.642610
9667272.952582
9667506.272577
9667604.892575
9667910.322568
9668056.912564
9668608.292552
9668763.002549
9668976.682544
9669029.212543
9669956.682522
9670274.992515
9670404.072512
9671803.822481
9671830.412480
9672371.242468
9672531.632464
9672865.632457
9675399.132400
9675423.612400
9676051.302386
9677061.212363
9677206.292360
9677565.202352
9677881.952345
9678222.582337
9680347.522290
9680362.612289
9682803.432235
9682809.922235
9684114.732206
9691718.742036
9693194.722003
9693588.091994
9693616.261993
9695630.121948
9696840.281921
9699922.131852
9703072.991782
9703106.391781
9704568.601748
9704916.361741
9705206.011734
9706137.551713
9706608.481703
9707001.961694
9709547.271637
9711131.321602
9711165.801601
9713260.571554
9714750.311521
9719196.681421
9719225.151421
9720185.501399
9720200.361399
9720450.131393
9721325.641374
9723884.521317
9724588.211301
9724803.921296
9725023.951291
9725281.691285
9725969.551270
9726576.591256
9727662.071232
9728079.281223
9728771.011207
9729168.321199
9730508.251169
9730523.781168
9730924.391159
9731115.741155
9732018.841135
9734029.461090
9735069.361067
9738238.420996
9738511.500990
9740150.470953
9741166.190930
9741229.300929
9741937.890913
9742085.090910
9743130.380886
9745159.510841
9745174.060841
9747366.810792
9749485.480744
9749778.100738
9750520.710721
9750696.470717
9753090.370664
9753824.680647
9754222.140639
9754730.630627
9756882.970579
9757401.150567
9758236.670549
9758779.550537
9761125.220484
9761721.190471
9762398.550456
9763036.670442
9764161.860416
9765788.160380
9767564.330340
9768011.060330
9768019.600330
9768035.160330
9768362.380322
9768897.930311
9769070.940307
9769129.920305
9769227.740303
9771488.640253
9771546.320251
9772008.290241
9772948.900220
9773447.120209
9773605.150205
9773983.390197
9775293.130168
9777168.540126
9777826.030111
9778476.660096
9778830.360089
9779410.940076
9779920.700064
9782266.160012
9782636.580003
9782961.229996
9783203.249991
9783758.079978
9784391.759964
9785050.889949
9785877.929931
9787011.559906
9788331.389876
9789116.619859
9789627.249847
9791294.259810
9791948.869795
9792498.239783
9792507.909783
9793830.619753
9794199.159745
9794644.419735
9794765.509732
9795346.639719
9795859.059708
9796490.779694
9797694.979667
9798452.249650
9801100.769591
9802434.209561
9804705.339510
9804864.409507
9805153.469500
9807575.579446
9809601.399401
9809900.259394
9811195.659365
9811557.869357
9812551.889335
9812808.239329
9814284.729296
9814330.749295
9814686.629287
9814950.479281
9816386.549249
9818887.529193
9819463.339180
9819985.359169
9820274.969162
9821717.199130
9822576.649111
9823214.139096
9823391.149092
9825395.279048
9826814.159016
9827351.679004
9827706.368996
9827862.178993
9828311.938983
9829287.928961
9830821.428926
9833666.398863
9833755.818861
9834929.078835
9835901.868813
9836682.268795
9837398.628779
9838515.478754
9838535.158754
9839162.318740
9840385.338713
9842507.008665
9843131.498651
9843138.968651
9843975.408632
9844779.768614
9845244.868604
9845791.888592
9847044.278564
9847966.728543
9848140.718539
9848600.438529
9850280.508491
9851526.878464
9851741.648459
9851796.898458
9851804.188457
9852570.188440
9852771.158436
9853690.358415
9861393.748243
9862292.028223
9862388.568221
9865475.558152
9865937.248142
9867671.968103
9867682.488103
9868932.328075
9870459.978040
9870568.618038
9870663.888036
9870984.198029
9871891.058008
9872303.627999
9872319.807999
9873289.107977
9874006.497961
9874743.897945
9874761.987944
9875183.647935
9876835.277898
9877034.747893
9878108.787869
9879423.787840
9879915.587829
9881802.017787
9882027.327782
9882531.457771
9882761.177765
9884401.497729
9884518.907726
9885839.517697
9886289.367687
9886422.587684
9886766.617676
9888169.557645
9888385.407640
9888399.637639
9888454.147638
9889323.787619
9890113.637601
9890260.287598
9890784.187586
9892288.627553
9892437.877549
9893231.137531
9895614.747478
9896446.957460
9897726.147431
9898748.327408
9898757.327408
9898774.657408
9899116.847400
9899327.117395
9900521.837368
9902537.607323
9902553.717323
9903048.437312
9904141.407288
9904288.477284
9906097.957244
9906320.097239
9907107.167221
9909061.257178
9909335.667171
9912469.747101
9912963.557090
9913583.517077
9913641.037075
9913806.837072
9914687.497052
9915270.937039
9915277.097039
9915525.597033
9915560.807032
9916610.377009
9917151.016997
9917882.846980
9917915.186980
9918625.116964
9919783.396938
9919793.526938
9920489.086922
9921275.606905
9922457.156878
9923858.316847
9924237.866838
9924384.436835
9925651.056807
9926522.506787
9927885.806757
9929186.336728
9929317.046725
9929456.866722
9930221.896705
9931915.156667
9932893.646645
9935446.876588
9936528.156564
9936550.986563
9937401.246544
9937514.326542
9938456.396521
9941049.806463
9941391.776455
9941625.566450
9942059.836440
9942336.926434
9944268.186391
9946078.426350
9946758.116335
9947590.346316
9948172.426303
9949383.546276
9950337.366255
9951501.976229
9951510.416229
9953745.646179
9953849.776177
9956368.036120
9956773.656111
9959090.536059
9960105.486037
9960126.066036
9960172.176035
9960463.876029
9960509.626028
9960736.936023
9960784.276022
9961271.846011
9962005.955994
9962656.875980
9963462.005962
9964855.885931
9965060.415926
9966701.255889
9967667.905868
9969814.205820
9971563.945781
9973176.605745
9977176.365655
9979539.085602
9982231.995542
9982246.295542
9982820.675529
9982927.195527
9984947.185481
9985347.615472
9985990.405458
9986267.445452
9986566.215445
9987668.935421
9988157.915410
9992794.955306
9992850.105305
9993783.675284
9995578.495244
9997404.225203
9997525.995200
9998589.495177
9998651.215175
9998676.295175
9998908.445169
;
-99912.290000
-99459.030000
-98634.460001
-97902.700001
-96954.740002
-96536.950002
-95393.160002
-93812.870003
-92308.170004
-91841.210004
-91712.150004
-91548.780004
-91226.660005
-90694.390005
-88518.730006
-82619.090009
-82445.710009
-79126.340011
-76425.820012
-76411.640012
-75897.860013
-71340.690015
-70988.170015
-70643.390015
-69298.530016
-67187.840017
-67062.250017
-64595.770018
-64355.410018
-59532.940017
-58624.340017
-57736.000016
-56094.390016
-55948.480016
-53673.430016
-51906.130015
-50411.130015
-49151.250015
-47915.110014
-45736.160014
-45449.050014
-45354.780014
-42597.800013
-41881.830013
-41465.540013
-41409.260013
-40960.810013
-40830.240013
-38647.430013
-37717.300012
-35927.730012
-33499.040012
-33075.440011
-30045.230012
-24726.120013
-24718.260013
-24430.200013
-22465.290013
-21701.960013
-21061.840013
-18973.820014
-17931.860014
-15956.580014
-11515.620014
-11365.820014
-10973.760014
-9946.560014
-9550.900014
-8505.370014
-6949.310014
-6380.510014
-5195.390014
-4327.260014
-3539.660014
-3184.790014
-816.500014
-138.690014
2052.159986
2092.659986
2614.819986
3104.129986
4551.059986
11974.319987
12096.219987
12473.679987
13119.689987
13413.109987
14667.189987
14837.929987
16904.059987
17595.749986
17994.159986
18891.419986
21440.239986
22349.039986
24296.329985
24653.279985
26832.439985
28683.239985
33038.409984
33891.659984
37959.509985
38949.989985
39416.609985
39607.919985
40745.739986
43144.739986
44491.159986
45265.389987
45851.439987
45989.869987
47042.289987
47583.879987
47764.089987
47822.559987
48471.609987
48701.129987
50123.229988
50136.719988
52736.479988
54065.779988
55237.409989
59778.289990
61434.679990
61446.509990
61758.209990
65497.359991
66035.669990
67728.809990
68544.099989
68638.159989
70052.109988
70138.639988
70148.409988
70285.419988
72331.159987
74536.119986
75380.699986
80023.039983
80349.289983
81019.639983
81031.339983
81055.069983
82252.609982
84531.789981
86739.099980
87925.559979
88751.359979
88842.689978
89637.279978
90180.199978
90934.219977
92953.999976
94920.059975
96150.779975
98274.369974
99300.869973
100237.959972
100684.139972
100871.439972
102556.279971
103790.529971
104401.259970
106843.209969
106852.659969
110142.749967
110618.059967
111858.279966
113064.249966
113843.949965
114078.139965
119164.649963
119340.039962
119661.379962
120539.519962
120778.529962
121138.659962
121384.329961
124538.709960
130202.249957
132334.429958
135066.489960
135703.689961
135713.609961
138341.789963
138979.509964
139176.599964
141801.219966
142358.749967
143235.989968
144736.419969
145914.709970
145968.659970
148406.409972
150876.279975
152009.209976
153360.489977
158331.859982
159198.229983
161042.759984
161074.139984
161131.669984
162965.589986
163805.599987
164387.259987
165224.159988
166192.089989
168948.639992
169764.489992
172245.019995
173234.879996
176892.609999
177480.650000
178237.260000
179109.710001
180217.560002
181281.970003
181402.710003
183696.940005
184219.380006
184321.880006
186848.760008
190760.210012
191187.000012
191868.820013
192847.660014
192866.810014
193186.800014
193207.320014
193389.550014
193526.960015
194558.790015
194981.560016
195168.000016
196976.670018
198110.390019
200755.960021
201783.850022
202831.660023
205481.090026
206321.570026
207824.870028
209359.850029
212572.960032
212584.090032
214147.380034
216499.970036
216508.010036
218796.800038
220555.360040
221354.190040
222394.590041
224805.530044
227961.150047
228605.390047
228614.080047
230831.530049
232252.770051
232673.060051
235020.290053
235897.090054
237531.320055
237756.530056
239722.190058
240099.480058
242087.950060
242490.720060
243104.580061
243273.510061
243669.350061
244319.980062
246922.610064
247200.730064
247482.210065
250477.020068
251381.670068
251412.300068
254625.940071
255100.080072
261775.160078
262885.730079
263359.570080
263820.720080
265201.090081
265605.450082
266354.140082
267723.710084
267791.460084
268218.020084
268633.720084
268729.430085
269256.050085
269896.130086
270885.640087
271620.130087
271960.400088
272098.680088
274853.840090
274982.300090
275154.470091
276664.820092
278159.280093
278891.140094
280327.430095
281688.180097
286753.460101
287372.900102
292413.090107
294820.960109
295342.260109
295365.160109
295811.090110
296756.490111
298173.960112
299116.820113
302115.790116
303378.630117
304094.880117
304221.050118
306843.890120
311710.360125
311743.530125
311750.690125
311762.270125
312874.930126
314319.300127
316486.170129
317666.990130
322105.120134
322472.290135
329467.640141
329576.850141
332612.540144
332624.330144
338975.510150
341164.500152
341809.510153
343131.140154
345038.590156
345280.500156
346832.890157
347878.140158
348371.940159
350712.070161
350914.700161
353713.670164
360049.060170
360574.710170
361200.680171
362668.130172
364069.560173
364727.240174
371489.160180
375890.010184
376025.180184
376908.620185
377021.340185
379440.140188
381008.440189
381139.600189
381563.810190
383897.220192
386058.500194
386449.000194
388527.420196
390432.550198
392100.920199
392243.880200
392292.630200
396100.740203
398191.550205
398445.740205
398615.980206
400182.720207
404675.560211
409146.950215
413217.420219
414578.390220
417480.430223
417749.880223
419680.830225
421782.340227
423938.730229
424453.700230
426269.150231
427153.730232
427582.710232
427810.390233
430144.750235
430370.420235
431258.630236
433734.770238
435888.080240
437004.850241
437982.020242
445286.190249
446509.580250
451227.830255
454387.340257
454716.100258
455207.130258
458468.580261
460004.920263
460436.380263
462136.890265
463172.900266
463889.770266
464393.800267
466244.490268
471854.150274
472118.430274
474100.370276
474657.680276
475496.400277
475693.160277
476138.260278
477563.290279
478113.670280
478498.510280
480629.290282
482219.450283
483281.300284
483425.050284
485806.290287
488077.160289
489064.080290
489720.320290
492628.480293
492846.490293
494083.410294
495252.630296
495293.630296
495688.520296
496145.170296
497456.860298
499358.500299
505964.560305
506107.300306
506122.770306
506411.120306
508837.830308
510590.970310
512276.120311
513143.880312
516237.670315
516826.610316
520273.220319
525476.710324
526013.730324
526587.760325
526962.630325
527424.310325
527885.950326
531439.420329
532315.120330
539163.680336
539807.730337
541632.110339
542488.750340
542607.220340
543497.890340
544715.870342
545911.490343
547355.260344
548222.050345
548281.670345
548995.900346
549266.790346
554238.670350
554677.560351
561843.910358
564249.530360
566014.220361
566290.870362
566511.510362
568319.320364
568743.920364
571414.880366
573129.250368
576364.690371
576582.240371
577405.150372
577814.380372
581929.920376
584401.740379
584748.570379
589380.930383
593640.120387
595666.390389
595749.690389
596263.420390
596311.670390
602206.890395
602470.410395
609775.300402
613754.250406
615098.610407
616684.990409
616946.960409
618145.770410
618887.540411
618898.020411
621253.540413
621983.840414
622390.540414
623253.590415
623359.710415
624982.120416
626407.130418
626547.850418
627399.170419
630800.060422
631982.370423
632709.870424
633953.150425
634780.010425
635857.730426
637825.140428
641676.010432
643744.890434
643757.710434
646445.690436
646487.580436
647744.920438
649951.440440
650722.350440
654156.050444
655959.510445
656564.950446
660048.670449
660220.860449
664073.090453
665436.770454
666867.150455
667339.600456
669245.770458
669262.720458
670159.090458
670390.430459
671144.200459
671820.870460
671827.220460
673414.490461
674540.410462
676304.370464
678985.780467
682350.510470
683608.010471
685379.280473
691746.030479
692056.770479
692375.770479
693700.030480
695810.540482
696713.300483
697813.360484
698897.750485
700328.880487
701288.430487
702136.680488
703387.130489
703397.400489
703419.100489
705358.490491
706555.130492
708755.980494
709186.860495
710689.440496
710706.030496
713380.930499
713389.190499
714896.000500
718197.500503
718380.100503
721485.090506
723567.320508
723578.990508
723698.630508
726617.790511
726695.460511
727733.720512
732073.180516
732098.920516
733663.480518
734076.070518
734094.290518
735625.590519
736224.540520
736947.250521
737079.860521
738411.190522
738597.660522
740998.820524
741348.370525
742620.540526
745037.660528
745214.880528
745227.360528
745264.230528
747543.000530
749717.350533
757594.510540
759084.250541
759177.530541
759261.710541
759275.850541
759445.070542
761176.380543
761771.450544
762273.510544
762822.740545
766530.880548
766973.970549
768394.040550
768596.870550
769324.420551
769418.680551
772539.430554
778170.810559
781465.270562
781609.300562
782462.560563
782787.010563
783584.580564
786496.340567
786559.860567
787485.800568
787776.890568
790226.830570
790314.750570
790341.380570
791120.290571
791662.270572
791881.600572
792057.350572
793421.230573
793466.480573
794199.070574
794408.880574
795353.250575
795476.700575
796010.240576
796569.530576
797223.440577
800227.190580
801280.870581
802021.170581
805846.310585
810912.760589
811041.170590
811128.090590
811848.520590
813775.300592
814250.450593
817916.500596
818242.510596
821542.060599
823956.140602
824877.710602
827931.210605
829506.850607
832411.150610
833234.120610
833452.080610
833564.050611
833616.730611
834188.630611
834489.670611
835044.800612
835802.350613
836624.510613
838696.400615
839665.360616
840733.410617
841852.660618
842176.170619
842185.070619
846211.900622
850596.860626
853623.860629
854525.860630
855229.920631
855272.110631
855899.060631
856284.680632
856379.030632
857373.060633
860016.670635
861320.340636
862846.630638
863633.530639
863640.880639
865504.630640
866105.060641
866237.150641
868174.990643
870620.490645
873638.100648
875330.140649
875834.490650
876159.820650
876765.320651
878676.350653
878931.220653
879547.820653
880581.290654
884215.000658
885048.460659
885419.200659
886734.260660
887191.590661
891234.410664
893416.820666
897652.600670
897981.210671
899177.940672
901727.750674
902752.980675
902773.390675
903111.210675
903742.280676
904900.460677
906629.370679
907537.720679
908133.560680
909472.270681
911081.320683
912325.410684
914642.730686
914651.390686
916093.100687
916941.640688
918103.350689
918423.600690
918712.610690
918957.280690
919701.620691
919783.990691
920792.110692
924177.050695
924293.150695
924388.120695
924920.140696
925873.210697
925888.240697
929312.900700
929324.340700
931157.180701
931423.610702
933044.820703
933174.240703
934946.570705
937158.550707
937850.150708
940280.490710
941641.750711
942626.190712
942665.700712
943205.510713
943216.440713
945569.030715
945680.540715
946945.790716
949158.630718
951347.230720
951714.820721
952920.640722
955648.850724
955684.070724
956983.290726
958025.190727
959224.510728
962406.270731
964791.950733
965465.230733
965951.470734
966974.710735
967009.000735
967026.520735
971695.620739
974098.410741
978131.250745
978335.350745
979429.390746
979450.100746
980229.030747
980244.150747
980965.150748
982522.880749
986003.930753
988782.910755
989628.060756
991386.750758
996180.890762
998800.170764
998946.240765
1001280.430767
1001403.170767
1006815.910772
1007646.170773
1007919.110773
1008601.640774
1009791.970775
1010632.530775
1011579.770776
1012636.370777
1012718.880777
1012902.960778
1015550.190780
1016128.500781
1018456.420783
1020953.190785
1021018.200785
1021068.110785
1022183.240786
1023455.630787
1023528.500788
1023916.520788
1023925.670788
1025497.730789
1025984.400790
1026278.340790
1029322.300793
1030197.810794
1032770.030796
1032915.880796
1032942.010796
1035318.420798
1038220.770801
1040416.680803
1041534.890804
1041754.950804
1042128.130805
1043240.530806
1043248.190806
1043698.710806
1043780.080806
1045439.520808
1046419.800809
1046823.970809
1049049.540811
1049303.650812
1049663.250812
1050440.810813
1052226.820814
1053606.830816
1054097.530816
1054538.720816
1057060.710819
1057414.750819
1059014.870821
1062862.510824
1063731.250825
1064282.680825
1065601.230827
1068111.210829
1068825.120830
1070356.510831
1073126.160834
1074940.700835
1074974.700835
1075446.500836
1075796.160836
1075897.550836
1077130.170837
1078220.100838
1078854.550839
1079325.470839
1080570.340841
1081387.210841
1081396.490841
1082090.270842
1084290.650844
1084327.420844
1084340.780844
1084406.620844
1087002.330847
1088076.880848
1089167.480849
1089815.150849
1089931.930849
1090050.020849
1090268.230850
1090562.250850
1092421.220852
1092894.200852
1093551.100853
1094057.130853
1094122.790853
1095196.590854
1096393.990855
1099023.700858
1099367.410858
1101658.480860
1103600.840862
1109807.810868
1110763.460869
1111651.540870
1111995.270870
1115231.440873
1116842.530874
1116977.070875
1116996.460875
1120429.630878
1122728.410880
1123078.330880
1123730.240881
1124291.730881
1127388.940884
1128608.620885
1129643.040886
1130766.000887
1133243.750890
1137605.320894
1139486.230896
1143565.400899
1143725.050899
1145848.680901
1146178.560902
1146197.800902
1146219.620902
1150571.830906
1150591.840906
1150853.940906
1151770.480907
1151789.820907
1151805.490907
1151813.080907
1154348.730909
1155704.540911
1162139.650917
1163103.240917
1165032.000919
1168808.380923
1171987.830926
1173329.160927
1175477.910929
1176420.160930
1177858.280931
1178174.130932
1178356.840932
1179921.290933
1182097.390935
1182850.420936
1182911.940936
1184267.860937
1186477.800939
1188261.360941
1188566.750941
1188588.480941
1189670.770942
1190242.370943
1194618.880947
1194785.270947
1194795.750947
1195039.840947
1195609.730948
1195623.910948
1195783.650948
1197854.370950
1197905.040950
1198229.390950
1198839.670951
1199274.430951
1199364.090951
1200471.790952
1201331.520953
1203580.830955
1204883.050956
1204958.630956
1206719.910958
1207307.790959
1207777.700959
1209537.540961
1210582.740962
1210872.410962
1211563.790963
1214418.780965
1216765.780967
1222831.910973
1223065.800973
1224827.900975
1225897.630976
1226082.790976
1226448.330976
1226508.330977
1226693.110977
1228497.820978
1229063.160979
1230962.760981
1233010.750983
1233091.560983
1236629.760986
1239786.510989
1241424.580990
1241751.980991
1243597.270992
1243895.800993
1244422.810993
1244534.300993
1245415.100994
1253128.441001
1253162.861001
1254339.691002
1255239.141003
1256066.101004
1258055.771006
1259495.771007
1260359.551008
1260911.391009
1261418.721009
1262730.581010
1263264.091011
1263716.891011
1264427.011012
1264789.921012
1266470.591014
1267887.501015
1268066.291015
1268556.181016
1268972.251016
1270333.751017
1271005.751018
1271022.411018
1272551.031019
1273648.741020
1274187.531021
1275183.901022
1275734.791022
1275974.731023
1276079.341023
1276944.691024
1277130.141024
1277760.621024
1278106.841025
1278414.581025
1284126.581030
1286210.931032
1287669.491034
1288560.481034
1288876.881035
1290368.951036
1290687.161036
1291445.241037
1293106.911039
1293728.441039
1294410.221040
1295071.781040
1296270.971042
1296806.571042
1303808.161049
1304610.541049
1305110.821050
1306436.481051
1308033.821052
1308106.091053
1308871.491053
1309144.951054
1312737.311057
1312804.331057
1317996.321062
1318008.591062
1318674.391062
1319744.391063
1321160.771065
1321224.501065
1323440.431067
1324714.521068
1328458.881071
1328872.871072
1330332.711073
1330991.971074
1333789.711076
1335573.011078
1336494.421079
1339776.301082
1340271.781082
1342207.161084
1342946.561085
1343448.081085
1343759.581086
1346424.741088
1347121.911089
1347245.461089
1349744.781091
1350772.861092
1351238.391093
1352147.051094
1353524.451095
1355542.271097
1357510.221099
1357698.251099
1357966.271099
1357985.661099
1358082.961099
1358456.921099
1359583.181100
1360127.571101
1360707.661102
1360977.751102
1361517.501102
1362365.441103
1367220.211108
1368660.371109
1371006.531111
1374345.081114
1377996.881118
1381803.221121
1382042.581121
1383667.451123
1383747.511123
1387059.121126
1387787.461127
1390439.021129
1390709.861129
1390781.281130
1391169.201130
1392222.951131
1392506.641131
1393178.361132
1395042.241134
1395357.711134
1401057.891139
1401441.261139
1402781.351141
1402934.491141
1404424.021142
1405830.951144
1406336.611144
1406537.521144
1407221.541145
1407903.121145
1416017.401153
1421374.401158
1422630.691159
1425518.761162
1427719.381164
1428542.071165
1430054.921166
1431822.781168
1435124.351171
1435863.351172
1435890.631172
1436179.941172
1438977.601174
1441693.641177
1443307.851178
1446457.431181
1446689.061182
1446698.631182
1447076.231182
1447370.291182
1449996.521185
1451737.211186
1452072.391187
1455501.181190
1455922.091190
1459404.441193
1459840.851194
1460188.311194
1460844.121195
1461013.691195
1461361.861195
1462595.701196
1466119.851200
1471103.431204
1472108.081205
1473905.191207
1474053.031207
1474988.751208
1476975.401210
1478389.191211
1479541.431212
1481815.101214
1482448.251215
1483228.191216
1483830.301216
1485136.271217
1485575.141218
1486001.231218
1486441.491219
1487781.581220
1488293.411220
1488305.871220
1489925.891222
1492147.971224
1493243.541225
1494129.631226
1495906.121227
1496130.921228
1496535.721228
1498520.641230
1499338.151231
1499572.481231
1500052.021231
1500696.151232
1501605.631233
1505898.081237
1509084.301240
1511163.671242
1512356.201243
1513179.661244
1516768.471247
1517368.471247
1520989.441251
1523190.171253
1525072.111255
1526490.171256
1526972.091256
1528777.961258
1528875.211258
1530833.461260
1531757.951261
1532025.891261
1533110.321262
1534511.961263
1535816.271265
1535968.161265
1536695.631265
1536703.511265
1537471.011266
1538668.611267
1539369.391268
1539483.911268
1540255.321269
1543101.391271
1545187.881273
1545541.901274
1546615.511275
1546880.321275
1547374.801275
1550733.551279
1551334.791279
1552783.301280
1553757.081281
1556056.971283
1566809.611293
1569147.531296
1569514.871296
1569908.171296
1570316.621297
1571418.701298
1572005.651298
1572685.761299
1572788.931299
1573985.731300
1577470.551303
1577811.011304
1578798.431305
1582272.021308
1583519.391309
1584161.531310
1589638.941315
1590140.861315
1591767.131317
1598256.001323
1598848.231323
1599014.631323
1600806.191325
1601038.131325
1601798.231326
1602190.911326
1602742.671327
1603233.101327
1610829.431334
1610977.801335
1611674.891335
1613140.601337
1615237.311339
1619345.731342
1622692.841346
1622880.991346
1623526.781346
1625237.031348
1626990.401350
1627244.761350
1628028.651350
1628809.901351
1628995.501351
1629272.441352
1631383.681354
1635341.091357
1636034.291358
1636434.311358
1638699.301360
1642046.011364
1643499.361365
1643717.641365
1643997.651365
1646297.081368
1646307.141368
1647454.661369
1650038.091371
1650932.561372
1652733.161373
1653042.001374
1654053.051375
1654594.341375
1655285.471376
1656695.471377
1657377.061378
1659925.981380
1661938.651382
1663316.021383
1663693.301384
1665264.711385
1667534.621387
1669641.601389
1669912.731389
1671130.961391
1671844.661391
1672103.001392
1673382.871393
1674620.651394
1674705.201394
1676423.861396
1676674.571396
1677660.441397
1677708.661397
1677776.371397
1678552.661398
1679575.911398
1681424.941400
1683648.121402
1686492.941405
1689617.091408
1689696.521408
1693951.341412
1697724.371415
1699191.381417
1700175.071418
1703821.541421
1705014.341422
1706357.341423
1706666.491424
1707058.851424
1707978.191425
1708868.921426
1708879.301426
1709797.321427
1711550.781428
1713187.431430
1714155.331431
1714213.141431
1715641.931432
1715650.561432
1716939.191433
1716965.481433
1717695.761434
1717712.651434
1718114.981434
1718849.631435
1718858.841435
1721217.281437
1721377.761437
1725310.701441
1725420.401441
1725426.081441
1726183.551442
1728953.401444
1729806.961445
1733939.601449
1734104.091449
1734400.271450
1734738.151450
1735515.671451
1736225.821451
1736453.201451
1736903.061452
1738553.241453
1743172.001458
1743810.371458
1745145.581460
1745570.191460
1747279.161462
1748710.021463
1753010.521467
1754190.341468
1754643.451468
1756767.591470
1756846.231470
1758092.551472
1765024.401478
1765106.481478
1766200.641479
1768281.821481
1768324.811481
1768688.301481
1770376.811483
1770700.281483
1771724.041484
1771818.381484
1772426.641485
1774334.951487
1776611.671489
1778144.041490
1778525.391491
1779566.831492
1781112.881493
1781174.811493
1781525.181493
1785333.661497
1787837.751499
1788153.211500
1788161.541500
1788868.461500
1790573.361502
1793056.521504
1793890.691505
1798882.531510
1799696.431510
1801678.271512
1802283.491513
1803445.661514
1804499.101515
1806174.161516
1806412.771517
1806586.601517
1809543.601520
1809552.691520
1810715.221521
1810906.971521
1812892.161523
1812909.181523
1813421.081523
1817591.331527
1818458.591528
1819189.941529
1819939.091529
1824848.581534
1825022.241534
1827079.101536
1827487.471536
1830360.011539
1831282.591540
1831579.871540
1837465.721546
1838816.201547
1839427.691547
1840231.871548
1840861.231549
1843736.321551
1844560.351552
1847393.571555
1847511.051555
1847655.331555
1848173.991556
1849437.281557
1849863.521557
1850263.761557
1850485.331558
1853618.301561
1856604.071563
1862318.361569
1864155.441570
1864745.061571
1865346.451572
1865979.221572
1866181.901572
1868586.121575
1869722.751576
1870349.201576
1870395.831576
1870480.941576
1870488.521576
1873011.641579
1874020.471580
1875106.801581
1876084.301582
1876101.971582
1883336.611588
1883455.111588
1884035.921589
1884695.831590
1884908.171590
1885276.871590
1885507.361590
1886678.231591
1891615.231596
1892877.511597
1893437.621598
1894571.301599
1895382.361599
1903345.391607
1907185.081610
1907194.821610
1909050.891612
1909336.731612
1910222.311613
1910395.161613
1910693.181614
1911423.311614
1912457.891615
1915198.181618
1915546.881618
1915766.611618
1918494.131621
1919015.691621
1919315.421622
1919828.841622
1921329.291624
1921756.491624
1922199.431624
1923491.931626
1928248.771630
1928259.061630
1931842.551633
1933088.621635
1933191.901635
1938260.121639
1938388.151640
1941160.041642
1942332.331643
1942910.511644
1943369.521644
1944067.381645
1946225.161647
1950992.881651
1951754.831652
1955533.271656
1956810.051657
1956818.161657
1959949.761660
1963247.561663
1964854.481664
1965929.131665
1967088.031666
1967898.951667
1968330.731667
1968503.531668
1968636.311668
1969414.651668
1972161.871671
1973198.501672
1973635.011672
1974012.181673
1974035.921673
1974049.651673
1974062.011673
1974178.981673
1974890.751674
1975364.861674
1975463.501674
1975764.021674
1979090.291677
1979354.061678
1980984.131679
1981221.731679
1981356.021680
1982005.351680
1983023.511681
1983032.121681
1983571.501682
1987207.971685
1989393.831687
1989849.271687
1991769.211689
1992626.871690
1992767.521690
1996960.131694
1997373.971694
1997632.801695
1997657.251695
1997943.291695
1998276.421695
2000507.421697
2000672.971698
2000767.521698
2001590.331698
2003094.271700
2006140.181703
2006870.011703
2007867.741704
2011039.481707
2011938.391708
2012088.511708
2012334.681708
2012357.661708
2012845.701709
2014239.101710
2014869.081711
2016817.711713
2017218.521713
2019064.461715
2019468.321715
2019699.141715
2019884.231715
2020534.751716
2020541.301716
2023245.261719
2024513.661720
2026454.771722
2029868.141725
2030312.661725
2031430.301726
2033131.241728
2033595.441728
2033615.481728
2033718.941728
2036439.281731
2038735.781733
2040487.791735
2041068.591735
2042229.001736
2043929.701738
2044585.681738
2045235.841739
2046714.121740
2047185.611741
2048748.461742
2048970.561743
2056209.921749
2058332.141751
2059136.671752
2059493.861752
2061220.601754
2064517.241757
2067064.351759
2067669.491760
2067836.511760
2070029.591762
2071733.541764
2072473.641764
2074267.831766
2074554.831766
2074681.731766
2077880.641769
2078414.961770
2082877.161774
2083211.911774
2084866.531776
2085393.371776
2085456.751777
2087533.081778
2087580.881778
2087729.921779
2089783.121781
2095943.071786
2099431.481736
2100040.091723
2102968.221657
2104160.121631
2105722.801596
2105890.071592
2107868.771548
2108472.811534
2110020.291500
2113893.951413
2115636.081374
2121040.421253
2121343.891247
2122018.591232
2122155.121229
2124233.191182
2125459.461155
2126038.431142
2128058.141097
2129424.481066
2130365.411045
2131440.191021
2132123.071006
2132721.560992
2135700.450926
2136818.230901
2137767.840880
2141935.150786
2144322.670733
2149637.240614
2150630.480592
2152147.460558
2152299.130555
2152448.800551
2152679.750546
2153213.700534
2158288.620421
2159009.910405
2159929.090384
2160562.720370
2164180.120289
2164504.140282
2164513.550282
2164531.190281
2164548.400281
2165071.920269
2165352.290263
2168101.060202
2169078.970180
2171245.290131
2172788.960097
2173868.210073
2174359.260062
2176073.750023
2177666.299988
2178027.749980
2178130.409977
2179419.769949
2179482.799947
2179651.749943
2181096.059911
2181718.299897
2181728.179897
2182869.829871
2183086.469867
2183441.409859
2192311.629660
2192394.339659
2193726.489629
2194842.979604
2197124.079553
2199008.899511
2199143.469508
2200036.439488
2200954.649467
2203474.339411
2204968.239378
2208197.959305
2209085.839285
2212432.419211
2216194.149127
2216874.349111
2217503.149097
2218929.159065
2218997.999064
2219695.219048
2221129.309016
2221806.309001
2222186.828993
2224467.618942
2226235.588902
2226247.868902
2227819.868867
2229731.488824
2230514.718807
2231680.088780
2232359.608765
2235291.118700
2236935.098663
2238008.788639
2239961.528595
2241282.388566
2242607.048536
2243635.818513
2244183.868501
2245165.388479
2250231.348366
2250242.808366
2250626.518357
2253174.208300
2253492.288293
2254307.378275
2255596.418246
2260840.438129
2266390.248005
2266709.467997
2268187.157964
2271894.707882
2272411.867870
2273208.677852
2273221.387852
2273997.197835
2274107.857832
2276436.337780
2278831.667727
2281725.727662
2282295.117649
2284407.077602
2286123.557564
2286272.007560
2286506.757555
2286675.087551
2287217.107539
2287584.747531
2288327.777514
2289861.467480
2290609.037463
2290930.487456
2291431.047445
2293230.427405
2293293.397403
2294549.497375
2296535.737331
2296914.857322
2305755.347125
2306457.857109
2306495.327108
2309315.997045
2315379.206910
2316227.646891
2318272.586845
2320288.266800
2322511.766750
2322627.426748
2324034.776716
2324049.986716
2324879.166697
2325514.456683
2327084.806648
2327871.396630
2328582.086615
2329085.706603
2331246.736555
2331253.536555
2331391.556552
2332433.646528
2333278.636510
2333662.226501
2336387.226440
2339602.266368
2344262.116264
2346173.626221
2349363.596150
2350483.776125
2350497.906125
2351621.466100
2351630.746099
2354415.156037
2354529.746035
2358026.385956
2359207.365930
2359549.085922
2362424.625858
2363367.295837
2366937.025757
2367069.795754
2368499.635722
2372325.755637
2373204.495617
2374498.385588
2380660.815450
2383944.965377
2384612.605362
2384624.325362
2385234.305348
2386259.835325
2386877.725312
2387830.285290
2388324.475279
2389609.775250
2391229.475214
2391373.285211
2392567.445184
2392737.535181
2393474.715164
2394605.775139
2394613.145139
2396157.845104
2398491.175052
2400454.925008
2401739.024979
2402987.644951
2406608.084871
2408090.034837
2408962.064818
2408973.904818
2409509.854806
2409646.624803
2409736.264801
2410674.394780
2415679.144668
2415697.044667
2415746.844666
2419132.524591
2419604.934580
2419841.804575
2420749.484554
2424554.244469
2425251.394454
2426485.604426
2426839.744418
2428385.114384
2429435.994360
2431078.524324
2433539.114269
2436574.534201
2437506.884180
2440239.584119
2440604.124111
2440942.024103
2442767.764062
2446055.003989
2446514.143979
2448021.203945
2448327.503938
2448665.203930
2453876.323814
2454286.833805
2458362.573714
2460667.123662
2463917.913590
2466995.303521
2469834.733457
2470110.413451
2472084.593407
2473275.043380
2475337.823334
2476153.793316
2477771.453280
2478706.643259
2479286.093246
2479654.773238
2479771.853235
2480730.533214
2481130.453205
2482857.383166
2484318.403134
2485175.123114
2485526.103107
2489315.223022
2489390.933020
2489891.703009
2494949.372896
2496717.922856
2498642.792813
2501757.782744
2502121.292736
2503013.022716
2505713.802655
2505760.162654
2506555.612637
2508237.752599
2509874.992562
2510179.272556
2511499.382526
2512145.812512
2516168.192422
2517687.662388
2519074.082357
2521288.592307
2523296.112262
2528802.102139
2529047.612134
2530558.682100
2534435.802013
2535368.141993
2535901.231981
2536338.911971
2536367.841970
2538453.091924
2539055.661910
2539347.891904
2541098.121864
2541432.611857
2545604.031764
2546745.451738
2546920.621734
2549235.021683
2549892.141668
2550846.071647
2552774.021603
2554059.601575
2554958.741555
2554989.171554
2554999.411554
2555584.871541
2556152.731528
2556163.451528
2556834.681513
2558038.471486
2560228.241437
2561126.701417
2561873.751400
2562985.041375
2563922.121354
2565022.161330
2565627.801316
2566566.311295
2567772.571268
2568493.691252
2568956.331242
2569105.211238
2570369.271210
2571438.091186
2572544.331162
2572941.661153
2573155.151148
2575005.171107
2578464.351029
2578782.261022
2581574.330960
2581588.990959
2582323.690943
2583116.150925
2583997.630906
2584719.710889
2585756.210866
2588229.090811
2589272.700788
2591560.440737
2592407.150718
2593424.360695
2595173.930656
2596482.390626
2596907.980617
2596955.130616
2598051.720591
2599055.780569
2603700.630465
2604217.000454
2604983.250436
2605380.850428
2605536.210424
2607964.570370
2609055.630345
2610647.220310
2611194.000298
2611738.350285
2612157.160276
2614880.370215
2616148.030187
2616512.140179
2616743.490174
2620650.470086
2621053.280077
2621183.650074
2621278.560072
2623687.590018
2632104.099830
2632665.659818
2633571.369797
2634466.499777
2637254.419715
2637416.739712
2644859.399545
2645505.799531
2645767.279525
2647472.809487
2650214.379425
2651441.529398
2652020.249385
2652768.539368
2654824.729322
2655896.709298
2655906.519298
2656728.729280
2658385.589243
2662499.189151
2663747.459123
2665981.499073
2669508.648994
2670082.778981
2671591.418948
2672572.278926
2672977.838917
2676683.878834
2678142.588801
2678852.898785
2682896.748695
2683200.298688
2683832.308674
2684093.478668
2687647.598589
2687850.138584
2688528.948569
2691033.908513
2691426.468504
2691628.288500
2692399.238483
2692760.118475
2692797.208474
2697072.418378
2698197.528353
2699491.378324
2700620.648299
2701982.488268
2702800.128250
2703307.358239
2703664.548231
2703992.938223
2705490.688190
2707181.638152
2708255.828128
2708466.828123
2709151.748108
2709457.738101
2711004.758067
2711137.618064
2711570.268054
2712212.938040
2712622.418031
2713257.068016
2715198.127973
2715421.797968
2716701.197939
2717267.567927
2717273.077927
2718407.187901
2718500.777899
2718510.917899
2719181.867884
2721166.037840
2722056.467820
2723408.977789
2723417.527789
2725221.957749
2725406.937745
2727104.377707
2729537.307652
2731184.827616
2733737.577559
2734201.207548
2734257.427547
2734272.047547
2735060.797529
2736550.037496
2740505.607407
2740850.837400
2742614.067360
2743741.217335
2744243.357324
2744334.187322
2744362.187321
2745365.737299
2745481.777296
2749170.187214
2749563.697205
2749642.487203
2751535.667161
2751547.397161
2751825.217154
2753903.197108
2754674.607091
2754710.927090
2755107.227081
2760796.616954
2763826.536886
2765585.996847
2766628.586823
2770609.516734
2771074.466724
2772389.016695
2773102.806679
2774560.516646
2777052.086590
2778775.246552
2780679.086509
2782634.606466
2786366.636382
2788007.456346
2789212.656319
2789632.406309
2790918.206281
2792508.476245
2792574.346243
2795494.186178
2798563.906110
2799506.156089
2801378.986047
2802838.646014
2803162.646007
2807739.205905
2808938.735878
2811725.475815
2813354.955779
2814771.725747
2817713.415682
2820365.385622
2822305.835579
2822389.565577
2822616.715572
2822809.985568
2823725.475547
2826032.745496
2827942.895453
2827983.405452
2828021.125451
2828332.585444
2830106.725405
2830972.175385
2838607.075215
2839192.885201
2841712.115145
2842335.485131
2843831.625098
2849415.934973
2849646.244968
2850249.744954
2850811.234942
2851004.144937
2851433.524928
2852083.014913
2855122.534845
2857345.774796
2859537.914747
2864440.294637
2866246.254597
2866825.514584
2867075.494578
2869619.804521
2870215.104508
2870441.884503
2870481.724502
2872535.574456
2873179.894442
2874475.204413
2875544.644389
2876153.124375
2881123.564264
2881970.424245
2885951.884156
2886281.914149
2886965.084134
2887949.734112
2888129.104108
2888760.214094
2889436.804078
2891304.834037
2891809.154025
2893875.513979
2894286.763970
2894831.933958
2895502.413943
2897195.543905
2898109.953885
2899460.283854
2899595.923851
2900335.943835
2900576.013829
2901129.153817
2901189.883816
2901339.483812
2902732.983781
2902917.253777
2904015.393753
2904040.883752
2905171.373727
2905747.913714
2906257.693702
2906977.103686
2910011.293619
2913218.993547
2914522.243518
2914854.983510
2917077.353461
2917540.803450
2918493.603429
2920599.713382
2921758.623356
2923095.873326
2923350.953320
2927044.863238
2927251.333233
2928631.423202
2931429.933140
2932661.653112
2932987.413105
2933655.713090
2935166.443056
2935631.013046
2935866.773041
2937354.263007
2937641.343001
2944364.442851
2945914.382816
2946484.322803
2946756.132797
2949832.542729
2950187.302721
2950637.672711
2952929.932659
2954790.402618
2954948.382614
2956933.552570
2964743.512395
2968257.562317
2968794.002305
2968964.132301
2969678.272285
2969695.232285
2969704.802284
2971302.722249
2982254.112004
2982585.811996
2983091.691985
2984441.741955
2985980.221921
2987462.191887
2987482.091887
2988521.411864
2989521.481841
2990003.621831
2993057.051762
2993979.221742
2994006.741741
2994078.901740
2994706.261725
2995058.521718
2995184.931715
2995200.201714
2995848.841700
2996172.581693
2998122.441649
2999030.831629
3001384.951576
3001454.261575
3005144.321492
3011843.131342
3011856.831342
3013407.101307
3014548.361282
3017615.111213
3017712.711211
3022320.051108
3022395.621107
3022585.291102
3025898.111028
3025912.411028
3027471.500993
3028979.160959
3029146.330956
3029529.050947
3030647.820922
3031968.830893
3033365.350861
3034874.700828
3035165.410821
3035500.860814
3037453.190770
3039150.380732
3039355.880727
3041804.190673
3043210.650641
3043872.280627
3044230.420619
3046548.700567
3048207.600530
3053182.070418
3054261.120394
3054855.540381
3057894.690313
3059442.370279
3060665.460251
3062258.940216
3064253.940171
3066359.130124
3068069.140086
3068719.150071
3068752.530070
3070113.730040
3071632.230006
3071711.150004
3072629.509984
3073991.549953
3074146.569950
3074383.499945
3075029.469930
3075220.459926
3075940.749910
3076510.829897
3077517.479875
3080482.929808
3081044.329796
3081152.189793
3081734.299780
3081956.279775
3085296.129701
3086777.369668
3089580.939605
3089950.039597
3090150.469592
3091214.169568
3092041.969550
3094102.799504
3094326.269499
3094557.649494
3095057.939482
3095297.939477
3095578.079471
3095921.429463
3096352.769454
3097171.209435
3101187.729345
3101416.369340
3106698.049222
3106926.629217
3108226.539188
3109008.759171
3109559.809158
3111637.109112
3111903.939106
3111912.309106
3112851.689085
3115729.409020
3117010.078992
3117380.588984
3120543.608913
3122246.498875
3122368.368872
3124456.558825
3127719.298752
3128836.288727
3128897.968726
3130050.148700
3133089.488632
3134796.468594
3136641.028553
3136743.538551
3139299.478494
3140114.658475
3141854.938436
3141898.718435
3142028.058433
3142675.018418
3145782.928349
3146092.118342
3148983.188277
3151277.968226
3151477.478221
3152669.188195
3153536.018175
3155687.508127
3155857.788123
3156122.888118
3157843.488079
3160554.758018
3161254.368003
3161839.167990
3162572.387973
3163889.437944
3164565.187929
3165932.867898
3166049.267896
3169780.357812
3170902.447787
3172318.697756
3173691.537725
3176276.607667
3178911.837608
3179250.137601
3180444.897574
3181552.437549
3181685.367546
3185484.487461
3185577.267459
3187854.687408
3188547.267393
3188598.417392
3188948.197384
3190103.307358
3190657.727346
3192128.367313
3193549.827281
3194300.377264
3195257.117243
3196325.807219
3196979.027204
3198193.957177
3199176.337155
3202633.317078
3203630.167056
3204252.107042
3206201.856998
3207347.926973
3209730.176919
3212924.586848
3217009.756757
3217555.996744
3217980.536735
3219484.076701
3221784.086650
3221796.616650
3222359.096637
3222522.536633
3222923.276624
3225226.266573
3225773.016561
3227150.256530
3227965.026512
3228134.626508
3228639.476497
3229084.806487
3229340.886481
3229897.346469
3229907.666468
3230729.126450
3234424.746367
3235378.736346
3236036.496331
3239252.706259
3239279.556259
3239827.716247
3240554.556230
3242935.436177
3243671.626161
3243804.916158
3244104.986151
3244617.336140
3245939.426110
3246833.986090
3250960.765998
3254274.965924
3254734.015913
3256551.955873
3259989.055796
3261101.865771
3262195.345747
3262441.145741
3262693.955736
3263521.525717
3264792.095689
3264868.885687
3265760.225667
3266381.205653
3268125.495614
3268503.155606
3269504.635583
3270233.025567
3273468.785495
3273600.785492
3275254.595455
3276548.095426
3277106.665413
3278813.425375
3279109.295369
3280548.335336
3280909.075328
3282438.545294
3283872.445262
3284563.925247
3287778.285175
3290714.345109
3290747.755108
3291522.225091
3294456.105026
3294588.065023
3295946.074992
3296720.734975
3296740.324975
3300093.754900
3300806.324884
3302628.234843
3303752.574818
3310490.234667
3311046.714655
3312497.824622
3314714.584573
3315217.084562
3315761.924549
3316180.214540
3321289.014426
3322320.064403
3327687.724283
3327853.474279
3333264.864158
3333774.604147
3334995.554119
3337639.504060
3337994.154052
3338505.524041
3339198.574025
3339769.324013
3340362.563999
3341666.723970
3345063.853894
3345070.563894
3347488.043840
3348424.783819
3348987.473807
3349865.103787
3350385.963775
3351558.083749
3352425.263730
3353271.643711
3356932.803629
3358092.903603
3360438.353551
3361150.943535
3363647.233479
3365353.313441
3367343.883396
3367533.103392
3367788.463386
3373369.913262
3375076.933224
3376371.723195
3377501.253169
3381754.663074
3382243.353063
3383332.403039
3383386.483038
3383598.393033
3384089.213022
3385472.342991
3385971.212980
3385979.902980
3389696.032897
3389812.092894
3391588.482854
3391934.802847
3392053.332844
3393798.902805
3393899.412803
3395104.082776
3396706.862740
3396716.992740
3396882.222736
3398595.912698
3402992.112600
3407202.612505
3407854.862491
3407956.122489
3410522.902431
3410638.952429
3412898.512378
3414513.472342
3416626.142295
3417850.412267
3419472.002231
3419967.292220
3423687.822137
3424049.902129
3425512.062096
3425521.942096
3429611.652005
3431966.021952
3433750.001912
3437635.771825
3437678.751824
3440560.121760
3441088.931748
3442076.411726
3444657.011668
3445660.591646
3447662.921601
3450828.231530
3454860.411440
3456506.841403
3457483.601382
3461346.321295
3461673.891288
3461785.991285
3463748.371242
3464754.971219
3466266.621185
3467659.861154
3468757.141130
3469742.801108
3470040.221101
3470239.831096
3471776.651062
3475150.180987
3475897.180970
3477196.140941
3478053.470922
3479420.650891
3479705.420885
3480397.930869
3480535.260866
3483279.630805
3484599.490776
3486022.650744
3486185.510740
3487337.520714
3489433.770667
3490698.080639
3493839.480569
3496701.650505
3496842.110502
3497133.540495
3498473.750465
3498483.830465
3502089.470385
3502272.070381
3502509.600375
3503673.790349
3509392.810221
3512181.140159
3512946.410142
3514629.440104
3515172.680092
3516084.250072
3517370.250043
3518153.910026
3518375.650021
3519228.280002
3519364.149998
3522548.029927
3523175.859913
3524223.499890
3524248.159889
3524702.499879
3526209.779845
3526455.289840
3527151.499824
3529813.849765
3529884.139763
3531183.179734
3532677.769701
3533444.799684
3533676.359679
3533879.119674
3534073.629670
3535472.139638
3535826.949631
3536937.429606
3538820.989564
3540314.199530
3542085.389491
3542786.199475
3543912.259450
3544395.309439
3544923.679427
3545053.479424
3545831.719407
3546643.589389
3547250.169375
3550048.379313
3550088.159312
3550236.759308
3554786.409207
3555161.709198
3557104.629155
3558530.079123
3559567.949100
3560244.409085
3560340.899083
3560416.069081
3560935.009069
3561027.679067
3563653.889009
3563683.129008
3565059.618977
3565799.198961
3565971.698957
3566190.968952
3566915.688936
3568267.878905
3568548.898899
3570292.208860
3573686.458784
3575616.458741
3575830.468736
3576574.068720
3577741.138694
3582236.578593
3582538.338586
3584204.928549
3585187.168527
3585705.968516
3585714.028515
3588979.668442
3589639.618428
3589723.508426
3590274.178414
3590445.768410
3590607.368406
3593279.408346
3593684.948337
3595407.528299
3599055.248217
3599099.058216
3599666.088204
3601899.098154
3607707.988024
3608230.958012
3609701.377979
3610415.257963
3611593.167937
3611607.447937
3612164.537924
3613615.237892
3613787.247888
3614193.497879
3614587.797870
3616336.407831
3618885.237774
3619894.577751
3621370.107718
3623287.847676
3625272.647631
3625515.057626
3627599.017579
3629889.687528
3632100.747479
3632362.967473
3632373.247473
3633638.047444
3634254.997430
3634528.347424
3635721.797398
3637140.857366
3638037.187346
3640575.247289
3643368.277227
3644835.377194
3646398.267159
3646629.497154
3648573.447110
3651582.867043
3652748.827017
3654370.676981
3657505.826911
3660877.536835
3660922.486834
3661541.696821
3663885.366768
3664920.356745
3665202.566739
3668609.566663
3668759.526659
3669749.716637
3670812.976613
3673228.226559
3675106.046517
3675796.436502
3676213.226493
3676268.916491
3676885.716478
3677041.496474
3677338.046467
3678526.856441
3679909.266410
3680974.916386
3683021.516340
3683151.436338
3683942.076320
3685675.496281
3686815.866256
3687834.076233
3689369.396199
3691381.976154
3693668.196102
3694766.356078
3695580.796060
3699360.345975
3700012.145961
3700248.645955
3700510.595950
3700915.585940
3703063.245892
3703559.165881
3704081.655870
3704124.565869
3705192.565845
3705738.655833
3707041.125804
3707947.385783
3709197.915755
3709752.655743
3710231.285732
3711502.055704
3718420.375549
3718598.145545
3720092.945512
3720183.695510
3720940.785493
3724369.945416
3725724.655386
3725973.685380
3726363.905372
3726375.305371
3731538.405256
3734419.885192
3734427.945191
3734810.675183
3735522.875167
3736036.165155
3738806.025094
3740761.375050
3742281.165016
3742885.565002
3743398.304991
3743667.984985
3743862.634981
3745592.924942
3749388.634857
3751501.744810
3751856.144802
3754450.494744
3754987.134732
3755831.564713
3757932.134666
3761170.134594
3762268.924569
3764875.454511
3765952.324487
3767618.064450
3771502.644363
3774159.904303
3774674.034292
3781912.204130
3783312.684099
3786247.334033
3788207.093989
3788376.873986
3788736.813978
3788927.633973
3789363.493964
3791264.083921
3792942.233884
3792989.223882
3793003.513882
3795130.113835
3795761.673821
3805103.893612
3806137.603589
3807900.283549
3810399.603493
3811688.133465
3812916.883437
3814236.263408
3814660.413398
3815127.523388
3816464.913358
3821342.433249
3822084.743232
3822282.993228
3822588.893221
3824013.323189
3827601.903109
3828188.983096
3828414.113091
3828936.603079
3829607.883064
3830881.023036
3831451.363023
3833034.072987
3833511.712977
3833597.212975
3833741.642972
3834108.692963
3835214.962939
3835282.882937
3841739.602793
3841992.352787
3842703.612771
3843493.222754
3845124.032717
3845840.152701
3846741.912681
3847651.242661
3852851.892544
3854256.072513
3859159.162403
3860384.042376
3861109.722360
3862290.722333
3862797.402322
3864797.922277
3869241.462178
3869480.802173
3869703.652168
3870333.492154
3870509.442150
3872281.362110
3872317.542109
3874900.172052
3883606.061857
3884928.191827
3887782.821764
3894808.101607
3896064.021579
3897462.311547
3898684.601520
3901002.071468
3901428.981459
3902011.721446
3902187.761442
3902228.121441
3902609.151432
3904318.041394
3904844.661382
3905732.091362
3907262.231328
3908449.711302
3909700.821274
3910163.941263
3910507.441256
3911999.531222
3913621.711186
3913812.031182
3916564.661120
3916572.881120
3916917.131112
3917661.231096
3918033.221088
3918750.771071
3919241.881061
3920079.841042
3921453.401011
3924746.820937
3926458.030899
3928014.980864
3928771.520848
3929089.800840
3929152.480839
3929657.800828
3929965.450821
3932097.000773
3932105.740773
3933188.700749
3935234.270703
3935241.890703
3935249.600703
3938787.160624
3939945.630598
3942346.630544
3943338.130522
3943348.520522
3943536.110517
3949688.250380
3949911.720375
3952422.530319
3952724.760312
3953583.980293
3955964.560240
3956160.610235
3956958.000217
3957306.480210
3957918.370196
3958034.980193
3960279.860143
3960854.480130
3961881.370107
3963740.390066
3964700.060044
3968134.989968
3972272.299875
3973027.779858
3975038.829813
3977710.919754
3979757.349708
3980130.319700
3985448.089581
3986028.709568
3988324.089516
3995439.369357
3996314.399338
3996881.209325
3996888.569325
3997273.809316
3999712.239262
4001160.029229
4002274.189205
4007048.389098
4007480.449088
4008662.659062
4010332.819024
4010435.849022
4011971.318988
4012155.598984
4013052.218964
4013075.538963
4018374.128845
4018499.428842
4019935.258810
4020070.108807
4021749.528769
4023454.368731
4023805.398723
4024668.338704
4025645.938682
4025861.588677
4029604.788594
4030819.458567
4030848.778566
4031372.878554
4031614.368549
4039814.248366
4040693.508346
4042101.098314
4042112.938314
4043126.468291
4043581.088281
4046115.298225
4048768.638165
4048838.298164
4049524.858148
4049968.148139
4051305.188109
4051688.468100
4052086.378091
4052795.568075
4055270.888020
4055551.778014
4055771.438009
4057081.717980
4057411.917972
4058921.237938
4064409.687816
4065003.607802
4065205.307798
4065372.637794
4065638.137788
4066239.187775
4071120.557666
4072068.657645
4075609.807565
4077624.857520
4077952.797513
4078112.067509
4079531.877478
4086152.787330
4086894.667313
4089234.887261
4089943.067245
4091134.747218
4091302.767215
4092188.367195
4092712.417183
4094794.897137
4096747.037093
4097034.247087
4097383.677079
4097590.117074
4097854.897068
4104133.936928
4105051.346907
4106285.116880
4111450.396764
4112746.646735
4116948.996641
4123434.686496
4123445.506496
4125735.916445
4127168.916413
4127798.516399
4128803.576376
4132612.576291
4136312.146209
4136364.426207
4142330.966074
4143755.716042
4144700.896021
4146365.335984
4147168.035966
4147790.315952
4149289.225919
4154563.905801
4158415.665715
4159057.055700
4160793.395661
4162463.495624
4162774.075617
4163360.975604
4163392.575603
4163489.255601
4163598.295599
4168576.485487
4169372.915470
4170121.925453
4170313.635449
4171049.635432
4171785.175416
4172263.845405
4174406.955357
4175089.085342
4175454.085334
4179974.265233
4180012.615232
4181364.915202
4182762.125170
4183352.495157
4183951.445144
4186412.975089
4188052.575052
4188367.555045
4190460.644998
4191572.944973
4191758.104969
4191770.874969
4192228.724959
4192567.764951
4194134.634916
4196437.474865
4197657.134837
4198590.904817
4198631.384816
4201188.824759
4201291.794756
4201558.624750
4201788.494745
4201802.644745
4206024.174650
4208277.314600
4210755.824545
4211730.854523
4215245.064444
4215729.704433
4216749.684411
4219113.524358
4219334.264353
4219488.544349
4220528.194326
4222163.334290
4226452.164194
4228613.254146
4239718.053897
4242163.783843
4242170.893842
4243671.783809
4244692.743786
4244788.893784
4245071.383778
4245242.773774
4249821.003671
4254239.123573
4254251.813572
4254659.963563
4254670.863563
4256127.863531
4258853.753470
4259590.413453
4260028.203443
4261421.183412
4262346.383392
4263649.893362
4264209.243350
4268397.783256
4269817.793225
4270045.273219
4270056.443219
4271469.603188
4274344.753123
4275655.643094
4275840.823090
4275852.193090
4276145.813083
4277881.923044
4278125.573039
4279707.973003
4279818.513001
4279827.653001
4279908.212999
4280277.282991
4281299.352968
4282592.462939
4282737.382936
4286445.672853
4286965.022841
4286978.542841
4288126.192815
4290264.612768
4293960.252685
4293983.092684
4295449.512652
4296026.662639
4300687.332535
4301555.002515
4301751.672511
4302242.342500
4304276.412454
4307162.822390
4307203.462389
4307568.352381
4307654.662379
4308062.052370
4308318.002364
4308579.462358
4309831.952330
4310059.182325
4311055.382303
4311891.242284
4312719.252266
4316956.202171
4317008.472170
4317333.742162
4321491.482070
4322064.642057
4322071.312057
4324751.901997
4327462.761936
4329993.621879
4330746.511863
4332033.331834
4332299.831828
4334245.491784
4334317.731783
4334795.351772
4335152.641764
4335584.801755
4335757.781751
4336908.531725
4337010.481723
4341220.941629
4344765.171549
4347020.951499
4347279.191493
4347448.451489
4348380.181469
4349836.321436
4349849.181436
4350875.371413
4351918.971389
4353093.861363
4356032.641297
4356167.611294
4356660.331283
4356856.001279
4359623.111217
4361872.071167
4369281.591001
4370688.690970
4371787.720945
4372833.950922
4373089.400916
4373659.880903
4374184.780892
4375387.590865
4376338.190844
4377207.270824
4380470.140751
4382849.660698
4385820.730632
4386185.760624
4388236.840578
4388758.640566
4390424.790529
4390439.490528
4391817.900498
4393294.930465
4396908.590384
4398678.450344
4401120.390290
4404271.670219
4406806.720163
4406861.030161
4407713.600142
4412032.740046
4412739.160030
4413407.980015
4414250.709996
4416058.139956
4417922.239914
4422637.889809
4422915.649803
4424113.739776
4424440.269768
4426077.549732
4428873.339669
4430470.529634
4431010.569622
4432550.769587
4434044.679554
4434858.199536
4435065.429531
4436127.839507
4436135.279507
4436470.539500
4436773.099493
4438254.529460
4441224.019393
4443579.939341
4443596.059340
4446856.159267
4449612.949206
4453264.589124
4453363.929122
4457096.879039
4457303.579034
4458249.269013
4460090.718972
4460335.078966
4460687.958958
4463041.758906
4464838.358865
4465187.398858
4468511.598783
4470560.948738
4471161.338724
4474741.018644
4475913.508618
4477531.618582
4478114.638569
4479863.428530
4482152.848478
4484396.268428
4484411.488428
4485535.278403
4487516.798359
4487982.048348
4489658.578311
4491760.038264
4493052.728235
4494388.438205
4494400.828205
4496696.558153
4497580.378134
4497701.348131
4498319.078117
4498448.878114
4499121.708099
4499177.458098
4499333.078094
4499341.378094
4500227.258074
4501961.778036
4501981.548035
4503519.118001
4504737.067974
4505405.447959
4505635.787954
4505817.487950
4508897.267881
4512702.037796
4513803.257771
4515441.497734
4515588.737731
4515754.797727
4521734.727594
4524799.607525
4525099.467519
4525904.147501
4527330.447469
4528098.937451
4528349.107446
4528939.777433
4530840.907390
4531505.967375
4532817.967346
4535124.057294
4537860.907233
4539313.377201
4540106.477183
4540177.867182
4541107.107161
4541145.247160
4544241.887091
4545627.317060
4546141.617048
4547457.007019
4547722.897013
4548260.277001
4548528.296995
4548749.876990
4549891.186964
4551822.526921
4552473.246907
4552928.156897
4553700.166879
4558241.016778
4558548.596771
4558748.656766
4559731.956744
4559784.096743
4560344.476731
4560527.926727
4561296.686709
4564450.626639
4566797.596587
4568212.846555
4569057.096536
4569384.086529
4570633.796501
4572185.746466
4572924.046450
4573259.416442
4573267.766442
4573673.676433
4574752.396409
4575860.516384
4576289.396374
4576663.666366
4576883.176361
4578851.536317
4579083.416312
4580225.206286
4585371.236171
4585527.886168
4586858.996138
4586948.926136
4587069.636133
4587606.756121
4590574.426055
4594044.985977
4594585.005965
4597920.445891
4598338.765882
4599062.795865
4599807.975849
4601477.715811
4602050.735799
4605031.595732
4607493.895677
4607653.435673
4608195.135661
4610741.395604
4611734.225582
4612161.125573
4612522.525564
4612658.855561
4613717.015538
4616537.025475
4619062.125418
4619236.205414
4621170.965371
4621710.835359
4621801.305357
4622296.705346
4625321.585278
4626016.105263
4627164.655237
4628345.075211
4630315.475167
4631143.945148
4631330.235144
4634338.815077
4635714.855046
4639883.484953
4642395.284897
4642907.424885
4644455.244851
4645625.574825
4645632.614824
4647691.774778
4648201.084767
4648458.884761
4652152.634679
4652160.394679
4652679.924667
4653321.904653
4654897.174617
4655113.224613
4655234.174610
4657932.964549
4657963.314549
4658771.854531
4659671.804511
4661400.034472
4661879.114461
4662921.564438
4663746.194420
4663789.794419
4664929.504393
4664952.004393
4666369.274361
4666778.134352
4667931.834326
4668144.584321
4668152.974321
4669367.674294
4672009.314235
4673920.914192
4674226.904185
4677103.654121
4682108.114009
4683150.413986
4683248.993984
4684522.793955
4685746.813928
4689042.513854
4689427.473846
4690291.433826
4691697.363795
4695820.853703
4697145.913673
4698220.303649
4701093.523585
4701195.493582
4701675.833572
4704633.693506
4706752.623458
4707287.923446
4708410.513421
4712613.273327
4713480.243308
4713689.753303
4714139.573293
4716183.973247
4717574.153216
4719484.123174
4719494.443173
4721681.873125
4722298.273111
4726110.253026
4726809.733010
4727277.293000
4727418.012996
4728336.472976
4728928.382963
4729795.472943
4730980.952917
4731968.332895
4731980.142894
4736554.392792
4738805.082742
4741022.792692
4744367.022618
4746008.092581
4747047.142558
4747721.372543
4747728.232542
4747894.522539
4747958.492537
4748384.892528
4750543.792479
4753752.162408
4753781.582407
4754788.222385
4756551.822345
4757249.952330
4759113.352288
4759828.572272
4759973.562269
4760451.262258
4764664.602164
4764778.302161
4766517.642122
4767141.412108
4767977.702090
4769295.932060
4769509.552056
4769582.032054
4770295.362038
4770823.292026
4772826.811981
4773631.551963
4777916.001868
4779833.521825
4783945.151733
4785847.871690
4787339.791657
4789150.131617
4790222.951593
4790463.971587
4790539.971585
4791159.181572
4791269.961569
4792787.771535
4793108.771528
4793569.671518
4794082.821506
4797491.621430
4797678.761426
4798280.631412
4804523.541273
4806315.971233
4808297.051189
4811968.591107
4812349.191098
4812466.401095
4813298.311077
4814185.041057
4814605.701048
4817732.180978
4818979.630950
4819347.340942
4820188.840923
4820961.520906
4824219.910833
4825737.340799
4826553.660781
4828654.130734
4830759.410687
4832509.230647
4833477.720626
4834276.580608
4834387.430605
4835433.930582
4836710.410553
4837977.440525
4840517.270468
4847805.970305
4848334.140294
4848344.140293
4849006.440279
4849435.930269
4849461.300268
4849903.040259
4850095.090254
4851414.220225
4851835.850215
4853912.520169
4856184.020118
4859070.100054
4861628.049997
4862872.929969
4867643.119862
4868453.709844
4869023.589831
4872404.599756
4873009.909742
4878749.839614
4881121.299561
4886079.009450
4887354.509422
4892922.349297
4893214.149291
4895440.399241
4898412.019174
4899699.909146
4901039.889116
4902344.199086
4910241.508910
4910656.718901
4910769.548898
4910886.228896
4911825.708875
4911979.158871
4913270.588842
4913489.228837
4913653.688834
4914458.448816
4915327.138796
4915687.138788
4915912.238783
4916867.048762
4918530.718725
4919336.788707
4919693.958699
4919933.878693
4920378.708683
4921513.498658
4925668.518565
4926570.188545
4926706.538542
4927541.698523
4929156.828487
4929835.298472
4931835.348427
4933495.938390
4936518.258323
4939126.258264
4939665.208252
4939912.688247
4941614.678209
4941734.608206
4942176.158196
4942197.588196
4943216.758173
4944796.898138
4948463.078056
4951208.707994
4952424.337967
4955743.247893
4955752.837893
4958792.917825
4958954.737821
4960610.487784
4961912.947755
4963242.227725
4964555.567696
4970193.747570
4970541.277562
4970726.527558
4971841.757533
4974683.617470
4976057.747439
4981240.427323
4984162.537258
4984173.917257
4984265.897255
4984273.597255
4985519.087227
4985533.177227
4987780.837177
4990081.957125
4991488.777094
4994773.177021
4995264.927010
4997303.966964
4998253.176943
5002433.296849
5003282.786830
5003730.066820
5005474.156781
5006504.656758
5006525.996758
5008765.576708
5009016.896702
5009440.366693
5012699.996620
5013618.376599
5015503.206557
5018021.736501
5018688.876486
5021144.656431
5026970.246301
5030397.656224
5031872.406191
5032246.046183
5032440.536179
5034888.046124
5035536.666109
5035937.446100
5036886.936079
5038056.846053
5038743.206038
5038930.136034
5047783.755836
5048408.555822
5048701.945815
5049646.605794
5049759.415791
5049868.755789
5052256.045736
5055901.625654
5056092.875650
5056652.845637
5059543.045573
5059550.235573
5062449.285508
5063612.305482
5065583.955438
5067291.765400
5067553.715394
5068184.735380
5068575.595371
5069894.855341
5070865.295320
5072001.445294
5073008.575272
5074683.135234
5075570.485215
5076545.245193
5076826.425186
5077756.725166
5077791.045165
5078045.605159
5078208.825156
5078826.495142
5080189.845111
5082929.595050
5084200.315022
5088010.984936
5092282.454841
5092701.764832
5093202.634820
5093656.874810
5093703.634809
5094124.474800
5097566.924723
5102517.534612
5104903.994559
5106150.674531
5113011.754378
5113354.804370
5114393.544347
5114444.624346
5115163.714330
5116177.614307
5117935.054268
5118819.374248
5120651.204207
5121248.854194
5121789.864181
5130082.883996
5130172.383994
5130234.033993
5130901.643978
5131443.883966
5131461.753965
5132934.613932
5133607.203917
5133698.593915
5134920.673888
5135525.463874
5136669.553849
5136676.873849
5136775.033847
5137741.293825
5138092.383817
5138492.923808
5145061.693661
5145074.643661
5145400.643654
5145923.533642
5148946.873574
5149496.693562
5151066.113527
5151516.753517
5154740.843445
5156953.053396
5157545.983382
5158633.033358
5161664.053290
5163552.903248
5165407.753207
5169657.943112
5169666.213111
5172397.923050
5172799.933041
5173208.493032
5173982.883015
5176167.272966
5176534.692958
5178764.352908
5178785.562908
5182061.682834
5182305.132829
5182403.172827
5184845.132772
5185148.882765
5185580.112756
5188654.222687
5189560.092667
5189566.902667
5193435.502580
5196324.552515
5197347.442493
5199728.452439
5199972.402434
5200810.982415
5202191.692384
5203304.792359
5203438.602356
5204378.822335
5205407.722312
5205701.592306
5207130.462274
5207861.862258
5209897.322212
5210083.902208
5213099.992141
5213120.922140
5213157.262139
5215134.612095
5217582.302040
5217634.162039
5219769.141991
5219980.821987
5220182.031982
5220719.991970
5223405.931910
5223878.481900
5226313.331845
5227782.661812
5228278.671801
5228712.121792
5229821.771767
5236115.081626
5237380.261598
5238690.121569
5248111.681358
5251197.641289
5254692.331211
5255806.951186
5256735.101165
5257715.791143
5258709.861121
5259725.741098
5261339.311062
5262520.481036
5264098.601001
5265131.010978
5265594.520967
5266274.870952
5266544.070946
5268640.340899
5270133.760866
5271309.190839
5271586.640833
5273075.410800
5273301.880795
5273944.200781
5275753.880740
5277474.010702
5278647.460675
5278903.180670
5280601.990632
5280621.410631
5282569.450588
5283724.330562
5286035.480510
5287508.840477
5287569.520476
5288263.630460
5291763.380382
5292171.270373
5292596.030364
5294958.930311
5295573.370297
5299477.050210
5300235.030193
5305742.670070
5306728.430048
5306990.670042
5311316.169945
5314484.049874
5316748.659824
5318317.249789
5322363.479698
5323057.439683
5323530.429672
5325247.009634
5329568.989537
5330167.009524
5330907.719507
5331446.549495
5332555.149470
5332879.949463
5333953.129439
5339696.009311
5341107.799279
5341176.729278
5342236.399254
5343851.309218
5344469.129204
5344992.159193
5345530.029180
5346575.729157
5347289.709141
5347595.339134
5348062.309124
5348346.249118
5348504.369114
5350576.089068
5350697.949065
5351679.549043
5351688.139043
5351874.219039
5354604.078978
5355072.088967
5358701.238886
5360163.318853
5360680.068842
5361149.398831
5361900.678815
5361940.348814
5362258.538807
5362502.648801
5363583.758777
5364791.398750
5367888.538681
5368425.828669
5368437.098668
5369256.598650
5373902.578546
5373915.458546
5375068.488520
5377569.458464
5378970.768433
5382074.908364
5383119.938340
5383634.028329
5385104.528296
5386713.818260
5387088.488252
5387136.648251
5387495.628242
5393073.648118
5393155.178116
5395544.748063
5396802.388034
5396810.468034
5400213.247958
5401462.817930
5404121.677871
5405123.597848
5405960.107830
5408698.427769
5408872.457765
5410070.797738
5410140.277736
5410352.727732
5411710.557701
5413023.707672
5413173.107669
5415017.147627
5416947.997584
5418881.647541
5420088.927514
5422237.237466
5422425.797462
5424711.427411
5424854.457407
5426034.907381
5426330.557374
5427393.247351
5428203.307333
5428294.047331
5428768.857320
5431386.267261
5435132.817178
5435218.617176
5435703.877165
5437438.497126
5440235.357064
5440696.707053
5440711.797053
5441022.397046
5441850.917028
5446276.926929
5446948.146914
5446959.516913
5448403.626881
5448683.486875
5451531.366811
5451547.886811
5452678.406786
5453661.316764
5454470.126745
5454547.466744
5456351.836703
5457908.436669
5459285.136638
5459484.236633
5459836.726626
5459845.006625
5462510.636566
5463032.526554
5463838.026536
5464283.746526
5465164.156506
5470570.356386
5470673.706383
5473080.016330
5474606.766295
5478583.876207
5480677.086160
5485818.106045
5487677.966003
5487810.526000
5488426.225987
5489354.925966
5489369.105965
5489518.495962
5489865.535954
5492611.655893
5492651.005892
5493181.255880
5493843.395865
5493987.085862
5494760.545845
5496000.095817
5496454.885807
5496566.255805
5496610.575804
5498707.035757
5500142.475725
5500663.475713
5501230.265700
5503725.095645
5503851.665642
5504233.235633
5504259.425633
5506636.855579
5506789.945576
5507338.945564
5509931.015506
5510077.825503
5511321.015475
5514196.805410
5514207.555410
5514881.835395
5514933.925394
5516834.555352
5517120.525345
5517402.075339
5518456.265315
5518986.925303
5520272.985275
5520297.065274
5520574.725268
5521063.195257
5522266.995230
5522871.615217
5527286.715118
5527319.395117
5528552.515090
5528560.065089
5528964.245080
5529224.595075
5529349.545072
5530851.495038
5533863.344971
5541507.674800
5541809.024793
5543282.554760
5544088.294742
5544222.504739
5544275.294738
5548261.014649
5549614.094619
5550263.504604
5553012.744543
5553066.274542
5553400.464534
5553593.984530
5556666.614461
5556721.254460
5558161.754428
5564011.204297
5565114.694272
5568420.994198
5568627.124194
5571558.494128
5571975.484119
5572305.624112
5573088.424094
5573230.614091
5574118.474071
5574536.864062
5575007.834051
5576155.974026
5576749.034012
5576917.714009
5579277.503956
5580014.613939
5580666.293925
5582191.233891
5583463.133862
5585208.933823
5588173.693757
5589137.363735
5589924.863718
5590582.493703
5593337.953642
5593347.793641
5595409.533595
5597146.083556
5600383.773484
5603748.673409
5609747.573275
5610457.673259
5617762.223096
5618340.453083
5618904.263070
5619653.273053
5625496.742923
5625691.052918
5625710.382918
5625776.652916
5627195.102885
5631158.902796
5631729.212783
5632925.232757
5633136.702752
5639628.132607
5640726.242582
5643133.962529
5647939.272421
5650686.982360
5651532.592341
5652228.852325
5654205.822281
5655336.742256
5655756.232246
5655874.482244
5656124.452238
5656954.052220
5657421.592209
5658321.052189
5659319.852167
5659682.652159
5660423.542142
5661036.452128
5661282.772123
5662300.262100
5662874.452087
5664486.122051
5664715.502046
5665698.292024
5665726.642024
5666167.312014
5666208.622013
5667348.691987
5667938.231974
5670654.891913
5672749.291867
5675049.281815
5678037.651748
5678392.021740
5678416.541740
5678985.691727
5679250.631721
5680837.321686
5682712.931644
5683156.171634
5687182.441544
5688605.971512
5689306.251496
5689863.431484
5690781.191464
5692368.451428
5695732.781353
5696710.821331
5697442.041315
5698508.381291
5700661.591243
5702628.321199
5702846.131194
5703101.401188
5703708.741175
5704582.021155
5704886.301148
5707006.581101
5707777.671084
5709301.901050
5709310.091049
5710088.041032
5710256.751028
5714381.750936
5714883.810925
5715638.170908
5716056.230899
5717805.540859
5718259.190849
5719170.220829
5719252.490827
5722400.630757
5723841.570725
5724475.420710
5725498.850688
5726557.390664
5728841.090613
5731038.730564
5732557.400530
5738244.110403
5739620.350372
5739647.280371
5740228.510358
5740315.840356
5741486.520330
5742092.620317
5745353.130244
5745457.470241
5745823.940233
5747196.650203
5748960.500163
5749137.100159
5755496.030017
5756271.080000
5758564.649948
5762284.759865
5762335.069864
5763566.999837
5765039.719804
5766563.759770
5766757.999765
5767438.199750
5768148.599734
5769404.889706
5770705.289677
5774718.689587
5775029.679580
5777327.319529
5777756.279519
5779763.459475
5780906.999449
5781438.059437
5782743.829408
5785086.949356
5785382.479349
5786755.449318
5788086.379289
5788304.049284
5788316.139283
5790357.499238
5792501.389190
5796187.749108
5797042.719088
5798385.299058
5799702.929029
5801532.998988
5802439.898968
5802534.678966
5806564.948876
5806573.848875
5807159.588862
5808335.848836
5808344.488836
5810343.598791
5812333.408747
5812499.828743
5814386.148701
5815437.348677
5820588.598562
5820962.648554
5821581.598540
5821834.018534
5823506.148497
5823925.498488
5826980.718419
5827405.198410
5828334.658389
5831344.858322
5834097.478260
5836379.228209
5838568.858160
5839601.638137
5840531.748116
5842621.628070
5843277.068055
5843576.988048
5844554.758026
5844909.598018
5845734.168000
5846157.977991
5851982.777860
5853694.967822
5853884.087818
5854230.997810
5854243.297810
5855932.127772
5856882.117751
5857986.257726
5859076.867702
5861182.477655
5861611.177645
5862012.097636
5864636.847578
5864856.977573
5865512.667558
5868323.367495
5870661.347443
5870815.267439
5872643.847399
5874612.217355
5875022.707345
5876541.717311
5877195.927297
5878136.977276
5878265.167273
5879256.907251
5879783.897239
5880452.697224
5882055.837188
5886915.157080
5888627.247041
5889579.657020
5890906.866990
5894920.216901
5895003.326899
5895532.136887
5898008.486832
5898886.376812
5899544.766797
5900533.626775
5900546.016775
5908514.916597
5908827.496590
5909589.636573
5909779.676569
5909886.286566
5910014.196563
5910903.836543
5910925.676543
5912497.736508
5913487.596486
5914722.776458
5915337.506444
5915951.336431
5917479.056396
5918070.756383
5921484.016307
5921735.336301
5922052.416294
5925569.196216
5926121.896203
5926138.076203
5931179.376090
5932254.116066
5933499.676038
5933908.016029
5933954.056028
5935275.005999
5935612.845991
5937787.055943
5938089.955936
5939363.915907
5941496.635860
5941940.645850
5942129.715845
5942833.465830
5943646.035812
5947428.835727
5950100.045667
5950244.315664
5950390.935661
5950780.375652
5951140.175644
5951739.525631
5951846.955628
5955107.195555
5955899.505538
5957817.985495
5958554.585478
5961120.725421
5961525.445412
5961731.045407
5962931.295380
5964799.855339
5965383.405326
5965416.515325
5965606.595321
5967740.535273
5971595.895187
5973732.105139
5973959.115134
5976491.625077
5976610.015075
5979465.535011
5980565.144986
5980778.664982
5983026.384931
5983169.034928
5984209.494905
5984512.704898
5985410.414878
5989812.314780
5990979.274754
5993973.784687
5995099.124661
5995565.994651
5997863.314600
6000963.184530
6000999.744530
6001060.954528
6003049.554484
6003703.094469
6004626.134449
6010313.454321
6011805.194288
6012623.764270
6013437.024252
6015086.504215
6015590.844203
6016807.674176
6019244.564122
6022465.164050
6025583.863980
6025736.443977
6026312.393964
6026488.913960
6026622.943957
6026651.983956
6030615.443868
6032902.333817
6039650.893666
6039785.903663
6039832.863662
6041076.883634
6044738.333552
6046435.423514
6047702.613486
6049417.693447
6049560.253444
6049900.033437
6049914.983436
6050505.433423
6052336.763382
6053967.673346
6054228.373340
6054879.353325
6057684.553263
6059859.643214
6059994.433211
6060176.403207
6060525.293199
6061015.323188
6063932.143123
6066286.773070
6066302.113070
6068232.743027
6068432.943022
6068879.013012
6068982.473010
6069163.803006
6069309.453003
6069408.683001
6071058.302964
6072527.002931
6073317.982913
6074756.132881
6074771.242881
6075302.742869
6075716.182860
6076589.932840
6080207.462759
6081438.472732
6081579.502728
6082064.182718
6091121.512515
6092323.592488
6092664.012481
6092984.672474
6093234.182468
6095200.142424
6096480.332395
6100874.192297
6101871.812275
6102794.322254
6103525.442238
6105492.092194
6105706.252189
6106256.092177
6106887.142163
6109136.912113
6109146.192112
6109171.732112
6114822.421985
6115237.291976
6116463.861949
6119672.571877
6120198.061865
6121277.831841
6123081.231801
6123165.151799
6124799.041762
6125232.401753
6125767.841741
6126360.581728
6126554.711723
6127537.731701
6127896.771693
6128140.311688
6128151.831688
6129115.121666
6133387.201571
6134773.771540
6136522.821500
6137030.261489
6137962.611468
6139837.611426
6142862.381359
6145637.521297
6147663.101251
6148441.751234
6149529.511210
6149767.891204
6150502.461188
6150557.241187
6150565.481187
6151934.801156
6152922.011134
6152949.481133
6153027.851132
6153833.341114
6155019.251087
6155468.751077
6159612.410984
6161994.160931
6162008.060931
6163528.260897
6166854.890822
6167494.830808
6168013.500797
6169111.120772
6169820.640756
6171003.860730
6171263.180724
6172484.050697
6174529.400651
6176002.860618
6177021.120595
6183529.000450
6185000.200417
6186173.280391
6188410.700341
6192649.780246
6192795.350243
6194221.520211
6195656.160179
6196194.560167
6196201.540166
6197590.250135
6202184.990033
6205779.709952
6207293.859919
6207347.259917
6207452.229915
6208584.349890
6209426.929871
6211286.779829
6211891.219816
6212551.109801
6215299.199740
6222228.439585
6223863.429548
6223981.879546
6225287.249516
6232891.369346
6233738.489327
6234403.309313
6234788.679304
6235108.919297
6238076.149231
6247121.359028
6248362.579001
6248412.308999
6248738.178992
6249268.508980
6250771.068947
6253354.928889
6254021.028874
6257134.628805
6257467.238797
6257707.468792
6258785.198768
6258983.128763
6260924.608720
6261642.818704
6261800.748700
6264161.718647
6264265.398645
6266431.728597
6271986.578473
6274277.328421
6274376.878419
6276524.348371
6278047.468337
6278372.858330
6279307.688309
6279421.718306
6282822.998230
6283424.558217
6284033.568203
6284074.078202
6284622.888190
6285538.178170
6285823.948163
6287604.418123
6289219.248087
6290269.398064
6290653.618055
6294663.477966
6297297.977907
6299751.307852
6299780.107851
6300390.537838
6301064.907823
6301269.677818
6301872.067805
6303233.637774
6303384.537771
6303639.467765
6305772.807717
6306009.807712
6307454.437680
6309557.247633
6311071.067599
6312870.847559
6316921.907468
6317370.437458
6317840.527448
6317853.367447
6317866.247447
6319259.207416
6319636.197408
6319645.407407
6320080.477398
6320678.267384
6320689.317384
6321374.697369
6322005.697355
6322579.447342
6327680.907228
6328383.977212
6329467.427188
6331141.847150
6332132.447128
6332377.487123
6332548.217119
6333152.687105
6333322.457102
6335628.187050
6337346.687012
6339225.326970
6339629.886961
6340164.836949
6340509.726941
6340618.036939
6341395.466921
6343837.246867
6349880.226732
6351537.866694
6351951.036685
6356168.256591
6358330.996543
6358511.306539
6360985.876483
6361160.966479
6361805.496465
6362281.016454
6362584.326448
6366406.426362
6367708.156333
6368531.026315
6368544.196314
6368695.886311
6368706.346311
6370764.446265
6371804.156241
6375553.166158
6375914.636150
6378855.366084
6379588.946067
6380116.006056
6380497.276047
6380900.826038
6380922.796038
6385085.765945
6385941.875925
6387969.475880
6388615.835866
6390000.185835
6390601.345821
6397209.225674
6397991.385656
6401582.355576
6401725.285573
6401869.045569
6402768.035549
6404564.615509
6405042.625499
6405652.475485
6406542.135465
6407237.575449
6409764.015393
6410060.365386
6410607.675374
6410972.005366
6412984.555321
6413809.625303
6414062.615297
6414423.585289
6414968.295277
6415509.235265
6416071.245252
6416639.725239
6422142.505116
6422767.925102
6423618.435083
6426482.105019
6429095.784961
6429545.084951
6429673.604948
6431601.574905
6431809.864900
6433067.134872
6434036.844850
6437003.814784
6437168.424780
6438816.964744
6442575.284660
6445958.604584
6449844.074497
6450006.674494
6450276.134487
6451485.184460
6455414.654373
6457028.814337
6457630.174323
6458562.474302
6458574.724302
6459945.984271
6460970.334248
6461758.074231
6464911.524160
6469031.174068
6470592.424033
6470887.414027
6473136.733977
6473327.063972
6473443.253970
6473677.073964
6477030.003889
6477694.333875
6479212.803841
6479427.213836
6482929.553758
6484691.163718
6487989.683645
6488462.993634
6488613.473631
6493195.373528
6497822.973425
6497831.183425
6498840.533402
6499970.773377
6507111.893217
6507524.323208
6508382.913189
6509406.923166
6511564.053118
6514370.073055
6519024.242951
6519327.652944
6526017.592795
6526828.012776
6530672.442690
6532911.582640
6534987.852594
6535243.262588
6535448.982584
6538082.302525
6538622.942513
6541870.172440
6543895.312395
6544002.862393
6544912.912372
6545398.922361
6547517.062314
6549074.382279
6551437.622226
6554335.152162
6555433.042137
6556464.632114
6556646.032110
6556665.742109
6562606.431977
6564984.171924
6567465.561868
6567475.241868
6570497.141800
6570838.981793
6573210.841740
6575584.171687
6575865.271680
6576372.381669
6576701.051662
6578258.731627
6578289.671626
6578929.381612
6580691.921572
6581137.081563
6582121.851541
6583293.621514
6584651.931484
6584829.621480
6585980.351454
6587085.201430
6587988.521409
6588449.981399
6591066.411341
6591875.801322
6594189.781271
6594500.481264
6594747.591258
6595784.121235
6597986.081186
6599113.011161
6600059.421140
6601591.871105
6602403.911087
6603468.021063
6603482.191063
6604664.921037
6605635.141015
6605647.891015
6606740.510990
6609517.780928
6609693.180924
6609699.540924
6611525.120883
6613013.440850
6613823.230832
6614130.360825
6615880.300786
6615891.200786
6616833.440765
6618205.960734
6620410.200685
6621200.330667
6621249.330666
6621638.230657
6623009.450627
6624169.100601
6624880.340585
6627528.000526
6628321.890508
6635366.020350
6639727.920253
6641131.030222
6641888.150205
6646402.780104
6646860.840093
6649097.540043
6649503.560034
6653272.289950
6656118.589887
6656669.109874
6657216.539862
6659310.179815
6660481.379789
6662378.439747
6664403.879701
6664863.539691
6666986.039644
6667742.239627
6669376.309590
6672584.819519
6673673.329494
6678932.879377
6680463.799342
6688228.759169
6688992.429152
6689003.039152
6692378.489076
6692967.389063
6692975.769063
6693148.619059
6693378.149054
6696037.798994
6697623.888959
6700057.488904
6700138.858903
6701166.828880
6701771.678866
6703135.248836
6705511.478783
6706575.578759
6708202.398722
6708385.098718
6709605.178691
6710954.418661
6713781.428598
6715119.978568
6717094.568524
6720778.958441
6720916.688438
6724104.338367
6724340.668362
6724715.418353
6725319.228340
6725422.848337
6725793.038329
6726389.658316
6728322.308273
6729180.148253
6734347.338138
6734627.648132
6736157.688098
6736305.888094
6737423.068069
6737916.028058
6742274.387961
6745335.137892
6745618.837886
6747747.477838
6747996.477833
6749631.437796
6749642.237796
6749666.477796
6749790.857793
6749990.277788
6756259.917648
6757131.087629
6761138.167539
6761886.837522
6763290.547491
6763789.047480
6768285.407379
6770822.047323
6771653.187304
6772508.067285
6773307.897267
6773317.507267
6774903.287232
6775068.557228
6776144.587204
6776368.247199
6778932.167141
6780766.097100
6781867.877076
6782470.147062
6783798.827033
6784058.867027
6784198.997024
6785701.766990
6785769.316989
6786003.496983
6786272.046977
6789542.906904
6789934.656896
6792021.526849
6792192.956845
6793524.906815
6795152.006779
6795939.876761
6796719.016744
6799846.596674
6800460.686660
6801380.766640
6803588.606590
6803629.556589
6805135.236556
6807816.446496
6808329.156484
6812463.336392
6812578.316389
6812591.776389
6813424.406370
6813859.226361
6816073.646311
6816799.266295
6817241.546285
6817383.706282
6818463.576258
6818706.716252
6820902.946203
6822543.786167
6826150.246086
6826163.586086
6829054.256021
6829450.766012
6829719.016006
6829954.676001
6831292.385971
6832252.315950
6833239.965928
6834202.195906
6836971.745844
6837336.085836
6839580.385786
6839733.555782
6839745.125782
6839830.375780
6840636.725762
6841061.045753
6843097.655707
6845211.105660
6846068.895641
6846097.865640
6846229.865637
6846647.185628
6848381.945589
6850798.275535
6854570.075451
6858471.905364
6858737.325358
6859856.445333
6860167.195326
6864612.635226
6865171.575214
6866799.245177
6867851.615154
6868727.815134
6869180.795124
6871302.965077
6873147.575036
6874688.975001
6874876.334997
6877520.064938
6878821.844909
6879431.064895
6882024.244837
6882192.814833
6882477.654827
6884363.344785
6885314.334764
6886333.364741
6886679.134733
6888785.754686
6889329.294674
6889934.334660
6890192.854655
6890931.374638
6894133.304567
6894625.404556
6896834.324506
6900370.734427
6900526.184424
6900703.924420
6901195.334409
6901928.274392
6903862.064349
6904299.844339
6904618.764332
6904636.594332
6904645.724332
6905689.674308
6906046.164300
6906069.024300
6911939.834168
6912629.514153
6914238.024117
6921111.173964
6921654.003951
6923397.203912
6923814.433903
6924714.713883
6926661.003839
6927098.103830
6927614.993818
6928185.713805
6931467.953732
6931478.953732
6935174.563649
6939246.363558
6939800.143546
6939902.493543
6942475.183486
6949266.593334
6950471.243307
6950771.973301
6952846.213254
6953289.353244
6954079.023227
6954303.423222
6957976.303140
6957986.703139
6958592.203126
6958605.643125
6959239.703111
6961312.033065
6961652.193057
6962582.003037
6964823.222986
6965062.432981
6965709.642967
6966615.962946
6968661.952901
6971649.782834
6971859.632829
6973022.542803
6974157.682778
6976423.542727
6977670.232699
6978956.062671
6981216.052620
6983456.842570
6983496.082569
6984420.272548
6985695.182520
6987920.472470
6988207.572464
6989643.522432
6991042.602400
6992798.582361
6993983.402335
6994251.922329
6997021.312267
7000107.152198
7000624.242186
7002301.472149
7003368.822125
7004365.982103
7007344.162036
7010261.971971
7010317.791970
7010758.441960
7012791.281914
7014789.711870
7016475.221832
7016828.221824
7017713.431804
7018112.611795
7019843.831757
7021323.921724
7021876.581711
7022635.911694
7023608.921673
7024335.711656
7025155.961638
7025206.991637
7025543.651629
7029901.451532
7030218.901525
7030354.861522
7032081.561483
7033340.171455
7035591.311405
7036317.631388
7037196.381369
7038128.271348
7038677.401336
7038853.631332
7038867.961331
7039605.581315
7039679.071313
7040512.371295
7042599.301248
7043464.451229
7043508.011228
7047311.331143
7048630.321113
7050335.661075
7058716.410888
7059530.460870
7061682.080821
7064440.440760
7064656.890755
7066476.510714
7066938.890704
7069160.990654
7069663.110643
7072619.500577
7072958.360569
7074762.660529
7078925.040436
7080392.060403
7083903.550325
7085008.760300
7085690.220285
7085817.390282
7086220.800273
7086238.380273
7088043.140232
7088281.830227
7088695.490218
7091742.950150
7092531.380132
7092894.830124
7093683.350106
7094304.860092
7101349.049935
7104039.189875
7104365.869867
7104374.549867
7105869.929834
7107660.939794
7109158.479760
7113557.849662
7114073.639650
7114797.659634
7118882.829543
7119030.379540
7119346.749533
7125181.809402
7126437.399374
7127177.429358
7127436.099352
7127463.579351
7127740.699345
7131069.469271
7131502.009261
7133125.549225
7135131.439180
7138366.859107
7139954.699072
7140914.979051
7144763.418964
7144856.708962
7144866.028962
7145221.798954
7146359.158929
7150382.778839
7150888.848828
7151431.348815
7159991.208624
7160196.778620
7163619.018543
7163957.368535
7164964.528513
7166414.258481
7167087.888465
7171722.248362
7173466.308323
7174248.718305
7177540.838232
7180244.988171
7180257.138171
7180371.098169
7180384.628168
7183228.268105
7184003.018087
7186534.638031
7191178.837927
7193352.637878
7194962.317842
7194971.417842
7196932.087798
7197920.177776
7201600.047694
7203268.247657
7203403.257654
7203591.527650
7204415.447631
7205108.097616
7206004.477596
7207569.557561
7208300.687544
7209097.357527
7209540.887517
7210161.247503
7210297.687500
7210403.987497
7211626.927470
7212769.887444
7213387.977431
7215064.507393
7216342.597365
7217189.667346
7217359.587342
7219590.777292
7220460.977273
7221253.387255
7222005.727238
7223971.887194
7223982.367194
7225114.267169
7225555.407159
7227715.277110
7228657.517089
7230072.917058
7230176.027055
7230369.907051
7234274.726964
7235349.896940
7235507.676936
7235651.126933
7235968.996926
7238581.386867
7238816.246862
7238991.466858
7239992.866836
7242995.346769
7245851.346705
7246616.236688
7246954.186680
7250646.826598
7250949.946591
7253019.976545
7253964.506524
7257300.726449
7259753.216394
7260589.926376
7260693.916373
7261542.396354
7262865.646325
7263406.896313
7263901.256302
7265714.966261
7267597.286219
7269509.286176
7270445.136155
7270456.816155
7271051.536142
7272275.926114
7274926.066055
7279452.735954
7281056.405918
7285483.725819
7286411.395798
7287354.325777
7288633.465749
7292734.665657
7296323.255577
7299966.715495
7300280.525488
7300350.815487
7303342.885420
7303351.465420
7304588.975392
7305195.905379
7309231.715288
7310431.655262
7311557.905236
7313096.105202
7314286.015175
7314347.165174
7316123.695134
7321611.385012
7327575.994878
7327915.644871
7328012.784869
7329151.294843
7330162.954820
7330522.184812
7330549.414812
7332943.584758
7334257.914729
7334913.394714
7338770.464628
7339018.444623
7339216.914618
7340942.064580
7342301.764549
7343364.324525
7343375.144525
7344445.574501
7344818.724493
7346611.004453
7349678.414384
7356301.934236
7356897.054223
7357789.894203
7358764.414181
7360569.254141
7365323.654035
7368606.033961
7370551.053918
7371799.103890
7376068.243794
7377102.153771
7378108.043749
7379200.913724
7382378.803653
7384210.813612
7384720.103601
7384806.053599
7386724.073556
7388041.923527
7388062.273526
7400458.913249
7401496.943226
7402978.603193
7403238.863187
7407640.473089
7407652.293088
7408655.663066
7409028.443058
7410043.193035
7410896.663016
7410913.813016
7411191.243009
7411746.312997
7413114.032966
7413966.502947
7414163.472943
7414927.182926
7415837.402906
7419486.932824
7421101.072788
7421634.652776
7422533.162756
7422709.092752
7424861.102704
7426276.282672
7427698.732640
7428764.122617
7430410.292580
7431641.212552
7434216.112495
7435066.712476
7435169.382473
7436395.952446
7437760.612415
7441550.652331
7442506.672309
7446132.242228
7446138.152228
7446148.232228
7446165.202228
7447275.812203
7447306.542202
7449429.442155
7451339.202112
7452326.072090
7454164.942049
7456878.941988
7457240.131980
7457619.951972
7457629.281971
7459244.661935
7461577.531883
7463175.701847
7463291.361845
7464148.531826
7465572.371794
7468440.891730
7468622.231726
7473097.111626
7474613.411592
7474631.811591
7475043.471582
7475079.791581
7477965.591517
7479378.511485
7481450.171439
7482037.231426
7482807.171409
7490261.931242
7490272.531242
7490545.811236
7490934.891227
7491046.381224
7491475.441215
7491491.231215
7491934.961205
7492369.291195
7492809.341185
7493486.431170
7496433.831104
7496466.651103
7497301.831085
7498086.891067
7499194.891042
7499221.721042
7499228.431042
7501761.640985
7502204.120975
7502853.930961
7506107.290888
7507124.220865
7509807.330805
7509819.580805
7511907.080758
7512298.440749
7512835.910737
7513296.200727
7514248.410706
7518728.710606
7518990.680600
7519470.500589
7520149.930574
7522138.150530
7523422.610501
7525648.680451
7527277.630415
7528609.530385
7529745.370359
7529804.000358
7530473.890343
7533773.760269
7534225.210259
7536046.480219
7536285.500213
7537137.930194
7540483.180119
7542160.100082
7543189.470059
7543195.240059
7543675.070048
7550774.899889
7557525.839739
7557964.399729
7561479.109650
7565741.689555
7568482.779494
7568616.439491
7568945.429483
7571441.989427
7574416.219361
7574652.519356
7575139.149345
7575156.319344
7576429.869316
7578397.839272
7578609.739267
7580111.839234
7580541.609224
7583716.079153
7585337.029117
7586274.239096
7587905.679059
7588375.189049
7589292.529028
7589830.439016
7589893.979015
7592823.338950
7593609.918932
7596357.238871
7597401.728847
7599162.038808
7599740.858795
7600051.628788
7600221.908784
7601817.998749
7603556.968710
7603882.418702
7605016.278677
7606735.618639
7607347.188625
7607465.008622
7609589.058575
7613461.138488
7614158.078473
7617672.268394
7621380.578311
7621567.398307
7624202.188248
7624216.018248
7624365.798245
7625336.478223
7626781.938191
7628986.938141
7629127.328138
7629146.388138
7634743.908013
7635711.277991
7636464.117974
7638474.067929
7638870.047920
7640673.227880
7640857.047876
7641484.117862
7642033.097850
7646729.157745
7647174.187735
7647201.747734
7649556.407681
7650857.437652
7652547.927615
7653896.917584
7661005.507426
7661715.987410
7665075.087335
7665930.437315
7667043.307291
7667121.097289
7671354.807194
7672236.507175
7672967.397158
7673363.477149
7676039.727090
7676096.877088
7677383.687059
7679460.507013
7681339.756971
7681541.466967
7681600.246965
7683344.306926
7684730.396895
7686110.926864
7686325.076860
7686569.436854
7688948.346801
7689315.596793
7691953.036734
7692336.056725
7693222.246705
7694353.946680
7696039.336643
7696951.366622
7697732.326605
7698283.756592
7700089.536552
7700113.526551
7700822.606536
7701068.756530
7701451.606522
7702987.136487
7703772.216470
7704705.136449
7707176.916394
7709086.966351
7710172.676327
7710183.696326
7710204.696326
7710945.876309
7711112.526306
7713275.716257
7715174.466215
7715762.186202
7717151.496171
7721235.766079
7722918.766042
7725730.585979
7727280.165944
7728382.125920
7728483.785917
7728492.335917
7728589.715915
7729334.095898
7729502.025895
7729540.475894
7730433.405874
7731289.465855
7732179.365835
7732187.765835
7733632.325802
7734749.575777
7736628.795735
7737297.735720
7738536.395693
7740159.715656
7741350.095630
7744995.415548
7745157.515545
7745267.235542
7745781.485531
7750635.335422
7751096.275412
7753162.635366
7757576.415267
7761374.845182
7761408.065181
7762901.615148
7765943.225080
7767771.685039
7769982.934990
7771533.594955
7772874.324925
7773338.904915
7773814.544904
7774161.204896
7775082.214876
7775451.174868
7776425.894846
7777978.194811
7779410.974779
7779607.824775
7780997.114744
7781550.754731
7781601.334730
7784716.094660
7784722.644660
7786335.864624
7788361.704579
7788369.024579
7788423.214578
7791705.334504
7791715.904504
7793216.574470
7793403.124466
7793411.174466
7794049.984452
7794504.724442
7794655.064438
7795298.994424
7797620.524372
7797963.724364
7799709.414325
7800168.704315
7803381.154243
7803393.314243
7805115.634204
7805130.914204
7805167.584203
7806604.214171
7807515.484151
7807595.014149
7811761.304056
7812033.164050
7813315.024021
7815055.363982
7815462.863973
7815506.753972
7818170.903913
7818336.703909
7819458.213884
7819558.103882
7821256.523844
7822833.683808
7823072.683803
7823413.193795
7825054.213759
7825604.483747
7826071.653736
7827072.773714
7827270.603709
7827812.303697
7829092.473669
7829362.843662
7830484.483637
7830493.763637
7834396.093550
7835615.613523
7835973.073515
7836031.153513
7836582.913501
7837447.923482
7841040.173401
7843670.543343
7843810.973340
7844163.213332
7844690.673320
7845645.183299
7846388.873282
7846658.013276
7846801.923273
7847400.573259
7849051.213222
7851654.853164
7851670.343164
7851677.713164
7851684.103164
7860132.362975
7860293.262971
7864438.092879
7866038.922843
7868011.572799
7870502.132743
7870708.822738
7871774.232715
7871996.222710
7872677.922694
7874451.422655
7876420.492611
7877358.392590
7878546.662563
7880410.192521
7882707.062470
7883332.792456
7884543.482429
7890740.752291
7891543.882273
7891582.452272
7894513.702206
7896370.432165
7896440.432163
7896458.892163
7896788.592155
7896797.932155
7906055.051948
7906360.261941
7908354.061897
7910068.461859
7912201.061811
7913836.431774
7913850.061774
7919254.461653
7919527.471647
7922842.701573
7923933.291549
7926424.181493
7927830.791462
7929964.821414
7930668.111398
7930902.201393
7932030.771368
7933900.601326
7935488.551290
7935594.221288
7935917.241281
7940388.461181
7942671.321130
7942807.761127
7944340.091093
7946475.341045
7950296.550959
7950776.460949
7952378.720913
7953461.840889
7954392.660868
7954890.280857
7955920.050834
7963608.230662
7964362.350645
7967022.250586
7971008.840496
7975697.480392
7975707.890391
7975770.720390
7976374.770377
7977324.800355
7977379.150354
7977631.790348
7978655.600326
7978716.270324
7980058.260294
7981161.880270
7981507.410262
7982146.000248
7986587.740148
7989182.530090
7989572.390082
7990266.310066
7991447.760040
7991745.500033
7992393.520018
7992515.760016
7993554.349993
7993941.579984
7994158.469979
7994214.679978
7994823.949964
7995560.839948
7998264.329887
8000592.219835
8000599.369835
8004817.189741
8005635.449722
8009176.229643
8011085.129601
8012141.749577
8012360.279572
8014641.479521
8016698.609475
8016989.639469
8017444.439459
8017799.579451
8018352.949438
8018994.509424
8020309.739395
8020328.519394
8021761.579362
8022147.319353
8023324.639327
8024060.229311
8024467.919302
8024832.569293
8025276.329283
8026139.199264
8026426.289258
8030188.919174
8032876.279114
8033708.239095
8033860.209092
8035311.569059
8038591.808986
8041838.718913
8042528.188898
8042707.968894
8043544.008875
8043580.708874
8045172.578839
8047368.808790
8050075.908729
8052697.098671
8054398.398633
8055690.578604
8057318.038567
8057689.338559
8058020.818552
8058962.298531
8062865.698443
8064646.688403
8065372.308387
8070213.178279
8070249.018278
8070292.338277
8076165.828146
8077106.528125
8077920.168107
8078945.888084
8079312.158076
8081093.458036
8085337.047941
8086101.007924
8088202.447877
8088841.807863
8091387.687806
8091595.967801
8094336.717740
8095125.687722
8097270.267674
8097765.067663
8099172.867632
8099773.127618
8100577.387600
8100876.907594
8103724.617530
8105044.297501
8105684.287486
8108163.657431
8110246.077384
8112036.697344
8113254.597317
8113782.047305
8114204.917296
8119377.777180
8120170.457162
8120178.547162
8120793.327149
8120846.047147
8122138.667118
8122905.877101
8126392.167023
8126562.957020
8129351.686957
8132181.416894
8132881.436878
8133453.026866
8134378.226845
8135473.316820
8136557.756796
8136964.516787
8136975.636787
8136990.056786
8138238.346759
8138839.386745
8138855.296745
8139311.716735
8139369.926733
8140499.106708
8141740.036680
8143682.076637
8144187.666626
8144790.066612
8147975.966541
8150450.616486
8150607.906482
8151412.546464
8151659.876459
8154217.446401
8154599.056393
8155995.906362
8157175.086335
8157742.866323
8160136.506269
8160144.186269
8161950.526229
8162584.506214
8162879.996208
8163772.626188
8165312.656153
8165326.616153
8167907.076095
8168707.486078
8169191.856067
8169219.766066
8170222.096044
8171074.806025
8172676.435989
8172812.885986
8175991.055915
8176446.475905
8177135.715889
8184780.385718
8184831.505717
8186527.125679
8187484.075658
8188152.225643
8189982.505602
8191773.235562
8192633.575543
8194637.475498
8195636.365476
8195645.125475
8196134.475465
8196142.055464
8197284.595439
8197292.065439
8198420.385413
8199079.325399
8199477.115390
8201123.645353
8202300.855327
8203179.455307
8204276.125283
8204764.425272
8205696.785251
8206315.085237
8207633.725207
8208534.975187
8209737.535160
8210413.495145
8210756.705138
8211220.175127
8211714.795116
8212123.815107
8214288.795059
8214770.455048
8215489.635032
8217260.234992
8218776.954958
8221515.704897
8223393.424855
8223530.114852
8223915.984844
8224919.454821
8227836.984756
8228146.394749
8228425.334743
8228881.944733
8229026.394729
8229337.844722
8229710.104714
8230426.994698
8230617.484694
8231213.224680
8233352.164633
8234335.744611
8234718.014602
8234842.254599
8234862.254599
8241632.274448
8243518.934405
8243525.204405
8244548.334382
8245763.924355
8246692.224334
8248495.334294
8249736.904266
8249977.144261
8250704.654245
8253206.174189
8255032.624148
8257539.514092
8257653.814089
8258762.644065
8259240.324054
8259779.054042
8260046.894036
8263113.523967
8266097.803901
8266891.183883
8269542.353824
8270076.833812
8270275.033807
8271510.253780
8271829.823773
8272021.103768
8272426.993759
8283530.723511
8285906.793458
8287896.873413
8288693.663396
8288829.203393
8289529.623377
8291546.493332
8292082.903320
8293614.753286
8294126.023274
8294657.203262
8294894.803257
8296546.213220
8297321.693203
8299562.883153
8300478.643132
8300620.573129
8300629.103129
8301209.133116
8304731.663037
8305794.613013
8306183.683005
8306502.732998
8308755.542947
8310652.482905
8311074.462895
8313090.132850
8314218.042825
8316404.332776
8317206.102758
8318297.202734
8319946.102697
8321493.832663
8322133.332648
8322148.682648
8323082.202627
8327130.852537
8327960.122518
8328496.412506
8329461.982484
8330464.532462
8331050.602449
8331932.362429
8332208.382423
8333419.342396
8334850.582364
8335547.392348
8337636.012302
8337688.992301
8338725.152277
8339287.802265
8339297.902265
8340249.502243
8341673.512211
8341750.232210
8342025.262204
8342040.852203
8342710.952188
8344503.132148
8346886.832095
8347704.842077
8348488.472059
8349326.792040
8353419.671949
8355903.021893
8356293.701885
8358197.501842
8365186.831686
8365932.651669
8369173.891597
8369509.651589
8371985.231534
8375066.721465
8377834.421403
8378800.811382
8381121.271330
8381598.331319
8382965.981289
8383675.101273
8386649.931206
8390480.301121
8393418.331055
8395768.121002
8396358.480989
8399982.980908
8401918.720865
8402177.140859
8403832.820822
8406645.090759
8407879.510732
8408565.880716
8409484.500696
8411814.200644
8413097.210615
8413886.060597
8414382.880586
8414561.940582
8416195.580546
8417078.370526
8419171.390479
8423383.510385
8424204.230367
8425943.560328
8428662.570267
8428857.550263
8434818.030130
8436923.380082
8437562.040068
8438006.470058
8439693.110021
8442354.639961
8442373.889961
8447569.079845
8447864.819838
8450563.939778
8451289.179761
8451379.129759
8452198.029741
8453136.159720
8453371.249715
8454575.039688
8456829.539638
8457217.369629
8457677.719619
8458133.389608
8460320.999559
8465537.379443
8465546.649443
8466701.249417
8467903.399390
8468290.609381
8472822.179280
8473243.799271
8476334.429202
8478093.729162
8478407.809155
8483257.369047
8483267.089047
8486955.148964
8488830.188922
8489038.858918
8489117.948916
8490066.638895
8490957.638875
8491945.668853
8493738.698813
8494678.598792
8495418.258775
8496128.708759
8496386.518753
8496815.648744
8497416.648730
8501508.488639
8502118.728625
8504003.288583
8507285.348510
8507337.518509
8507466.948506
8512330.308397
8512384.758396
8513174.638378
8513302.548375
8516229.488310
8520082.828224
8520359.668218
8521207.768199
8522969.668159
8523085.838157
8523568.258146
8524756.178119
8524841.518117
8524972.508114
8525667.608099
8528563.098034
8529682.398009
8531306.967973
8534225.697908
8534392.927904
8534888.837893
8535008.277890
8541274.547750
8548060.657598
8549008.457577
8549946.697556
8553164.247484
8558717.407360
8558847.627357
8558927.517355
8559731.777337
8560644.347317
8561870.737290
8562165.987283
8562363.967279
8565961.227198
8571124.957083
8571192.217081
8573756.077024
8578221.706924
8579086.846905
8580159.026881
8582513.726828
8583693.476802
8583853.406798
8584421.966786
8587998.486706
8588343.436698
8589851.086664
8593926.896573
8594539.616559
8594550.716559
8595407.626540
8595463.156539
8596208.376522
8596215.946522
8597242.676499
8600425.446428
8601593.656402
8601647.656401
8603502.506359
8604025.656347
8604520.296336
8604550.956336
8605670.846311
8605704.966310
8605994.836303
8606268.246297
8608326.866251
8609011.306236
8612434.076159
8613142.056144
8616777.926062
8616989.986058
8618262.466029
8618582.446022
8618831.936016
8619364.826005
8624475.295890
8625080.475877
8626771.635839
8634564.935665
8634746.185661
8635401.635646
8636056.375631
8636139.535630
8636360.305625
8637013.385610
8637582.845597
8638793.975570
8640165.595540
8640427.125534
8640760.295526
8642542.365487
8642559.085486
8646066.575408
8647260.475381
8647733.445370
8653630.495239
8661495.495063
8661595.325061
8663220.865024
8664247.965001
8664793.694989
8666553.134950
8668602.374904
8669890.894875
8670644.554858
8670782.034855
8670978.954851
8672595.654815
8672692.474813
8676635.304724
8677031.194716
8678683.524679
8678850.164675
8679727.824655
8682970.904583
8685254.564532
8685618.384524
8686583.494502
8687377.034484
8688760.784453
8689707.274432
8693867.594339
8693984.724337
8696844.764273
8697465.594259
8702900.354137
8703565.714123
8704628.324099
8706317.804061
8706328.104061
8712643.793920
8713078.663910
8715042.013866
8716174.513841
8718461.023790
8719148.953774
8720480.363744
8720680.473740
8721036.013732
8724670.503651
8726667.413606
8726816.543603
8727075.873597
8727282.623592
8727484.863588
8727689.183583
8729461.413544
8729798.483536
8731438.983500
8732207.713482
8732681.663472
8733126.803462
8735305.263413
8736456.953387
8739827.053312
8740009.723308
8740691.043293
8741130.293283
8741606.223272
8743389.583232
8749418.773098
8751399.053053
8752075.293038
8752870.703020
8753297.913011
8755319.112966
8756352.082943
8757737.492912
8757915.532908
8765185.302745
8766090.062725
8767290.372698
8771376.162607
8772592.822580
8773314.962564
8773335.242563
8773445.502561
8773453.112560
8775022.012525
8775459.562516
8775954.722505
8776424.922494
8778119.792456
8778606.212445
8779375.402428
8782425.532360
8787629.052244
8789442.492203
8790081.182189
8790394.682182
8790729.572174
8798869.841992
8802120.351920
8802744.961906
8803369.931892
8805462.281845
8806869.991814
8806940.311812
8808533.771776
8809917.741745
8810887.231724
8810895.381724
8814212.551649
8817524.041575
8818249.631559
8818906.791544
8822299.971469
8823128.191450
8823683.791438
8824281.351424
8824714.911415
8826359.881378
8828939.441320
8831128.861271
8831918.971254
8833094.661227
8834939.361186
8839104.821093
8839751.631079
8840472.541062
8840672.561058
8841148.091047
8841608.941037
8841948.371029
8843933.000985
8846737.640922
8848008.580894
8849887.580852
8850007.170849
8850577.550837
8850949.470828
8851124.300824
8856878.790696
8860322.430619
8864604.670523
8868511.220436
8868981.860425
8868988.740425
8869477.300414
8871042.270379
8873861.430316
8874338.980305
8877585.990233
8878175.310220
8879283.810195
8879610.110188
8884563.370077
8890075.449954
8891328.949926
8891867.669914
8893031.719888
8893687.469873
8894466.539856
8894892.389846
8897119.619796
8904317.789635
8904335.629635
8905247.449615
8905378.759612
8908670.889538
8909609.919517
8910328.469501
8910835.399490
8911743.149469
8912133.089461
8912632.969450
8912925.309443
8913361.079433
8915713.499381
8915873.019377
8916373.659366
8917817.299334
8924989.079173
8926651.979136
8927589.739115
8927891.669108
8934820.018954
8934830.728953
8935801.108932
8936879.978908
8936885.858907
8937013.428905
8938643.448868
8938713.498867
8938823.838864
8940595.138825
8941484.518805
8941810.478797
8943335.288763
8944950.978727
8945810.488708
8946438.408694
8949044.638636
8949058.558635
8950630.458600
8951095.268590
8951436.718582
8951871.708572
8953394.108538
8954586.488512
8957384.508449
8957441.778448
8957864.978439
8959625.768399
8959713.528397
8960808.758373
8961601.288355
8961981.578346
8962494.848335
8963838.268305
8964050.088300
8969253.068184
8971610.558131
8971698.758129
8972190.438118
8972877.708103
8973866.998081
8975723.428039
8976468.678023
8976543.588021
8979577.997953
8980260.517938
8982091.597897
8983759.517860
8985019.837832
8985034.967831
8985389.907823
8986652.527795
8987595.877774
8988786.087747
8993511.807642
8993969.417632
8995148.137605
8998772.037524
8999965.847497
9001781.797457
9002715.207436
9002745.057435
9002754.407435
9004038.157406
9006264.367357
9008017.497318
9008439.837308
9008485.687307
9009485.227285
9012303.227222
9012355.307221
9016080.097137
9016720.007123
9019840.127053
9020024.267049
9021469.467017
9022896.546985
9025529.836926
9026886.726896
9027611.976880
9028853.296852
9028884.346851
9029369.076840
9037351.486662
9040898.336583
9042374.726550
9043314.446529
9046745.026452
9050487.186368
9053942.726291
9054287.426283
9054989.246268
9056280.326239
9056339.006237
9057285.226216
9058715.786184
9063184.936084
9068899.935957
9068918.655956
9069389.935946
9070207.165927
9070267.035926
9078657.375739
9079445.815721
9079823.185713
9080533.655697
9081490.465675
9083094.725639
9083539.545629
9083564.135629
9083637.075627
9084035.955618
9084044.775618
9085975.195575
9087534.405540
9087872.045533
9087896.165532
9088255.125524
9089651.215493
9089734.245491
9090476.995474
9090989.745463
9091299.545456
9092807.135422
9093130.425415
9095570.815361
9095914.655353
9096286.835345
9098901.815286
9100926.595241
9101619.425225
9101935.595218
9102596.285204
9104726.265156
9105413.885141
9106503.295116
9108565.515070
9109471.425050
9109616.095047
9110557.265026
9111455.325005
9112109.394991
9113147.394968
9115366.354918
9115392.584917
9115474.894916
9116815.034886
9117191.884877
9120933.814794
9121269.294786
9124811.934707
9126082.304679
9126398.824671
9126406.514671
9128127.594633
9128257.194630
9128663.604621
9129045.134612
9130404.984582
9132706.374530
9134010.134501
9136557.314444
9136577.144444
9138041.884411
9138166.554408
9138987.394390
9139863.534371
9139950.964369
9140250.564362
9140266.344362
9141096.624343
9142595.334309
9146042.124232
9146058.274232
9146256.844228
9146755.654216
9148665.894174
9151980.294100
9152436.464089
9156110.084007
9156321.744003
9156332.574002
9156605.703996
9158250.383960
9161549.973886
9161839.743879
9168222.013737
9168893.253722
9169228.513714
9170320.413690
9172405.943643
9173061.093628
9174395.663599
9174980.543586
9176151.643559
9180701.613458
9181993.693429
9186306.093332
9187030.683316
9196532.533104
9197494.083082
9197648.543079
9198214.503066
9198298.663064
9198368.493063
9198618.883057
9198971.303049
9199459.333038
9202848.872963
9203070.782958
9203241.472954
9208905.842827
9209413.642816
9211009.972780
9211038.502780
9212571.912745
9213179.472732
9213331.072728
9213497.892725
9219743.852585
9219751.652585
9219888.622582
9220338.482572
9221637.162543
9223424.382503
9223901.432492
9224807.022472
9226404.822436
9226761.012428
9229018.502378
9230233.162351
9231508.692322
9232925.102290
9233994.922267
9234320.272259
9234567.822254
9234575.802254
9237138.592196
9241507.052099
9242288.612081
9243898.952045
9244896.542023
9245655.662006
9246705.731982
9248972.191932
9255717.771781
9260381.571677
9262589.401627
9263007.321618
9263819.351600
9267149.951525
9268076.621505
9268115.441504
9268594.811493
9268607.881493
9271390.681431
9274308.831365
9275143.341347
9276217.271323
9276577.911315
9276587.211315
9277061.641304
9279320.711253
9279328.201253
9282374.961185
9286726.281088
9287448.881072
9288864.961040
9294279.060919
9296287.590874
9296952.130859
9298762.510819
9300492.720780
9305791.400662
9307397.570626
9311165.990542
9311416.840536
9311999.130523
9312613.300509
9313799.260483
9315856.530437
9318312.130382
9318823.890370
9323450.030267
9323953.280256
9324314.930248
9324650.540240
9325120.990230
9325354.570224
9325482.310222
9325509.900221
9326636.480196
9328209.890161
9329733.040127
9330521.050109
9330662.960106
9332523.240064
9334703.250016
9335269.220003
9337149.779961
9338699.179926
9339732.979903
9340099.089895
9341488.119864
9344561.039795
9347176.849737
9347412.419731
9350243.069668
9350451.759664
9350834.949655
9351681.189636
9352385.189620
9352713.579613
9354814.109566
9355149.779559
9355251.649556
9355423.989552
9357421.959508
9357990.389495
9358293.089488
9363035.059382
9366404.089307
9366937.389295
9368998.889249
9369617.689235
9372782.019164
9374002.809137
9374810.189119
9375657.689100
9376677.969077
9377443.049060
9379593.229012
9383260.158930
9383519.418924
9384725.578897
9385933.938870
9390350.228772
9392842.828716
9393947.058691
9395204.428663
9396333.838638
9397212.048618
9397291.298617
9397303.528616
9399270.998572
9401605.138520
9401615.538520
9401905.388513
9402317.888504
9402933.988490
9405761.498427
9413767.638248
9413875.948246
9414371.538235
9416608.868185
9416903.708178
9419466.688121
9419693.978116
9420201.538104
9423587.798029
9425170.027993
9428302.477923
9430610.877872
9431248.097858
9432625.767827
9434275.307790
9436633.007737
9437328.827722
9439702.737669
9440318.137655
9447211.397501
9447470.617495
9447702.817490
9447813.527487
9449951.777440
9451271.237410
9451722.677400
9452394.247385
9452991.207372
9458983.497238
9459052.027236
9459466.537227
9460295.577208
9462471.177160
9463361.957140
9466313.457074
9469126.617011
9469825.486995
9473964.046903
9474576.356889
9475061.316878
9475271.986874
9475600.966866
9475892.406860
9477054.196834
9478110.266810
9478651.816798
9478709.186797
9481868.496726
9481900.456725
9482791.676705
9484813.776660
9486243.376628
9486448.816624
9487770.916594
9490143.546541
9490527.816533
9491156.516519
9492358.446492
9496240.456405
9498207.026361
9499243.176338
9499508.496332
9499568.056331
9499724.416327
9502358.076268
9502369.156268
9504136.666228
9505628.576195
9507376.956156
9507584.286151
9508923.506121
9510281.836091
9511078.926073
9511583.216062
9512581.956040
9512767.286035
9513670.396015
9518885.705899
9519416.095887
9524290.975778
9525272.065756
9525693.325747
9526815.305721
9529539.005661
9530271.515644
9530892.565630
9531116.645625
9531690.555613
9532025.105605
9532224.765601
9532533.495594
9532751.075589
9532912.235585
9533996.755561
9535551.925526
9535585.605525
9537173.645490
9538863.685452
9539238.365444
9540405.035418
9540572.875414
9540906.015407
9540972.935405
9543788.005342
9544468.525327
9546079.255291
9546548.615280
9546740.205276
9548053.295247
9548912.915228
9549584.015213
9550564.155191
9550839.465184
9551299.825174
9551817.185163
9552142.165155
9552915.565138
9552944.195137
9553046.025135
9562244.804930
9562728.124919
9564253.424885
9565124.104865
9567412.154814
9569396.074770
9571002.144734
9571549.504722
9573926.994668
9575952.484623
9578167.454574
9579471.304545
9582168.294484
9584345.244436
9585186.474417
9592326.464257
9592920.614244
9597688.594137
9602042.114040
9604185.183992
9604572.243983
9606186.353947
9607495.313918
9608184.673903
9610039.013861
9611689.543824
9612462.173807
9613309.963788
9613352.543787
9613882.953775
9614597.723759
9615114.093748
9615291.513744
9615796.013733
9616005.023728
9616727.533712
9616909.253708
9616996.443706
9617220.203701
9618139.963680
9619196.903657
9619365.283653
9619469.783650
9621415.103607
9624880.093530
9625458.813517
9626414.903495
9627901.903462
9628148.473457
9629277.593431
9633692.683333
9634153.023322
9636472.423270
9637468.103248
9638383.113228
9641024.803169
9642683.143132
9642702.233131
9643408.083115
9643415.453115
9643981.023103
9645683.873065
9645784.603062
9646824.593039
9650989.902946
9651119.332943
9653015.282901
9659408.702758
9661225.142717
9661785.102705
9662658.092685
9663454.822667
9664892.942635
9665870.272613
9665880.482613
9666422.092601
9667430.922578
9668732.782549
9670137.082518
9671485.552488
9671507.732487
9671971.652477
9673217.352449
9673771.112437
9678029.152342
9678868.602323
9679961.432298
9681177.842271
9682324.602246
9683061.202229
9683077.372229
9684598.462195
9686456.612153
9687920.742120
9690222.852069
9690857.082055
9690995.462052
9693993.911985
9694076.171983
9695864.551943
9697115.361915
9697123.391915
9698250.071890
9698872.981876
9699215.371868
9700051.931849
9702607.431792
9704502.251750
9704543.831749
9705455.651729
9706537.841704
9707139.781691
9710461.321617
9711909.851584
9713434.861550
9715256.851509
9716357.241485
9716369.131485
9719234.841421
9719573.901413
9720052.931402
9720350.861396
9722431.521349
9724865.241295
9725667.591277
9726291.111263
9726616.731256
9726997.651247
9727226.921242
9727953.841226
9728044.041224
9728885.771205
9728902.941204
9729826.021184
9729912.881182
9732746.831119
9732783.841118
9740192.140952
9742710.870896
9742737.290895
9743139.340886
9744815.890849
9744986.100845
9748182.080774
9752036.620687
9752942.650667
9753162.440662
9754245.370638
9757351.770569
9758298.630547
9762241.030459
9765123.400395
9766107.370373
9766202.140371
9766547.140363
9766959.270354
9767011.610353
9770485.790275
9771486.260253
9775970.870152
9776347.650144
9777129.650127
9777543.390117
9777943.800108
9778599.350094
9779231.700080
9779625.390071
9779677.480070
9780673.540047
9782614.840004
9783760.549978
9786271.819922
9786987.829906
9790292.409832
9792481.499783
9792532.219782
9794429.799740
9795454.459717
9795794.549709
9796788.419687
9798397.149651
9800459.589605
9802784.009553
9803837.469530
9805444.589494
9807015.789459
9809193.429410
9812091.229345
9812536.509335
9813796.679307
9815588.719267
9816995.969235
9817729.769219
9819532.069179
9820397.829159
9820602.129155
9821261.729140
9823668.889086
9827806.718994
9828221.208985
9829990.288945
9830358.598937
9832171.318896
9833706.438862
9833940.158857
9834298.148849
9835385.918824
9835447.288823
9836256.268805
9838001.448766
9838936.638745
9842221.108672
9842813.058658
9843365.838646
9843380.918646
9845603.038596
9848012.258542
9848086.188541
9848266.348536
9848912.508522
9849683.958505
9849700.658504
9851043.268474
9852804.888435
9852827.338435
9852837.118434
9854097.148406
9856416.468354
9858659.988304
9862715.138214
9863614.238193
9863699.878192
9863917.828187
9864761.408168
9865774.098145
9867272.678112
9867574.508105
9868984.018073
9869002.688073
9869266.898067
9872012.998006
9872044.588005
9872659.837991
9872807.757988
9874966.147940
9875036.957938
9875728.397923
9877032.517894
9877187.227890
9879831.227831
9880975.777805
9882416.827773
9886096.597691
9887047.677670
9887375.097662
9889289.967620
9890465.057593
9891533.257569
9892365.597551
9893808.807519
9894251.087509
9894267.257508
9895933.827471
9896041.017469
9896574.667457
9898689.417409
9901035.617357
9902257.097330
9906030.297245
9907657.007209
9912605.367098
9913792.447072
9917404.106991
9918468.216967
9919037.386955
9921603.286897
9921735.146894
9922107.976886
9923131.096863
9932070.506663
9934447.836610
9934785.736603
9935322.156591
9935462.726587
9940074.236484
9940103.976484
9945033.886374
9947973.016308
9948588.696294
9948720.976291
9949342.876277
9949421.386275
9950164.726259
9951420.406231
9954324.686166
9955652.656136
9956144.336125
9957898.166086
9959778.726044
9961745.146000
9961751.596000
9962563.285982
9968387.135852
9971019.615793
9971443.815783
9973894.845728
9974721.265710
9975332.545696
9976585.295668
9977154.045656
9979199.945610
9979528.275603
9980035.955591
9981191.725565
9982146.145544
9982182.395543
9983822.615507
9984213.875498
9984390.705494
9984994.135480
9985060.085479
9985070.455479
9985752.885463
9986077.455456
9989665.085376
9992130.105321
9992733.305307
9993856.595282
9994995.455257
9995828.065238
9996391.905226
9996765.265217
9996798.525217
9996812.185216
9999549.625155
9999588.675154
;
-99841.320000
-99816.360000
-99673.120000
-99171.970000
-98969.520001
-98902.180001
-98197.560001
-98170.170001
-97702.350001
-97224.950001
-96878.260002
-96767.460002
-96760.860002
-96268.490002
-95538.050002
-95522.640002
-95187.370003
-95157.610003
-94886.700003
-94673.650003
-94613.120003
-94576.320003
-94564.850003
-93346.200003
-93306.500004
-92698.510004
-92293.120004
-91830.320004
-91805.900004
-91652.940004
-91606.480004
-91578.030004
-90786.550005
-90720.040005
-90239.990005
-90006.680005
-89784.230005
-89769.220005
-89760.560005
-89753.300005
-89103.180006
-88640.890006
-88528.950006
-88391.730006
-88347.480006
-88201.270006
-87489.040007
-87399.310007
-87166.330007
-86661.820007
-86654.970007
-85665.500008
-85505.930008
-84709.300008
-84681.870008
-84575.790008
-84436.750008
-84342.210008
-84199.080008
-83557.430009
-83546.370009
-83292.180009
-83116.750009
-83106.280009
-82961.160009
-82214.650009
-81208.810010
-81107.120010
-80823.470010
-80779.810010
-80322.610010
-80315.190010
-79830.260011
-79208.480011
-79118.390011
-78572.060011
-78550.130011
-78544.950011
-78510.600011
-77954.560012
-77524.960012
-77511.160012
-76936.710012
-76812.310012
-76752.500012
-76551.410012
-76021.950013
-75892.440013
-75188.230013
-74531.770013
-74427.710013
-74260.900013
-74033.320014
-73968.020014
-73960.240014
-73736.760014
-73731.440014
-73642.750014
-73569.820014
-73276.310014
-73259.660014
-72905.880014
-72895.210014
-72806.200014
-72721.020014
-72406.340014
-72398.320014
-71703.480015
-71686.810015
-70362.810016
-70203.110016
-70173.290016
-69437.430016
-69371.640016
-69362.490016
-68990.540016
-68340.880017
-68213.870017
-68180.820017
-67265.950017
-67256.490017
-67247.280017
-67062.550017
-67058.240017
-66813.470017
-66349.790018
-65640.170018
-65143.510018
-64891.050018
-64539.600018
-64524.200018
-64368.870018
-64362.560018
-64221.520018
-64055.050018
-63534.600018
-63354.900018
-63096.440018
-63085.710018
-63078.950018
-62999.760018
-62950.960018
-62386.500017
-62206.450017
-61918.100017
-61615.600017
-61310.990017
-60731.900017
-60175.300017
-59666.680017
-59558.570017
-59542.240017
-59225.500017
-59213.080017
-58785.790017
-57686.330016
-57443.580016
-57237.730016
-57097.020016
-57021.190016
-56926.170016
-55976.090016
-55948.870016
-55744.150016
-55224.190016
-54967.400016
-54674.150016
-53489.170016
-52379.200015
-52278.420015
-51694.890015
-51607.090015
-51591.320015
-51510.090015
-50810.130015
-50554.590015
-50033.090015
-49556.550015
-49442.050015
-49397.280015
-49391.510015
-49129.290015
-49019.910015
-48697.690015
-48272.120015
-48210.010015
-48108.720015
-47476.190014
-47464.590014
-47067.810014
-47062.050014
-46847.150014
-46840.670014
-46294.760014
-46288.470014
-45464.670014
-45421.920014
-45227.310014
-44536.150014
-44141.670014
-44060.770014
-42303.970013
-41939.870013
-41912.550013
-41824.140013
-41302.470013
-40993.850013
-40289.490013
-39838.950013
-39519.150013
-39135.590013
-38632.740013
-38218.250012
-38106.500012
-37207.380012
-37088.160012
-36930.940012
-36729.560012
-36722.080012
-36103.000012
-36097.850012
-35244.410012
-35148.120012
-35142.790012
-34597.640012
-34387.220012
-34078.310012
-33662.690012
-33250.620011
-33135.990011
-32566.630011
-32530.900011
-32096.930011
-31941.920012
-31358.250012
-31100.310012
-30876.060012
-30143.290012
-30006.430012
-29995.030012
-29912.580012
-29624.760012
-29529.220012
-29464.630012
-29354.330012
-28379.810012
-28106.910012
-27495.550012
-26705.120012
-26697.840012
-26629.130012
-26623.040012
-26599.830012
-26555.420012
-26357.700012
-26323.870012
-26316.810012
-25883.960012
-25844.190012
-25715.140013
-25560.250013
-25275.440013
-25177.050013
-24629.910013
-24119.870013
-23523.700013
-23494.490013
-23310.500013
-23075.340013
-22942.290013
-22790.440013
-22727.720013
-22578.200013
-22078.570013
-22049.790013
-21977.460013
-20848.290013
-20629.450013
-20320.300013
-20151.890013
-19998.570013
-19679.110013
-19008.370014
-18969.840014
-18829.720014
-18100.470014
-18048.490014
-17963.810014
-17795.250014
-17644.620014
-17586.560014
-17569.930014
-17542.630014
-17325.870014
-17182.650014
-17165.850014
-16994.530014
-16837.120014
-16802.090014
-16098.400014
-15174.420014
-14031.400014
-13973.170014
-13116.320014
-13091.560014
-12618.530014
-12195.380014
-12046.300014
-11866.210014
-11821.090014
-11529.150014
-11447.400014
-11440.360014
-11402.350014
-11387.810014
-11179.220014
-10442.440014
-10438.690014
-10247.370014
-10222.070014
-10048.020014
-9865.570014
-9814.020014
-9305.810014
-9245.710014
-9237.550014
-9218.070014
-8230.360014
-7927.970014
-7703.690014
-7542.900014
-7325.010014
-7138.450014
-7095.860014
-6685.020014
-6591.390014
-6421.110014
-6104.000014
-5670.060014
-5639.650014
-5220.450014
-5201.720014
-5058.420014
-4826.530014
-4523.530014
-4435.920014
-4164.740014
-4078.450014
-3732.750014
-3728.800014
-3519.290014
-3348.170014
-3332.170014
-3300.610014
-2918.880014
-2719.110014
-2665.630014
-2639.860014
-2634.310014
-2410.000014
-2192.880014
-1676.860014
-1318.140014
-569.280014
-547.360014
-475.030014
-363.740014
348.169986
405.829986
1184.969986
1396.319986
1405.629986
1713.209986
1776.949986
3651.329986
4085.899986
6018.349986
6804.089986
7698.419986
8077.949986
8143.449986
8417.309986
8480.749986
8589.789986
8954.889986
8991.969986
9051.299986
9845.399986
9936.279986
10011.299986
10069.069986
10234.569986
10308.519986
10844.139986
11142.289987
11344.489987
11558.549987
11611.539987
11734.439987
12009.159987
12305.189987
12449.969987
12512.059987
13583.079987
13995.149987
14110.279987
14121.089987
14207.339987
14455.489987
14535.639987
14898.979987
15121.339987
15125.869987
15405.619987
15421.359987
15461.749987
15492.149987
16144.059987
16241.869987
16491.589987
16495.679987
16650.089987
16658.569987
16958.679987
16966.769987
17033.529987
17344.919986
17495.919986
17661.149986
18260.509986
18326.339986
18374.389986
18939.969986
18986.429986
19015.769986
19101.919986
19222.019986
19563.569986
20040.439986
20087.199986
20334.329986
20408.949986
20426.499986
21015.939986
21964.579986
22608.649986
22792.939986
23026.119986
23968.039985
23973.659985
23990.849985
24000.949985
24022.869985
24098.879985
24190.479985
24205.349985
24509.039985
25927.289985
26203.829985
26545.379985
26664.779985
26671.579985
26876.289985
27624.349985
27652.979985
28052.419985
28090.269985
29247.219985
29377.799985
29553.559985
30102.639984
31488.669984
31825.409984
32416.889984
32990.749984
33158.439984
33726.459984
34278.459984
34283.029984
35217.659984
35222.709984
35413.919985
35552.039985
35563.749985
35599.779985
35807.629985
36007.599985
36051.839985
36868.539985
36902.819985
37067.409985
37266.069985
37368.439985
37471.159985
37940.309985
38676.389985
39383.139985
39599.609985
40150.279986
40213.459986
40992.459986
41001.239986
41031.009986
41166.989986
41192.039986
41283.109986
41301.999986
41832.279986
42086.419986
42159.289986
42164.969986
42341.139986
42602.439986
43456.159986
43820.869986
43828.059986
43938.769986
44379.219986
44507.809986
45492.589987
45519.159987
45577.149987
45904.779987
45911.149987
46239.529987
46441.909987
47157.579987
47203.729987
47310.049987
47324.909987
47715.569987
47805.469987
47845.699987
48423.639987
48762.049987
48773.289987
49699.949987
49706.699987
50069.999988
50387.819988
50423.619988
50501.889988
51731.259988
51736.329988
52423.359988
52735.719988
52824.789988
52830.729988
53538.489988
53590.639988
53750.579988
53877.029988
53967.959988
54037.029988
54880.079989
54928.179989
55517.529989
55800.059989
56009.239989
56380.379989
57503.959989
57786.669989
57967.789989
58189.449989
58681.699989
59114.169989
59902.439990
61264.529990
61361.209990
61906.089990
62127.899990
62219.889990
62305.829990
62381.659990
62472.749990
62599.459990
62684.939990
63556.469990
63712.909990
63784.859990
63835.799990
63922.209990
64052.949990
64292.459990
65220.359991
65345.169991
65352.739991
65488.319991
65560.589991
65590.329991
66121.489990
66757.799990
67413.959990
67913.849989
68672.649989
68686.359989
69146.049989
69184.749989
69361.079989
69676.199989
69858.639988
70319.799988
70347.859988
71236.879988
71255.389988
71457.069988
71515.929988
71540.939988
71888.419987
71897.339987
71962.879987
72026.819987
72149.579987
72881.539987
72925.189987
72940.429987
73306.479987
74001.339986
74049.449986
75059.649986
75099.779986
75114.819986
75493.729985
75869.619985
75875.769985
76472.929985
76579.469985
76637.689985
76690.929985
76697.379985
76961.529985
76965.089985
76980.809985
77109.519985
77394.789984
77452.359984
77481.369984
77853.219984
77860.369984
78248.079984
78359.789984
78418.919984
78681.749984
78918.709984
79430.639983
80229.169983
80420.609983
80543.939983
80715.989983
80909.599983
81271.689982
82318.659982
82544.779982
82718.459982
82730.669982
83360.899981
83880.229981
84089.769981
84132.769981
84354.449981
84815.899981
84936.529981
85105.349980
85430.589980
85880.359980
86685.869980
86723.219980
86832.039980
87234.379979
87241.499979
87373.709979
87498.429979
87583.609979
87739.639979
88614.589979
88758.019979
88775.119978
88924.389978
89468.239978
89651.259978
90009.519978
90092.849978
90170.549978
90190.299978
90513.359978
91507.559977
91720.379977
91900.249977
91983.869977
92351.099977
92411.569977
92489.589977
93370.429976
93752.439976
94211.679976
94380.529976
94699.769975
94718.809975
94819.409975
95458.819975
95515.919975
95591.259975
95602.259975
95791.219975
95946.249975
96263.079975
96383.479975
97200.089974
98672.159973
98683.589973
99378.989973
99877.869973
100441.299972
100703.109972
100934.069972
101439.139972
101467.299972
102098.549972
102432.779971
102609.439971
102856.079971
102879.779971
102889.029971
102902.019971
103882.099971
103889.819971
103895.109971
104058.179970
104255.829970
104663.429970
104899.139970
105406.569970
105515.169970
105643.499970
105939.559970
106564.589969
106676.849969
107758.469969
107878.029968
107897.039968
108201.159968
108391.259968
108683.839968
109290.049968
109888.709967
110539.379967
110975.209967
111078.629967
111125.049967
111320.159967
111515.909967
111766.229966
111785.479966
112111.219966
112165.509966
112361.499966
112375.119966
112583.419966
113148.279966
113447.429966
113604.609965
113772.729965
113781.439965
114144.129965
114715.229965
115600.719964
115605.589964
116071.099964
116082.119964
116120.119964
116296.549964
116345.039964
116356.729964
116407.799964
116902.979964
117345.589964
117352.519964
117386.229964
117391.419964
117471.729963
117478.579963
117485.659963
117536.229963
117743.759963
117914.589963
118895.669963
118984.859963
119392.729962
119612.729962
119651.199962
119792.619962
120041.999962
120208.769962
120238.349962
120263.609962
120673.509962
121333.019961
121523.149961
121576.639961
121589.899961
122117.029961
122401.639961
122518.949961
122941.759961
123147.139960
123296.599960
123355.929960
123363.499960
123715.249960
123891.219960
124268.789960
124416.309960
124644.819960
124653.169960
125013.639960
125280.089959
125433.649959
125898.299959
126346.399959
126538.949959
126564.889959
126778.029959
127462.639958
127715.629958
128320.629958
128745.389958
128895.809957
129086.389957
129295.709957
130041.979957
130047.769957
130404.009957
130955.679956
130988.369956
131090.899956
131692.129957
131876.099957
131884.229957
132377.749958
132840.289958
132851.719958
132880.699958
134911.199960
135377.099960
135528.769960
135816.299961
136031.439961
136485.499961
136959.029962
137446.309962
137864.319963
138165.859963
138223.229963
138737.149963
138950.689964
139312.579964
139316.909964
139375.549964
139888.729965
139981.119965
140721.449965
140907.589966
141775.879966
141837.449966
142236.889967
142649.469967
142714.239967
143120.369968
143264.589968
143296.979968
143488.049968
143511.379968
144129.179969
144152.819969
144295.449969
144471.569969
144719.829969
144784.139969
145008.249969
145615.429970
146446.449971
146555.269971
148199.269972
148281.969972
148799.859973
148806.329973
149284.429973
149586.179974
149690.269974
150595.299975
150656.089975
151557.879975
151614.779975
151857.809976
151958.579976
151963.469976
152049.969976
152148.509976
152199.179976
152222.489976
152491.819976
153054.959977
153190.049977
153788.919977
154096.529978
154446.849978
154851.369978
155150.049979
155474.099979
155703.259979
156765.229980
157021.109981
157697.609981
157761.899981
158087.679982
158163.079982
158396.749982
159531.869983
159604.249983
159822.739983
160084.099983
160140.779983
160149.209983
160401.289984
161398.379985
161748.359985
161815.079985
162091.339985
162127.569985
162333.519985
162668.369986
163206.359986
163739.439987
163782.859987
163817.449987
163825.379987
164185.369987
164193.299987
164199.179987
164249.009987
164520.769987
164714.499988
164798.489988
164804.079988
164828.879988
165483.719988
165701.779989
165825.419989
165991.719989
166476.429989
167831.969991
168036.359991
168127.069991
168952.359992
168958.839992
168995.919992
169052.529992
169309.819992
169469.249992
170008.559993
170721.449993
170985.149994
170991.319994
171413.449994
172230.999995
172240.699995
172452.829995
172456.499995
172519.359995
172602.069995
172850.059995
173052.249995
173181.639996
173234.519996
173439.489996
173671.279996
173905.439996
174400.549997
174690.059997
174887.089997
174893.929997
175486.349998
175906.219998
175918.609998
175928.469998
176298.789998
176304.519998
176688.139999
176724.819999
177118.559999
177293.959999
177822.770000
177900.770000
178042.510000
178461.940000
178592.450001
178782.710001
178877.140001
179992.260002
180504.280002
180639.690003
181177.370003
181199.760003
181333.130003
181687.500003
181828.700004
182059.890004
182117.440004
182309.970004
183186.660005
184656.770006
184924.040006
184928.730006
185056.300007
185111.880007
185149.580007
185370.790007
185896.320007
186247.500008
186578.160008
186590.250008
187677.670009
188149.260009
188596.530010
188603.550010
188700.930010
188823.800010
189034.000010
189780.570011
190159.450011
190364.310012
190797.790012
190802.820012
190905.300012
191011.940012
191158.080012
191464.240013
192016.800013
192118.150013
192278.890013
192565.280014
192576.090014
192688.640014
193548.130015
193578.710015
194053.170015
194148.310015
194558.600015
194984.390016
194989.210016
195037.380016
195234.200016
195528.670016
195866.000017
195946.130017
196093.150017
196579.960017
196678.830017
197154.530018
197159.360018
197168.010018
197248.380018
197576.020018
197753.790018
197759.730018
197937.060019
197988.900019
198320.650019
198593.090019
198742.070019
198898.780020
199152.400020
199681.050020
200169.830021
200441.280021
200458.610021
200985.000021
202185.310023
202459.360023
202474.340023
202820.530023
202999.900023
203091.290023
203524.950024
203643.090024
203992.780024
204181.760024
204682.760025
204789.300025
204934.390025
204974.970025
205065.930025
206230.140026
206284.260026
206475.840027
206563.250027
206574.460027
207121.720027
207129.450027
207135.470027
207540.350028
207691.640028
207738.630028
207974.730028
208423.430028
208731.840029
209039.640029
209602.940029
209614.300029
209663.600030
210013.400030
210967.030031
211015.200031
211114.100031
211328.920031
211851.270032
211988.020032
212387.780032
212442.520032
213772.450033
214564.600034
214676.770034
214725.760034
215074.440035
215922.690035
216053.310035
216089.960036
216309.860036
216571.790036
216769.310036
216873.010036
216972.040036
217282.780037
217669.130037
217757.250037
217841.660037
218216.640038
218231.080038
218764.120038
219594.920039
219698.740039
219709.770039
219925.400039
220181.790039
220555.840040
220564.530040
220965.090040
220974.690040
221227.510040
221564.070041
221707.620041
221841.940041
222085.530041
222090.480041
222173.990041
222265.590041
222375.210041
222677.430042
222784.640042
222792.130042
222880.770042
223540.230042
223838.960043
224144.340043
224157.430043
224987.290044
225112.520044
225230.980044
225320.000044
225377.240044
225787.600045
226151.780045
226356.590045
226377.260045
226592.320045
226605.950045
226880.780046
226911.000046
227188.500046
227378.610046
227385.400046
227831.980046
228109.700047
228737.200047
228810.040047
228943.130047
229020.980048
229628.920048
230385.480049
230773.800049
230848.120049
231077.480049
231156.150050
231196.970050
231278.890050
231987.970050
232187.190051
232962.440051
233451.300052
233787.590052
233819.560052
235497.440054
235664.980054
236160.260054
236197.980054
236464.580054
236471.800055
236530.480055
236611.950055
237708.560056
237854.800056
237994.290056
238534.040056
238721.330057
238902.790057
238942.570057
238949.560057
239194.430057
239203.830057
239678.150057
239802.880058
239892.240058
240083.890058
240924.770059
241068.470059
241254.130059
241477.860059
241520.280059
242436.180060
242677.500060
243004.420061
243072.700061
243389.620061
244630.630062
244653.500062
244764.190062
245857.730063
245879.350063
245888.250063
245902.450063
246076.610063
247224.830065
247229.810065
247530.530065
247754.850065
247791.160065
247795.940065
247815.850065
248547.600066
248771.260066
248886.550066
249272.110066
249393.190067
250280.890067
250307.350067
250449.620068
250456.030068
250695.850068
251388.460068
251579.680069
251587.360069
251713.280069
251832.150069
251847.510069
251887.160069
252214.150069
252652.430070
252743.780070
252902.300070
252982.170070
253991.450071
253996.770071
254045.860071
254177.240071
254323.840071
254393.320071
254887.070072
254911.220072
255136.460072
255629.180072
256209.610073
256357.170073
256499.820073
256612.650073
256907.260074
257466.110074
257473.070074
257935.530074
258707.830075
258936.610075
259227.760076
259306.140076
259601.690076
259797.690076
260123.230077
260223.800077
260229.350077
260263.150077
260598.740077
260613.400077
260632.580077
260637.490077
260644.040077
261096.050077
261162.350077
261308.770078
261462.430078
262481.860079
262526.070079
262842.760079
262922.220079
263228.950079
263249.370079
263259.090079
263412.520080
263723.360080
263826.140080
264500.370081
264988.110081
265191.460081
265199.100081
265257.290081
265524.220082
265692.900082
265958.950082
265971.240082
266320.170082
266330.740082
266377.540082
266837.400083
267036.550083
267041.520083
267049.070083
267124.350083
267186.200083
267869.240084
267874.170084
267940.110084
267949.190084
269214.140085
269293.240085
270024.130086
270221.100086
270687.450086
272041.980088
272770.550088
273009.020089
273039.150089
273071.410089
273309.880089
273396.910089
273834.510089
274149.900090
274667.600090
275236.420091
275360.690091
275543.900091
276289.900092
276340.070092
276351.770092
276558.910092
276706.540092
276718.700092
276973.670092
278568.610094
278574.260094
278805.450094
278921.410094
279367.050094
280428.280095
280467.870095
280485.980095
280530.420096
280676.740096
281489.210096
281504.720096
281800.460097
281881.210097
282577.000097
282665.670098
283030.870098
283064.320098
283388.170098
283928.930099
284240.310099
284632.310099
285345.260100
285357.970100
285407.460100
285821.180100
286026.230101
287023.460102
288063.500103
288301.960103
288958.030103
289265.040104
289280.330104
289362.940104
289626.590104
289699.560104
290129.350104
290327.810105
290487.880105
290492.000105
291073.030105
291538.070106
291646.340106
291721.200106
293201.770107
293514.820108
294007.470108
294011.880108
294976.830109
295088.740109
295094.170109
295367.670109
296087.010110
296109.170110
296161.360110
296176.080110
296308.300110
296352.510110
296880.280111
297439.770111
297820.820112
298225.790112
298483.850112
299124.430113
299596.220113
299661.690113
300328.710114
301202.430115
301300.830115
301676.980115
301716.630115
301729.720115
302036.090116
302149.680116
302243.410116
302309.490116
302437.060116
302759.680116
303498.330117
303505.330117
303578.440117
303702.670117
303846.470117
303983.650117
304545.750118
305916.630119
306149.580119
306576.780120
307891.220121
307909.280121
308231.990121
308528.250122
308760.790122
308776.810122
308960.090122
309592.770123
309836.420123
309906.010123
310049.140123
310055.490123
310106.320123
310771.080124
311136.300124
311370.140124
311482.150124
311549.710124
311712.770125
311823.900125
311892.870125
312010.330125
312274.300125
312551.640125
312710.190126
313109.340126
313213.670126
313673.720126
313700.800126
313752.250126
313762.930126
314126.160127
314371.640127
314492.420127
314775.220127
315445.650128
315614.060128
315629.270128
315728.090128
315736.760128
315797.990128
315805.010128
316180.590129
317271.790130
317520.830130
317528.160130
317769.430130
317932.450130
318957.730131
319016.940131
319265.160132
319275.670132
319291.110132
319942.860132
319956.990132
320463.270133
321005.750133
321175.430133
321306.080134
321317.180134
321786.140134
321937.200134
322164.270134
322810.770135
322963.050135
323240.330135
323268.160135
324046.260136
324253.140136
324332.750136
324341.830136
324405.340136
324438.200136
325036.400137
325672.480138
325728.820138
325949.120138
325970.940138
326272.720138
326360.130138
326645.960138
326651.000138
327645.890139
327692.360139
328345.530140
328580.680140
328875.450141
328932.550141
329424.960141
329852.870141
330094.220142
330690.520142
331632.680143
331659.530143
331837.560143
332152.700144
332301.110144
332567.220144
332748.730144
332973.530144
333273.620145
333361.200145
333414.670145
333433.620145
333543.920145
333658.630145
333871.060145
334052.120145
334166.540145
334673.040146
334717.140146
335201.420146
335856.260147
336002.250147
336867.320148
337054.440148
337227.920148
337661.750149
337803.700149
337809.740149
338279.090149
338431.390149
338441.340149
338603.600150
339392.010150
339456.670150
339465.140150
339563.910151
339644.710151
339698.530151
339792.480151
340075.830151
341282.820152
341298.860152
341348.210152
341551.960152
341661.660152
341760.710153
341857.270153
342147.950153
342360.840153
342479.920153
343137.020154
344234.200155
344251.050155
344255.820155
344394.570155
345407.460156
345414.650156
345898.400156
346236.430157
346686.030157
347120.210158
347182.360158
347196.850158
347518.470158
347592.730158
347603.510158
347837.480158
347856.090158
347964.600158
348128.360158
348164.510159
348308.440159
348595.620159
348665.560159
348782.750159
348795.090159
349308.010160
349524.750160
349531.400160
350149.750160
350415.240161
350422.940161
350682.600161
351135.480161
351920.170162
351985.040162
352224.290162
352281.800162
353792.770164
354523.520164
355089.120165
355096.970165
355467.540165
355819.390166
356649.130166
356744.990167
357448.060167
359228.620169
359345.240169
359384.640169
359506.490169
360736.820170
361666.240171
361827.180171
362065.110171
362690.960172
362846.860172
363832.340173
364128.540173
364156.600173
364425.040174
365039.860174
365046.470174
365327.230175
366056.160175
366232.390175
367125.950176
367144.860176
368247.900177
369090.000178
369139.260178
369144.930178
369186.840178
369457.550178
369778.840179
369798.210179
370259.520179
370947.330180
371065.130180
371747.890180
371753.080180
372297.190181
372317.470181
372604.910181
373205.620182
373224.570182
373344.080182
373348.020182
373464.810182
373558.140182
374184.450183
374233.710183
374652.990183
374668.800183
374675.060183
375828.810184
375835.240184
376248.780185
376254.880185
376429.860185
377202.150186
377217.940186
377486.690186
377656.900186
378084.290186
378088.310186
378163.390186
378434.050187
378439.350187
378444.290187
378504.190187
379024.820187
379277.790188
379548.080188
380028.170188
380054.830188
380185.200188
380472.010189
381192.110189
381450.940190
381463.020190
381732.120190
382106.860190
382116.880190
382162.450190
382853.130191
382901.960191
383019.270191
383038.270191
383828.870192
384883.170193
385063.180193
385231.830193
385309.270193
385462.650193
385625.120193
385648.670193
385689.930193
385963.530194
386153.570194
386203.390194
386466.010194
386562.470194
386866.570195
386964.960195
387415.590195
387914.130196
388100.780196
388583.550196
388779.380196
388887.410196
389132.050197
389698.750197
389999.650197
390591.270198
390623.000198
391942.330199
392220.480200
392335.900200
392417.170200
392450.130200
393374.470201
393507.270201
393518.510201
393525.990201
393535.360201
393628.650201
393792.640201
394040.630201
394232.700201
394241.860201
394338.620202
394548.740202
394643.550202
394934.570202
395437.630203
395683.420203
395786.630203
395793.310203
396012.840203
396833.970204
397412.130204
397425.700204
397443.420204
397448.660204
397534.330205
397659.430205
397874.970205
398056.400205
398273.630205
398990.120206
399021.560206
399246.320206
399289.120206
399853.820207
399864.270207
400354.420207
400475.420207
400498.970207
400937.370208
401194.730208
401294.820208
402558.600209
403067.790210
403352.580210
404499.270211
405012.510211
405203.110212
405229.900212
405629.590212
405831.570212
406269.560213
406353.590213
406579.980213
406909.550213
407311.860214
407319.230214
407399.500214
407663.190214
407905.450214
407915.310214
408058.280214
408662.860215
409498.300216
409979.440216
409983.820216
409992.810216
409999.850216
410405.160216
410732.910217
410752.320217
411877.290218
412436.890218
412754.670219
412759.090219
412765.320219
413212.170219
413630.720219
413754.410220
414309.040220
414418.980220
414424.320220
414435.380220
414963.630221
415091.230221
415817.130222
415871.390222
416003.660222
416308.200222
416516.270222
416584.140222
416675.780222
416724.440222
416861.260223
417157.030223
417234.780223
417449.930223
417534.990223
417993.890224
418000.220224
418175.770224
418796.880224
419022.940225
419028.490225
419035.110225
419063.360225
419088.670225
419093.330225
419284.390225
419889.830225
420033.200225
420217.920226
420247.090226
420445.820226
420509.420226
420647.490226
420665.500226
421441.280227
422395.240228
422581.930228
422655.010228
422724.390228
423451.850229
423840.890229
423944.720229
423953.190229
424228.590229
424305.350229
424904.440230
424937.060230
425180.400230
425747.640231
425754.800231
426078.200231
426684.760232
427423.640232
427966.370233
429044.210234
429232.230234
429303.420234
429481.010234
429592.340234
429763.460235
430149.460235
430227.280235
430272.610235
430568.050235
430728.040235
430732.110235
430810.640235
430880.940236
431546.600236
431583.800236
431865.400236
431870.610236
432052.160237
432131.620237
433282.950238
433591.670238
434346.960239
434363.200239
435024.220239
435046.700239
435505.150240
435510.400240
435635.970240
435641.280240
436530.710241
436670.620241
437067.230241
437306.790242
437658.090242
437813.130242
437983.580242
438075.060242
438102.860242
438205.820242
438538.190243
438824.680243
438889.120243
438928.010243
438981.940243
439379.020243
439387.090243
439684.580244
439796.130244
440031.960244
440041.340244
441329.480245
441504.580245
441709.330246
441896.660246
441979.470246
442013.580246
442096.550246
442221.360246
442432.230246
442717.900247
443215.310247
443220.410247
443629.360247
443863.660248
444393.750248
444401.570248
444733.530248
444738.420248
444743.130248
445744.400249
445917.810250
446313.770250
446412.710250
446605.250250
446678.050250
446863.050250
446868.230250
448289.630252
448591.580252
448739.380252
448827.350252
449175.190253
449332.900253
449599.810253
449668.760253
450160.810254
450440.530254
450788.780254
450799.930254
451336.700255
451393.360255
451440.990255
451572.710255
451582.710255
452092.890255
452722.840256
452822.370256
452945.370256
453150.320256
453376.770257
453576.950257
453780.260257
454181.100257
454356.790257
454517.480258
454553.730258
454566.750258
454719.740258
455286.490258
455317.850258
455414.100258
456224.940259
456627.240260
456832.180260
457414.980260
457823.850261
458394.200261
458509.350261
458766.850262
459305.730262
459357.190262
460534.940263
461002.310264
461061.340264
461801.620264
461896.030264
462242.310265
463159.590266
463182.870266
463525.900266
463537.390266
464371.540267
464724.630267
465144.800267
465579.820268
465846.030268
466148.060268
466346.970269
466431.340269
466468.990269
466477.700269
466600.990269
466717.910269
467117.770269
467737.920270
467760.530270
467972.180270
468185.700270
468275.150270
468505.390271
468731.350271
469282.880271
469426.800271
469763.500272
470165.000272
470661.000273
470948.650273
471134.540273
471220.220273
471230.320273
471926.560274
471961.640274
472056.670274
472321.610274
472722.690275
472974.400275
473096.220275
473344.130275
473350.060275
473358.380275
473824.630276
473910.410276
475125.660277
476851.270278
477037.730279
477257.690279
477742.170279
477883.930279
477899.610279
479015.700280
479155.620281
479229.340281
479345.670281
480214.670282
480554.010282
480988.530282
481519.420283
481560.340283
481774.760283
481877.190283
481905.770283
482283.630283
482308.070283
482377.420284
482383.280284
483369.670284
483479.900285
483526.720285
483543.750285
483602.390285
484568.540286
485178.670286
485317.450286
485747.300287
485895.050287
486264.960287
486330.620287
486806.450288
487412.110288
487432.060288
487443.140288
487560.240288
487607.300288
487630.070288
487685.430288
487718.950288
488135.110289
488154.640289
488161.080289
488378.220289
488893.650290
489360.960290
489475.320290
489633.140290
489668.080290
490295.440291
490391.560291
490397.080291
490508.190291
490597.330291
491145.870292
491314.940292
491408.410292
491427.210292
492108.850293
493049.160293
493055.310293
493059.690293
493184.410294
493789.850294
494467.480295
494480.070295
494506.140295
494640.970295
494711.180295
495232.200295
495239.370295
495473.160296
495478.220296
495537.090296
495945.080296
496197.070296
496618.540297
496659.730297
497120.520297
497346.610297
497365.930297
497576.660298
498313.090298
498721.920299
499034.600299
499104.550299
499145.620299
500104.740300
500301.730300
500452.820300
500738.620301
501004.800301
501915.560302
502478.610302
502833.790303
502842.350303
503243.410303
503256.510303
503328.980303
504273.920304
504580.260304
504942.490305
505277.570305
505370.790305
506253.140306
506639.730306
506815.940306
506909.730306
506972.130306
507172.500307
507364.040307
507840.370307
508035.290307
508116.840307
508246.390308
508444.840308
508715.710308
508728.870308
508864.120308
508930.460308
509144.000308
509147.430308
509213.790309
509270.340309
509510.740309
510044.600309
510828.410310
510894.170310
511115.710310
511401.270311
511458.950311
511971.370311
512623.840312
512629.600312
512978.800312
513129.900312
513148.280312
513620.090313
513682.990313
513730.620313
514088.620313
514217.290313
514503.300313
514715.340314
514740.560314
514907.060314
515418.050314
515667.700315
515694.750315
515704.720315
515730.760315
515781.110315
515966.050315
516862.430316
516870.780316
516877.880316
517662.710316
518030.080317
518252.540317
518387.130317
518933.890318
519163.990318
519169.820318
519302.090318
519553.740318
519802.300318
519890.690318
520376.140319
520911.330319
520929.540319
520963.390319
521006.840319
521263.190320
521665.160320
521818.560320
521944.800320
522370.230321
522536.820321
523051.360321
523104.550321
523195.420322
523366.760322
523426.250322
523435.540322
523501.390322
523514.400322
523629.820322
523681.580322
523804.340322
523811.210322
524312.770323
524692.290323
524701.690323
524959.650323
525066.010323
525085.100323
525147.850323
525152.080323
525225.670323
525426.080324
526841.240325
526848.150325
527042.540325
527077.420325
527336.990325
527406.370325
527425.800325
527435.670325
527910.160326
528055.100326
528203.020326
528565.940327
528576.480327
528698.960327
528796.840327
528956.120327
529426.760327
529654.400328
530236.930328
530484.210328
530901.280329
530949.520329
531008.360329
531074.720329
531427.320329
531556.930329
531569.840329
531585.110329
531783.030330
532169.830330
532511.790330
532549.760330
532964.000331
533593.170331
533640.470331
533999.360332
534244.630332
535175.950333
535184.360333
535235.120333
535443.260333
535449.810333
535502.280333
535641.180333
536252.970334
536286.730334
536598.950334
536623.100334
536846.080334
537120.550335
537301.480335
537647.010335
537832.760335
538392.860336
538400.920336
538478.040336
538659.740336
538969.380336
539048.120336
539053.370336
539414.770337
540118.290337
540435.250338
540633.500338
540761.360338
540927.410338
541248.500338
541564.100339
541568.760339
541575.970339
541636.680339
541920.080339
542033.250339
542735.130340
542918.980340
542970.120340
543054.540340
543351.010340
543358.760340
543378.050340
543412.160340
544658.690342
545199.970342
545749.560343
546059.340343
546204.390343
546391.400343
546798.890344
547227.270344
547388.550344
547502.170344
547613.870344
547696.810344
547717.580344
548059.690345
549169.460346
549311.240346
549355.300346
549553.990346
549878.670346
549889.700346
550351.850347
550444.960347
551133.540348
551139.140348
551173.860348
552122.870348
552968.520349
553263.490350
553538.250350
554678.000351
555225.730351
555231.960351
556069.690352
556129.330352
556236.360352
556789.230353
557086.910353
557091.760353
557145.360353
557177.020353
557455.950353
557877.990354
557933.240354
558038.560354
558531.280354
558635.700355
558869.280355
558966.540355
559051.470355
559058.080355
559266.340355
559441.700355
559449.550355
559481.120355
559591.720355
559840.730356
559887.600356
559968.810356
559993.570356
560100.380356
560244.170356
561042.770357
561286.070357
561291.420357
561329.990357
561780.030357
561829.110358
561946.310358
562310.510358
562338.550358
563053.770359
563646.180359
563804.960359
563812.050359
564022.510360
564274.690360
564745.980360
565156.230361
565160.570361
565166.900361
565177.860361
565429.060361
565480.810361
565580.680361
566326.660362
566797.820362
567591.800363
567671.000363
568330.970364
568597.770364
569181.740364
569855.550365
569863.400365
569979.330365
570721.250366
570755.000366
571300.840366
572508.240367
572720.150368
572963.360368
574401.740369
574947.720370
575212.920370
575626.140370
575949.820371
576002.450371
576475.500371
576485.180371
576816.130371
577004.020372
577206.950372
577275.020372
577514.540372
577636.400372
577812.750372
578225.960373
578771.640373
579015.760374
579449.180374
579537.780374
579555.160374
579562.100374
579566.390374
579572.210374
580116.850375
580208.660375
581043.480375
581068.350375
581692.090376
581702.700376
582507.630377
582512.460377
582751.270377
582999.850377
584215.110378
584220.780378
584621.090379
584689.830379
585483.130380
586436.710380
586442.990380
586598.970381
586637.100381
586876.060381
587029.960381
587420.660381
587503.470381
587742.970382
587796.660382
587894.070382
588045.270382
588069.860382
588375.030382
589209.440383
589679.130383
589735.620384
589834.470384
590394.050384
590399.650384
590409.390384
590520.020384
590579.400384
590585.800384
590779.240384
591315.110385
591637.910385
592080.790386
592171.280386
592191.860386
592719.020386
592770.140386
593190.600387
593865.960387
594056.360388
594503.060388
594711.700388
595336.010389
595387.580389
595622.590389
595964.080389
596382.570390
597274.890391
597690.680391
597862.220391
599205.500392
599323.640392
599340.700392
599350.390392
599356.460392
599770.240393
599812.250393
600143.080393
600197.730393
600227.090393
600235.360393
600387.180393
600665.710394
600697.010394
601108.010394
601219.250394
601274.630394
601403.470394
601410.420394
601446.050394
601824.580395
602284.690395
602362.810395
602417.190395
602679.670396
602781.330396
603377.760396
603751.640397
603813.600397
604100.210397
604209.870397
604458.460397
604698.930397
604910.130398
604920.820398
604939.890398
605459.350398
605503.500398
605595.970398
605905.910399
606090.270399
606102.410399
606110.480399
606496.930399
607450.920400
607878.090400
608259.030401
608288.940401
608369.450401
608718.110401
608937.030401
609017.250401
609219.220402
609593.340402
609685.490402
610415.680403
610526.280403
610665.720403
611126.770403
611589.330404
611659.910404
611849.930404
611873.330404
611909.820404
611937.870404
612162.160404
612235.970404
612599.320405
612979.340405
613313.230405
613654.220406
613681.600406
613723.290406
614187.360406
614286.030406
614345.210406
614924.760407
614996.250407
615029.410407
615431.290407
615598.630408
616222.930408
616571.530408
616841.660409
616845.500409
616849.920409
617326.510409
617528.610409
618177.130410
618425.600410
618625.540410
618655.610410
618898.830411
619038.080411
619519.200411
619749.000411
619769.560411
620195.260412
620507.990412
620860.080412
621458.850413
621865.630413
622299.340414
622349.680414
622471.010414
622570.350414
623056.530415
623386.530415
623511.210415
623651.780415
624346.410416
624615.300416
625133.860416
625957.580417
626058.690417
626073.610417
626098.160417
626107.050417
626134.490417
626612.370418
626629.800418
626716.730418
627141.420418
627235.950418
627313.150419
627338.860419
627349.710419
627799.570419
628361.930419
628974.760420
629075.330420
629157.740420
629193.070420
629338.440420
629382.450420
629737.730421
629840.080421
630206.680421
630927.380422
631654.820423
632393.130423
632472.290423
632649.140423
633151.330424
633220.280424
633252.910424
633535.550424
633540.710424
633580.130424
634250.680425
634254.550425
634354.980425
634435.410425
634831.710426
635012.900426
635202.920426
635247.840426
636168.860427
636330.270427
636974.610428
637259.190428
637533.090428
637733.330428
637751.720428
637866.760428
638156.060429
638240.150429
638770.870429
638835.660429
639292.750430
639362.880430
639661.650430
640638.520431
640697.030431
640914.820431
641422.810432
641681.560432
641770.690432
642207.480432
642571.660433
643237.700433
643485.870434
643527.010434
643726.690434
643913.970434
643935.130434
643965.020434
645071.970435
645105.890435
645212.650435
646230.480436
646781.280437
647120.080437
647878.490438
648112.710438
649167.350439
649391.520439
649401.730439
649865.330440
649870.740440
650171.880440
650669.140440
650724.470440
650886.420440
650956.690441
652032.180442
652746.290442
652914.830442
653232.770443
654262.960444
654661.370444
654838.850444
654950.990444
655406.660445
655747.830445
655937.020445
656149.510445
656567.760446
656938.740446
657105.660446
658161.280447
658251.650447
659357.810448
659497.420448
659913.950449
660108.930449
660228.850449
660301.500449
660340.590449
660595.740449
660691.240450
660735.160450
660753.480450
660959.000450
661029.240450
661171.250450
661885.770451
662092.420451
662257.560451
662405.320451
663570.510452
663575.690452
664075.180453
664085.730453
664261.910453
664681.090453
664749.750453
665565.120454
665617.230454
665850.880454
666770.330455
666821.110455
666835.460455
666897.910455
667204.420456
667392.840456
667439.990456
667656.340456
667720.670456
668630.450457
668763.270457
668772.310457
668855.210457
669351.630458
669550.560458
669686.640458
669760.020458
669903.450458
669920.270458
670319.660459
670649.640459
670667.310459
671101.150459
672470.370461
672705.180461
672845.190461
673739.730462
674126.630462
674879.150463
674885.100463
675043.140463
675073.740463
675276.900463
675287.270463
675632.340464
675673.430464
675834.590464
675851.350464
676459.020464
676514.720464
676736.060465
676798.790465
677219.100465
677257.890465
677417.480465
677497.680465
677729.270465
678089.930466
678155.010466
678474.660466
678974.820467
679021.640467
679631.510467
679635.440467
679790.180467
680219.610468
680293.010468
680549.820468
681050.670469
681349.320469
681721.040469
682365.080470
682408.910470
682552.630470
682924.490470
683163.590471
683215.200471
683318.850471
683807.160471
684653.010472
684935.570472
685083.740472
685183.460472
685542.820473
685666.220473
686815.460474
687002.750474
687040.990474
687077.480474
687697.400475
688216.300475
688509.090475
688733.670476
688770.520476
688908.120476
690402.660477
690413.940477
690452.620477
690524.390477
690936.690478
690950.080478
690973.650478
691110.960478
691133.140478
691145.920478
691580.630478
691592.690478
691857.840479
692441.080479
692626.380479
693660.850480
693760.600480
693790.570480
694063.390481
694329.230481
694861.940481
695046.220482
695174.470482
695276.970482
695570.120482
695736.970482
696117.310483
696279.310483
696326.110483
696336.310483
697041.790483
697154.230484
697210.470484
697971.960484
698686.060485
699140.330485
699180.650485
699360.040486
699375.510486
699380.470486
699542.370486
699632.500486
699776.950486
700069.830486
700273.910486
700349.060487
700628.400487
700738.730487
700912.060487
701302.060487
701827.310488
701834.100488
702275.510488
702685.970489
702719.700489
702877.440489
702894.860489
703779.970490
703786.310490
704185.880490
704269.580490
704275.530490
704471.040490
704688.610491
704761.160491
705466.510491
705481.840491
705658.800491
705665.020491
706011.160492
707322.620493
707633.820493
707745.240493
707782.000493
707814.970493
708473.090494
708479.630494
708780.810494
709566.370495
709604.180495
710160.870496
710393.830496
710749.700496
710782.680496
710874.190496
711037.600496
711049.040496
711531.880497
711539.340497
711650.250497
712304.730498
712361.160498
712385.650498
712447.570498
712693.880498
712733.180498
712813.080498
712853.950498
713553.540499
713781.210499
713976.790499
714005.050499
714510.520500
715379.250501
715432.980501
715535.220501
715934.640501
716558.040502
716993.480502
717136.860502
717336.670502
717350.090502
717647.430503
717659.820503
717907.720503
718002.960503
718364.270503
718370.300503
718376.400503
719072.850504
719271.010504
719508.740504
720084.180505
720268.930505
720327.350505
720449.140505
720528.580505
720774.460506
720983.200506
721081.900506
721088.200506
721245.270506
722012.060507
722088.720507
722475.910507
722485.370507
723235.290508
723511.670508
723908.580508
724588.920509
724593.750509
724849.930509
725029.510510
725075.690510
725587.620510
726492.560511
726502.170511
727284.970512
728280.780513
728945.560513
729215.550513
729371.140514
729921.980514
729926.240514
731074.400515
731080.230515
732162.810516
732174.910516
732629.170517
732868.530517
733244.740517
733853.180518
734341.480518
734388.860518
734468.700518
735581.200519
735771.600520
736083.260520
736295.240520
736324.940520
736404.870520
736417.600520
736535.850520
736646.950520
736662.570520
737383.570521
737541.660521
738173.950522
738594.710522
739391.970523
739539.250523
739856.160523
740273.220524
740341.730524
740510.790524
740516.860524
741138.160525
741323.360525
741336.640525
741394.270525
742034.920525
742465.990526
743463.070527
743920.060527
743982.090527
744181.260527
744200.190527
744478.910528
744722.810528
744889.900528
745276.820528
745285.240528
745327.990528
745714.400529
746740.350530
747033.980530
747039.720530
747458.550530
747553.190530
747641.990531
747890.900531
748076.670531
748250.760531
748266.260531
748360.390531
748378.780531
748615.660531
749330.900532
749337.510532
749440.370532
749592.580532
749754.930533
749796.870533
749803.150533
749968.330533
750072.940533
750131.160533
750234.110533
750238.810533
750670.040533
750979.130534
751079.490534
751529.440534
751536.640534
751827.720534
751935.190535
752706.110535
753228.900536
753571.530536
753770.770536
753906.850536
754879.630537
755389.660538
755404.090538
755953.600538
756379.240539
757398.740540
757707.280540
757816.860540
758362.270541
758653.760541
758688.100541
758938.050541
759021.580541
759683.020542
760963.750543
761342.760543
761479.620543
761623.140544
762010.810544
762860.590545
762897.380545
762943.990545
763699.220546
763780.530546
763995.800546
764224.630546
764680.820546
765124.560547
765148.290547
765289.780547
765307.230547
765514.680547
766318.760548
767049.530549
767747.360549
767946.930549
768237.920550
768337.950550
768349.170550
768402.070550
768890.690550
769004.880550
769027.530550
769078.050551
769494.630551
769679.820551
769862.330551
770079.010551
770495.400552
770600.250552
770634.770552
771131.510552
771136.400552
772063.510553
772432.000554
772800.740554
773488.860555
773550.230555
773648.200555
774020.380555
774224.230555
774546.970556
775115.140556
775124.580556
775132.270556
775461.050556
775721.080557
775946.240557
776413.440557
777055.040558
777063.890558
777077.300558
777363.530558
777441.210558
777455.340558
777505.660558
777673.880559
777783.910559
778129.740559
778600.670559
778627.210559
778964.470560
779362.000560
779769.040560
779779.000560
779786.950561
779805.240561
780074.910561
780177.710561
780221.490561
781548.080562
781999.070563
782008.220563
782642.880563
782780.140563
782798.110563
782826.560563
782965.820563
783028.720564
783047.490564
783409.330564
783641.010564
783977.550564
783983.830564
784255.790565
784262.590565
784834.000565
786226.070567
786411.010567
786765.820567
786771.450567
786783.750567
787615.600568
787663.050568
787667.860568
788080.800568
788085.870568
788096.500568
788798.820569
788835.020569
789019.450569
789229.270569
789234.840569
789240.080569
789275.960569
790007.810570
790295.740570
791066.800571
791460.670571
792109.760572
792150.600572
792390.600572
792412.410572
792619.140572
792660.110572
792720.070573
792848.620573
792953.890573
793055.370573
793739.230573
793868.510574
794068.580574
794235.210574
794567.460574
794577.840574
794854.780575
795045.380575
795141.690575
795237.900575
795669.930575
796692.670576
797906.320577
798021.180577
798110.210578
798171.240578
798340.650578
798381.530578
798553.640578
798571.030578
798577.740578
798587.850578
798747.780578
799147.680579
799167.840579
799557.650579
800086.660579
800286.860580
800781.530580
801347.700581
801587.880581
801593.060581
801867.220581
801985.180581
802583.610582
802620.070582
803524.550583
803785.060583
803925.390583
803933.140583
804119.190583
804484.120584
804719.990584
805938.820585
805948.170585
806033.320585
806055.580585
806096.120585
806317.800585
806334.510585
806342.240585
806782.730586
807582.390586
807671.010586
807749.460587
808447.860587
808549.180587
808708.870587
808722.690587
809809.330588
810097.860589
810399.180589
810747.730589
810873.050589
811298.640590
811306.670590
811403.630590
812073.290591
812229.870591
812377.750591
812455.110591
812475.630591
812536.990591
813152.060592
813441.830592
813917.620592
814059.850592
814231.760593
814540.230593
814821.070593
814830.800593
814867.470593
815161.720593
815492.730594
815908.450594
815921.790594
816214.160594
816657.560595
817069.410595
817576.720596
817646.200596
819084.990597
819567.670598
819601.250598
819939.720598
820217.850598
820359.030598
820633.620599
820642.410599
820649.700599
820956.800599
821486.220599
821877.450600
821887.190600
822023.160600
823617.530601
823625.120601
823698.860601
823932.560602
823983.350602
824210.530602
824364.380602
824372.690602
824388.790602
825488.480603
826101.770604
826133.920604
826353.080604
826881.580604
827207.600605
827695.930605
828006.850605
828205.160606
828248.090606
828481.890606
828972.690606
828994.610606
829007.240606
829527.090607
829854.360607
829928.440607
830210.090607
831166.710608
831173.550608
831686.860609
831873.360609
832059.630609
832091.040609
832557.030610
832733.860610
833013.400610
833188.690610
833236.490610
833627.940611
833632.920611
834010.910611
834090.970611
834849.390612
834900.200612
835209.540612
835494.620612
836035.340613
836070.570613
836082.480613
836182.290613
836538.590613
836630.220613
836635.170613
836707.530614
836874.890614
837642.110614
838162.380615
838375.170615
838944.340616
839068.930616
839073.140616
839077.840616
839083.640616
839313.040616
839431.830616
839482.710616
839912.210617
840556.590617
840935.140617
841316.830618
841729.440618
841857.930618
841891.570618
842121.200619
842879.360619
843134.680620
843383.480620
843445.660620
843850.650620
844434.250621
844445.190621
845329.870622
845994.880622
846298.060622
846491.160623
846618.730623
847419.780623
847574.060624
847580.940624
847641.290624
847653.220624
847827.860624
848354.220624
848773.020625
849566.770625
849817.330626
849849.180626
850040.520626
850229.110626
850237.870626
850352.740626
850454.410626
850558.370626
850853.970627
850867.770627
851390.720627
851498.270627
851583.540627
851589.840627
851694.060627
852077.970628
852217.600628
852655.040628
852751.480628
852805.470629
853036.570629
853167.040629
853230.100629
853515.820629
853723.260629
854338.530630
854451.720630
854905.800630
855034.530631
855040.240631
855049.110631
855337.890631
855368.470631
855416.010631
855713.750631
856231.620632
856238.910632
856248.970632
856281.960632
856430.130632
856436.830632
856646.180632
856751.340632
856780.190632
857533.760633
858082.420633
858478.550634
858753.170634
858797.160634
858900.870634
858921.350634
858968.650634
859100.170634
859147.870634
859240.490635
860107.340635
860673.860636
860921.840636
861102.080636
861551.820637
862002.920637
862174.960637
862868.210638
863875.520639
863985.300639
864029.650639
864253.640639
864327.570639
864683.610640
864789.610640
865514.380640
865905.110641
866312.250641
866429.510641
867643.930642
867843.150643
867890.840643
868733.620643
868875.960643
868880.760643
869038.640644
869044.420644
869105.060644
869110.330644
869155.490644
869603.420644
869861.040644
870601.360645
870685.380645
870894.170645
871119.340646
871839.270646
871944.230646
872336.770647
872344.140647
872570.880647
872664.660647
873131.980647
873240.980648
873287.980648
873293.900648
874085.870648
874258.990648
874855.440649
874922.410649
875236.280649
875273.980649
875280.960649
875514.090650
875678.380650
876020.750650
876230.210650
876399.660650
876422.900651
876457.340651
877201.100651
877646.080652
878070.000652
878381.050652
878394.580652
879280.600653
879865.920654
880222.390654
880535.020654
880640.100654
880986.150655
881472.210655
881915.230656
881921.800656
882210.770656
882328.970656
882344.590656
882540.610656
882609.940656
882911.430657
882959.010657
883004.780657
883453.260657
884051.110658
884175.750658
884239.550658
884284.980658
884729.700658
885202.910659
885532.260659
885618.130659
886034.920659
886774.400660
886851.090660
887181.410661
887343.330661
887545.730661
887559.690661
887673.590661
888203.760661
888317.330662
888819.190662
888951.920662
889460.280663
889892.440663
889900.780663
889943.170663
890166.040663
890309.040663
890317.620663
890566.900664
890957.770664
890995.300664
891772.910665
892035.730665
892591.610666
892686.310666
893219.210666
893458.190666
893697.000667
894180.590667
894298.990667
894432.170667
894941.090668
895267.000668
895504.000668
895781.180669
896017.070669
896307.060669
896894.990670
896990.600670
897156.090670
897333.550670
897338.270670
897642.510670
897846.070670
898034.290671
898543.000671
898614.970671
898873.140671
899125.590672
899139.850672
899318.310672
899651.680672
899861.880672
899923.500672
899931.660672
900025.640672
900150.340673
900336.020673
900548.320673
900553.940673
900909.180673
901276.810674
901333.020674
902452.410675
902468.800675
902954.050675
903167.140675
903997.410676
904166.100676
904783.110677
904855.650677
904898.990677
904998.510677
905003.770677
905262.340677
905276.540677
905843.320678
905848.590678
906194.970678
906745.600679
907027.740679
907605.600680
907631.470680
907653.630680
907661.250680
907667.080680
907957.200680
908403.910680
908412.300680
908448.430680
908713.930681
909962.870682
910199.910682
910365.950682
910474.910682
910517.380682
910588.210682
911096.500683
911659.170683
912568.340684
912580.540684
912635.010684
913056.450685
913285.320685
913344.200685
914319.130686
914728.210686
914734.500686
915373.890687
915519.440687
916008.270687
916109.590687
916134.690687
916159.450688
916451.970688
916722.140688
916949.520688
917559.690689
917654.500689
917676.700689
917689.870689
917762.430689
918426.720690
918433.350690
918851.080690
918885.340690
919186.960690
919310.100690
919802.250691
919893.700691
920347.860691
921024.290692
921190.060692
921319.350692
921546.310693
921764.020693
921781.660693
921860.270693
922155.600693
922314.980693
922616.120694
922729.400694
922996.590694
923002.400694
923210.010694
923242.720694
923844.320695
924064.620695
924092.230695
924187.830695
924212.940695
924344.940695
924646.360695
924658.140695
925228.650696
925235.920696
925242.940696
925426.970696
926060.990697
926078.080697
926156.350697
926349.120697
926412.110697
926501.290697
927081.000698
927170.870698
927312.310698
927326.670698
927510.850698
927675.320698
927776.360698
927929.450698
928197.240699
929001.350699
929470.310700
929588.790700
931040.720701
931068.690701
931603.330702
931696.600702
931859.660702
932396.520703
932485.950703
932561.680703
933096.150703
933211.510703
933269.870703
933533.540704
934786.550705
935068.850705
935128.520705
935171.750705
935844.390706
936007.440706
936883.050707
936986.230707
937024.160707
937871.690708
937878.090708
938647.710708
939130.000709
939941.980710
939952.850710
940074.160710
940637.450710
940652.550710
941270.770711
941808.540711
941819.260711
941890.860711
942197.790712
942620.700712
943265.970713
943298.400713
943322.190713
943744.440713
944103.280714
944558.190714
945227.720715
945566.250715
946418.930716
946581.560716
946729.010716
946805.130716
946932.450716
947048.480716
947454.050717
947516.160717
947658.420717
947663.290717
947675.490717
947929.580717
948754.450718
949457.380719
950225.110719
951287.200720
951356.310720
951474.750720
952285.990721
952864.410722
954117.110723
954424.570723
954445.820723
954835.210724
954882.240724
954982.460724
955034.740724
955137.330724
955327.450724
955806.370724
955824.320724
956036.680725
956346.210725
956442.310725
956717.110725
956949.900726
957110.630726
957223.500726
958400.740727
958409.920727
958417.410727
958473.780727
958702.680727
958825.220727
958835.040727
959288.890728
959431.650728
960860.330729
960865.500729
960985.020729
961066.050729
961227.180729
961397.780730
961590.180730
961760.170730
961803.050730
962042.810730
962577.450731
963054.990731
963063.970731
963254.260731
963431.170732
963545.280732
963965.990732
964277.950732
964715.750733
964737.570733
965181.730733
965385.820733
965409.100733
965760.750734
966278.060734
966558.210734
966590.720734
966635.200735
966837.840735
967301.710735
967998.980736
968016.810736
968199.310736
968227.850736
968325.180736
968447.710736
968839.800737
969113.270737
969119.590737
969225.880737
969292.470737
969996.900738
970634.020738
972146.540740
972157.120740
972588.310740
973155.970741
973946.040741
974138.350742
975057.640742
975568.620743
975979.000743
975986.640743
976058.260743
976535.930744
976788.550744
976819.410744
977677.080745
977946.900745
978001.250745
978162.890745
978468.010746
978640.640746
978788.690746
978844.420746
978992.800746
979092.030746
979460.290746
979559.540747
979775.300747
980473.880747
980570.340747
981927.130749
982084.030749
982518.120749
982543.210749
982679.410749
982740.250750
982757.870750
983288.070750
983311.290750
983325.310750
983403.190750
983563.230750
983774.130750
984013.560751
984395.380751
984763.110751
984772.650751
985344.720752
985405.180752
985506.470752
985820.320752
985852.080752
986428.870753
986780.030753
987071.330754
987507.580754
988616.890755
988628.370755
989751.630756
990113.320756
990314.480757
990716.460757
990772.130757
991354.020758
991574.400758
992273.240758
992600.040759
992725.140759
993390.160759
993840.860760
994831.260761
994840.680761
994844.830761
995020.320761
995159.740761
995377.190761
995450.950761
995486.990761
995590.820761
995803.160762
995873.060762
995889.740762
996036.080762
996407.540762
996426.730762
997184.980763
997190.160763
998498.550764
998824.050764
998831.630765
999283.980765
999368.470765
999443.680765
999599.340765
1000073.280766
1000106.930766
1000239.580766
1000440.980766
1000749.800766
1001100.170767
1001105.870767
1001517.070767
1001995.350767
1002000.740767
1002308.800768
1002927.770768
1003039.730768
1003490.780769
1003502.170769
1003609.100769
1003617.520769
1003655.900769
1003661.330769
1003728.110769
1004090.690769
1004434.770770
1004835.970770
1005062.420770
1005138.520770
1005282.150771
1005861.460771
1005988.120771
1006098.820771
1006270.070771
1007021.540772
1007060.960772
1007607.630773
1008012.210773
1008129.960773
1008152.930773
1008268.390773
1008382.640773
1008414.940773
1008440.880773
1008607.110774
1008636.710774
1008979.800774
1008987.340774
1009035.880774
1009637.720775
1009713.970775
1009719.590775
1009892.870775
1010094.120775
1010376.740775
1010852.550776
1011827.910777
1012452.910777
1012516.030777
1012522.520777
1012919.810778
1013352.640778
1014123.140779
1014344.690779
1014688.310779
1014937.770780
1015311.010780
1015966.310780
1016002.090780
1016103.170781
1016401.360781
1016437.330781
1016876.860781
1017046.970781
1017354.780782
1017580.900782
1018485.730783
1018590.520783
1019022.390783
1020239.550784
1020439.760785
1020737.570785
1020756.270785
1020809.260785
1020907.790785
1021027.780785
1021216.730785
1021464.640786
1021477.420786
1021569.560786
1021781.980786
1021809.870786
1021816.800786
1021823.370786
1021983.630786
1022168.200786
1023289.280787
1023296.400787
1023413.850787
1023712.790788
1023932.500788
1024088.800788
1024597.010789
1025355.390789
1025631.100789
1025703.850790
1026109.340790
1026114.520790
1026160.380790
1026500.420790
1026510.170790
1026648.160790
1026937.390791
1026993.820791
1027109.800791
1027276.950791
1027443.670791
1027853.930792
1028311.980792
1028596.870792
1028666.340792
1028753.770792
1028862.180792
1029145.630793
1029229.040793
1029467.350793
1030071.560794
1030092.110794
1030234.750794
1030388.420794
1030513.730794
1031152.200795
1031157.260795
1031423.180795
1031589.800795
1031647.770795
1031700.270795
1031936.380795
1032246.720796
1032323.440796
1033049.840796
1033067.520796
1033169.870796
1033182.640796
1033295.280797
1033750.700797
1034655.590798
1034877.420798
1035791.050799
1036226.810799
1036569.990800
1036738.420800
1036746.390800
1036894.960800
1036922.640800
1036981.730800
1038733.530802
1038961.650802
1038978.850802
1040061.480803
1040069.560803
1040077.790803
1040148.670803
1040479.120803
1041485.290804
1041591.450804
1041748.450804
1041931.530805
1041938.000805
1042151.240805
1042324.440805
1042335.390805
1042403.640805
1042438.800805
1042494.790805
1042600.440805
1042697.680805
1043476.840806
1043537.550806
1043711.420806
1044496.230807
1045247.670808
1045294.070808
1045588.340808
1045617.220808
1045717.750808
1045808.140808
1045837.710808
1045887.500808
1046450.500809
1046767.390809
1046826.490809
1047294.260810
1048619.530811
1049034.050811
1049105.180811
1049194.190811
1049201.850811
1049570.960812
1049755.950812
1050565.820813
1050672.190813
1050682.650813
1050718.550813
1050736.220813
1050963.000813
1050991.460813
1051593.280814
1052022.340814
1052269.940814
1052281.070814
1052510.910814
1052839.830815
1052858.270815
1053306.240815
1053594.210816
1053757.840816
1053983.650816
1054568.310816
1054618.600816
1054660.120817
1055060.460817
1055172.330817
1055351.420817
1056332.820818
1056337.430818
1057201.350819
1057606.030819
1057660.630819
1057718.990819
1057768.840819
1057779.350819
1057987.090820
1058486.580820
1058527.950820
1058809.800820
1059540.450821
1059550.980821
1059810.100821
1059913.520821
1060327.750822
1060405.740822
1060782.200822
1060792.210822
1060937.140822
1061198.690823
1061364.740823
1061802.030823
1061832.840823
1061856.090823
1062017.420823
1062696.590824
1062860.610824
1063281.250825
1063645.540825
1063776.090825
1064114.360825
1064120.780825
1064735.810826
1065242.600826
1065247.470826
1065721.650827
1066083.120827
1066448.180827
1066695.360828
1066848.610828
1067130.590828
1067139.330828
1067708.360829
1068111.160829
1068125.090829
1068425.530829
1068555.210829
1068636.110830
1068648.520830
1069541.340830
1069546.050830
1069686.560830
1069694.660831
1069698.800831
1070317.840831
1070677.470831
1071166.880832
1071185.540832
1071409.130832
1071418.900832
1071434.260832
1071458.150832
1071627.510832
1071835.460832
1071969.490833
1071981.720833
1072093.010833
1072266.340833
1072812.490833
1072818.610833
1073465.710834
1073675.770834
1073819.330834
1074100.900835
1074786.000835
1074840.060835
1074846.450835
1074952.550835
1075448.600836
1075479.390836
1075501.570836
1076516.200837
1077134.900837
1077149.390837
1077257.670838
1077426.120838
1077461.470838
1077616.340838
1078970.290839
1079399.910840
1079553.000840
1080126.360840
1080443.590841
1080706.020841
1080917.930841
1081094.710841
1081362.390841
1081432.700841
1081449.850841
1081538.970842
1082277.520842
1082662.860843
1083549.670843
1083556.620843
1083565.530843
1084093.860844
1084813.460845
1084822.740845
1085241.680845
1085303.600845
1085614.950845
1085809.110846
1086361.670846
1086414.720846
1086473.600846
1086898.100847
1087151.800847
1088219.660848
1088608.550848
1088623.000848
1088766.990848
1089029.870849
1089771.370849
1090099.590850
1090179.700850
1090184.980850
1090190.110850
1090643.470850
1091116.800850
1091249.820851
1091365.000851
1091539.410851
1092045.430851
1092470.070852
1093372.220853
1093820.800853
1094169.000853
1094379.810853
1094446.440854
1094646.220854
1094961.510854
1095945.470855
1095963.170855
1095968.460855
1096576.750856
1097274.110856
1097456.240856
1097485.230856
1097597.450856
1097890.160857
1097925.130857
1098191.950857
1099053.690858
1099314.650858
1099338.490858
1099520.410858
1099525.840858
1099651.490858
1100023.870859
1100350.830859
1100368.440859
1100694.470859
1101028.220860
1101270.610860
1101571.100860
1102138.990861
1102151.750861
1102177.140861
1102191.580861
1102620.210861
1102751.320861
1102814.550861
1102952.540861
1102981.170862
1103221.810862
1103229.530862
1103254.320862
1103352.170862
1103362.680862
1103369.960862
1103539.340862
1103549.080862
1103630.910862
1103641.540862
1104077.890863
1104819.230863
1105217.960864
1105473.000864
1105679.510864
1105683.980864
1105716.120864
1105928.490864
1106105.980864
1106239.490865
1106287.000865
1106638.480865
1106845.350865
1107565.960866
1107956.140866
1108050.540866
1108358.060867
1108727.200867
1108809.720867
1108815.300867
1109766.180868
1109886.510868
1110557.860869
1110764.970869
1111702.360870
1111872.690870
1112689.150871
1113246.160871
1113501.290871
1114229.930872
1115285.750873
1115410.040873
1116273.310874
1117244.360875
1117942.930875
1117990.470875
1118475.310876
1118874.600876
1119001.040876
1119446.880877
1119614.600877
1120663.870878
1120692.840878
1120699.380878
1120995.980878
1121688.220879
1122623.520880
1122707.440880
1123158.770880
1123267.560880
1123930.760881
1124058.070881
1124116.110881
1124296.220881
1124392.990881
1124470.640882
1124997.680882
1125046.330882
1125180.270882
1125887.630883
1125962.920883
1126850.530884
1127292.840884
1127425.640884
1127431.900884
1127602.450884
1127764.240885
1128181.200885
1128320.380885
1128891.970886
1130548.190887
1131079.580888
1131186.380888
1131367.050888
1132249.100889
1133030.430889
1133580.160890
1134142.460891
1134236.710891
1134249.090891
1134352.630891
1135554.790892
1135892.200892
1136118.320892
1137306.350893
1137681.950894
1137777.840894
1138652.850895
1138659.370895
1138807.180895
1139003.030895
1139069.600895
1139114.580895
1139516.350896
1139939.280896
1140226.150896
1140483.100896
1141420.370897
1141957.080898
1142048.780898
1142421.640898
1142449.630898
1142796.290899
1142950.320899
1143122.470899
1143141.580899
1143417.330899
1143736.010899
1144189.030900
1144298.630900
1144709.410900
1146533.080902
1147839.960903
1148194.020904
1148653.450904
1148657.490904
1148708.890904
1149028.200904
1149220.760905
1149290.160905
1149621.950905
1149738.630905
1149968.760905
1150670.190906
1150802.400906
1151038.070906
1151079.030906
1151931.010907
1151955.540907
1152257.230907
1152650.470908
1152769.180908
1152917.520908
1153039.370908
1153048.570908
1153054.780908
1153204.860908
1153465.970909
1153472.070909
1153478.430909
1153804.040909
1154098.200909
1154305.730909
1154600.870910
1155041.590910
1155681.390911
1155807.010911
1156254.810911
1156929.840912
1157096.660912
1157512.330912
1158213.200913
1158221.680913
1159311.590914
1159612.900914
1159859.980914
1159935.840915
1160453.410915
1160681.890915
1160777.700915
1160794.070915
1160932.770915
1161065.740916
1161231.330916
1161393.730916
1161443.100916
1161458.410916
1161809.060916
1162010.540916
1162957.410917
1163050.940917
1163097.950917
1163109.240918
1164156.850918
1164547.030919
1164568.510919
1164748.640919
1164953.530919
1165401.830920
1165482.810920
1165610.630920
1165616.910920
1166032.860920
1166185.730920
1166807.860921
1167108.350921
1167435.800922
1167496.540922
1167675.370922
1168107.420922
1168215.510922
1168785.720923
1168795.040923
1168955.960923
1169129.950923
1169537.470923
1169760.070924
1170408.250924
1170487.750924
1170851.290925
1171386.520925
1171854.570926
1171958.230926
1172409.130926
1173084.760927
1173167.510927
1173299.320927
1173371.760927
1173908.910928
1174166.750928
1174666.220928
1174706.930928
1174836.140928
1174843.780928
1174947.220929
1175433.580929
1175764.040929
1175791.280929
1175904.040929
1176142.220930
1176979.870930
1176990.480930
1177023.080930
1177277.110931
1178318.370932
1178380.250932
1178426.910932
1178525.710932
1178730.940932
1179053.340932
1179352.020933
1179458.110933
1179778.590933
1179828.660933
1179862.370933
1180734.810934
1181234.100934
1181239.050934
1181967.350935
1181997.510935
1182150.430935
1182348.720935
1183508.240936
1184133.570937
1184386.510937
1185892.900939
1186077.420939
1186165.480939
1186178.590939
1186481.870939
1186589.360939
1187271.280940
1187403.670940
1188025.280941
1188336.770941
1189456.350942
1189686.810942
1190264.330943
1190908.440943
1191221.500944
1191313.410944
1191319.650944
1191601.090944
1191883.050944
1192141.200945
1192199.740945
1192688.090945
1192843.950945
1193065.980945
1193323.120946
1193346.120946
1193913.240946
1194229.190946
1194300.640947
1194874.990947
1195840.160948
1195862.500948
1196009.670948
1196018.630948
1196606.210949
1196709.540949
1197058.130949
1197066.780949
1197507.780950
1198585.400951
1199622.790952
1199874.030952
1199885.120952
1200173.260952
1200239.440952
1200511.780952
1200686.100952
1200829.380953
1201231.420953
1201790.200954
1201858.310954
1201906.200954
1202229.160954
1202591.850954
1202597.730954
1203129.750955
1203136.440955
1203170.150955
1203220.690955
1203307.290955
1203761.590955
1203839.810955
1204015.190956
1204137.080956
1204406.990956
1204518.600956
1205052.300957
1205379.010957
1205403.750957
1205827.460957
1205946.500957
1206562.640958
1206569.640958
1206733.700958
1206754.210958
1206780.700958
1207132.640959
1207149.870959
1207358.290959
1207753.720959
1207780.410959
1208238.330960
1209888.940961
1210172.780961
1210587.280962
1210678.810962
1210686.800962
1210823.670962
1210862.620962
1211235.380962
1211762.060963
1212182.790963
1212647.660964
1212652.920964
1212911.830964
1213142.430964
1213152.320964
1213275.140964
1213715.550965
1214142.200965
1214328.840965
1214372.150965
1214812.220966
1214975.990966
1214981.730966
1215018.260966
1215190.760966
1215260.480966
1215318.120966
1215565.530966
1216014.210967
1216302.050967
1216351.950967
1216462.490967
1216614.490967
1216695.710967
1216792.960967
1216989.100968
1217337.010968
1217455.170968
1217878.730969
1218413.110969
1218433.690969
1218916.740969
1219275.390970
1219804.410970
1219841.620970
1220808.340971
1220870.400971
1220942.230971
1220982.020971
1221373.220972
1221497.070972
1221636.370972
1221891.730972
1221965.520972
1221978.570972
1222221.860973
1222235.810973
1222804.480973
1222811.200973
1222895.720973
1224042.620974
1224230.060974
1224394.020975
1224903.680975
1225234.990975
1225434.100976
1225767.020976
1225936.310976
1226653.870977
1226856.370977
1226870.000977
1227062.080977
1227595.570978
1228099.560978
1228120.520978
1228275.720978
1228747.470979
1228771.720979
1229416.250979
1229490.060979
1229649.000979
1229797.230980
1230053.830980
1230239.750980
1230776.520981
1231924.020982
1231930.400982
1232204.200982
1232215.150982
1232236.450982
1232303.150982
1232328.820982
1232414.130982
1233332.360983
1233337.470983
1233360.570983
1233397.010983
1233408.950983
1233431.060983
1233720.970983
1234037.070984
1234506.780984
1235114.830985
1235415.000985
1235503.740985
1235830.480985
1235929.870985
1236071.490985
1236239.990986
1236280.660986
1236662.840986
1237083.620986
1237254.890987
1237298.470987
1237312.030987
1237429.810987
1237483.090987
1237678.650987
1237724.630987
1237766.470987
1237776.220987
1237791.290987
1238311.560988
1238479.340988
1238888.960988
1239155.350988
1239268.220988
1239445.220989
1239517.690989
1239800.650989
1240242.470989
1241133.030990
1241637.910991
1241643.610991
1241993.280991
1242122.460991
1242190.070991
1242429.950991
1242572.100992
1242725.710992
1243864.260993
1244093.180993
1244381.860993
1244582.990993
1244662.670993
1244993.810994
1245945.820995
1245955.740995
1246169.720995
1246821.920995
1247241.310996
1247381.370996
1247553.030996
1247566.110996
1247575.220996
1247688.540996
1248098.330997
1249065.250998
1249200.810998
1249259.340998
1249388.160998
1249587.200998
1249596.300998
1249634.470998
1249741.200998
1250189.530999
1250705.400999
1250813.130999
1250973.270999
1251032.090999
1251222.751000
1251296.681000
1251643.591000
1252550.061001
1252672.531001
1252796.401001
1252948.401001
1253025.181001
1253032.721001
1253136.141001
1253150.741001
1253171.141001
1253450.201002
1253497.191002
1253698.661002
1253710.891002
1253950.801002
1254253.191002
1254605.961003
1254715.661003
1255582.971004
1256504.941004
1256876.291005
1257003.771005
1257081.131005
1257087.441005
1257117.251005
1257125.221005
1257146.041005
1257245.971005
1257254.791005
1257378.701005
1257757.941006
1258306.581006
1258314.551006
1258468.881006
1258552.501006
1258562.411006
1258877.871007
1258940.591007
1258976.631007
1259009.961007
1259263.061007
1259460.851007
1259640.641007
1259681.311007
1259711.721007
1259757.121008
1259770.471008
1259812.801008
1259838.991008
1260176.871008
1260183.041008
1260601.741008
1260971.181009
1261632.451009
1262578.631010
1262669.231010
1262721.901010
1262761.221010
1263139.351011
1263273.111011
1263284.261011
1263322.101011
1263486.481011
1263490.711011
1263504.661011
1263656.341011
1263839.661011
1263969.551011
1264024.491011
1264210.651012
1265124.151013
1265348.331013
1266054.661013
1266653.251014
1266828.451014
1267468.911015
1267602.091015
1267828.281015
1268519.351016
1268633.621016
1268679.211016
1269594.371017
1270217.151017
1270748.571018
1271012.061018
1271473.941018
1271619.361019
1271907.351019
1271973.641019
1272240.441019
1272432.671019
1272888.541020
1272916.841020
1272943.371020
1273498.111020
1273911.661021
1273917.541021
1273926.261021
1274006.361021
1274430.251021
1274434.841021
1274608.611021
1274714.111021
1276846.431023
1276858.671023
1277189.741024
1277309.781024
1277452.731024
1277581.641024
1278217.561025
1278878.431025
1278990.511025
1279392.801026
1279428.201026
1279510.631026
1279989.541026
1280143.341026
1280750.591027
1281358.801028
1281478.321028
1281639.381028
1281802.171028
1281867.901028
1281912.311028
1282477.411029
1283352.001029
1283588.111030
1283950.281030
1284011.171030
1284017.801030
1284500.941031
1284663.761031
1284861.601031
1284933.961031
1285007.871031
1285169.491031
1286308.541032
1286819.091033
1287252.561033
1287638.181033
1287849.741034
1287876.671034
1287952.491034
1288552.421034
1288592.391034
1288707.411034
1288713.901034
1288725.031034
1288972.361035
1289099.011035
1289692.041035
1289855.591036
1290572.111036
1290732.531036
1291176.041037
1291340.831037
1291350.401037
1291453.691037
1291583.191037
1291826.881037
1291972.601038
1291978.901038
1292125.061038
1292148.121038
1292769.961038
1293016.271038
1293425.771039
1293607.371039
1294148.631040
1294232.731040
1294540.831040
1294933.851040
1295136.761040
1295192.591041
1295453.421041
1296375.011042
1296381.781042
1296819.891042
1296864.691042
1297022.921042
1297665.731043
1297712.781043
1297760.571043
1298040.441043
1298371.821043
1298819.681044
1299025.831044
1299791.261045
1299953.761045
1299959.421045
1300444.541045
1300734.511046
1300962.411046
1301010.501046
1301459.981046
1302588.421047
1302749.711048
1302806.011048
1303680.791048
1303905.081049
1304011.881049
1304042.271049
1304608.831049
1304642.681049
1304830.221049
1305558.551050
1305787.681050
1306145.651051
1306466.771051
1307060.211052
1307241.831052
1308198.441053
1308362.551053
1308380.781053
1308703.431053
1309203.131054
1309265.281054
1309289.251054
1309665.351054
1309952.911054
1310596.271055
1310620.341055
1310939.551055
1311006.061055
1311677.261056
1312872.091057
1312975.811057
1314342.231058
1315216.711059
1315841.601060
1315932.041060
1316285.351060
1316413.891060
1317102.371061
1317641.941061
1318060.591062
1319159.681063
1319438.751063
1319471.381063
1319609.931063
1319751.441063
1319956.461064
1320059.171064
1320437.651064
1320455.491064
1320647.861064
1320798.181064
1320811.411064
1320820.391064
1321011.431065
1321133.121065
1321367.171065
1322253.711066
1322667.741066
1322973.591066
1323477.961067
1324069.031067
1324196.701068
1324518.611068
1324545.671068
1324611.851068
1324663.441068
1324673.561068
1324979.271068
1325157.131068
1325284.241069
1325430.431069
1325810.601069
1326825.251070
1326853.851070
1326888.491070
1327020.281070
1327085.421070
1327096.481070
1327293.881070
1328039.231071
1328239.301071
1328679.851072
1329006.951072
1329613.281073
1329706.721073
1330298.451073
1330390.011073
1330431.851073
1330994.611074
1331268.081074
1331616.251074
1331745.641075
1331868.691075
1332015.011075
1332190.141075
1332525.681075
1332532.881075
1332719.191075
1332773.131076
1332838.281076
1333261.051076
1333277.551076
1333312.381076
1333506.601076
1333551.751076
1333875.821077
1334569.511077
1334617.311077
1334633.031077
1335106.231078
1335784.811078
1336175.151079
1336247.421079
1336274.051079
1336305.361079
1336568.841079
1336584.581079
1336753.351079
1336759.291079
1337105.871080
1337110.721080
1337519.091080
1338124.071080
1338644.631081
1338830.601081
1338903.271081
1339370.421082
1339455.701082
1339463.031082
1339912.871082
1340047.181082
1340221.901082
1340332.661083
1340384.331083
1340750.681083
1341176.461083
1341220.071083
1341270.891083
1341432.491084
1341824.171084
1341942.001084
1342193.011084
1342224.131084
1342644.531085
1342650.641085
1342823.741085
1343180.561085
1343188.921085
1344158.801086
1344843.731087
1345072.831087
1345151.141087
1345208.391087
1345216.171087
1345224.811087
1345690.471088
1345747.131088
1345928.041088
1346152.061088
1346292.591088
1346304.711088
1346978.391089
1347214.781089
1347858.021090
1348479.291090
1348483.391090
1348670.381090
1348677.791090
1348823.301090
1349058.071091
1349298.451091
1349374.171091
1349610.841091
1349787.621091
1349979.031092
1350084.871092
1350137.041092
1350295.791092
1350304.031092
1351075.421093
1351151.561093
1351158.501093
1351644.051093
1351789.571093
1351897.441093
1351904.161093
1352084.641093
1352229.661094
1352238.941094
1352442.891094
1352458.741094
1352517.651094
1352620.111094
1352685.241094
1352694.071094
1352803.701094
1352810.671094
1352907.631094
1352960.291094
1353865.761095
1353874.851095
1354049.771095
1354286.011096
1354808.501096
1355055.291096
1355407.951097
1355708.241097
1356065.071097
1356181.771097
1356339.711097
1356678.011098
1357772.231099
1357775.431099
1357780.941099
1357844.171099
1358223.341099
1358868.921100
1358962.541100
1359204.601100
1359212.891100
1359471.841100
1359738.401101
1359897.851101
1360985.801102
1361143.811102
1361560.901102
1361758.201103
1362085.381103
1362147.671103
1362507.921103
1362551.181103
1363104.711104
1363681.971104
1364068.941105
1364079.201105
1364421.691105
1364550.771105
1364749.471105
1364839.561105
1364879.801105
1365113.891106
1365490.071106
1365649.631106
1366254.251107
1366403.071107
1366678.621107
1368466.181109
1368641.961109
1369234.501109
1369448.061110
1369570.771110
1369610.151110
1369743.201110
1369797.031110
1369824.181110
1370399.251111
1370865.431111
1371003.041111
1371475.351112
1371630.411112
1371635.361112
1371906.301112
1371947.331112
1373426.721113
1373588.021114
1374041.371114
1374094.721114
1374242.321114
1374341.821114
1375379.131115
1375555.631115
1375655.141115
1375660.871115
1375959.601116
1376117.651116
1376122.641116
1376741.781116
1377149.091117
1377296.501117
1377304.891117
1377310.531117
1377351.021117
1377805.501117
1378220.861118
1378234.931118
1378261.721118
1378469.531118
1378634.021118
1378639.801118
1379106.411119
1379634.201119
1379642.301119
1380107.711120
1380191.141120
1380415.991120
1380430.431120
1380897.241120
1381075.681120
1381083.691121
1381111.701121
1381214.451121
1381809.321121
1381919.201121
1381981.531121
1382196.391122
1382476.001122
1382559.051122
1383000.431122
1384331.061124
1384578.851124
1384920.691124
1385227.691124
1385378.361125
1385387.101125
1385551.671125
1385739.421125
1386018.721125
1386170.771125
1386271.571125
1386315.391125
1386742.781126
1386979.061126
1387307.001126
1387366.971126
1387380.681126
1387398.651126
1387717.541127
1387864.521127
1388121.011127
1388234.341127
1388399.851127
1388414.101127
1388667.741128
1389082.581128
1389090.881128
1389205.431128
1390012.981129
1390264.691129
1390435.111129
1390470.481129
1390511.821129
1390583.601129
1390593.081129
1390920.941130
1391357.631130
1391378.021130
1391884.661131
1392931.941132
1393075.341132
1393100.531132
1393285.101132
1393437.871132
1393985.691133
1393999.501133
1394083.051133
1394678.511133
1394826.871133
1394832.441133
1395281.531134
1396089.561134
1396100.861134
1396265.091135
1396743.481135
1396832.171135
1396842.361135
1396980.111135
1397129.521135
1397146.451135
1397271.661136
1397451.671136
1397705.671136
1397746.101136
1398603.971137
1399584.171138
1399591.381138
1399606.531138
1399775.261138
1399782.941138
1400072.921138
1401405.201139
1401620.851140
1401883.191140
1402000.881140
1402019.171140
1402295.701140
1402316.851140
1403033.881141
1403121.991141
1403247.911141
1403607.411141
1403962.161142
1404901.261143
1405111.421143
1405275.581143
1405973.811144
1406248.781144
1406504.321144
1406582.991144
1406718.051144
1407226.311145
1407275.571145
1408470.991146
1408523.241146
1408603.461146
1408895.321146
1409448.561147
1410292.721148
1410875.481148
1411276.581149
1411286.611149
1411358.831149
1411656.861149
1411716.381149
1412145.331149
1412169.741149
1412267.381150
1412374.521150
1412380.721150
1413485.751151
1413562.311151
1413599.051151
1414022.691151
1414054.591151
1414080.051151
1414125.061151
1414703.701152
1415253.831152
1415396.291152
1415417.821152
1415679.491153
1415724.841153
1415866.581153
1416039.461153
1416345.151153
1416970.411154
1416990.281154
1417368.821154
1417740.731155
1417748.621155
1417826.101155
1418198.021155
1418617.131155
1418896.061156
1419137.681156
1419308.751156
1419570.521156
1419581.711156
1420577.271157
1421154.751158
1421271.781158
1421479.211158
1421613.031158
1422105.711159
1422110.101159
1422571.521159
1423101.371160
1423108.091160
1423261.381160
1423286.821160
1423316.091160
1424279.431161
1424501.071161
1424821.221161
1426273.421163
1426598.721163
1426603.421163
1426823.881163
1427091.081163
1427101.541163
1427935.691164
1428044.711164
1428063.271164
1428409.361165
1428420.321165
1428445.731165
1428779.661165
1428991.391165
1429446.881166
1430757.421167
1430799.541167
1430941.871167
1431192.731167
1431208.651167
1432114.951168
1432826.421169
1433165.361169
1433320.981169
1433654.561169
1434035.681170
1434368.621170
1434424.891170
1434454.071170
1434576.571170
1435124.571171
1435843.441172
1436013.731172
1436615.681172
1436844.741172
1437084.721173
1437273.401173
1437342.801173
1437907.331173
1437945.641173
1438186.001174
1438191.351174
1438300.511174
1438317.031174
1438558.421174
1438967.801174
1439021.641174
1439506.961175
1439513.251175
1439760.661175
1441145.171176
1441247.341177
1441313.781177
1441523.301177
1442062.661177
1442303.221178
1442319.051178
1442386.571178
1442620.621178
1442879.191178
1443189.531178
1443243.421178
1443348.131178
1443484.021179
1443675.171179
1444214.461179
1444311.921179
1444459.291180
1444553.751180
1445371.181180
1445589.851181
1445750.481181
1446208.341181
1446368.011181
1447093.581182
1447128.241182
1447290.021182
1447438.271182
1447588.841182
1447727.951183
1447946.601183
1447953.321183
1448247.121183
1448273.661183
1448454.071183
1448507.671183
1448517.911183
1448601.051183
1448712.091183
1449047.641184
1449347.911184
1449355.431184
1449547.771184
1450654.571185
1450695.871185
1450792.161185
1450981.511186
1451138.291186
1451235.011186
1451242.301186
1451383.771186
1451389.341186
1451497.441186
1451583.181186
1452338.671187
1452844.141187
1453130.951188
1453208.931188
1453666.831188
1454189.541189
1454556.261189
1455744.021190
1456247.361191
1456383.881191
1456746.131191
1457080.621191
1457106.401191
1457132.991191
1457636.211192
1458364.421192
1459305.831193
1459878.521194
1461254.631195
1461481.851195
1461585.321195
1461635.601196
1461852.111196
1461931.281196
1462124.681196
1462165.021196
1462994.961197
1463230.331197
1463832.991198
1464204.271198
1464258.901198
1464266.871198
1465047.561199
1465274.421199
1465681.981199
1466291.991200
1466683.661200
1466800.981200
1467498.771201
1467884.181201
1468212.831202
1468755.451202
1469030.451202
1469356.241203
1469797.071203
1469984.951203
1470019.581203
1470077.221203
1470412.401204
1471211.071204
1471989.581205
1472195.751205
1472236.481205
1472268.751205
1472274.481205
1472382.861206
1473175.291206
1473183.361206
1473352.641206
1473621.671207
1474514.401208
1474520.091208
1474603.321208
1474749.281208
1474804.001208
1475211.641208
1475305.031208
1475500.531208
1475535.651208
1475614.251209
1476328.961209
1476338.531209
1476453.191209
1476636.231209
1476910.991210
1477022.401210
1477076.471210
1477216.191210
1477262.271210
1477921.581211
1478137.901211
1478353.051211
1478472.781211
1478503.161211
1478511.131211
1478834.301212
1479405.441212
1479411.371212
1479511.681212
1480600.661213
1480945.161214
1481911.311214
1482003.031214
1482228.601215
1482539.451215
1482675.831215
1482845.141215
1482928.621215
1482965.861215
1483433.401216
1483833.571216
1483904.081216
1483971.751216
1484298.691217
1485276.181218
1485449.501218
1485946.751218
1485951.031218
1486062.851218
1486221.121218
1487002.371219
1487007.161219
1487110.461219
1487345.311219
1487663.491220
1487686.461220
1487703.991220
1487738.861220
1487976.511220
1489092.731221
1489412.801221
1490066.451222
1490541.801222
1490868.391223
1490876.921223
1491033.871223
1491171.461223
1491328.111223
1491637.861223
1492172.791224
1492561.571224
1492652.491224
1492758.531225
1493779.691225
1493791.981225
1494230.141226
1494265.041226
1494625.721226
1494633.361226
1494966.901227
1495547.951227
1495650.741227
1496168.111228
1496362.861228
1496478.991228
1496485.921228
1496754.791228
1496911.841228
1496921.881228
1497601.181229
1498047.641229
1498166.501230
1498251.871230
1498284.631230
1498605.601230
1498663.111230
1498666.311230
1498671.441230
1498722.571230
1499300.381231
1499588.521231
1499812.491231
1499978.691231
1500180.131231
1501017.881232
1501504.631233
1501634.561233
1501996.761233
1502171.941233
1502439.001234
1502601.951234
1504091.981235
1504105.141235
1504164.531235
1504305.291235
1504927.781236
1506204.651237
1506239.651237
1506269.021237
1506716.301238
1507498.041238
1507528.971238
1507715.241238
1508381.261239
1508810.281239
1509082.221240
1509473.681240
1510366.811241
1511164.261242
1511769.261242
1512173.981243
1512728.951243
1512947.441243
1513406.841244
1513847.621244
1513935.601244
1513944.171244
1514041.791244
1514739.331245
1515305.811246
1515632.191246
1515945.441246
1516997.671247
1517012.471247
1517160.651247
1517581.151248
1517697.661248
1517703.601248
1518352.651248
1518877.331249
1518925.281249
1519579.091249
1520042.181250
1520059.501250
1520940.631251
1521087.091251
1521091.871251
1521124.341251
1521156.901251
1521208.301251
1521238.511251
1521342.971251
1521610.481251
1522831.761253
1522873.621253
1523016.151253
1523558.781253
1523757.011253
1523847.581253
1523918.841254
1524034.201254
1524077.401254
1524355.301254
1524701.051254
1525114.041255
1525195.131255
1525590.801255
1525808.241255
1525975.801255
1526294.471256
1526409.421256
1526848.201256
1526985.401256
1527174.291257
1527187.611257
1527515.831257
1527553.631257
1528130.331257
1528574.861258
1528619.131258
1528907.721258
1528934.051258
1528939.051258
1529335.191259
1529796.061259
1529914.631259
1530446.691260
1530491.281260
1530933.121260
1531324.641260
1531922.131261
1532026.911261
1532289.621261
1532564.441262
1532661.791262
1533431.191262
1533616.401263
1533820.241263
1534548.601263
1534651.001264
1534657.821264
1534662.451264
1534803.121264
1535035.091264
1535401.551264
1535715.291265
1535944.361265
1536171.431265
1536250.911265
1536450.681265
1536582.281265
1536829.521266
1537069.761266
1537154.081266
1537434.981266
1537800.421266
1537997.361267
1538211.551267
1538220.331267
1538489.171267
1538856.981267
1539345.921268
1539664.901268
1539840.301268
1540077.421269
1540167.141269
1540313.341269
1540377.461269
1540436.911269
1540997.891269
1541474.511270
1541813.841270
1542037.461270
1542828.241271
1543186.151271
1543244.211272
1543706.421272
1544072.991272
1544562.921273
1544805.141273
1545945.731274
1545953.691274
1545957.171274
1545962.541274
1546157.181274
1546206.021274
1546213.931274
1547405.311275
1547625.461276
1547716.041276
1548004.121276
1548467.721276
1548802.901277
1548810.511277
1548819.481277
1548827.251277
1548847.451277
1548858.591277
1548920.821277
1549168.891277
1549731.021278
1549770.071278
1549845.751278
1550150.741278
1550185.951278
1550236.991278
1550819.241279
1551226.971279
1551943.661280
1551951.951280
1552120.211280
1552177.021280
1553181.661281
1553710.631281
1553734.361281
1553976.431282
1554632.011282
1554852.081282
1555799.291283
1556282.481284
1556334.581284
1556721.581284
1556951.581284
1557145.821284
1557341.711285
1558040.971285
1558057.731285
1558327.101286
1558594.521286
1558602.141286
1558631.331286
1558638.991286
1559022.171286
1559162.261286
1559357.821287
1560995.651288
1561004.501288
1561128.961288
1561329.621288
1561352.641288
1561697.681289
1561848.041289
1561853.751289
1561902.801289
1562184.691289
1562807.591290
1562812.301290
1562816.271290
1562839.031290
1562852.381290
1563009.311290
1563016.651290
1563380.551290
1563386.471290
1563752.211291
1565215.521292
1565308.611292
1565682.441292
1565862.501293
1565868.201293
1565912.471293
1565920.071293
1566215.021293
1566286.751293
1566460.581293
1566613.521293
1566660.301293
1567018.301294
1567095.431294
1567176.731294
1567198.151294
1567591.951294
1567675.381294
1567720.931294
1568611.111295
1569591.661296
1570023.041296
1570561.011297
1570849.091297
1571364.641298
1571370.291298
1571406.981298
1572685.751299
1572846.681299
1573136.101299
1573252.901299
1573473.141300
1573541.101300
1574564.361301
1574654.341301
1574951.941301
1575735.741302
1575979.261302
1576295.241302
1576359.761302
1576477.141302
1576485.611302
1576768.331303
1576929.351303
1577075.601303
1577089.621303
1577131.081303
1577418.621303
1577438.591303
1577665.071304
1577919.841304
1577934.011304
1577940.201304
1578448.101304
1578473.871304
1578789.171305
1579123.231305
1579577.591305
1580101.951306
1580440.901306
1580733.251306
1580833.871307
1580985.551307
1581110.931307
1581247.991307
1581437.621307
1581572.611307
1581700.191307
1581733.401307
1581966.571308
1582046.851308
1582445.431308
1582660.301308
1582704.591308
1582713.131308
1582717.681308
1582837.721308
1583314.331309
1583493.981309
1583500.161309
1583732.771309
1584203.851310
1584880.371310
1586564.671312
1586730.031312
1587266.811313
1589082.911314
1589235.941314
1589449.221315
1589476.801315
1590119.991315
1590161.651315
1590377.861315
1590494.501316
1590509.681316
1591137.881316
1591420.941316
1591506.951316
1591529.161316
1591632.411317
1591904.431317
1591961.671317
1591974.851317
1591979.631317
1591987.471317
1592304.231317
1592636.481318
1592642.021318
1593079.231318
1593423.261318
1593487.281318
1593764.671319
1593772.751319
1594222.551319
1594340.571319
1594354.611319
1594570.931319
1594731.051319
1595522.671320
1595914.351321
1595922.921321
1595971.841321
1595988.901321
1596124.391321
1596135.161321
1596389.641321
1596614.831321
1596718.061321
1597669.681322
1597948.331322
1598943.711323
1598979.951323
1599418.571324
1599556.701324
1599564.031324
1600002.821324
1600032.961324
1600397.491325
1600512.061325
1600528.611325
1601236.071326
1601542.261326
1602000.751326
1602268.451327
1602449.881327
1602512.561327
1603134.231327
1603210.221327
1603244.371327
1603559.601328
1603658.061328
1604431.721329
1604640.021329
1604933.941329
1605148.041329
1605153.881329
1605228.661329
1605236.101329
1606194.901330
1606430.841330
1606539.011330
1606604.571331
1606886.791331
1606893.851331
1608019.781332
1608218.671332
1608646.271332
1608945.181333
1609063.531333
1609077.221333
1609226.581333
1609677.711333
1610015.241334
1610509.271334
1610798.591334
1610939.811335
1611313.711335
1611537.241335
1611644.101335
1611836.871335
1611880.021335
1613016.811337
1613390.581337
1613470.271337
1613506.621337
1613569.261337
1614085.111338
1614373.901338
1614991.231338
1615042.041338
1615270.991339
1615688.751339
1615876.881339
1615895.611339
1616571.501340
1616639.471340
1617061.601340
1617084.421340
1617138.701340
1617903.881341
1618160.231341
1619634.141343
1619978.781343
1620352.831343
1620630.961344
1620706.911344
1620912.031344
1621088.551344
1621386.001344
1621393.581344
1621554.601344
1622340.821345
1622642.401345
1622744.121346
1622920.231346
1622932.521346
1623427.431346
1623498.961346
1623624.371346
1623652.011346
1623825.161347
1624396.631347
1624408.921347
1624591.821347
1624611.941347
1624711.751347
1624726.861347
1624798.181347
1624960.951348
1625012.121348
1625038.531348
1625956.081349
1626061.141349
1626444.061349
1626945.851349
1628358.821351
1628961.641351
1628968.861351
1628993.951351
1629503.331352
1630021.641352
1630150.491352
1630478.981353
1631151.491353
1631349.231354
1631695.691354
1631990.091354
1632010.331354
1632015.501354
1632275.761354
1632505.081355
1633012.701355
1633761.271356
1633802.901356
1634337.131356
1634400.481356
1635077.041357
1635088.411357
1635421.251357
1635783.691358
1636071.721358
1636084.431358
1636092.921358
1636108.961358
1636373.461358
1636380.071358
1636387.421358
1636960.971359
1636967.441359
1636972.041359
1637297.901359
1637642.411359
1637825.551360
1637845.591360
1638067.961360
1638386.021360
1638448.001360
1638501.391360
1638581.011360
1638588.031360
1638985.881361
1639039.881361
1639357.221361
1639968.561362
1639978.751362
1640005.261362
1640242.951362
1640434.131362
1640562.241362
1640606.751362
1641386.511363
1641932.001363
1642069.151364
1642130.711364
1642544.081364
1642787.031364
1643277.931365
1643283.841365
1644389.241366
1644495.091366
1644567.741366
1645315.211367
1645781.661367
1646440.481368
1646524.151368
1646532.511368
1647549.071369
1647974.671369
1648300.021369
1648604.521370
1648610.861370
1648617.941370
1648642.061370
1649142.281370
1650486.721371
1650639.031372
1650749.181372
1650788.631372
1651018.151372
1651332.961372
1651348.421372
1651598.081372
1651753.121373
1651779.041373
1651908.091373
1652610.181373
1653016.491374
1653039.651374
1653311.411374
1653351.111374
1653610.831374
1654712.001375
1655011.961376
1655034.181376
1655529.891376
1655551.961376
1655701.941376
1656040.801377
1657004.611377
1657807.611378
1657814.171378
1657960.081378
1658132.131379
1658195.671379
1658371.601379
1658470.521379
1658891.601379
1658976.431379
1659077.101379
1659165.701379
1659935.121380
1659940.331380
1660760.321381
1660768.421381
1660911.441381
1660964.301381
1661082.721381
1662152.581382
1662198.271382
1662276.731382
1662319.051382
1662386.901382
1662416.191383
1662435.731383
1662664.611383
1663351.391383
1664631.991385
1664722.591385
1664730.011385
1664736.001385
1664791.231385
1665137.561385
1665222.201385
1665894.121386
1666181.261386
1666185.861386
1666352.471386
1666360.761386
1666365.791386
1666397.541386
1666421.631386
1666739.491387
1667157.711387
1667207.101387
1667266.121387
1667574.331387
1667626.711387
1667633.611387
1667689.131387
1667699.931387
1669363.301389
1669376.781389
1670020.311390
1672140.341392
1672168.401392
1672539.841392
1672789.701392
1672913.371392
1673456.141393
1673466.571393
1673619.741393
1674031.751393
1674287.791394
1674394.441394
1674877.841394
1675433.081395
1676508.671396
1676605.471396
1676630.021396
1676965.711396
1677304.471396
1677636.421397
1679576.101398
1680023.201399
1680338.781399
1680549.391399
1680711.771400
1680768.001400
1680869.281400
1681059.511400
1681177.931400
1681372.421400
1681972.071401
1682308.461401
1682355.431401
1683098.191402
1683231.041402
1683275.441402
1683782.161402
1684737.901403
1684912.621403
1684919.991403
1685163.431404
1685403.981404
1685880.941404
1685886.761404
1686016.121404
1686164.811405
1687308.471406
1687359.951406
1687911.501406
1687922.191406
1688205.051407
1688390.641407
1689397.481408
1689468.481408
1689753.161408
1690495.421409
1690586.511409
1690779.521409
1691034.611409
1691396.121410
1691573.121410
1691767.471410
1691887.141410
1691919.871410
1691924.351410
1692038.251410
1692491.441411
1692912.021411
1692924.441411
1693912.331412
1694099.021412
1694802.151413
1695107.561413
1695530.141413
1695770.281414
1695847.921414
1696220.881414
1696402.651414
1696407.651414
1696722.281414
1696910.681415
1697573.111415
1697905.391416
1698504.381416
1699288.621417
1699598.921417
1699654.321417
1699701.071417
1699872.121417
1700082.191418
1700587.461418
1700953.951418
1701185.381419
1701486.831419
1702004.881419
1702322.511420
1702734.091420
1703253.571421
1703343.901421
1703604.151421
1703856.781421
1703944.761421
1703959.241421
1703986.771421
1704193.991421
1704377.141422
1705126.811422
1705253.961422
1705279.451422
1705797.241423
1706126.781423
1706187.331423
1706213.321423
1706231.371423
1706538.221424
1706783.431424
1706938.871424
1707340.111424
1707379.161424
1707496.051425
1707697.601425
1707854.891425
1708262.171425
1708432.281425
1708499.031425
1709108.401426
1709986.121427
1710110.821427
1710387.261427
1710393.841427
1710862.861428
1710868.521428
1710944.381428
1710959.251428
1710968.561428
1711883.071429
1711893.901429
1712265.291429
1712308.641429
1712846.201429
1712951.861430
1713504.671430
1713937.471431
1714149.791431
1714356.081431
1714359.931431
1714367.181431
1714378.881431
1714391.061431
1714542.011431
1715249.321432
1715690.181432
1715866.451432
1716097.831433
1716294.891433
1716301.091433
1716447.861433
1716517.051433
1716686.431433
1717165.971434
1717221.731434
1717227.361434
1717351.391434
1717815.011434
1718645.481435
1719041.971435
1719083.731435
1719091.411435
1719096.141435
1719468.701436
1719745.201436
1720055.921436
1720074.341436
1720722.821437
1721134.371437
1721298.261437
1721389.791437
1721459.431438
1721511.771438
1722042.991438
1722344.751438
1722435.911438
1722558.061439
1722718.251439
1723829.741440
1724020.161440
1724649.871440
1724982.731441
1725188.181441
1725310.791441
1725858.581442
1726411.661442
1727064.321443
1727086.361443
1727345.571443
1727400.431443
1727409.351443
1727840.121443
1727979.431444
1728407.391444
1728413.001444
1728849.501444
1728874.741444
1729393.991445
1729398.881445
1729403.341445
1729844.121445
1729872.221445
1729915.401445
1730072.731446
1730082.011446
1730398.421446
1730412.881446
1730546.341446
1730554.241446
1730561.371446
1730571.561446
1731172.411447
1731433.421447
1731489.801447
1731905.161447
1732064.981447
1732234.651448
1733231.331448
1733558.811449
1733914.741449
1734235.391449
1734599.941450
1735179.161450
1735751.361451
1735946.331451
1736085.071451
1736327.411451
1736391.341451
1736411.091451
1737269.321452
1737793.791453
1737799.351453
1738136.531453
1738400.991453
1738885.131454
1738890.181454
1738931.311454
1739163.051454
1739170.341454
1739343.181454
1739484.091454
1739842.741455
1739995.391455
1741937.941457
1741978.321457
1742231.371457
1743078.721458
1743855.851458
1744058.971459
1744064.481459
1744079.341459
1745248.181460
1745317.061460
1745670.781460
1745676.891460
1745941.391460
1746478.521461
1746815.691461
1746851.691461
1746953.741461
1748809.831463
1749532.291464
1750018.121464
1750072.341464
1750078.631464
1750211.581464
1750420.571464
1750773.231465
1751684.081466
1751720.981466
1751879.381466
1751937.361466
1751947.471466
1752211.911466
1752320.811466
1752662.191467
1752688.801467
1752835.581467
1753001.371467
1753563.871467
1753953.421468
1754197.521468
1754342.111468
1754785.841469
1754945.231469
1755035.581469
1755178.081469
1755821.911470
1755881.801470
1756331.971470
1756617.721470
1756997.341471
1757223.111471
1758013.311472
1758280.401472
1758312.151472
1758352.381472
1758707.541472
1758826.181472
1758833.141472
1758900.621472
1759065.101473
1759303.711473
1759310.131473
1759532.151473
1759740.911473
1760476.201474
1760737.771474
1760903.801474
1761308.221475
1761381.481475
1761471.511475
1762072.631475
1762079.991475
1762237.671475
1762299.021476
1762420.161476
1762423.691476
1762781.731476
1762931.221476
1762936.751476
1762980.141476
1763428.151477
1764468.451478
1764474.351478
1764828.351478
1764892.751478
1765172.201478
1765178.581478
1765293.831478
1765298.571478
1765539.101479
1765546.201479
1765821.781479
1766479.071479
1767132.531480
1767171.841480
1767805.651481
1767810.551481
1767980.231481
1768163.151481
1769097.271482
1770224.401483
1771242.411484
1771247.601484
1771334.641484
1771884.251484
1772258.491485
1772788.181485
1772964.891485
1773191.561486
1774302.521487
1774707.031487
1774797.171487
1774808.171487
1775485.421488
1775491.521488
1775502.421488
1775508.801488
1776077.341488
1776276.711489
1776381.031489
1777282.331489
1777413.971490
1777506.051490
1777511.741490
1778116.651490
1778211.841490
1779409.311491
1779446.281492
1779486.141492
1780049.501492
1780195.821492
1780514.951493
1780652.951493
1780872.051493
1781500.071493
1781713.611494
1781805.811494
1781853.611494
1781862.291494
1781963.341494
1782026.281494
1782225.511494
1782675.261495
1782698.331495
1782834.891495
1783418.631495
1783664.591495
1783818.351496
1784254.851496
1784683.101496
1784743.861496
1785175.111497
1785270.801497
1785888.891498
1785926.741498
1785957.141498
1786421.321498
1787317.041499
1787441.891499
1787569.491499
1787575.451499
1787585.511499
1787685.811499
1787696.521499
1787833.891499
1788041.891500
1788504.691500
1788870.231500
1789249.461501
1789448.351501
1789538.671501
1789736.011501
1789874.311501
1789885.451501
1789892.211501
1790339.351502
1790406.171502
1791183.161502
1791558.921503
1791883.721503
1792263.041503
1793312.721504
1793748.991505
1794542.371506
1794706.721506
1794757.571506
1794877.101506
1795041.131506
1795268.391506
1795479.251506
1795596.961507
1795770.461507
1796101.651507
1796458.601507
1798072.251509
1798289.321509
1798300.111509
1798415.101509
1798862.701510
1798932.091510
1798938.471510
1799543.681510
1799550.311510
1799555.971510
1799567.301510
1799657.381510
1799804.531510
1799884.011511
1799949.191511
1800033.401511
1800226.861511
1800337.101511
1800347.121511
1800789.961511
1800987.781512
1801232.801512
1801933.261512
1801945.161512
1802145.811513
1802388.971513
1802396.521513
1802863.941513
1804375.021515
1804484.811515
1804637.671515
1804705.111515
1805038.661515
1805087.291515
1806128.181516
1806471.961517
1806482.791517
1807364.341518
1807424.211518
1807464.021518
1807497.661518
1807609.201518
1809033.901519
1809037.361519
1809652.131520
1809753.131520
1809898.121520
1811272.251521
1811281.151521
1811409.211521
1811641.871521
1811708.951522
1812438.991522
1812558.801522
1813486.921523
1813704.951523
1813798.321524
1813877.061524
1815379.251525
1815532.261525
1815542.661525
1815553.701525
1815563.911525
1815634.941525
1816989.251526
1817170.291527
1817248.731527
1818045.531527
1818387.711528
1818409.631528
1818803.501528
1819172.671529
1819254.051529
1819386.681529
1819400.071529
1819409.071529
1819534.431529
1819776.571529
1820154.501529
1820395.691530
1820413.321530
1820431.901530
1820475.271530
1820481.401530
1820590.351530
1821229.171530
1821869.291531
1822365.871531
1822559.611532
1822740.081532
1823179.191532
1823582.061533
1823587.511533
1823731.741533
1824455.071533
1824922.361534
1825002.071534
1825332.951534
1825634.601535
1826225.521535
1826371.421535
1826408.121535
1826595.781535
1827266.481536
1827302.961536
1827853.081537
1827864.711537
1828225.221537
1828522.461537
1828891.731538
1828905.781538
1829423.821538
1829435.171538
1829494.461538
1829971.191539
1830231.971539
1830426.081539
1830439.081539
1830736.761539
1832315.351541
1832720.921541
1832898.441541
1832990.261541
1833187.991542
1833199.771542
1833344.441542
1833406.761542
1833449.091542
1833607.121542
1833619.561542
1834791.711543
1834868.321543
1835693.651544
1836267.501544
1836368.501545
1836758.931545
1837105.881545
1837414.451545
1837670.201546
1837677.311546
1837955.671546
1838484.811546
1838490.161546
1838498.651547
1838552.771547
1838728.351547
1839673.251548
1839909.211548
1840232.681548
1841302.841549
1841520.971549
1841998.641550
1842125.351550
1842374.601550
1842601.081550
1842667.571550
1843110.871551
1843687.851551
1843693.571551
1843721.361551
1843729.121551
1843733.221551
1843738.981551
1843815.901551
1844175.501552
1844184.621552
1844730.681552
1844735.671552
1845004.491553
1846643.051554
1846712.001554
1846836.221554
1847318.641555
1847978.581555
1848188.741556
1848196.681556
1848208.781556
1848474.121556
1848482.391556
1848488.121556
1848751.651556
1849691.451557
1850521.961558
1850539.241558
1850575.841558
1851360.491558
1851427.041559
1851649.431559
1852028.511559
1852231.641559
1852386.781559
1852394.281559
1852421.601559
1852813.181560
1853081.071560
1853409.521560
1853424.511560
1853895.421561
1854200.971561
1854779.261562
1854784.301562
1856021.301563
1856080.151563
1856417.201563
1856424.791563
1856602.871563
1857277.921564
1857470.511564
1858124.751565
1858203.001565
1858724.611565
1859670.281566
1860205.251567
1860466.711567
1860643.221567
1860647.991567
1860731.031567
1860884.971567
1861562.551568
1862222.951569
1862245.701569
1862935.801569
1862943.371569
1863262.011570
1863511.561570
1863578.001570
1864086.501570
1864089.891570
1864094.591570
1864171.771570
1864349.901571
1864431.901571
1864732.971571
1864777.981571
1865045.751571
1865436.601572
1865497.491572
1865502.491572
1866248.961572
1866787.751573
1866813.761573
1866830.841573
1867431.541573
1867436.971573
1867756.121574
1867780.971574
1868110.621574
1868703.881575
1868710.341575
1869283.761575
1870055.711576
1870310.821576
1870633.601576
1870642.251576
1870670.841576
1871028.891577
1871060.901577
1871784.811578
1872140.311578
1872290.621578
1872297.301578
1872309.421578
1872638.801578
1873463.701579
1873761.321579
1873992.421580
1874270.271580
1874308.661580
1874320.601580
1874356.591580
1874457.691580
1874773.881580
1874836.821580
1875013.611581
1875549.701581
1875627.801581
1875736.101581
1876080.791582
1876331.741582
1877032.701582
1877619.061583
1877679.501583
1877992.941583
1878438.161584
1879249.281584
1879257.171584
1880126.761585
1880202.091585
1880400.591586
1880549.531586
1880862.451586
1880963.391586
1881207.771586
1881634.941587
1881886.841587
1882034.831587
1882040.751587
1882313.641587
1882455.371587
1882580.311588
1882720.201588
1883840.981589
1884027.281589
1884168.921589
1884764.011590
1885222.231590
1885752.231591
1886052.541591
1886061.191591
1886276.841591
1887231.251592
1887476.291592
1887689.131592
1887695.741592
1888493.921593
1888741.721593
1888982.261594
1889041.961594
1889886.081594
1890366.611595
1890522.631595
1890656.461595
1890867.251595
1890877.521595
1890950.781595
1891004.641595
1892187.311597
1892232.341597
1892256.811597
1892336.651597
1892342.741597
1892513.051597
1892734.521597
1892931.351597
1893069.871597
1893713.111598
1893951.581598
1894086.981598
1894697.101599
1894894.861599
1895134.941599
1895265.541599
1895278.111599
1895499.621600
1896363.081600
1896569.781601
1897015.741601
1897034.891601
1897585.681602
1897600.521602
1897613.301602
1897626.051602
1898002.001602
1898033.331602
1898513.821602
1898629.001603
1898633.991603
1899338.101603
1899366.461603
1899608.321603
1900073.741604
1900362.241604
1900372.721604
1900673.801604
1901008.101605
1901203.401605
1901670.801605
1901956.191606
1902829.691606
1902979.981607
1903027.651607
1903519.141607
1903692.061607
1903728.691607
1903738.751607
1903820.381607
1904324.731608
1904338.061608
1904551.081608
1904681.531608
1905203.081609
1905228.961609
1905566.201609
1905696.871609
1905753.981609
1905871.441609
1905899.931609
1905930.821609
1905973.761609
1906205.801610
1906214.121610
1906340.121610
1906840.711610
1907066.401610
1907088.101610
1907105.551610
1907353.311611
1908430.311612
1908435.631612
1908979.911612
1909031.311612
1909042.691612
1910560.401614
1910565.981614
1910835.481614
1910930.531614
1910935.441614
1911480.301614
1911581.221615
1912654.241616
1912743.361616
1912750.171616
1913229.791616
1913670.211617
1913721.741617
1913812.911617
1913864.091617
1913880.051617
1914414.501617
1916245.611619
1916760.671619
1917016.721620
1917377.781620
1917432.981620
1917767.131620
1918026.511621
1918118.881621
1918295.251621
1918326.471621
1918400.491621
1918894.221621
1919376.651622
1919851.911622
1920327.671623
1921073.941623
1921194.521624
1921375.981624
1921826.271624
1921883.171624
1922302.231625
1922501.531625
1922527.591625
1923090.141625
1923229.011625
1923274.451625
1924324.921626
1924433.301627
1924663.111627
1925030.101627
1925038.301627
1925410.371627
1925557.961628
1925908.871628
1925950.611628
1926160.061628
1926300.021628
1926307.761628
1926313.531628
1926318.381628
1926676.111629
1926843.621629
1927567.631629
1927761.681630
1928008.461630
1928091.561630
1928217.981630
1928251.571630
1928461.971630
1928652.171630
1928661.671630
1929186.781631
1929394.401631
1929798.891632
1929805.631632
1929843.461632
1929919.981632
1929928.511632
1929996.791632
1930008.561632
1930907.911633
1931033.351633
1931040.771633
1931630.651633
1931800.061633
1932236.731634
1932296.131634
1933037.141635
1933206.691635
1933436.701635
1933695.301635
1933715.101635
1933929.641635
1934039.331635
1934121.671636
1934179.251636
1935256.131637
1935450.861637
1935554.531637
1935687.861637
1935752.001637
1936197.681637
1936489.941638
1937007.421638
1937373.161639
1937466.211639
1937688.051639
1937810.931639
1938008.101639
1938013.021639
1938501.811640
1938591.871640
1939132.041640
1939214.741640
1939512.901641
1939571.071641
1939776.481641
1939781.881641
1940210.521641
1940245.191641
1940304.121641
1940897.081642
1940974.621642
1941396.761642
1941415.221642
1942133.701643
1942304.771643
1942310.271643
1942315.451643
1942767.721644
1942811.281644
1942819.051644
1943130.561644
1943476.611644
1943747.401645
1943997.971645
1944009.551645
1944560.411645
1944850.241646
1946118.431647
1946581.331647
1946880.471647
1947236.311648
1947589.351648
1947783.051648
1947995.481648
1948190.541649
1948203.171649
1948317.421649
1948429.121649
1948503.391649
1948558.311649
1949804.521650
1950124.061650
1950335.361651
1951228.771651
1951233.811651
1951558.231652
1951761.681652
1951891.261652
1952002.431652
1952019.611652
1952873.141653
1952965.921653
1953152.031653
1953357.401653
1953851.741654
1953860.531654
1955414.381655
1955566.761656
1955575.221656
1955859.261656
1956435.611656
1956462.371656
1956898.951657
1956928.001657
1957003.881657
1957036.331657
1957228.421657
1957506.201657
1957818.111658
1958179.391658
1958290.121658
1958312.301658
1958504.391658
1958549.751658
1958628.981658
1959243.311659
1960722.231660
1960899.381661
1960944.631661
1961116.281661
1961379.621661
1961576.861661
1961584.661661
1961619.481661
1961795.891661
1961994.481662
1962951.681662
1963029.011662
1963292.181663
1963546.131663
1964402.581664
1964516.041664
1964906.651664
1965550.631665
1966041.511665
1966093.071665
1966388.251666
1966405.321666
1966478.251666
1966680.421666
1967510.071667
1968064.611667
1969080.141668
1969269.071668
1969280.761668
1969545.731669
1969660.251669
1969772.961669
1970027.811669
1970044.571669
1970058.551669
1970172.371669
1970186.421669
1970614.531670
1971819.271671
1972847.301672
1973427.571672
1973461.601672
1973468.221672
1974053.291673
1974173.601673
1974205.891673
1974215.551673
1974425.981673
1974796.531673
1975437.531674
1975616.091674
1976012.461675
1976156.201675
1976164.861675
1976173.701675
1976231.821675
1976808.051675
1976814.791675
1976822.311675
1977100.221676
1977111.171676
1977629.921676
1977701.011676
1977799.661676
1977816.421676
1978098.511677
1978109.411677
1978283.841677
1978757.321677
1978778.961677
1978810.241677
1979137.711677
1979417.821678
1979544.511678
1979747.251678
1979768.601678
1980039.221678
1980273.381679
1980591.851679
1981177.161679
1982264.001680
1983135.031681
1983140.681681
1983231.691681
1983346.061681
1983626.531682
1984032.381682
1984565.141683
1985470.811683
1985955.071684
1985999.191684
1986519.261684
1986702.881685
1987133.571685
1987645.381685
1987899.611686
1988785.141686
1989044.971687
1989152.861687
1989411.711687
1989426.521687
1989622.211687
1989932.301688
1990377.391688
1990400.761688
1990527.471688
1990582.711688
1990598.151688
1990633.701688
1990753.011688
1990871.771688
1991255.931689
1991337.591689
1991616.171689
1991695.671689
1992414.481690
1992621.831690
1992628.891690
1992655.221690
1992735.381690
1992859.651690
1993258.221691
1994244.581692
1994278.591692
1994878.441692
1995035.161692
1995220.551692
1995228.031692
1995237.351692
1995619.711693
1995706.361693
1995975.381693
1996031.541693
1996248.691693
1996304.941693
1996633.371694
1996755.331694
1997025.451694
1997160.151694
1998222.821695
1998230.711695
1999615.121697
2000148.891697
2000180.491697
2000348.251697
2000426.181697
2000794.921698
2000879.241698
2001697.041698
2001976.641699
2001983.281699
2001994.181699
2002423.701699
2002862.871700
2002925.381700
2003258.451700
2003471.801700
2003571.841700
2003938.131701
2004077.051701
2004128.341701
2005132.191702
2005150.071702
2005160.561702
2005178.431702
2005384.871702
2005388.611702
2006004.801703
2006179.301703
2006484.811703
2006681.671703
2006732.511703
2007184.861704
2007199.861704
2007954.921704
2008059.141704
2008258.271705
2008433.931705
2009148.991705
2009156.981705
2009169.311705
2009240.581706
2010110.391706
2010639.621707
2010968.851707
2010974.951707
2011275.501707
2011519.641708
2012062.131708
2012690.561709
2012739.051709
2013051.211709
2013109.211709
2013149.911709
2013767.171710
2014070.471710
2014525.061710
2014945.231711
2015448.521711
2015735.981712
2015772.611712
2015854.591712
2016223.881712
2016355.771712
2016922.951713
2016929.211713
2017226.151713
2017875.271714
2018196.241714
2018206.961714
2018322.171714
2018635.791714
2018813.901714
2019027.771715
2019089.451715
2020088.651716
2020525.101716
2020751.471716
2020985.271716
2021399.581717
2021522.011717
2021773.761717
2022115.431718
2022797.751718
2022836.181718
2023331.551719
2023424.841719
2023471.671719
2023628.291719
2023764.071719
2023959.621719
2024317.701720
2024664.481720
2025942.791721
2026019.881721
2026726.131722
2027034.811722
2027041.111722
2027172.321722
2027466.241722
2027526.021723
2028109.911723
2029049.021724
2029404.071724
2029410.991724
2029469.301724
2029867.271725
2030048.631725
2030293.671725
2030639.741725
2030976.171726
2031407.141726
2031510.961726
2031634.161726
2031908.881727
2032072.191727
2032194.241727
2032627.391727
2032681.171727
2032820.101727
2033059.221728
2033091.721728
2033118.851728
2033396.841728
2034025.971729
2034404.281729
2035392.591730
2035958.901730
2036531.281731
2036898.931731
2037833.001732
2039758.641734
2039788.851734
2040055.971734
2040065.101734
2040095.481734
2040112.501734
2040132.451734
2040141.961734
2040777.661735
2040785.501735
2041280.161735
2041393.981735
2041470.611736
2041613.361736
2041679.991736
2041719.921736
2041997.221736
2042402.471736
2042520.751737
2042531.521737
2042772.701737
2043253.791737
2043931.291738
2044127.801738
2044134.301738
2044248.191738
2044380.521738
2044552.761738
2044673.621739
2044732.811739
2044857.741739
2045663.611739
2045675.101739
2045740.541740
2046738.211740
2047060.721741
2047646.941741
2047652.661741
2047689.311741
2047727.141741
2048706.261742
2048810.081742
2049387.401743
2049669.591743
2049879.781743
2050098.421744
2050265.771744
2050395.701744
2050935.121744
2050941.741744
2051034.491744
2051440.771745
2052121.341745
2052132.221745
2052161.711745
2052715.341746
2052757.511746
2052798.031746
2053075.101746
2053409.941747
2053481.801747
2053624.621747
2053630.981747
2053721.951747
2053879.581747
2053913.741747
2053933.841747
2054154.071747
2054481.481748
2054552.541748
2054776.921748
2055001.691748
2055010.831748
2055072.811748
2055788.161749
2055881.381749
2055975.331749
2056118.481749
2056165.621749
2056226.321749
2056736.411750
2057199.161750
2058399.501751
2058548.821751
2058614.491752
2058990.201752
2059602.181752
2059731.531753
2059906.611753
2060018.501753
2060035.221753
2060242.371753
2060448.081753
2060513.411753
2060809.731754
2061094.491754
2061436.591754
2061621.511754
2061865.431755
2062455.151755
2062627.341755
2062988.601756
2063167.701756
2063543.221756
2063894.171756
2064094.571757
2064119.241757
2064197.791757
2065406.321758
2065427.111758
2065461.951758
2065482.571758
2065532.331758
2065776.951758
2066549.521759
2066872.881759
2067019.481759
2067024.671759
2067134.041759
2067585.311760
2067682.091760
2067837.101760
2068378.631761
2068777.071761
2068937.341761
2069078.531761
2069647.021762
2069894.041762
2070410.091762
2070718.741763
2070739.681763
2070999.861763
2071742.491764
2071842.231764
2072826.141765
2072837.621765
2072889.451765
2073518.061765
2073542.591765
2073599.541765
2073665.891766
2074151.411766
2074168.861766
2074253.851766
2074326.571766
2074920.211767
2075232.221767
2075628.651767
2075724.821767
2075923.501768
2076597.331768
2076750.821768
2076877.171769
2076986.471769
2076998.831769
2077122.771769
2077273.751769
2077579.991769
2078081.351770
2078657.791770
2078671.361770
2078690.291770
2078731.861770
2079193.081771
2079202.821771
2079682.121771
2079992.211771
2080000.251771
2080018.051771
2080095.251772
2080696.221772
2080750.421772
2080758.231772
2081503.771773
2081774.031773
2082057.071773
2082518.921774
2082663.761774
2083734.351775
2083967.491775
2084261.911775
2084267.481775
2084974.701776
2085023.741776
2085240.191776
2085287.641776
2085556.801777
2086600.181778
2086706.291778
2086713.801778
2086827.481778
2087139.951778
2087207.851778
2087361.351778
2087511.761778
2087759.291779
2088615.551779
2088972.561780
2088981.401780
2089169.541780
2089792.421781
2089930.581781
2089973.581781
2090426.971781
2090456.951781
2091279.691782
2091353.711782
2091415.241782
2091461.031782
2091540.451782
2091820.581782
2091980.881783
2092157.371783
2092972.941784
2092980.321784
2093163.961784
2093233.021784
2093312.121784
2093930.101784
2094088.091785
2094094.251785
2094295.601785
2094334.001785
2094783.761785
2094810.551785
2094868.961785
2095080.741785
2095529.611786
2095821.861786
2095915.611786
2096633.981787
2097116.031787
2097134.531787
2097673.791776
2097782.501773
2098125.661766
2098416.791759
2099023.241746
2099245.371741
2099697.731730
2099708.361730
2100099.501722
2100435.271714
2100708.511708
2101200.811697
2101317.771694
2101520.131690
2101587.801688
2101835.901683
2102054.871678
2102536.831667
2102918.011659
2102963.381658
2103116.631654
2103254.331651
2103559.931644
2103784.421639
2104037.251633
2104534.351622
2105187.731608
2105268.121606
2106241.611584
2106304.621583
2106697.331574
2106760.251573
2107078.011566
2107200.211563
2107205.041563
2107601.191554
2107678.711552
2107885.311547
2107892.651547
2107913.671547
2108569.731532
2109097.291520
2109401.841514
2109415.141513
2109578.051510
2109780.521505
2109843.721504
2109851.691504
2110020.611500
2110271.841494
2110293.761494
2110335.131493
2110559.511488
2110650.841486
2110810.761482
2112829.781437
2113233.861428
2113356.751425
2113597.081420
2113784.331416
2113809.921415
2113850.991414
2113862.541414
2113958.011412
2113964.101412
2114333.241403
2114345.161403
2114736.431394
2115222.071383
2115545.831376
2116069.811365
2116089.261364
2116134.211363
2116186.201362
2116307.791359
2116608.121353
2116751.601349
2116759.551349
2116915.571346
2117053.531343
2117069.411342
2117590.971331
2118305.471315
2118541.651309
2118911.351301
2119306.101292
2120209.231272
2120577.891264
2120601.461263
2120807.601259
2120832.581258
2120879.381257
2121263.731248
2121342.201247
2121526.861243
2121682.691239
2121721.061238
2122688.331217
2122698.251216
2122877.991212
2122931.561211
2123100.741207
2123227.901205
2123780.311192
2123842.281191
2124126.921184
2124334.041180
2124686.701172
2124732.651171
2125148.061162
2125514.821153
2125520.601153
2126639.351128
2126997.611120
2127384.191112
2128090.661096
2128097.401096
2128762.531081
2129916.421055
2130192.291049
2131600.431017
2131867.401011
2132052.641007
2132069.641007
2132249.141003
2132361.951000
2132422.740999
2133518.230975
2133879.000966
2134040.660963
2134074.040962
2134273.840958
2134280.790958
2134416.610954
2134673.410949
2134781.260946
2136461.820909
2136917.200899
2137247.510891
2137472.190886
2138595.270861
2138609.430861
2138881.240855
2139077.100850
2139139.190849
2139323.680845
2139333.700845
2139560.030840
2139928.920831
2140759.760813
2141306.790800
2141753.250790
2142083.030783
2142175.960781
2142796.820767
2143353.060755
2143900.010742
2145217.470713
2145223.920713
2145755.860701
2146025.910695
2146051.380694
2146352.580688
2146368.910687
2146412.890686
2146519.290684
2146524.340684
2146710.330680
2146891.910676
2147004.320673
2147080.500671
2147294.030667
2147319.290666
2147505.740662
2147549.840661
2147871.640654
2147961.790652
2147970.980652
2148420.460641
2148546.240639
2149113.190626
2149446.480619
2149491.090618
2149712.730613
2149965.920607
2150152.350603
2150323.710599
2150329.450599
2150804.980588
2150839.400587
2151020.930583
2151030.160583
2151133.320581
2151963.070562
2152024.610561
2152340.500554
2152417.550552
2152427.290552
2152991.560539
2153513.380528
2154772.150499
2154984.970495
2155107.590492
2155573.950482
2155703.260479
2155710.980479
2155949.120473
2157167.070446
2157182.860446
2157427.830440
2157444.330440
2157463.740439
2157475.820439
2157592.030436
2157726.340433
2157785.530432
2158347.300420
2158675.140412
2158944.100406
2160264.200377
2160632.650368
2160803.400365
2161168.760357
2161419.990351
2161580.970347
2161864.200341
2161932.090339
2162968.330316
2163348.810308
2163361.010308
2163519.570304
2164154.900290
2164922.630273
2165151.860267
2166384.300240
2166469.270238
2166621.070235
2166626.490235
2166636.500234
2166875.320229
2167234.090221
2167868.750207
2167897.490206
2168307.690197
2168965.660182
2169412.250172
2169418.840172
2169540.590169
2169847.970163
2170770.330142
2172042.650113
2172049.430113
2172243.630109
2172521.370103
2173124.240089
2173355.450084
2173361.790084
2173385.870083
2173642.720078
2173673.230077
2173964.260071
2174218.980065
2174225.580065
2174254.940064
2174507.640058
2174513.210058
2174986.180048
2175189.030043
2175485.440037
2175892.390027
2176009.790025
2176479.460014
2176494.320014
2177332.379995
2177338.289995
2177374.689994
2177772.809985
2177979.789981
2179134.979955
2179141.669955
2179250.799952
2180008.509935
2180065.519934
2180311.859929
2180964.639914
2181227.549908
2181381.559905
2182028.149890
2182084.489889
2182150.979888
2182156.589887
2182559.509878
2182574.729878
2182915.069870
2183029.639868
2183059.089867
2184046.129845
2184116.939844
2184876.839827
2184892.489826
2185032.459823
2185055.609823
2185542.789812
2185905.779804
2186194.819797
2186200.629797
2186327.819794
2186860.539782
2186952.809780
2187031.059778
2187396.159770
2188556.099744
2188672.479742
2189012.919734
2189019.069734
2189028.249734
2189734.919718
2190291.759706
2190705.569696
2191023.859689
2191044.569689
2191671.409675
2191677.169675
2191795.489672
2191859.359671
2191902.979670
2192023.389667
2192161.779664
2192618.199654
2192634.079653
2192886.979648
2193385.119636
2193504.399634
2194124.339620
2194184.249619
2194245.599617
2194254.889617
2194510.649611
2195589.379587
2195599.639587
2195868.949581
2195875.239581
2196170.349574
2196246.809572
2196573.559565
2196905.219558
2196955.699557
2196970.439556
2197081.469554
2197406.609547
2197557.539543
2197563.849543
2197965.679534
2197979.529534
2198522.809522
2198561.089521
2198577.569520
2199044.199510
2199516.759499
2199945.489490
2199953.889490
2200104.739486
2200115.929486
2200591.899475
2201090.399464
2201217.009461
2201285.519460
2201344.799459
2201980.559444
2202403.289435
2202514.049432
2202578.809431
2203130.709419
2204131.189396
2204141.559396
2204157.559396
2204164.089395
2204313.139392
2205114.989374
2205128.849374
2205142.349374
2205561.509364
2205568.039364
2205795.779359
2206221.079350
2206264.679349
2206376.359346
2206989.759332
2207030.339331
2207369.729324
2208277.229304
2208285.329303
2209340.389280
2209938.999266
2210171.869261
2210869.649246
2211007.609243
2211028.699242
2211040.379242
2211108.999240
2211144.909239
2211310.889236
2211925.729222
2212620.659206
2212788.659203
2212794.679203
2212816.269202
2213012.519198
2213549.769186
2213558.359186
2213565.519185
2213666.179183
2213748.279181
2214025.269175
2214592.919162
2215361.259145
2215839.459135
2215974.169132
2216139.349128
2216460.759121
2216635.749117
2217073.019107
2217756.249092
2217807.419091
2217935.139088
2218061.529085
2218470.799076
2218726.179070
2218750.249069
2218874.819067
2219168.659060
2219267.779058
2219317.909057
2220017.759041
2220222.089037
2220467.019031
2220727.829025
2220925.179021
2221444.659009
2221467.769009
2221545.619007
2221914.918999
2222413.958988
2222839.778978
2222892.908977
2224314.858945
2224594.208939
2224627.408938
2225221.928925
2225240.118924
2225248.248924
2225707.598914
2225888.658910
2226138.838904
2226157.508904
2226666.828893
2226673.178892
2226733.268891
2226793.348890
2227055.568884
2227306.238878
2227519.328873
2227784.428868
2228045.518862
2228149.908859
2228302.308856
2228411.118854
2228435.168853
2228626.458849
2228631.918849
2228809.948845
2228866.208843
2229604.788827
2230034.358817
2230040.878817
2230325.628811
2230337.418810
2230592.298805
2230847.288799
2230852.058799
2231171.098792
2231279.078789
2231835.328777
2232362.138765
2232454.508763
2232581.318760
2233102.878749
2233455.838741
2233605.718737
2233627.938737
2233637.158737
2233743.958734
2233826.018732
2233987.298729
2234760.358712
2234766.058711
2235436.128697
2235475.458696
2235559.178694
2235652.878692
2235769.478689
2235794.178689
2236039.888683
2236094.008682
2236146.598681
2236155.848680
2236972.648662
2237046.458661
2237057.688660
2237337.128654
2237816.518643
2237990.308639
2238150.248636
2238774.298622
2238972.538617
2239260.618611
2239476.098606
2239738.908600
2240246.568589
2240316.458587
2240831.878576
2241204.108568
2241322.308565
2241344.468564
2241492.828561
2241678.378557
2241734.178556
2241891.098552
2242147.088547
2242164.048546
2242606.058536
2243073.028526
2243098.088525
2243388.498519
2243961.288506
2244036.638504
2244155.838502
2244272.518499
2244279.228499
2244299.738498
2244492.038494
2244498.078494
2244580.528492
2245409.078474
2245679.068468
2245860.008464
2246010.048460
2246605.408447
2246814.078442
2247116.978435
2247151.398435
2248221.498411
2249579.598380
2249713.898377
2249908.218373
2249916.268373
2249930.118373
2250008.508371
2250017.758371
2250071.468369
2250227.308366
2250354.798363
2250816.498353
2251082.698347
2251404.028340
2251707.338333
2251908.658328
2251973.268327
2252240.328321
2252520.598315
2253084.888302
2253134.888301
2253515.888292
2253648.638289
2254126.398279
2254507.408270
2254992.688259
2255473.758249
2255624.648245
2255819.168241
2255956.398238
2255987.028237
2256315.518230
2256736.128220
2256897.188217
2257093.338212
2257299.478208
2257340.848207
2257622.558201
2257708.298199
2257901.988194
2257982.018193
2258311.038185
2258732.588176
2258739.058176
2258931.758171
2258947.238171
2259132.198167
2259325.248163
2259332.598162
2259491.608159
2259811.158152
2260453.248137
2260888.578128
2260939.228126
2262084.968101
2262591.838090
2262601.128089
2262632.038089
2262676.918088
2263241.438075
2263386.978072
2263907.678060
2264041.508057
2264326.198051
2264406.178049
2264532.288046
2264668.328043
2264808.708040
2264836.498039
2264841.558039
2264876.468038
2265349.688028
2265771.898018
2265993.118014
2266137.668010
2266260.418008
2266368.298005
2267462.497981
2267630.297977
2268386.617960
2268546.477956
2268575.147956
2268998.047946
2269525.747935
2269533.157934
2269634.707932
2269706.227931
2271013.787901
2271240.517896
2271589.417888
2272216.697874
2272223.817874
2272420.877870
2272437.617869
2273034.977856
2273516.587845
2273526.907845
2273811.197839
2274613.207821
2274672.407820
2274691.727819
2274703.977819
2274783.387817
2274981.227813
2275148.447809
2275258.747806
2275384.107804
2275721.647796
2275922.707792
2276131.547787
2276367.147782
2276389.277781
2276503.977779
2277064.137766
2277407.727758
2277423.557758
2277654.027753
2277795.767750
2277807.647749
2277858.477748
2278550.857733
2278669.917730
2279109.437720
2279451.247713
2279508.047711
2279672.507708
2280096.967698
2280451.577690
2280582.467687
2280840.767682
2281024.267678
2281068.927677
2281123.177675
2281224.407673
2281399.587669
2281519.967666
2281556.537666
2281937.597657
2282428.097646
2282858.527637
2283031.707633
2283323.127626
2283394.617625
2283659.237619
2283808.217615
2284065.207610
2284078.647609
2284389.617602
2284558.407599
2284564.467598
2285443.327579
2285450.847579
2286117.547564
2286505.707555
2286722.827550
2286998.867544
2287179.847540
2287292.617537
2287299.027537
2287422.587535
2287632.467530
2288162.767518
2288460.477511
2288495.487511
2288502.477510
2288542.997509
2290002.787477
2290210.097472
2290408.647468
2290414.257468
2290575.757464
2290931.767456
2291210.837450
2291215.247450
2291262.267449
2291405.807445
2291414.677445
2291436.657445
2291644.207440
2292005.147432
2292626.047418
2292633.017418
2292955.327411
2292960.497411
2292990.397410
2294225.157382
2294680.537372
2294799.757370
2295042.967364
2295586.567352
2295597.267352
2295831.467347
2296045.837342
2296338.187335
2296344.777335
2296550.147331
2297239.187315
2297248.177315
2297621.917307
2297937.857299
2298488.517287
2298654.707283
2299303.147269
2299340.687268
2299991.657254
2300395.357245
2300475.157243
2300603.957240
2300791.567236
2300800.587235
2301065.097230
2301071.437229
2301333.537224
2301528.377219
2301953.967210
2302264.137203
2302271.127203
2303169.207183
2303670.887171
2303685.577171
2303730.827170
2303894.717166
2304386.977155
2304393.967155
2304400.667155
2304684.847149
2304716.197148
2305063.687140
2305240.987136
2305380.687133
2305655.547127
2305676.487127
2306491.297108
2306762.847102
2306991.117097
2307319.607090
2307328.097090
2307407.837088
2307637.857083
2307778.817080
2308612.797061
2308963.467053
2309149.327049
2310243.967024
2310248.937024
2310257.487024
2310791.667012
2311040.537007
2311341.157000
2311987.836985
2312418.126976
2312582.726972
2313197.096958
2314479.286930
2314764.256923
2314818.496922
2315611.136904
2315876.496899
2316100.666894
2316136.676893
2316482.426885
2316779.546878
2317155.576870
2317267.736867
2317508.536862
2317632.806859
2317754.506857
2319080.756827
2319409.466820
2319457.286818
2320594.266793
2320889.816786
2321277.896778
2321433.716774
2321822.486766
2322035.556761
2323091.716737
2323486.276728
2324025.696716
2324632.786703
2325113.786692
2325731.356678
2325833.506676
2325897.146675
2326313.666665
2326840.766653
2326881.946653
2327070.876648
2327631.566636
2328707.126612
2328773.236610
2329197.976601
2329763.536588
2329789.036588
2329794.256587
2329858.826586
2330230.166578
2330306.876576
2330324.106576
2330349.216575
2330466.926572
2330601.656569
2331236.066555
2331242.476555
2331307.656554
2331632.766546
2332094.166536
2332507.766527
2332629.466524
2332742.426522
2332757.336521
2333085.176514
2333228.806511
2333337.656508
2333566.236503
2334073.076492
2334544.426481
2335538.896459
2336105.386446
2336350.396441
2336369.036440
2336392.786440
2337977.766405
2338054.756403
2338066.676403
2339012.956381
2339154.836378
2340142.416356
2340362.686351
2340781.086342
2341114.796334
2341504.596326
2341514.316325
2342494.706304
2342932.496294
2342938.016294
2342943.546294
2343402.496283
2343590.956279
2344359.156262
2344742.966253
2344974.216248
2345135.886245
2345278.426241
2345996.756225
2346012.396225
2346192.846221
2346581.426212
2346903.766205
2347384.096194
2347409.916194
2347737.496186
2347776.206186
2348177.506177
2349717.936142
2350351.896128
2350757.686119
2350800.676118
2350814.026118
2352028.406090
2352263.236085
2352967.306069
2353506.226057
2353539.966057
2353951.366047
2354370.976038
2354719.776030
2354895.146026
2355134.226021
2355830.436005
2356060.206000
2356461.425991
2356581.045989
2356596.125988
2356774.795984
2356782.925984
2356791.725984
2357539.035967
2357553.085967
2357824.885961
2358188.595953
2358195.525953
2358482.215946
2358857.615938
2358910.385937
2359197.525930
2359555.895922
2360126.845909
2360286.425906
2360509.295901
2361135.275887
2361343.525882
2361400.045881
2361764.315873
2361782.145872
2362040.205867
2362451.025858
2362545.095855
2362780.135850
2363080.975843
2364113.835820
2364760.375806
2365008.785800
2365143.085797
2365231.275795
2365268.645795
2365699.535785
2365720.285784
2365944.865779
2366161.625775
2366311.585771
2366318.945771
2366365.295770
2366785.335761
2367129.115753
2367511.405744
2367952.645735
2368390.905725
2368820.145715
2368955.525712
2369099.225709
2369455.065701
2369688.865696
2370245.395683
2370615.785675
2370842.315670
2370848.025670
2370854.475670
2370890.875669
2371151.865663
2371281.945660
2371290.355660
2371582.365653
2371990.995644
2372730.375628
2372736.765628
2372823.355626
2372848.895625
2373188.685617
2373516.875610
2373938.245601
2374377.255591
2374396.675590
2374420.925590
2374434.175590
2375603.645564
2376014.415554
2376229.885550
2377108.485530
2377500.195521
2377555.445520
2377599.895519
2377735.475516
2377965.765511
2378009.255510
2378213.755505
2378220.045505
2378291.625503
2378547.275498
2379725.575471
2379780.465470
2380004.285465
2380369.975457
2380569.755453
2380791.305448
2380966.095444
2381142.905440
2382005.865420
2382547.545408
2382581.005408
2382636.115406
2382640.635406
2382906.595400
2384157.495372
2384162.765372
2384399.405367
2384583.115363
2384811.605358
2385000.665353
2385006.575353
2386189.285327
2386348.955323
2386554.385319
2386736.995315
2388092.125284
2388098.325284
2388151.935283
2388159.735283
2388368.805278
2389349.775256
2390115.695239
2390142.535239
2390577.895229
2390613.535228
2390812.275224
2391881.735200
2391889.505199
2391894.775199
2392781.405180
2392787.325179
2393195.015170
2394658.325138
2394726.945136
2395183.145126
2395188.515126
2395537.555118
2395674.145115
2395939.255109
2396252.865102
2396534.525096
2397102.635083
2397323.325078
2398000.965063
2398088.525061
2398188.425059
2398272.145057
2398280.225057
2399038.805040
2399115.025038
2399748.575024
2400240.625013
2400272.365012
2400292.135012
2400529.875006
2400810.345000
2401194.984992
2401347.394988
2401617.084982
2401770.674979
2401794.304978
2402199.994969
2403552.114939
2403580.304938
2404503.864918
2404564.954916
2405090.714904
2405328.924899
2406157.794881
2406334.044877
2406430.534874
2407023.744861
2407888.304842
2407922.354841
2407929.754841
2407947.154841
2408142.254836
2408149.114836
2408215.014835
2408249.294834
2408663.044825
2409147.614814
2409333.224810
2409924.234796
2409931.344796
2410619.974781
2410917.054774
2410950.514773
2411066.244771
2411318.904765
2411597.944759
2412463.674740
2412549.534738
2412770.954733
2412911.224730
2413286.084721
2413629.084714
2413769.454710
2414301.134699
2414565.114693
2414740.124689
2415074.534681
2415141.454680
2415504.394672
2415683.654668
2415983.994661
2416068.864659
2416560.994648
2416622.664647
2417184.964634
2417253.284633
2417612.534625
2417897.374618
2418143.994613
2418321.604609
2418420.234606
2418503.904605
2418635.914602
2418652.854601
2418666.354601
2418681.714601
2419395.944585
2419519.984582
2420180.164567
2420187.184567
2420201.694567
2420830.284553
2421885.894529
2421906.744529
2421914.564528
2422110.734524
2422408.054517
2422713.094511
2423403.884495
2423680.054489
2423765.154487
2424075.514480
2424939.654461
2425585.354446
2426434.834427
2427658.934400
2427890.534395
2428692.624377
2429397.654361
2429968.314348
2430139.794345
2430154.594344
2430161.024344
2430786.064330
2431032.884325
2432244.614297
2432686.324288
2432936.414282
2433488.514270
2433600.814267
2433804.014263
2433969.844259
2434147.954255
2434274.524252
2434350.394250
2434577.324245
2434690.964243
2434771.064241
2435743.114219
2435761.674219
2435884.814216
2436707.594198
2436815.884195
2436838.124195
2437183.964187
2437480.344180
2437868.144172
2438142.324166
2438869.944149
2438907.564149
2438971.994147
2438983.684147
2439377.894138
2439975.864125
2440027.824124
2440579.104111
2440784.344107
2440914.424104
2441043.334101
2441505.964090
2441592.704089
2441676.064087
2441923.624081
2442683.604064
2442799.274062
2442982.584057
2443173.434053
2443296.304050
2443453.584047
2444054.584034
2444060.874033
2444365.504027
2445031.014012
[truncated: 6,336,761 more chars]
