# Supplementary material for: Reconstructing neuronal circuitry from parallel spike trains
Source: Nat Commun. 2019 Oct 2;10:4468. doi: 10.1038/s41467-019-12225-2 (PMC6775109; doi:10.1038/s41467-019-12225-2)
Supplement: Supplementary file 4 — Source Data [file 41467_2019_12225_MOESM4_ESM.zip › js/samp/4.txt]

1079.919986 1208.939986 2394.209986 2402.769986 2410.779986 2464.349986 3445.049986 3475.179986 4793.759986 4856.849986 6098.659986 7491.009986 7496.489986 7658.499986 8182.009986 9819.849986 11502.709987 12214.379987 12335.969987 12498.949987 13209.089987 13404.469987 14092.009987 14102.599987 14384.019987 14557.579987 14965.229987 15048.509987 15674.309987 15920.399987 16535.699987 16611.699987 16806.969987 19738.199986 19756.979986 19887.299986 20038.449986 20046.289986 21312.719986 22381.459986 22736.389986 23465.149985 24199.719985 24823.079985 25933.029985 26749.959985 27484.309985 27610.829985 28000.869985 28263.169985 29501.319985 29652.629984 30210.539984 30220.859984 30415.389984 30566.769984 31082.899984 31335.069984 31357.889984 32421.789984 32598.549984 33970.259984 34215.869984 34303.989984 34948.399984 35223.089984 35540.899985 35595.249985 36187.649985 36447.429985 37592.739985 38233.739985 38355.619985 38482.249985 39211.829985 39547.859985 39652.349985 40086.729985 41566.719986 43341.499986 44187.949986 44341.809986 44609.629986 44752.379986 45860.859987 47629.939987 47982.839987 48127.979987 49358.849987 49382.429987 49877.619987 50169.579988 50503.739988 50812.689988 50962.949988 51761.649988 52191.999988 52803.159988 52836.269988 53067.099988 53431.699988 53821.079988 53923.669988 54644.409988 54888.489989 56259.619989 57897.739989 59415.279989 60937.579990 61107.639990 61215.089990 62205.989990 62344.009990 62672.889990 63405.229990 65194.299991 66612.169990 67211.009990 68599.979989 68676.949989 68779.549989 69112.199989 69141.489989 69286.779989 71148.639988 71546.509988 71768.279987 73422.399987 73600.589986 74390.239986 75494.189985 75563.839985 76708.449985 77089.749985 77789.139984 77945.469984 80104.299983 80559.419983 80633.609983 81765.709982 83239.759981 83763.199981 83947.889981 83957.679981 84111.709981 85014.299980 86308.679980 86828.439980 87110.449979 87728.419979 90210.179978 91481.499977 92048.229977 94130.939976 94217.669976 94530.109975 94838.719975 95122.659975 95608.549975 95614.929975 95627.229975 96533.029974 96928.669974 97278.779974 97667.579974 97796.799974 98098.949974 98172.999974 99501.259973 100091.249973 100243.919972 100694.929972 100709.509972 101100.119972 101348.849972 101372.959972 103227.799971 104502.849970 105289.959970 105421.619970 105952.399970 106972.499969 107051.079969 107258.659969 108128.019968 108495.059968 108613.309968 108951.109968 109107.039968 109907.879967 110545.939967 112078.809966 112200.369966 113941.029965 114375.769965 114451.629965 115558.149964 116160.369964 116482.289964 116701.129964 117077.939964 118569.859963 118762.089963 119300.069963 119309.209963 120312.049962 123097.129961 123337.699960 123539.219960 123967.149960 124670.679960 125340.889959 126070.939959 126653.469959 128262.319958 128270.249958 128702.699958 129329.969957 130008.669957 130022.419957 130329.889957 131373.589957 131844.509957 132525.759958 132613.629958 133558.319959 134192.599959 134886.999960 135163.199960 136607.569961 137316.089962 137676.889962 138528.919963 138960.719964 139838.819965 140301.839965 141033.979966 141076.499966 141945.579966 142051.099967 142240.569967 142660.849967 142998.419967 143647.219968 143700.239968 143764.619968 146159.099970 146255.689970 146918.559971 147437.299972 147832.069972 148680.519973 149488.619973 149843.789974 149880.629974 150843.739975 151402.739975 151413.729975 151718.169976 151999.499976 153400.159977 153452.109977 154313.639978 154710.939978 155648.189979 156536.909980 157077.289981 157604.669981 158710.849982 160011.979983 162012.329985 162530.239986 162678.219986 163089.159986 163961.969987 164581.609988 164741.559988 165493.969988 165511.239988 165778.339989 166163.679989 166409.879989 166739.129990 167748.039990 168691.069991 169927.649993 170042.419993 170504.739993 170558.489993 171843.809994 172382.649995 173303.829996 173618.669996 174093.289996 175410.339998 175929.469998 176185.719998 176728.789999 176901.799999 177047.019999 177142.519999 177547.070000 178397.890000 178885.430001 179004.120001 179615.300002 179835.070002 180210.790002 180234.360002 180861.750003 181528.580003 181921.760004 182025.450004 183443.800005 183787.660005 183851.390005 184031.810006 184220.630006 187479.200009 188716.900010 188860.050010 189386.240011 190276.290011 190367.130012 191343.590012 191786.120013 192488.780014 192496.860014 193527.040015 193734.070015 194951.150016 195123.990016 195255.610016 195989.740017 196078.170017 197016.140018 197368.860018 197540.680018 198502.910019 198853.850019 200363.640021 201468.340022 201483.130022 201627.000022 202471.680023 202846.630023 203973.660024 204575.830025 205758.370026 206057.640026 206689.460027 206722.210027 206953.670027 207075.350027 207173.670027 208124.530028 209481.350029 209495.740029 210242.450030 211682.470031 211868.830032 211888.710032 212217.270032 212239.230032 212463.070032 214765.370034 215007.640035 215418.980035 218259.300038 219487.690039 221333.350040 221448.950041 221633.440041 222074.730041 222097.460041 222464.050041 222601.040042 223128.590042 223510.180042 224147.260043 224558.530043 225589.330044 227248.320046 227351.050046 227589.920046 228536.700047 228767.000047 228954.720048 229944.980048 229963.920048 230049.380049 231110.300050 231373.080050 231729.910050 232127.740050 233113.710051 233187.120051 233452.290052 233467.650052 233683.210052 234040.600052 234527.220053 234810.730053 235165.530053 235173.010053 235571.780054 235747.010054 236907.040055 237487.810055 237877.640056 238134.710056 238868.330057 239106.240057 241685.480059 241841.060060 241997.920060 242010.900060 242299.660060 244046.220062 244290.620062 244464.500062 244593.400062 245279.460063 246111.100063 246677.740064 247487.140065 248021.520065 248180.300065 248649.300066 249078.510066 249095.360066 251588.820069 253855.390071 254535.360071 254962.020072 255298.810072 255404.980072 256217.800073 257282.830074 257988.740075 258266.120075 258695.410075 259848.370076 260426.330077 260431.780077 261100.070077 261607.110078 263012.420079 264869.110081 264883.240081 265765.420082 266395.030082 267477.090083 267956.960084 268759.210085 268956.870085 269371.450085 271541.580087 272167.600088 272629.320088 273237.970089 274865.520090 275007.010090 275235.630091 275777.500091 276033.260091 277504.980093 277949.160093 278609.850094 279460.810095 280696.100096 281026.870096 281384.110096 281976.290097 283385.560098 283836.270099 284783.170099 285413.670100 286219.020101 287108.960102 287245.780102 287283.710102 287295.530102 288266.960103 288435.750103 288589.040103 290708.640105 290961.460105 291788.140106 292248.230106 292254.860106 292260.670106 292268.030106 292591.010107 293427.470108 293478.980108 294827.390109 294909.110109 295503.200109 295629.790110 296007.890110 296406.960110 297026.830111 301490.140115 302309.590116 302320.860116 302560.020116 302965.230116 303813.500117 303961.730117 304975.550118 305104.690118 305110.210118 305455.890119 306296.480120 307155.670120 307673.910121 307909.210121 308821.490122 310917.450124 311230.860124 311426.050124 311608.700124 311718.560125 312042.320125 312505.900125 314537.400127 314543.450127 315730.930128 316269.510129 316557.650129 317506.490130 318036.020130 318334.320131 318507.670131 319965.140132 319974.620132 320384.630133 320394.630133 320681.230133 320763.150133 323694.320136 323705.370136 324006.330136 325589.910138 325817.310138 326109.600138 326147.070138 328489.290140 329122.400141 330001.440142 331717.410143 332768.720144 336530.490148 336799.070148 336884.860148 336991.510148 337571.220149 337779.940149 337913.340149 338611.090150 338821.800150 339414.090150 339566.300151 340303.840151 340921.450152 341056.200152 341463.490152 341765.320153 343264.700154 343635.570154 343926.340155 344933.430156 345345.630156 346094.030157 346313.250157 346906.320157 347532.710158 347664.010158 348132.530158 348713.350159 350184.020160 350889.800161 351026.900161 351488.270162 351672.830162 352096.700162 352951.530163 353432.180163 354088.160164 354239.440164 354265.040164 355030.450165 355275.080165 355635.660165 355810.730166 356193.350166 359683.720169 359915.630169 360878.530170 362149.790172 362993.490172 363050.040172 363684.020173 364453.110174 366282.220175 367084.580176 368234.390177 368241.750177 370337.590179 371064.610180 371340.970180 371930.660181 372169.640181 372947.880182 373950.450183 374354.860183 374749.840183 375230.260184 375850.900184 377384.270186 377527.120186 379475.340188 379681.910188 381768.470190 384279.950192 384889.070193 387181.380195 387756.030195 388818.080196 388879.920196 390086.780198 391565.080199 391967.750199 392089.220199 392478.130200 393089.410200 393196.820200 393931.850201 394110.770201 394541.390202 395462.570203 395744.540203 396857.950204 397689.210205 397835.390205 397988.550205 399027.430206 399055.390206 399133.490206 400815.870208 401460.370208 402157.370209 402923.660210 404060.410211 404266.040211 404562.490211 404631.300211 405062.390212 409299.250215 409988.640216 411320.150217 411336.620217 411532.750218 412154.950218 412373.440218 412645.880219 413218.130219 414445.880220 414749.530221 415554.730221 415810.650222 415898.160222 415913.640222 416745.690222 418520.570224 418994.770224 419054.610225 419445.200225 420040.700225 420312.590226 420614.800226 420674.630226 421151.780226 421417.700227 422350.240228 423499.360229 423519.950229 425877.840231 426691.200232 427624.850233 427642.210233 427784.100233 427927.010233 428708.030234 429943.810235 430177.510235 430249.280235 430278.970235 431237.010236 431337.210236 431800.730236 435002.940239 435099.780239 435488.270240 435910.780240 436086.450240 438379.400243 440055.210244 441510.210245 442871.550247 445036.130249 445537.990249 445994.360250 446608.600250 447620.510251 447912.030251 448908.190252 449092.950253 449636.530253 449932.780253 450136.660253 451366.950255 451526.510255 452245.890255 453218.500256 453443.630257 453770.540257 453782.570257 456426.450259 456968.430260 457716.960261 457974.480261 459354.510262 460343.050263 460485.560263 462099.540265 462350.530265 463165.700266 464114.850267 465751.660268 466985.650269 468382.020270 468467.430271 468868.600271 468964.170271 470649.440273 471604.100273 471737.730274 472109.910274 472184.970274 473610.440275 474309.480276 476035.680278 476571.990278 476891.130278 477032.720279 477136.980279 478180.210280 478282.630280 478468.640280 479166.430281 479785.400281 479944.490281 481507.220283 482202.580283 483267.470284 483337.470284 488107.710289 488163.770289 488974.000290 490397.470291 490720.960291 491524.860292 492278.570293 493336.570294 494544.480295 495371.170296 495441.520296 495843.570296 496236.760296 496335.560297 497542.510298 498365.040298 498389.520298 498424.790298 499012.120299 499253.020299 500176.150300 500910.070301 502352.550302 502367.500302 502494.160302 503006.040303 503240.890303 503248.970303 503498.470303 503740.840303 503774.260303 503877.150304 504943.030305 505800.540305 505956.600305 507259.380307 507550.420307 508045.640307 508345.770308 509663.670309 509755.660309 510007.970309 510441.180310 511427.300311 513276.030312 513611.410313 513970.140313 515248.510314 516064.410315 516890.880316 516977.660316 517737.690316 517879.180317 518228.800317 518365.200317 520436.030319 520940.640319 522086.460321 523192.880322 524291.140323 527046.510325 528317.110326 528959.400327 529179.810327 530330.960328 530369.500328 530953.290329 531202.790329 531843.410330 532483.580330 534158.490332 534172.650332 535031.610333 535042.870333 537304.310335 537740.000335 538950.160336 539274.320337 540845.680338 543886.530341 544069.620341 544589.310341 544599.200341 545802.310343 545813.610343 545975.150343 546574.230343 547153.890344 549430.940346 549752.570346 549796.370346 550044.650347 552246.320349 552974.590349 554009.780350 554696.070351 556637.160353 557517.500354 559736.700356 559755.550356 560203.740356 560797.690357 561294.110357 561486.560357 562313.920358 563633.820359 563986.900360 564433.190360 564995.110360 565223.420361 565244.280361 565731.700361 565762.620361 566302.940362 566913.230362 567795.960363 568992.240364 571420.140366 571659.240367 573194.270368 574505.700369 574959.280370 575760.480370 575768.080370 576715.750371 576741.420371 576979.100372 578004.450373 578218.670373 579091.720374 579351.750374 580157.980375 580550.910375 580560.760375 580604.210375 580922.380375 581197.050376 581239.530376 581897.510376 582512.440377 583577.920378 584025.950378 584770.640379 585134.470379 585202.480379 585361.630379 585833.440380 586370.780380 586429.490380 588382.110382 588925.940383 589360.410383 589850.560384 590040.530384 590279.600384 590542.510384 590852.160385 591198.490385 591560.540385 592003.540386 592822.420386 593215.950387 594055.610388 594467.220388 594496.880388 594567.830388 594626.950388 595401.780389 597106.150390 598098.430391 598112.120391 598247.760391 599544.980393 600444.740393 602746.010396 603491.620396 603522.480396 606529.720399 606742.310399 606933.380400 607023.420400 607427.490400 607882.360400 608047.540401 608067.030401 608687.620401 609298.180402 609564.230402 609672.200402 610248.650403 610750.020403 611803.100404 611813.440404 614718.230407 614874.570407 617953.460410 618009.140410 618099.770410 618291.490410 619118.360411 619744.950411 620387.000412 622741.840414 623838.860415 625324.260417 626298.670418 626305.990418 628080.860419 628301.570419 628934.460420 629511.910421 629539.840421 629823.650421 631473.810422 631481.590422 631507.520422 633017.310424 633024.470424 634443.780425 635730.270426 635744.340426 635751.450426 636096.950427 636227.420427 638396.200429 638405.150429 638441.560429 640950.120431 643184.340433 643309.690433 643378.720433 643415.870433 644021.600434 644751.500435 645236.340435 645265.560435 646651.380437 647065.680437 647981.550438 648180.770438 648236.090438 648623.790438 649392.070439 649397.950439 651794.940441 652513.850442 652657.510442 652910.600442 655122.200444 656150.850445 656797.060446 657074.830446 657087.560446 658970.650448 659248.420448 660116.710449 660251.550449 660945.250450 661468.580450 662000.000451 662241.380451 662250.710451 662880.420452 663180.750452 663924.260453 664344.990453 664959.600454 665294.060454 665973.590455 666689.400455 668226.220457 668629.590457 669049.450457 669485.700458 669674.130458 669912.150458 671291.060459 672816.110461 673203.710461 673672.810462 673691.210462 675364.580463 675982.030464 676434.360464 677736.290465 677799.830466 677923.930466 678693.250466 679440.450467 679915.590467 680027.430468 680045.610468 680070.410468 680492.450468 681001.930469 681036.340469 681153.090469 681341.820469 681635.390469 681640.320469 681651.640469 681679.830469 682315.300470 683331.690471 683383.840471 683581.500471 684323.130472 684621.560472 684834.950472 685607.800473 685699.810473 685909.610473 688837.080476 690337.820477 690358.770477 690783.590478 692573.320479 692642.690479 693213.940480 693764.070480 694113.590481 694279.850481 694332.570481 695507.440482 696347.080483 696354.280483 697146.750484 697531.270484 697592.210484 697747.590484 698113.870484 698271.640485 701163.300487 702699.020489 703641.480490 704743.010491 704944.240491 704980.240491 705731.240492 706378.050492 706522.330492 706704.920492 706786.460493 707913.860494 707967.610494 708387.150494 709475.350495 710978.950496 711318.530497 711535.400497 711604.600497 712367.140498 712489.490498 712740.470498 712822.310498 713550.990499 713785.050499 713874.270499 715240.740500 717054.190502 717423.030502 717563.510503 718008.290503 718063.580503 718332.070503 719467.180504 719865.170505 719871.810505 720907.360506 722489.810507 722519.170507 722757.600507 722876.790508 722974.350508 723243.350508 723272.520508 725176.300510 725483.340510 727320.480512 727386.600512 727908.970512 728024.590512 729698.540514 729850.100514 730185.820514 730546.500515 731626.170516 731779.900516 731808.850516 733304.960517 734157.650518 734770.330519 735017.560519 736042.820520 736053.220520 736237.240520 736862.140521 737463.260521 737927.910522 738143.150522 738163.510522 738768.540522 739007.320523 739470.480523 740029.980523 740757.200524 741026.450524 741101.690524 742238.470526 743393.690527 744105.840527 744443.170528 744694.580528 745543.700529 746786.410530 747321.600530 748273.570531 748316.070531 748565.890531 748745.430532 748778.530532 748789.120532 749598.130532 750682.020533 751000.020534 751056.170534 751062.790534 751846.910534 752630.520535 752711.140535 753499.600536 755589.760538 756709.990539 757453.010540 757586.900540 757871.530540 758517.400541 761291.970543 761316.580543 761447.600543 761456.860543 762333.460544 762871.370545 765068.640547 765124.930547 765813.880547 768803.460550 769020.170550 770075.490551 770627.020552 771586.330553 773839.340555 775292.440556 775684.230557 776410.960557 776452.240557 776999.170558 777075.770558 777182.190558 778633.440559 779875.480561 779938.590561 780335.560561 780457.090561 780601.910561 781373.050562 781672.030562 782393.010563 782435.370563 783002.000563 783621.710564 784196.390565 784736.050565 786386.780567 788189.920568 788461.630569 789539.840570 790323.530570 790451.310570 790681.580571 790893.500571 791246.480571 792793.520573 793457.850573 794116.360574 794715.720574 795183.370575 795400.980575 795516.670575 795845.580575 796149.310576 796307.400576 797743.000577 797869.240577 797987.230577 798966.490578 799270.330579 799281.860579 799602.320579 799665.850579 800985.440580 801522.110581 801607.630581 801617.390581 801827.320581 802265.550581 802374.240582 802777.180582 803322.880582 803896.890583 804021.380583 804108.660583 804117.880583 804310.030583 804461.400583 805998.840585 806090.420585 806198.700585 807598.020586 809235.220588 809859.230589 810264.710589 810272.670589 810671.750589 810738.030589 811043.690590 811228.100590 811264.630590 811721.800590 812193.320591 813027.910591 813162.870592 814088.360592 814314.440593 814692.470593 816195.330594 816292.560595 816336.530595 816976.550595 817524.360596 817542.460596 817732.890596 817739.370596 817912.460596 818808.420597 819470.530597 819507.800597 820925.270599 821059.950599 821226.330599 821814.250600 822895.240601 823290.630601 824149.090602 824187.370602 824352.590602 824590.710602 825196.050603 826771.460604 826888.560604 827105.860605 827358.880605 828224.540606 828233.930606 828343.770606 828801.300606 829228.280607 830112.940607 831245.330608 831274.210608 831431.860609 831850.630609 832185.090609 832241.690609 832333.520609 833951.200611 834230.090611 834782.880612 834951.050612 836088.180613 836102.400613 836281.100613 836304.660613 836666.070613 836753.350614 838524.190615 838660.360615 840381.200617 840651.230617 840662.830617 841272.180618 842629.190619 844420.220621 844429.950621 844477.410621 845208.730621 845214.760621 845281.870622 845611.550622 845636.540622 846000.610622 846295.930622 847117.680623 847731.410624 847883.300624 848205.680624 849285.990625 851222.110627 851338.010627 851867.880628 852279.660628 853174.480629 854202.830630 854391.460630 855748.010631 855909.280631 855916.140631 856181.820632 857292.840633 858930.830634 860108.710635 860660.600636 860679.620636 862011.020637 862172.870637 862655.470638 865979.180641 867098.530642 867192.460642 867458.950642 867873.630643 870213.570645 870629.090645 871815.820646 872635.630647 873936.720648 874452.970649 875168.500649 876824.750651 878716.020653 878733.180653 879229.260653 879610.890653 881132.450655 882250.370656 882740.530656 882913.520657 883930.020657 884641.080658 884658.230658 884737.640658 885946.300659 888945.000662 889182.820662 889665.020663 891345.280664 891666.210665 891746.150665 892037.780665 892505.570665 892513.990665 893817.030667 893829.940667 895505.670668 895705.810668 899090.560672 900436.300673 901595.600674 901987.490674 903857.100676 905195.260677 906492.060679 906562.720679 908253.570680 909983.350682 910006.720682 910594.680682 912233.770684 912372.060684 913181.170685 913408.860685 914913.670686 915225.390687 915379.240687 916701.870688 918343.030690 918404.240690 918414.680690 918659.800690 918838.490690 919475.260691 920157.880691 920166.590691 920482.540692 923151.360694 925757.260696 926872.510697 926880.150697 927571.630698 929113.770700 930840.710701 931279.130702 931816.310702 931836.840702 932641.690703 933535.270704 934141.240704 934171.380704 934186.050704 934716.240705 936828.790707 937338.300707 937396.730707 937433.390707 938469.370708 939454.880709 941184.830711 941196.060711 941366.820711 941767.350711 941800.820711 941814.120711 941823.290711 943113.260713 943197.670713 943206.510713 943915.040713 944300.340714 944535.670714 944995.150714 945005.370714 945235.040715 945424.940715 946575.610716 947695.630717 950216.670719 952477.430721 953610.180722 954884.740724 954991.280724 955835.360724 956617.360725 956636.450725 956791.320725 956970.940726 956977.930726 957678.650726 957929.630726 958793.730727 958833.130727 959206.960728 959468.190728 959479.180728 959820.180728 960494.890729 961075.460729 961292.370730 961300.480730 961645.540730 961808.250730 961818.280730 961857.060730 962268.120730 964125.410732 964144.040732 964461.300732 964807.960733 965265.110733 965302.590733 965469.960733 966295.560734 966560.600734 966571.150734 967149.440735 967506.740735 970100.760738 970595.920738 970764.060738 971470.710739 972444.830740 973849.860741 973916.210741 974994.540742 975014.900742 975064.400742 975289.810743 975971.100743 976563.910744 976676.580744 977393.200745 977879.310745 978302.470745 978312.990745 979035.470746 981473.780748 982862.710750 983520.850750 983992.300751 984018.740751 984654.880751 984766.360751 985047.580752 987701.450754 987833.790754 987958.360754 988302.000755 988379.550755 990061.880756 992072.310758 992190.900758 992558.180759 993834.260760 995585.530761 996329.300762 996394.610762 996842.120763 997208.170763 998846.840765 998859.250765 999212.320765 999723.250765 1000692.650766 1001850.540767 1001874.180767 1002931.810768 1005364.210771 1005698.450771 1006056.550771 1006257.330771 1006384.070772 1006403.000772 1007024.930772 1007853.010773 1008258.290773 1008659.660774 1008933.700774 1009164.280774 1009654.870775 1010115.160775 1010398.610775 1011434.880776 1011836.720777 1012327.440777 1012760.330777 1013122.640778 1013282.660778 1014199.090779 1014943.510780 1016372.080781 1017341.140782 1019357.670784 1019706.070784 1019729.070784 1019771.330784 1020145.780784 1020165.050784 1020194.740784 1021001.000785 1021923.890786 1023243.220787 1023489.590787 1025006.050789 1025639.440789 1025857.910790 1026241.100790 1026994.170791 1027183.260791 1028165.560792 1028232.060792 1028820.650792 1030504.470794 1030512.160794 1031113.730795 1031516.180795 1031935.240795 1032644.250796 1035229.430798 1036737.700800 1037361.200800 1037536.210801 1037576.960801 1038720.910802 1038802.650802 1039232.540802 1039988.680803 1040860.580804 1042993.900806 1043069.280806 1044405.810807 1045058.450808 1045327.370808 1045723.470808 1046856.730809 1046937.250809 1047157.890810 1047850.620810 1048377.360811 1049166.060811 1052619.760815 1052820.720815 1053868.170816 1054266.970816 1055276.210817 1055329.170817 1055512.740817 1056599.710818 1056611.250818 1056667.250818 1057022.760819 1057654.110819 1058705.880820 1058992.330821 1059060.370821 1060418.110822 1061880.100823 1062646.360824 1063351.910825 1063406.020825 1063789.230825 1064824.770826 1065280.330826 1065594.660827 1066091.630827 1066231.380827 1066338.050827 1069267.330830 1070090.760831 1070753.730831 1071168.500832 1071875.820833 1072268.340833 1074272.790835 1074679.670835 1075331.910836 1075551.160836 1076254.370837 1077052.100837 1077671.500838 1077680.710838 1077766.620838 1077781.140838 1078025.340838 1078122.880838 1079242.210839 1080287.810840 1080909.650841 1081362.430841 1082657.600843 1083099.050843 1085554.640845 1087030.550847 1087956.250848 1087994.860848 1088484.730848 1088526.680848 1088683.170848 1089154.020849 1089169.060849 1089177.540849 1089659.110849 1090012.480849 1090436.770850 1091080.160850 1091772.400851 1092320.120852 1094332.450853 1094961.980854 1096132.430855 1096252.730855 1097368.640856 1098849.960858 1099891.120859 1100612.400859 1100641.530859 1100705.140859 1100937.710860 1100944.000860 1102007.140861 1102178.120861 1103096.250862 1103256.920862 1103339.810862 1104491.310863 1106561.830865 1107827.650866 1108203.490866 1108490.730867 1108980.590867 1108985.590867 1111003.700869 1111501.490869 1113347.080871 1114654.980872 1116066.130874 1118659.050876 1120039.500877 1121296.040879 1123124.600880 1123217.820880 1123450.830881 1123587.930881 1123719.600881 1125182.820882 1125357.230882 1126275.110883 1126729.800884 1126785.940884 1128075.890885 1128298.540885 1130087.130887 1131371.500888 1131467.370888 1131864.680888 1134868.020891 1135872.020892 1136571.350893 1139773.320896 1140188.600896 1140216.160896 1143437.160899 1143590.560899 1144348.620900 1144992.620901 1147024.980903 1147442.220903 1148202.940904 1148704.740904 1149218.230905 1150486.720906 1150612.000906 1151615.200907 1152718.500908 1153424.200908 1155853.760911 1158202.820913 1158788.740913 1159062.470914 1159578.640914 1160376.230915 1161399.090916 1161405.270916 1161490.200916 1162435.280917 1164055.030918 1165020.760919 1166014.730920 1166126.090920 1167112.830921 1167126.650921 1167149.090921 1169651.910924 1170003.290924 1171669.030925 1172403.310926 1173983.840928 1174343.760928 1174507.610928 1176887.940930 1176988.470930 1177133.020931 1177806.000931 1177893.570931 1179298.700933 1180579.540934 1180745.190934 1180793.470934 1182787.780936 1183767.250937 1183774.420937 1184396.280937 1184872.640938 1186147.000939 1188484.910941 1190388.370943 1191422.330944 1191606.090944 1193986.140946 1194491.560947 1194772.150947 1195013.190947 1195432.220948 1196450.080949 1197046.170949 1197209.970949 1197540.090950 1198068.150950 1198258.360950 1198268.840950 1198592.830951 1199490.300951 1200555.170952 1200972.850953 1201356.140953 1201530.930953 1203182.760955 1204593.450956 1204797.000956 1204935.030956 1205255.800957 1207507.960959 1207872.250959 1208659.250960 1208734.750960 1209223.540960 1209266.430960 1209510.400961 1209769.400961 1209777.900961 1210210.490961 1211330.410962 1212115.730963 1212219.710963 1213508.890964 1214378.960965 1214386.050965 1214763.100966 1215478.390966 1216106.240967 1216608.730967 1216622.730967 1217132.520968 1217149.200968 1217805.240968 1218096.930969 1218725.190969 1219529.790970 1219835.550970 1220018.100971 1221172.680972 1221401.390972 1221577.530972 1222639.880973 1222828.900973 1225592.190976 1225599.560976 1226131.090976 1227065.130977 1227321.200977 1229211.980979 1229370.860979 1229657.370979 1231562.210981 1231937.720982 1233179.360983 1235148.370985 1235319.640985 1235753.590985 1235947.340985 1236577.720986 1237131.110986 1237892.010987 1239094.130988 1239783.760989 1241920.790991 1241998.590991 1242892.470992 1243631.280992 1243667.270993 1243943.020993 1244413.410993 1244534.790993 1244545.020993 1245558.280994 1245673.010994 1245814.720995 1247846.490996 1248744.480997 1249419.550998 1249551.330998 1249563.690998 1250934.270999 1252242.571001 1252659.081001 1253034.181001 1253779.031002 1255498.261004 1255504.851004 1255635.331004 1259114.201007 1259450.651007 1259951.441008 1261949.931010 1262187.101010 1262539.461010 1266955.671014 1266965.641014 1269598.341017 1269707.371017 1270166.731017 1270172.971017 1270240.251017 1271940.761019 1271979.731019 1275507.971022 1276095.971023 1276616.951023 1276764.751023 1277227.321024 1277863.021024 1277877.631024 1278298.291025 1278453.131025 1279856.191026 1279892.141026 1279992.861026 1280652.861027 1280785.141027 1281717.541028 1283052.721029 1283803.811030 1283852.511030 1284546.431031 1284705.071031 1285989.491032 1286119.931032 1286938.411033 1287271.701033 1287557.241033 1287905.461034 1289103.111035 1289923.281036 1290577.741036 1290921.831037 1291484.881037 1291518.551037 1291712.451037 1292112.521038 1292512.461038 1294462.001040 1294490.171040 1294545.151040 1294618.491040 1295012.371040 1297064.231042 1297094.961042 1297429.671043 1297588.771043 1297747.801043 1298697.331044 1299597.601045 1300371.351045 1300604.261046 1301963.541047 1303489.261048 1303506.771048 1305835.981050 1306243.161051 1307263.551052 1307432.691052 1307658.401052 1308416.501053 1308684.971053 1309574.141054 1311487.291056 1311958.031056 1312172.291056 1312208.851056 1313145.531057 1313161.821057 1313585.671058 1314392.661058 1314811.841059 1315166.461059 1315752.651060 1317766.821062 1317778.881062 1318102.091062 1320199.401064 1320403.031064 1320764.511064 1321063.021065 1321302.251065 1322220.711066 1322250.431066 1323791.511067 1324694.661068 1324879.051068 1324927.801068 1326290.021069 1326766.011070 1326776.571070 1329636.701073 1331474.621074 1331632.641074 1331888.611075 1332434.481075 1332785.011076 1333686.921076 1333759.911076 1334231.881077 1335474.591078 1335497.571078 1338449.531081 1338657.651081 1339334.111082 1339374.021082 1341569.941084 1342129.091084 1342313.851084 1342320.121084 1343496.171085 1344220.411086 1345669.041088 1346317.061088 1346969.031089 1347718.181089 1349875.241091 1350177.531092 1351097.391093 1351103.781093 1351111.511093 1351641.911093 1351789.441093 1352684.281094 1352695.971094 1353485.151095 1353657.341095 1355653.351097 1356591.821098 1356693.291098 1356818.341098 1358855.861100 1359415.301100 1359755.811101 1360295.031101 1360948.761102 1361851.141103 1361884.591103 1361903.441103 1362483.961103 1362638.831103 1364546.671105 1366036.741106 1366256.731107 1366264.751107 1367124.921108 1369044.311109 1369053.431109 1369064.321109 1369512.421110 1369647.031110 1371014.231111 1371274.921111 1371909.291112 1371918.751112 1374725.911115 1375196.921115 1375240.281115 1378052.281118 1378064.631118 1378729.161118 1378750.861118 1379296.091119 1380680.021120 1381040.501120 1381328.171121 1381354.361121 1381639.921121 1381790.071121 1382201.991122 1382305.211122 1383930.941123 1384270.181123 1385283.371124 1385966.641125 1386028.951125 1386773.821126 1387185.031126 1388023.951127 1388826.991128 1388983.341128 1389330.731128 1389783.181129 1391291.341130 1391479.621130 1392079.601131 1392157.561131 1392470.411131 1392650.031131 1392926.221132 1393266.691132 1394305.921133 1394540.121133 1396743.931135 1397297.151136 1397358.931136 1398475.331137 1399313.841137 1399321.501137 1400354.081138 1400370.601138 1400461.371139 1401713.611140 1401999.971140 1403684.421142 1403995.741142 1404788.141143 1404874.751143 1405200.691143 1405859.711144 1405945.081144 1407096.571145 1408969.161146 1409373.431147 1409733.761147 1410897.371148 1411633.391149 1413603.941151 1414082.421151 1415833.181153 1416483.881153 1416502.241153 1418240.841155 1419024.311156 1419232.731156 1420582.861157 1420760.091157 1420938.431158 1421841.611158 1424073.261161 1424082.491161 1424596.491161 1424852.151161 1425170.021162 1427210.241163 1429063.861165 1429271.121165 1430293.101166 1430323.251166 1430583.541167 1430690.391167 1430768.441167 1431409.661167 1431798.001168 1432063.341168 1432376.341168 1433853.641170 1434623.551170 1435994.431172 1436944.211173 1437215.001173 1438417.261174 1440278.781176 1440443.971176 1440846.221176 1442237.101177 1442596.101178 1442762.331178 1442808.951178 1443155.031178 1444909.631180 1444925.251180 1445060.491180 1445105.221180 1445667.261181 1445916.331181 1445928.411181 1446130.801181 1448281.401183 1448383.541183 1450168.611185 1450418.211185 1451288.491186 1451935.791186 1452068.331187 1452158.171187 1453251.001188 1454289.631189 1454457.591189 1455714.601190 1459719.671194 1459977.561194 1460044.211194 1460789.381195 1462475.171196 1463308.481197 1463320.251197 1463837.021198 1463990.951198 1464624.641198 1464953.591199 1465024.361199 1465047.851199 1466393.641200 1466405.951200 1466772.341200 1466814.781200 1467822.311201 1467828.401201 1468751.221202 1470197.051203 1471605.091205 1472177.681205 1472272.671205 1472528.041206 1473644.091207 1474225.911207 1474498.271208 1475178.811208 1475357.961208 1476020.481209 1478112.831211 1478184.201211 1478609.521211 1480149.871213 1480193.801213 1480358.341213 1481101.711214 1482197.931215 1482566.901215 1483574.971216 1483912.751216 1484058.761216 1484323.771217 1484914.931217 1486084.661218 1487056.651219 1489143.871221 1489154.401221 1489255.521221 1489560.991222 1489595.961222 1491470.861223 1493480.821225 1493724.341225 1493730.351225 1496129.511228 1498040.861229 1498622.981230 1499237.311231 1499387.821231 1500994.431232 1501507.601233 1501962.251233 1503791.771235 1504707.701236 1504728.471236 1504967.871236 1507634.681238 1510103.831241 1510662.181241 1511110.011242 1511403.361242 1512892.661243 1513122.671243 1513330.211244 1513565.681244 1513830.131244 1514081.411244 1514903.801245 1515308.881246 1515447.091246 1518321.551248 1518728.751249 1519604.081250 1519664.471250 1520020.591250 1520031.591250 1520195.311250 1520826.001251 1521665.351251 1522052.301252 1522153.961252 1524081.011254 1524091.641254 1524222.041254 1525031.581255 1526135.951256 1527310.631257 1529428.861259 1530054.821259 1530397.311260 1530462.071260 1530544.481260 1531153.661260 1531554.061261 1534531.711263 1535274.141264 1535905.921265 1536054.971265 1536718.521265 1537250.651266 1537258.621266 1537266.141266 1537473.391266 1537993.261267 1539796.761268 1539805.401268 1539900.791268 1539911.561268 1540373.151269 1540743.711269 1540815.461269 1541272.241270 1541474.611270 1541962.821270 1541989.911270 1543711.031272 1546907.441275 1547874.561276 1548910.171277 1549191.131277 1550536.641278 1551316.971279 1552092.141280 1552996.601281 1553009.461281 1553560.491281 1555271.111283 1555624.921283 1555723.741283 1558190.131285 1561567.961289 1562605.081290 1563822.231291 1563828.371291 1563989.271291 1564108.311291 1564833.861292 1565096.931292 1565211.371292 1565229.771292 1566879.851294 1568191.021295 1570133.361297 1570404.101297 1570429.291297 1570913.731297 1571469.111298 1571557.381298 1571576.141298 1573007.351299 1573053.721299 1573358.851300 1575458.531302 1576732.531303 1577200.041303 1577595.491304 1577822.581304 1578244.491304 1578540.051304 1578622.821304 1579635.541305 1580046.301306 1580738.811306 1583156.631309 1583993.241309 1584606.441310 1584793.461310 1584857.541310 1584890.611310 1585040.511310 1585287.221311 1585360.431311 1585411.211311 1587778.181313 1587822.441313 1588129.481313 1588497.221314 1588506.781314 1588742.981314 1589697.111315 1590460.861316 1594199.521319 1594547.141319 1595927.381321 1595967.791321 1596469.791321 1600062.711324 1601797.251326 1602808.211327 1603098.051327 1603473.321328 1603972.421328 1603987.771328 1604702.811329 1604957.521329 1606385.031330 1606436.371330 1607906.221332 1610510.781334 1610819.091334 1610839.801334 1610846.071334 1611239.971335 1611467.601335 1612220.021336 1612346.611336 1612687.291336 1613360.211337 1613413.121337 1613805.291337 1614017.461337 1614740.381338 1617846.501341 1618071.731341 1618078.611341 1619560.641343 1621458.651344 1622231.991345 1622657.951345 1622778.961346 1623552.991346 1624227.911347 1624623.971347 1625420.031348 1625759.811348 1625922.041349 1626296.541349 1626423.801349 1626432.721349 1627241.611350 1627335.161350 1628096.891351 1628776.771351 1629600.411352 1630594.131353 1631727.541354 1631736.291354 1632038.131354 1632293.771354 1633495.751356 1635337.641357 1636501.081358 1637261.961359 1638748.281360 1638994.161361 1639068.951361 1640381.091362 1640767.291362 1641534.781363 1641546.151363 1643050.661364 1643455.111365 1643464.821365 1643534.321365 1644848.161366 1645104.651366 1645383.761367 1645647.691367 1645689.661367 1646109.811367 1646539.071368 1646786.901368 1647003.211368 1647315.411368 1647741.041369 1648951.651370 1649184.291370 1649427.681370 1649434.051370 1649642.451371 1651914.131373 1651941.331373 1652932.241374 1653203.081374 1653676.241374 1656809.371377 1656831.411377 1657179.331378 1657826.951378 1658867.941379 1659504.181380 1659937.441380 1659944.651380 1660302.291381 1660688.131381 1660757.491381 1661057.131381 1662129.141382 1663993.481384 1664213.711384 1664283.431384 1664575.571385 1665261.161385 1665270.961385 1665743.211386 1667181.251387 1669527.241389 1670478.141390 1670624.561390 1670947.481390 1671968.441391 1672235.181392 1672297.771392 1672986.071392 1673803.471393 1674874.701394 1675633.381395 1676123.921395 1676189.891395 1676599.531396 1677553.761397 1677668.461397 1678515.161398 1680146.751399 1680153.631399 1681492.141400 1681528.561400 1681946.921401 1682208.141401 1683225.391402 1683282.521402 1683566.531402 1683594.981402 1684330.551403 1684468.981403 1684723.871403 1685258.991404 1685665.181404 1685750.461404 1687607.371406 1689543.631408 1690051.621408 1692819.491411 1692982.821411 1694102.481412 1694562.491412 1695579.311413 1695613.281413 1695897.661414 1696133.931414 1697211.861415 1697631.711415 1697640.741415 1698035.011416 1698510.201416 1699314.951417 1699690.121417 1700299.081418 1700765.391418 1701734.731419 1701996.471419 1702330.991420 1702494.421420 1703189.961420 1703805.951421 1703958.421421 1704512.391422 1704584.701422 1704596.201422 1704603.441422 1704865.341422 1705654.231423 1706436.971424 1706617.471424 1707298.911424 1709217.031426 1710275.981427 1711403.331428 1712698.721429 1713690.781430 1713706.281430 1713904.811430 1714350.151431 1714521.201431 1715127.061432 1715598.331432 1716901.051433 1717214.521434 1718286.811435 1719342.861436 1719359.171436 1722048.361438 1722576.561439 1724178.671440 1726561.131442 1726988.391443 1727528.551443 1728453.881444 1729034.201445 1729296.391445 1729808.721445 1730035.621445 1730331.861446 1731444.251447 1732765.451448 1732914.181448 1733457.691449 1734136.481449 1734802.921450 1734861.071450 1734925.731450 1735720.901451 1736625.071452 1737654.281453 1738227.171453 1738414.911453 1739502.961454 1739533.241454 1741904.331457 1741955.591457 1743285.661458 1744473.621459 1744886.321459 1745279.861460 1745554.561460 1746170.051461 1746287.961461 1746804.821461 1747510.421462 1747580.101462 1748648.451463 1748674.961463 1750374.841464 1751221.661465 1751463.511465 1752318.371466 1754229.161468 1755783.401469 1755790.681469 1756577.591470 1756634.711470 1756704.741470 1756947.621471 1756987.371471 1757196.441471 1757254.731471 1757551.251471 1757633.021471 1757726.541471 1759120.571473 1759136.211473 1759625.011473 1761014.501474 1761085.041474 1762037.071475 1762047.761475 1762382.441476 1762786.281476 1763089.341476 1763496.451477 1763582.991477 1763591.831477 1763670.511477 1765707.861479 1765776.871479 1766396.021479 1766553.671480 1766818.191480 1767781.111481 1768434.481481 1769346.551482 1771412.231484 1773771.151486 1774152.571487 1777116.451489 1777124.321489 1777242.911489 1778556.041491 1778740.651491 1779095.071491 1779444.041492 1779704.051492 1779828.051492 1780224.621492 1780456.321492 1780876.401493 1781287.281493 1781651.081494 1781887.341494 1782303.291494 1782588.261494 1783158.831495 1783694.681495 1784525.131496 1786413.421498 1787471.161499 1787748.491499 1787894.111499 1788533.921500 1788642.041500 1789412.721501 1789671.991501 1791137.271502 1791440.381503 1791455.641503 1792010.531503 1792945.491504 1793122.461504 1793483.271505 1794599.471506 1795505.531506 1796455.391507 1796593.531507 1797099.451508 1798013.761509 1798246.051509 1799143.611510 1799153.151510 1799220.991510 1799312.371510 1800360.741511 1800638.661511 1801901.621512 1802270.751513 1802516.631513 1803252.661514 1805086.311515 1805252.101516 1806133.981516 1806742.451517 1807066.681517 1808457.741519 1809196.391519 1810876.671521 1811114.661521 1813391.381523 1814371.481524 1815937.061525 1815967.131526 1817893.721527 1817979.971527 1818283.791528 1818641.301528 1818795.851528 1819389.501529 1820129.681529 1820509.231530 1821000.231530 1821432.771531 1822564.421532 1823372.121532 1824393.511533 1825111.281534 1825579.691534 1825936.571535 1826082.971535 1826177.091535 1827134.901536 1828741.471537 1828826.151537 1829365.591538 1829703.121538 1830358.831539 1831895.261540 1831901.071540 1832510.521541 1833199.081542 1833424.371542 1833561.361542 1833582.001542 1833601.781542 1834882.411543 1834913.381543 1835961.251544 1837446.761546 1839618.931548 1839627.311548 1841347.141549 1841787.121550 1841795.291550 1842129.351550 1843703.631551 1843787.251551 1844532.151552 1844736.071552 1845393.791553 1846138.661554 1846784.191554 1846807.531554 1846970.501554 1847246.891555 1847659.301555 1848769.281556 1849361.701557 1849456.201557 1849890.121557 1850921.281558 1851931.081559 1852074.201559 1852856.421560 1856104.841563 1856378.311563 1857820.271565 1857872.351565 1861533.531568 1862390.411569 1862659.641569 1862939.181569 1864383.401571 1866617.701573 1866891.981573 1867545.941574 1867957.081574 1868010.811574 1868230.031574 1868265.731574 1868305.841574 1869287.941575 1869533.961575 1870545.611576 1870637.551576 1871558.921577 1872600.001578 1873217.921579 1873544.851579 1874237.281580 1874434.041580 1876726.991582 1876894.591582 1876991.751582 1877156.061583 1877227.791583 1877526.081583 1878116.471583 1878486.781584 1880445.061586 1880826.281586 1881776.841587 1881794.251587 1882186.581587 1882299.331587 1882853.751588 1882881.221588 1883069.651588 1886041.781591 1886229.841591 1887013.691592 1887205.541592 1887583.341592 1887886.151593 1888413.961593 1892015.481596 1894703.421599 1895100.731599 1895451.971600 1895732.211600 1895804.621600 1895855.541600 1896909.111601 1897398.761601 1897574.101602 1897587.021602 1900727.441604 1901976.031606 1902853.541606 1902865.291606 1902917.481607 1905809.091609 1906667.711610 1907965.671611 1908195.921611 1908241.771611 1908627.701612 1909107.631612 1910473.961614 1911404.561614 1911522.971615 1911918.561615 1912395.871615 1912778.481616 1913343.481616 1915617.201618 1917376.311620 1918832.131621 1919974.531622 1920225.471623 1920236.281623 1921345.471624 1921573.361624 1921654.061624 1921894.721624 1923179.761625 1923330.451626 1923601.861626 1923767.941626 1924173.881626 1928481.521630 1929227.141631 1930273.761632 1931411.211633 1931757.231633 1931816.851633 1932366.171634 1932616.371634 1932633.021634 1932674.671634 1932896.481634 1935008.831636 1935528.031637 1936927.341638 1937640.971639 1937652.201639 1939963.001641 1940183.501641 1940676.071642 1941061.881642 1941727.101643 1941734.011643 1942789.441644 1943977.231645 1944066.081645 1945120.981646 1945274.131646 1946127.761647 1947095.621648 1947774.451648 1948527.911649 1948537.811649 1949294.911650 1950370.141651 1952120.081652 1954009.311654 1954430.151654 1954515.161655 1956510.191656 1958413.571658 1958434.681658 1958439.631658 1958447.071658 1959331.691659 1960870.141660 1960961.471661 1961185.151661 1961799.471661 1962444.091662 1963311.241663 1963982.931663 1964914.331664 1965399.761665 1965814.311665 1966994.151666 1967375.611667 1967632.141667 1970550.821669 1970936.681670 1972034.131671 1973581.861672 1974085.631673 1974728.611673 1974762.361673 1975028.961674 1976821.191675 1976994.861675 1977169.461676 1977478.621676 1979230.451678 1979552.121678 1980087.261678 1980508.201679 1981997.711680 1982182.701680 1984338.981682 1984943.581683 1986940.001685 1987711.381685 1987876.671686 1989009.271687 1989155.601687 1992456.511690 1992506.111690 1992636.531690 1992647.161690 1992829.491690 1992902.081690 1995046.181692 1995733.511693 1996053.801693 1997056.791694 1998204.171695 1998845.881696 1999964.641697 1999979.211697 2000751.681698 2000913.401698 2003114.171700 2003478.081700 2003498.421700 2004134.851701 2005024.921702 2005197.411702 2005638.921702 2005783.761702 2006924.341703 2009248.091706 2011378.581708 2012359.551708 2015038.831711 2015988.151712 2016217.131712 2016778.491713 2016795.511713 2017806.781714 2018398.251714 2018546.181714 2019279.431715 2019717.481715 2019735.021715 2021705.301717 2022099.671717 2022527.241718 2023093.571718 2023323.731719 2023932.031719 2024678.831720 2024866.461720 2025623.331721 2026095.951721 2027184.501722 2029310.671724 2030985.451726 2031443.471726 2031678.461726 2033026.791728 2034004.921729 2034687.831729 2036859.851731 2037460.741732 2037467.631732 2037639.161732 2038298.111733 2038304.881733 2038683.971733 2038754.231733 2038928.171733 2038946.881733 2039642.381734 2041047.461735 2041056.331735 2042603.651737 2042961.291737 2043568.781737 2043848.471738 2045146.651739 2045378.521739 2045468.951739 2049263.421743 2050814.721744 2051964.151745 2052681.861746 2052725.251746 2052929.911746 2053813.341747 2053937.341747 2057733.091751 2057739.511751 2057821.891751 2058547.261751 2059063.311752 2060065.171753 2060233.501753 2061453.211754 2062875.961755 2063309.561756 2064528.971757 2064981.631757 2065003.101757 2065142.481758 2065451.601758 2066384.721759 2066555.141759 2067046.191759 2067056.831759 2067546.891760 2068640.061761 2068772.081761 2069122.221761 2069273.281761 2071519.121764 2071648.061764 2072761.541765 2073131.711765 2073437.251765 2075200.151767 2076963.611769 2078244.171770 2079433.181771 2079993.951771 2080590.351772 2080703.131772 2080711.611772 2080723.651772 2081173.601773 2082712.801774 2083383.111775 2083810.611775 2086250.251777 2086386.451777 2086690.481778 2087024.241778 2087360.721778 2088360.461779 2090056.791781 2090267.011781 2091358.301782 2091815.871782 2092707.171783 2092850.581783 2093712.991784 2094357.261785 2094578.411785 2095439.771786 2095446.951786 2096681.091787 2101259.371696 2101828.831683 2101981.181679 2103191.041652 2103458.171646 2103473.821646 2104368.741626 2104849.361615 2105275.801606 2105436.751602 2105746.711595 2107006.751567 2107436.761558 2107682.881552 2108227.101540 2109940.391502 2110529.081488 2110779.811483 2111967.401456 2112163.911452 2112172.061452 2112644.471441 2112947.071434 2113318.891426 2113398.021424 2115457.901378 2116583.721353 2117038.701343 2118982.031299 2120185.171273 2121746.471238 2122029.011231 2122069.741230 2122581.711219 2123032.211209 2124894.671167 2125349.341157 2125562.371152 2126247.521137 2126332.191135 2126339.771135 2127293.001114 2127799.761102 2128232.931093 2129095.101073 2129883.701056 2130033.421052 2130732.131037 2131813.991013 2132073.511007 2132297.661002 2132410.740999 2133737.080970 2134570.060951 2134603.110950 2135546.970929 2138121.030872 2138888.470855 2138898.090854 2139347.480844 2140406.380821 2140416.110820 2140425.250820 2142929.410764 2143207.360758 2143560.170750 2144115.520738 2144123.120738 2144483.200729 2145881.910698 2145926.740697 2147300.490666 2148205.220646 2149164.450625 2149197.310624 2149406.960619 2150437.660596 2152556.930549 2152572.410549 2152825.000543 2153805.790521 2153813.920521 2154827.910498 2155307.330488 2156865.160453 2157597.750436 2158070.270426 2158409.670418 2159054.450404 2159287.520399 2161488.880349 2163021.660315 2163211.130311 2163694.560300 2163936.550295 2164500.360282 2165208.690266 2166233.090243 2167551.100214 2168029.420203 2168168.000200 2168590.190191 2168736.610187 2168957.650182 2169373.850173 2169533.300170 2169841.740163 2169857.680162 2170068.150158 2171859.000118 2173097.880090 2173141.350089 2173599.870079 2174251.260064 2174844.720051 2174937.330049 2175124.720045 2175186.950043 2175419.850038 2176026.790024 2176274.870019 2176967.600003 2178837.499962 2178857.039961 2180762.229919 2181309.789906 2182024.559890 2182551.159879 2183167.389865 2183510.669857 2184266.349840 2184592.269833 2186858.579782 2188307.129750 2188362.739749 2188480.279746 2188579.299744 2189034.009734 2189741.369718 2189811.229716 2189889.859715 2190640.059698 2190868.019693 2191395.499681 2192643.159653 2192880.939648 2193378.509637 2193830.159626 2195217.349595 2195333.839593 2195753.399583 2196418.559569 2196982.479556 2197348.749548 2198202.859529 2199767.569494 2201444.599456 2201566.519454 2205970.179355 2206687.029339 2209537.949275 2209848.839268 2209857.669268 2210157.039262 2210322.899258 2210371.539257 2210382.029257 2210543.959253 2210821.549247 2211169.099239 2211861.549223 2212102.239218 2212168.959217 2212794.499203 2213476.899187 2214379.619167 2215887.939133 2215976.739131 2216141.699128 2216846.189112 2216995.169109 2217610.329095 2220154.239038 2220431.259032 2220492.769031 2221290.689013 2221648.909005 2221986.508997 2223334.498967 2223533.118963 2224114.578950 2224216.398947 2225759.718913 2226518.658896 2227728.818869 2231897.488776 2233216.408746 2234322.838721 2235768.808689 2236541.498672 2238131.958636 2238373.578631 2239373.578608 2239380.498608 2239826.868598 2240327.928587 2241086.918570 2241136.558569 2241285.168566 2241326.768565 2241843.548553 2242483.638539 2243100.428525 2243787.158510 2244300.248498 2246175.138456 2246406.928451 2246907.938440 2248648.068401 2249790.158376 2250158.458367 2250265.988365 2250285.358365 2251478.088338 2252438.778316 2253944.728283 2255194.978255 2256277.528231 2256303.668230 2256645.508222 2257272.358208 2257296.128208 2257347.558207 2258987.148170 2259191.138166 2259879.338150 2260758.288131 2260772.968130 2261107.908123 2262010.888103 2262521.538091 2263740.828064 2264631.488044 2264889.618038 2265682.378020 2267060.947990 2267138.697988 2267280.927985 2267884.077971 2267947.397970 2268188.217964 2268333.607961 2270052.997923 2270942.557903 2271908.667881 2272430.147870 2272445.207869 2272565.117867 2273600.487843 2275780.417795 2275860.747793 2278693.127730 2278845.457726 2280347.497693 2280662.647686 2281507.367667 2281515.597667 2282963.167634 2283215.487629 2283476.497623 2283499.077622 2283717.917617 2283948.047612 2284573.937598 2285341.977581 2287387.857535 2288577.047509 2289058.897498 2289640.857485 2289726.097483 2290343.507469 2290580.897464 2291071.267453 2291898.397434 2291907.407434 2292010.557432 2292751.337415 2295242.577360 2295965.447344 2296834.507324 2297606.167307 2297733.977304 2298771.257281 2298779.787281 2299787.257258 2302903.527188 2303835.487168 2303843.537167 2304959.277143 2305068.637140 2305234.437136 2306209.767115 2306975.327097 2307309.717090 2309027.167052 2309116.727050 2309195.047048 2310516.807018 2311072.397006 2314813.556922 2315435.346908 2315913.486898 2318175.556847 2320740.846790 2322961.816740 2323291.306733 2323760.036722 2324683.696702 2324742.196700 2325032.846694 2325043.006694 2325766.136677 2325911.336674 2326023.846672 2326413.606663 2326434.836663 2327445.886640 2327866.056631 2328813.006609 2328871.946608 2329236.186600 2329874.466586 2330107.926580 2330115.556580 2330836.446564 2335410.696462 2336421.516439 2336948.426428 2337783.406409 2338768.346387 2339227.876377 2339256.006376 2339718.556366 2339785.346364 2339799.486364 2340414.636350 2341463.496327 2342028.196314 2342320.646307 2342624.826301 2342848.486296 2343017.186292 2343972.506271 2344363.016262 2345303.886241 2346545.056213 2347140.216200 2347812.336185 2348363.696172 2348628.166166 2348810.136162 2349924.826137 2350605.276122 2351102.346111 2351752.386097 2352787.346074 2353436.416059 2353856.356050 2355143.616021 2355366.466016 2357459.995969 2357873.105960 2358984.795935 2359461.975924 2359822.055916 2360248.175907 2361173.795886 2361765.225873 2365009.885800 2365393.205792 2365448.435791 2365690.475785 2366687.855763 2367816.125738 2368141.155730 2369004.805711 2369640.145697 2370204.475684 2370224.925684 2370236.595683 2370857.455670 2370932.115668 2371349.005659 2371477.435656 2372462.245634 2372739.625628 2373665.235607 2373938.405601 2374126.665597 2374480.125589 2375515.245565 2375551.825565 2375611.815563 2375684.445562 2375935.095556 2378052.125509 2379499.325476 2380763.715448 2380788.335448 2381478.475432 2381763.085426 2383968.645377 2384268.035370 2385677.305338 2386501.855320 2387862.495290 2388135.735283 2388956.405265 2390238.325236 2390811.385224 2391441.955210 2393320.715168 2393678.155160 2393778.085157 2393788.455157 2394587.925139 2394612.165139 2395245.475124 2395329.155123 2395449.075120 2395926.845109 2396005.845107 2397868.225066 2398491.455052 2398640.325049 2398831.405044 2399266.855035 2399650.235026 2400190.115014 2400200.875014 2400690.145003 2401136.234993 2402025.944973 2402134.004971 2402589.154960 2402657.124959 2405574.374894 2405642.984892 2405982.494884 2406117.804881 2407024.324861 2407517.294850 2408093.564837 2408590.564826 2410241.354789 2410457.294784 2413568.984715 2413883.954708 2414716.454689 2414828.694687 2415094.904681 2417959.824617 2418205.894611 2418330.754608 2418347.214608 2418631.984602 2419742.874577 2419886.924574 2419895.424574 2420351.624563 2420591.784558 2420609.954558 2420809.004553 2421524.474537 2421538.084537 2422265.564521 2424369.724474 2425086.674457 2425619.474446 2426011.744437 2426072.424435 2426216.044432 2426754.664420 2427711.514399 2428571.674380 2430171.404344 2431119.514323 2431127.224322 2431512.024314 2433299.124274 2434804.274240 2434914.244238 2435146.774233 2435170.994232 2435195.024232 2435986.994214 2436334.884206 2436453.114203 2436923.724193 2437951.854170 2438751.524152 2439780.334129 2440714.704108 2440941.554103 2441046.164101 2441962.774080 2441991.554080 2442629.654065 2442754.764063 2443037.334056 2443381.554049 2444246.504029 2444987.274013 2445646.793998 2448556.063933 2449169.673919 2449357.903915 2449702.833907 2450377.033892 2450429.353891 2450869.363881 2450954.543879 2452730.103840 2454024.663811 2454830.803793 2455294.383782 2455462.073779 2456632.973752 2456884.333747 2456956.863745 2457814.863726 2458731.183705 2459244.423694 2460571.893664 2460594.683664 2460979.333655 2460990.243655 2461015.873654 2461173.303651 2461188.133651 2461530.093643 2464224.113583 2464229.703583 2464343.053580 2464500.143577 2464522.213576 2465885.683546 2466665.043528 2467187.033516 2468875.983479 2468971.093477 2469030.563475 2469173.133472 2469835.413457 2473927.083366 2474203.713360 2474703.803348 2476181.583315 2476938.193299 2477128.843294 2477489.503286 2478839.953256 2479285.053246 2479658.793238 2481449.083198 2483034.313162 2483375.923155 2483961.433142 2484040.983140 2486425.523086 2486806.843078 2488776.443034 2489127.093026 2489358.443021 2489594.743016 2490083.543005 2490451.452996 2490848.552988 2492123.552959 2492721.262946 2494037.772916 2494205.732913 2494249.272912 2494471.522907 2494621.022903 2495050.002894 2495282.222888 2495290.992888 2495373.792886 2495418.222885 2495485.572884 2496079.922871 2496161.422869 2496453.282862 2496467.462862 2497538.062838 2497644.912836 2497651.952836 2497792.322832 2499790.222788 2501300.132754 2502048.612737 2503271.122710 2504217.482689 2505064.212670 2505459.572661 2505486.732660 2506022.522648 2506364.482641 2506560.792636 2506576.562636 2507904.842606 2508069.432603 2508373.442596 2508539.062592 2509637.322568 2509678.522567 2511004.782537 2513768.352475 2514300.002463 2514539.522458 2515179.882444 2516394.562417 2516620.332412 2517173.262399 2518137.762378 2520163.682332 2520275.952330 2522827.902273 2522935.672270 2523073.892267 2523087.992267 2523543.222257 2524942.172226 2525794.712206 2526185.592198 2526528.292190 2527373.932171 2528378.312149 2530800.752095 2530806.452094 2530855.142093 2531949.532069 2533148.952042 2533156.762042 2534297.862016 2534523.222011 2536049.971977 2536075.421977 2537016.291956 2537878.261936 2538542.621922 2538687.631918 2538950.191912 2539474.491901 2540102.571887 2540248.471883 2540834.421870 2541983.231845 2542498.601833 2542999.901822 2543007.901822 2543619.801808 2543647.131807 2545235.111772 2545676.781762 2545923.361757 2546122.791752 2546322.871748 2546447.811745 2546469.411744 2546931.791734 2547068.891731 2547078.241731 2547089.051731 2548764.651693 2549869.401668 2550113.341663 2550346.751658 2550591.781652 2551348.961635 2551388.391634 2551593.731630 2551668.941628 2551796.311625 2552231.721616 2552744.271604 2553241.481593 2553747.431582 2555723.221538 2555981.621532 2557138.351506 2557518.261497 2557891.051489 2558187.701482 2559802.941446 2560322.911435 2562465.091387 2562585.751384 2562761.041380 2563557.611362 2563704.471359 2564125.471350 2565736.941314 2567600.761272 2567918.251265 2568347.561255 2569116.821238 2571007.611196 2571532.031184 2571543.961184 2571611.331182 2571757.681179 2571825.881178 2572274.771168 2574231.271124 2574298.431122 2574713.301113 2574722.051113 2575063.561105 2575150.811103 2575288.251100 2575899.011087 2577142.551059 2578412.751030 2578630.831026 2578755.821023 2578993.621017 2579694.661002 2580142.230992 2581169.740969 2582466.900940 2583111.350925 2584216.650901 2586198.610856 2587758.570821 2587904.910818 2587920.940818 2588758.080799 2589709.140778 2590145.260768 2590454.910761 2591344.570741 2591540.930737 2592376.130718 2592814.610708 2593277.150698 2594472.820671 2595127.700657 2595151.080656 2596875.380618 2597358.740607 2597844.810596 2598195.810588 2598357.550585 2600222.410543 2600327.830541 2601208.860521 2604122.070456 2604269.780452 2604695.290443 2604719.350442 2604825.100440 2605354.300428 2605985.650414 2606305.110407 2609392.600338 2609398.880338 2610326.730317 2612361.950272 2614581.760222 2615234.590207 2616274.750184 2616430.420181 2616450.930180 2617448.860158 2620716.780085 2621223.140073 2623815.210016 2624352.480004 2625612.869975 2626483.039956 2627630.919930 2628559.569910 2629192.379895 2629824.189881 2630136.899874 2632066.319831 2632379.779824 2633092.549808 2634947.089767 2635425.219756 2636343.549736 2636351.199735 2636987.039721 2637309.329714 2637755.129704 2638401.349690 2639367.639668 2640419.229644 2640431.559644 2640766.529637 2642005.249609 2642815.779591 2642889.809589 2643624.619573 2644239.629559 2645388.159533 2648852.969456 2648912.479455 2649411.789443 2649495.599442 2650092.339428 2650246.199425 2650252.619425 2650261.379424 2650831.859412 2651123.709405 2652672.869371 2653375.929355 2654010.339341 2654158.139337 2654174.149337 2654179.949337 2656553.909284 2657527.159262 2657558.629261 2658196.619247 2659290.009223 2659575.779216 2659729.529213 2659916.719209 2659924.049208 2659933.549208 2660142.589204 2660156.369203 2660909.599186 2661593.039171 2662117.509159 2663234.379134 2664544.709105 2664624.379103 2664685.649102 2665054.089094 2665552.909083 2666784.419055 2667782.179033 2668131.199025 2668417.579019 2671043.048960 2672125.208936 2672238.638933 2673029.178916 2673556.158904 2673565.088904 2674054.688893 2674536.508882 2674574.568881 2675001.928871 2675059.338870 2675333.558864 2676365.998841 2676480.328838 2677225.638822 2678218.438800 2678232.598799 2679684.448767 2680824.738741 2681101.998735 2681120.888735 2681138.618734 2681311.188730 2681755.308720 2682612.658701 2683944.558672 2684156.868667 2684260.648664 2684770.548653 2685239.798643 2685252.958642 2686186.448621 2686983.998604 2687563.248591 2687569.678591 2690821.058518 2692054.228490 2692087.658490 2692208.248487 2692895.958471 2693289.668463 2693304.748462 2693611.768455 2693921.548449 2695020.548424 2695131.578422 2695394.598416 2695473.658414 2695775.998407 2695964.988403 2696189.848398 2696333.288395 2697012.578379 2697347.458372 2697421.348370 2697944.288359 2697950.668358 2697958.598358 2698373.988349 2698483.038347 2700701.998297 2701325.858283 2702260.968262 2702278.848262 2702872.288248 2704166.048220 2705447.758191 2705581.788188 2706047.248178 2706403.668170 2706444.828169 2706568.318166 2708852.568115 2709750.968095 2710191.108085 2711153.718063 2711656.558052 2711695.088051 2711858.578048 2712127.998042 2712290.768038 2712923.098024 2712975.048023 2713095.638020 2713957.608001 2713966.348001 2714519.837988 2714779.797982 2715469.707967 2715480.177967 2716124.817952 2716182.187951 2716424.737946 2716954.527934 2717389.097924 2717922.627912 2720106.487863 2720410.047856 2720954.957844 2721524.627832 2721789.157826 2721892.947823 2722061.247820 2722517.527809 2722529.747809 2722955.727800 2723158.327795 2723168.497795 2724584.877763 2725233.777749 2726000.157732 2726747.537715 2726860.337712 2726968.677710 2728088.037685 2728322.897680 2732214.297593 2732952.367576 2733457.097565 2733464.707565 2733651.487561 2735186.667526 2735206.907526 2735425.247521 2737510.517474 2737984.737464 2738279.377457 2738301.747457 2738582.947450 2739850.097422 2739897.647421 2740859.207399 2741748.487380 2741934.247375 2744710.987313 2745368.757299 2745724.987291 2746287.547278 2747962.047241 2748351.887232 2749816.007199 2750916.947175 2751678.687158 2751695.637157 2753780.757111 2755247.067078 2755404.367074 2755517.317072 2755533.697071 2756540.917049 2756681.997046 2756750.287044 2757102.407036 2757186.987034 2757199.317034 2758526.297005 2759663.716979 2760582.206959 2761143.086946 2761163.986946 2762229.876922 2762753.556910 2762884.706907 2763220.426900 2765239.376854 2766354.876830 2766478.956827 2767181.676811 2767525.446803 2768068.676791 2768422.486783 2769192.536766 2770903.306728 2771662.206711 2772138.996700 2774173.886655 2774208.586654 2774215.966654 2774331.556651 2774666.686644 2776213.016609 2776538.436602 2777156.796588 2777803.556574 2777826.136573 2779779.406529 2781713.586486 2781745.806486 2781752.576485 2783122.806455 2783971.826436 2784798.566417 2785546.126401 2785947.316392 2786173.226387 2786367.086382 2786949.826369 2787024.586368 2788293.376339 2789154.206320 2789981.446301 2789994.206301 2791547.456266 2791574.396266 2792431.976247 2793026.186233 2793139.426231 2793645.746220 2793684.476219 2793693.816218 2794141.356208 2794214.736207 2795074.346188 2795121.026187 2795373.046181 2795487.566178 2795495.476178 2795980.496167 2797397.296136 2797639.186130 2797757.016128 2799225.416095 2799783.096082 2800507.746066 2800654.696063 2801077.976053 2801825.826037 2802631.516019 2803394.716002 2806284.435937 2806745.655927 2807604.445908 2809322.925869 2809574.865864 2810682.125839 2810808.985836 2811266.355826 2811314.945825 2811520.215820 2811649.105817 2812520.075798 2814691.985749 2815286.215736 2816205.945715 2816871.785700 2816881.555700 2817248.805692 2817785.155680 2818120.415672 2818715.925659 2819412.235644 2820386.725622 2821000.475608 2821315.715601 2821871.215589 2822778.465568 2824070.885539 2824100.675539 2825047.005518 2825195.775514 2825658.905504 2825728.685502 2826422.135487 2826647.785482 2827377.985466 2829302.445423 2829864.385410 2831172.445381 2832070.505361 2832083.065360 2832356.965354 2833813.445322 2834140.045314 2834684.605302 2834731.345301 2834795.275300 2834832.895299 2834890.975298 2836042.475272 2837066.395249 2839411.465197 2840073.385182 2840963.675162 2841771.835144 2841979.875139 2842406.715130 2842666.645124 2843182.165112 2843588.675103 2843867.965097 2844178.665090 2845748.085055 2846234.475044 2847390.885018 2847413.935018 2847932.685006 2848734.864988 2849115.634980 2850130.584957 2850148.934957 2851838.724919 2851848.464919 2852360.174907 2853077.024891 2854324.824863 2854335.454863 2854347.824863 2854725.294854 2856714.244810 2856888.434806 2857439.684794 2858118.524778 2858369.844773 2858667.214766 2858673.884766 2858869.674762 2859099.824757 2859622.314745 2859777.474741 2860783.294719 2861539.554702 2862129.814689 2862537.434680 2862543.284680 2862946.024671 2863316.734662 2863778.254652 2866402.554593 2866721.894586 2867729.204564 2868250.124552 2870206.964508 2870222.844508 2870379.144504 2870951.844492 2871898.574470 2872536.224456 2872616.604454 2872731.974452 2873408.334437 2873929.394425 2874488.244413 2875259.744395 2875482.544390 2875684.264386 2875696.154386 2876143.264376 2877051.254355 2878209.034329 2878372.874326 2879431.844302 2879438.484302 2879449.134302 2880346.604282 2880772.614272 2880931.874269 2880949.564268 2880985.774267 2882332.064237 2883362.434214 2884216.184195 2884286.274194 2885446.524168 2885740.974161 2886906.334135 2887309.724126 2887504.374122 2887526.594121 2888084.064109 2888581.154098 2888926.754090 2890151.864062 2891384.354035 2892400.934012 2893226.033994 2893726.783983 2893859.093980 2894290.443970 2894305.403970 2894606.213963 2894931.703956 2895390.333945 2896493.763921 2896698.563916 2896809.273914 2898241.013882 2898310.473880 2898334.243880 2900449.633832 2900492.513831 2900568.483830 2900731.503826 2900815.103824 2901298.923813 2901310.253813 2901751.493803 2901895.473800 2901942.283799 2905220.043726 2905273.803724 2905722.353714 2905864.883711 2906022.873708 2906121.503706 2906594.613695 2907741.093669 2908363.933655 2908773.503646 2909007.623641 2912679.543559 2914439.853520 2914792.333512 2915110.023505 2915358.483499 2916280.323478 2916296.243478 2917899.553442 2919408.423409 2920260.053389 2920268.463389 2920771.773378 2920784.563378 2921264.283367 2921744.163356 2922285.113344 2924089.003304 2924539.693294 2924860.903287 2924949.293285 2926124.793258 2926739.773245 2928852.513197 2930014.513171 2930370.323164 2932631.153113 2933102.143102 2936212.473033 2936452.973028 2937324.063008 2939586.902958 2940379.122940 2940591.512935 2941193.632922 2941209.082921 2942564.242891 2943153.212878 2943448.062871 2943459.662871 2944215.832854 2945733.882820 2945901.112816 2947794.952774 2949174.912743 2949670.632732 2951253.842697 2951479.352692 2951522.102691 2951995.512680 2952978.532658 2954405.652626 2955119.232610 2956408.282582 2958319.352539 2958899.352526 2960118.272499 2960657.322487 2961639.422465 2962349.042449 2962522.402445 2963183.302430 2963658.842419 2963669.372419 2965618.832376 2965629.322375 2965946.992368 2966185.162363 2966298.142360 2966444.782357 2967844.232326 2968074.272321 2968560.482310 2968756.662306 2969796.792282 2970401.092269 2971181.072251 2971647.842241 2973798.102193 2973808.302193 2974553.372176 2974799.452170 2975693.612150 2977341.122114 2978120.512096 2978498.302088 2978507.742088 2978755.602082 2978773.462082 2979052.562075 2979392.892068 2979787.002059 2980621.672040 2980645.392040 2981700.572016 2983200.431983 2983206.801983 2983966.621966 2983975.311965 2985046.131941 2987686.261882 2989616.621839 2989624.061839 2989822.991835 2990075.701829 2990425.171821 2992348.841778 2993097.711761 2993136.011761 2994542.761729 2994710.361725 2995275.401713 2995285.461713 2995480.721708 2995779.061702 2996673.341682 2996707.411681 2998406.771643 2998637.611638 3000103.731605 3000378.761599 3001194.801580 3001277.191579 3002026.451562 3003827.851522 3004696.551502 3005811.471477 3007090.151449 3007112.081448 3008301.131422 3009578.761393 3010863.001364 3012427.071329 3013242.931311 3015308.961265 3016241.901244 3016610.131236 3017346.101219 3017576.711214 3019139.011179 3019366.301174 3019700.401167 3020874.781141 3020881.151140 3021314.551131 3022515.771104 3022525.511104 3022914.111095 3023936.311072 3024716.501055 3025090.661046 3025106.521046 3026231.021021 3029374.380951 3030286.540930 3031736.690898 3031836.030896 3031884.980894 3031899.880894 3033787.250852 3033796.300852 3034524.760835 3034690.240832 3036139.430799 3036550.530790 3036763.530785 3037074.430778 3037382.750772 3037800.450762 3039763.910718 3040231.600708 3040514.130702 3041493.030680 3041828.070672 3041965.350669 3043081.240644 3043370.370638 3043393.720637 3044617.860610 3045341.870594 3046067.410577 3046340.210571 3046352.020571 3049047.610511 3052673.510430 3052953.050424 3053856.310403 3054414.860391 3055076.040376 3055169.400374 3055297.610371 3056507.600344 3057024.440333 3057034.440332 3057869.230314 3059142.010285 3059358.490280 3060803.720248 3061972.650222 3062027.230221 3062563.210209 3062569.010209 3063061.420198 3063223.870194 3063720.700183 3064007.760176 3064934.320156 3065454.180144 3066203.650127 3066602.190118 3066860.600113 3066893.670112 3067006.750109 3067308.710103 3067787.220092 3068282.990081 3069711.350049 3070154.570039 3070342.790035 3070395.640034 3070497.150031 3070899.340022 3070948.950021 3070958.050021 3071801.790002 3071932.899999 3074168.639949 3074298.319946 3074466.239943 3074511.329942 3076557.809896 3077955.859865 3078061.299862 3078787.899846 3079284.179835 3079890.359821 3079982.269819 3079989.309819 3080628.789805 3081615.129783 3083148.349749 3083995.379730 3084804.049712 3085035.349706 3085453.029697 3086553.169673 3086590.779672 3086634.929671 3086648.799670 3087478.389652 3088353.339632 3089489.079607 3089975.929596 3091077.509571 3091259.129567 3091305.439566 3092187.519547 3092649.879536 3093851.499509 3094195.259502 3095114.469481 3095810.639466 3096802.959443 3098620.689403 3100911.219352 3102695.119312 3103087.699303 3104353.229275 3104547.109270 3105987.439238 3106082.399236 3106710.589222 3106991.869216 3107120.009213 3108530.349181 3109042.239170 3110490.439138 3110578.959136 3110960.929127 3112077.419102 3112326.239096 3112490.859093 3112844.559085 3112975.439082 3114171.819055 3114644.829045 3115759.089020 3115803.829019 3116879.968995 3116921.398994 3117383.878983 3117527.638980 3117670.498977 3117758.778975 3118929.078949 3119469.288937 3121270.378897 3121876.458883 3122852.508861 3123147.758855 3123740.968841 3123841.688839 3124428.608826 3124801.988818 3124826.198817 3125072.008812 3125505.358802 3125998.918791 3126464.738780 3126645.048776 3126773.448774 3128745.618729 3129277.318718 3129596.108710 3130972.048680 3131010.048679 3131114.168677 3133936.888613 3135128.808587 3136148.388564 3136874.628548 3136938.118546 3137335.238537 3137599.018532 3138456.388512 3138703.268507 3138747.128506 3140096.588476 3140256.648472 3140693.858462 3141661.108441 3142498.248422 3142878.698414 3143205.788406 3143212.458406 3143470.188400 3144342.298381 3145955.168345 3145985.648344 3146053.088343 3147106.728319 3147521.938310 3147666.898307 3148348.498291 3148432.808289 3148958.168278 3149251.818271 3149544.138265 3149981.398255 3150814.448236 3150907.938234 3151106.128230 3154886.898145 3156366.848112 3156889.128100 3157112.478095 3157560.868085 3157890.898078 3158275.618069 3161151.108005 3162106.657984 3163091.667962 3163965.467942 3164061.607940 3164321.267934 3164364.997933 3165238.727914 3165701.597903 3166922.937876 3168983.687830 3169439.447820 3169908.597809 3170088.247805 3170644.747793 3170869.357788 3171946.677764 3172700.567747 3172853.487744 3172862.927743 3174545.627706 3175236.547690 3175268.267690 3175632.447681 3175991.517673 3176467.247663 3177040.417650 3177646.977636 3177957.007630 3178710.267613 3178886.507609 3179897.247586 3180849.137565 3181690.577546 3182201.887535 3183286.217510 3184728.087478 3187116.137425 3187636.947413 3187684.657412 3187699.877412 3188038.427404 3188303.797398 3188409.637396 3189713.587367 3189886.567363 3191438.207328 3191970.287316 3193396.247284 3193509.107282 3194106.147269 3194840.147252 3195637.177234 3196363.347218 3196880.427207 3197101.447202 3197113.947201 3198681.597166 3198787.777164 3199441.717149 3199548.657147 3200088.417135 3200106.287134 3201633.737100 3201692.187099 3205086.977023 3205349.087017 3205577.407012 3206687.546987 3207565.296968 3209805.466918 3209872.026916 3211114.336888 3211352.496883 3212909.836848 3213629.396832 3214196.856819 3214472.286813 3214528.156812 3214686.126809 3214721.626808 3214871.396804 3216704.456763 3216899.546759 3217031.306756 3217304.486750 3217553.896744 3217561.016744 3218569.176722 3218575.776722 3218921.156714 3219927.636691 3220084.846688 3221256.536662 3221287.086661 3223760.286606 3223937.186602 3224087.986598 3224582.906587 3224737.436584 3225084.236576 3225783.616561 3226012.216555 3228835.556492 3229396.876480 3231605.476430 3232541.936409 3233096.876397 3233144.946396 3233841.996380 3234810.996359 3234852.226358 3234991.146355 3236397.486323 3236747.556315 3237087.756308 3237310.896303 3237502.536299 3238852.726268 3238956.756266 3240324.176236 3241361.136212 3242726.406182 3242989.566176 3245662.426116 3247201.976082 3247808.176068 3248578.086051 3249522.586030 3250417.256010 3250960.485998 3251743.865980 3253182.435948 3253598.775939 3254036.035929 3254840.235911 3256386.295876 3256570.635872 3256752.165868 3257720.195847 3259419.395809 3260301.475789 3260398.155787 3261222.045768 3261262.295768 3261836.775755 3262250.315745 3262481.285740 3263435.405719 3265658.145669 3266446.645652 3266917.545641 3267878.775620 3268591.005604 3269672.495580 3270207.485568 3271599.635536 3272033.065527 3272375.145519 3272587.805514 3272951.545506 3273130.295502 3273433.295495 3273439.975495 3274017.795482 3275136.395457 3275371.145452 3276094.325436 3276107.565436 3276118.355435 3276379.935430 3276862.725419 3277092.165414 3277665.215401 3279976.135349 3279985.235349 3281761.205309 3282318.875297 3282683.385289 3283532.255270 3283613.385268 3284232.625254 3284510.915248 3284724.875243 3285685.815222 3285792.675219 3285872.365217 3286056.445213 3286198.535210 3287172.005188 3287820.565174 3287992.325170 3288006.915170 3289043.685147 3289597.645134 3292180.615076 3292374.355072 3292380.945072 3293163.855054 3293976.495036 3294776.975018 3295783.694996 3296085.584989 3296996.594969 3298747.104930 3299432.314914 3299659.664909 3300402.754893 3300415.044892 3300516.014890 3301062.414878 3302283.024851 3304381.834804 3305171.934786 3305503.874779 3305631.414776 3305808.894772 3306616.984754 3307057.274744 3307066.374744 3307346.914737 3307625.094731 3307816.134727 3308069.234721 3310495.614667 3311623.074642 3311812.134638 3313204.404607 3313212.694606 3313588.454598 3317020.434521 3319886.584457 3320200.374450 3320568.444442 3322008.454410 3322016.954410 3323761.264371 3323926.704367 3324394.034356 3324432.574356 3325064.594341 3325772.694326 3326327.114313 3327210.934293 3327372.044290 3327377.444290 3327875.874279 3328036.264275 3328839.054257 3328884.954256 3328968.304254 3329041.724253 3329938.144232 3330420.094222 3330980.424209 3330999.544209 3331344.364201 3331495.614198 3332200.204182 3332216.704182 3332449.434176 3332472.864176 3333597.304151 3335215.064115 3336025.824096 3337859.974055 3338728.104036 3339164.604026 3339545.374018 3339554.304018 3341079.423983 3341095.683983 3341310.133978 3341407.283976 3341963.593964 3342768.073946 3343097.463938 3343623.153927 3343933.803920 3344163.803915 3349487.493796 3349719.743790 3350010.353784 3351388.023753 3351475.543751 3353032.463716 3353784.743699 3353834.373698 3354141.213691 3354392.053686 3354456.833684 3354637.933680 3356785.213632 3357808.383610 3358399.613596 3358643.323591 3358995.193583 3359746.093566 3361110.053536 3361120.273536 3361209.463534 3361797.083520 3362698.123500 3362887.673496 3364100.683469 3364641.983457 3366472.043416 3366629.893412 3366759.893409 3367028.283403 3367472.013394 3367507.873393 3368015.063381 3368538.203370 3369025.673359 3370272.063331 3370441.663327 3370454.363327 3370829.443318 3370844.323318 3370862.883318 3371575.573302 3372166.153289 3372641.533278 3373215.503265 3373649.933255 3373676.633255 3373755.323253 3374296.803241 3374648.973233 3376367.123195 3376382.443194 3376409.453194 3376719.613187 3376944.683182 3377376.643172 3377415.483171 3377508.353169 3377517.443169 3377855.343161 3378226.103153 3380425.243104 3381769.873074 3381821.193073 3382388.803060 3383252.823041 3385936.622981 3386303.452973 3386624.852965 3387309.462950 3387449.802947 3387748.062940 3388724.212919 3389120.592910 3389450.432902 3389462.082902 3389818.072894 3391747.342851 3391765.272851 3392861.822826 3393297.942816 3393500.082812 3394079.172799 3394801.112783 3394989.122778 3395401.612769 3395563.022766 3395575.662765 3395594.482765 3395843.892759 3396792.482738 3397684.272718 3398617.112697 3398840.152692 3399023.722688 3400047.482665 3400326.942659 3401874.332625 3402752.082605 3403250.222594 3403835.472581 3403865.602580 3404278.592571 3404328.112570 3404334.532570 3405643.862540 3405773.792537 3406437.412523 3406509.542521 3406520.402521 3406571.102520 3407053.842509 3407275.222504 3407879.142490 3407994.212488 3408829.712469 3410701.872427 3411061.922419 3412155.622395 3412338.322391 3412644.082384 3412743.742382 3413821.512358 3414628.532340 3414821.082335 3415549.832319 3415918.322311 3417745.542270 3417755.952270 3419533.532230 3419987.282220 3422030.762174 3423435.822143 3426092.292083 3427229.642058 3427559.102050 3427975.542041 3428642.452026 3428650.202026 3429264.992012 3429419.742009 3429512.892007 3429760.792001 3429771.412001 3430077.581994 3431359.121966 3431784.471956 3432165.381948 3432352.071943 3432422.151942 3432435.961941 3432939.161930 3433106.001926 3433553.571916 3434452.451896 3434655.341892 3434912.171886 3434929.531886 3435532.191872 3436097.161860 3436686.491846 3437336.561832 3438949.761796 3439375.741786 3440455.541762 3440823.261754 3442160.621724 3442755.651711 3443827.031687 3443996.821683 3444083.831681 3444411.151674 3444420.521674 3444428.971673 3445546.401648 3445563.041648 3445744.041644 3446456.061628 3446494.941627 3446842.771619 3448268.351588 3448310.841587 3448325.021586 3449117.521569 3449429.681562 3450185.531545 3450196.981544 3450329.701542 3450881.001529 3451892.911507 3452266.301498 3452541.631492 3453865.491462 3454703.361444 3455152.901434 3455318.811430 3456601.511401 3459185.121344 3459991.731326 3461630.481289 3461755.121286 3462505.851269 3462588.131268 3462595.481267 3463305.971251 3463537.911246 3463543.541246 3463618.561244 3463721.971242 3464613.341222 3465295.171207 3465778.441196 3467138.461166 3467289.651162 3468802.581129 3470247.421096 3470410.131093 3470827.041083 3470834.121083 3471296.821073 3472784.131040 3473357.521027 3473368.891027 3474522.051001 3475294.260984 3476172.820964 3476825.760949 3476881.860948 3479020.480900 3480386.600870 3480395.760869 3480725.010862 3480734.920862 3481495.040845 3481881.630836 3484880.830769 3485032.340766 3485126.790764 3485251.150761 3485375.660758 3485922.390746 3487115.380719 3488276.500693 3488454.580689 3488825.000681 3488991.720677 3489690.280662 3491535.800620 3491563.310620 3491693.850617 3491707.020617 3493929.970567 3493960.950566 3494530.270554 3494542.340553 3495474.640532 3495560.990531 3495644.260529 3496158.510517 3497248.080493 3497698.670483 3497875.640479 3498093.740474 3499486.540443 3501928.240388 3501935.440388 3503594.790351 3503825.210346 3504645.900327 3505024.710319 3505270.180314 3505301.970313 3505316.220312 3506017.370297 3506640.820283 3507556.610262 3507707.280259 3508897.750232 3509912.150210 3511380.810177 3512402.170154 3512769.880146 3512777.330146 3514137.450115 3514850.340099 3514883.470099 3514916.330098 3514989.110096 3515535.470084 3516214.270069 3517188.310047 3518691.590014 3518714.480013 3519411.149997 3519621.939993 3520195.219980 3520867.439965 3521752.519945 3522422.369930 3523024.099917 3523182.199913 3523625.999903 3523638.249903 3524260.229889 3524498.459884 3524508.189883 3525525.599861 3525570.389860 3526338.689843 3526346.259842 3527079.099826 3527386.959819 3530605.829747 3531505.719727 3532203.689711 3532225.709711 3532306.509709 3532586.269703 3532651.109701 3533386.479685 3534924.029651 3535172.989645 3535186.969645 3535240.579644 3535248.819643 3535874.489629 3536219.389622 3537735.169588 3538137.609579 3538611.439568 3538730.699566 3538871.029562 3539993.379537 3540100.699535 3540452.939527 3540924.349517 3541654.269500 3542625.619479 3542635.849478 3543405.269461 3543613.919456 3544309.459441 3544316.739441 3544578.359435 3545015.599425 3545241.899420 3545270.199419 3546016.619403 3546032.189402 3546725.349387 3546841.359384 3547504.039370 3548161.589355 3549601.199323 3549662.629321 3551057.519290 3551305.149285 3552043.829268 3552766.539252 3553972.499225 3555675.249187 3555688.209187 3555915.419181 3557787.939140 3557938.379136 3558539.679123 3560023.849090 3561652.139053 3561676.599053 3562006.589045 3562434.169036 3563508.039012 3563514.129012 3563652.389009 3564031.919000 3566040.488955 3566399.338947 3566443.498946 3567199.018929 3567303.088927 3568882.798892 3569046.138888 3569767.728872 3569972.698867 3570651.078852 3570853.408848 3570946.778846 3571687.688829 3571829.628826 3571892.038824 3573052.658798 3573142.348796 3573706.778784 3573734.578783 3573925.528779 3574093.718775 3574100.318775 3574993.328755 3575020.218754 3575385.048746 3575521.648743 3575566.588742 3576173.868729 3576838.068714 3577939.028689 3578687.398672 3579680.008650 3580214.728638 3580419.388634 3581612.428607 3581866.778601 3583111.458574 3585357.858523 3585625.648517 3587118.548484 3587480.118476 3587490.328476 3587625.478473 3587632.718473 3588036.918464 3588050.698463 3588067.078463 3588109.228462 3588421.978455 3589097.838440 3589350.898434 3589539.808430 3589580.618429 3591580.188384 3592175.878371 3592251.268369 3592335.898367 3592613.448361 3593563.208340 3593786.258335 3593897.358333 3594959.608309 3595938.438287 3597127.678260 3598030.398240 3599053.128217 3599423.088209 3599706.678203 3600092.778194 3600507.928185 3600552.918184 3601338.168166 3601405.328165 3603080.858127 3603280.828123 3604675.438092 3606533.008050 3607669.028025 3607868.308020 3609152.097992 3609374.757987 3610480.327962 3611504.057939 3611809.837932 3614269.017877 3615820.027843 3615847.007842 3616812.747820 3617132.627813 3617716.417800 3618374.957785 3619559.457759 3620103.887747 3620685.107734 3621001.337727 3621565.447714 3621571.517714 3621699.607711 3622985.717682 3623060.817681 3623203.867677 3623669.547667 3624011.767659 3625871.427618 3626829.367596 3628596.897557 3628825.037552 3628856.787551 3628953.467549 3629559.807535 3630036.577525 3630882.387506 3631864.247484 3632651.667466 3633496.297447 3633909.727438 3634639.677422 3635281.127408 3636271.647385 3636355.637384 3636614.827378 3636905.877371 3637550.347357 3639388.087316 3639418.997315 3639579.597311 3639607.177311 3640359.757294 3640727.767286 3641426.417270 3641449.707270 3641513.467268 3642353.907249 3643435.027225 3644113.377210 3644215.347208 3645760.807173 3646362.237160 3647484.337135 3648354.067115 3648759.167106 3649931.057080 3649945.177080 3649952.607080 3650337.947071 3650702.607063 3650709.897063 3650961.217057 3654851.186970 3658237.626894 3658530.246888 3659067.806876 3659447.166867 3660881.046835 3661055.096831 3662483.536800 3663381.156779 3663560.056775 3664749.446749 3665285.826737 3665332.896736 3666148.606718 3666357.816713 3666365.646713 3667319.506691 3667935.556678 3668745.146660 3671924.846588 3673258.286559 3673822.146546 3674912.706522 3676323.596490 3676470.826487 3676868.696478 3677203.286470 3678002.616453 3678881.336433 3679551.546418 3680214.616403 3680346.666400 3680715.566392 3680906.636388 3681590.516372 3682370.316355 3682697.996348 3683500.146330 3683528.896329 3685852.076277 3685949.516275 3685959.736275 3686713.436258 3686729.176258 3688662.746214 3690516.526173 3690523.356173 3691974.006140 3692031.326139 3692503.886129 3693567.856105 3695298.786066 3696784.066033 3697093.206026 3698293.005999 3698305.995999 3699366.795975 3703695.655878 3703875.665874 3704797.085854 3706419.535817 3706585.125814 3706595.405814 3707278.545798 3707448.245794 3707953.915783 3708244.255777 3708291.145776 3708305.945775 3708542.305770 3709995.505738 3710785.005720 3711251.395709 3711583.775702 3711750.055698 3711790.285697 3712084.695691 3712136.615690 3712330.815685 3713407.285661 3715543.175614 3716320.495596 3716795.745586 3717430.175571 3717918.545560 3718589.725545 3719134.875533 3719141.695533 3720557.815501 3720879.575494 3721030.085491 3721038.655491 3721843.755473 3722243.825464 3724391.455416 3725887.245382 3727571.935345 3727981.485336 3728584.385322 3729593.325299 3729603.375299 3729675.135298 3730346.685283 3731230.305263 3732448.995236 3732544.055234 3732610.495232 3736335.625149 3739106.595087 3739623.515075 3740601.635053 3741204.755040 3741968.945023 3742427.665013 3743268.634994 3743383.154991 3743546.234988 3743936.704979 3744512.664966 3746703.434917 3747203.484906 3747315.824903 3747871.464891 3748465.644878 3748479.574877 3751838.874802 3752558.144786 3753520.564765 3753526.274765 3753603.624763 3755451.934722 3756234.744704 3758031.934664 3759393.534633 3761243.774592 3761884.334578 3762107.444573 3762506.504564 3762897.354555 3762911.644555 3764431.014521 3764930.454510 3765985.054486 3766409.494477 3767331.064456 3767562.794451 3767744.554447 3768374.664433 3768483.294430 3769158.554415 3769166.954415 3769516.604407 3770610.954383 3770618.394383 3771178.804370 3771510.024363 3771526.004362 3772051.634350 3772060.044350 3773024.024329 3773220.854324 3773491.234318 3773564.804317 3774308.804300 3774746.644290 3774902.374287 3775483.744274 3775557.714272 3775790.304267 3775888.044265 3775944.394263 3776076.114261 3776744.574246 3778443.144208 3778988.014195 3779292.994189 3779923.214175 3782516.804117 3783782.824088 3783808.034088 3783865.524086 3784179.754079 3784926.474063 3785071.804059 3785083.324059 3786151.644035 3786171.984035 3787014.004016 3787186.764012 3787579.184003 3787917.213996 3787930.873996 3788833.963975 3789348.193964 3789387.923963 3791240.173922 3795465.093827 3795515.643826 3796139.883812 3797161.823789 3797806.913775 3800329.783718 3800445.703716 3801596.393690 3802768.243664 3803713.203643 3804581.723623 3805284.083608 3805301.773607 3805437.103604 3806029.633591 3806356.093584 3806364.823584 3806474.193581 3807233.883564 3807904.903549 3810607.673489 3810848.463483 3810857.453483 3811465.423470 3811487.713469 3811496.023469 3811501.143469 3812205.343453 3812536.713446 3813101.703433 3813108.843433 3814021.803412 3814315.843406 3815342.443383 3815859.903371 3815986.953368 3816000.973368 3816008.513368 3816024.303368 3817016.243345 3817478.603335 3818042.233323 3819026.853300 3820304.793272 3820395.383270 3821467.873246 3821911.813236 3822273.043228 3822371.983226 3822588.813221 3822727.283218 3823320.473205 3823562.113199 3824338.453182 3825819.913149 3827277.283116 3827498.003111 3828821.993082 3829882.213058 3830422.683046 3830610.993042 3831608.903019 3831848.953014 3832024.283010 3833468.852978 3834884.102946 3835003.222943 3835046.772942 3835516.822932 3835935.952923 3836702.812905 3837565.032886 3837890.372879 3838253.952871 3839164.982850 3840179.172828 3840442.162822 3841516.582798 3842088.302785 3842703.222771 3844839.202724 3845329.142713 3845785.722702 3846488.122687 3848257.332647 3848484.662642 3849044.662630 3849418.572621 3852654.422549 3852986.332541 3853304.482534 3853316.872534 3853574.262528 3854391.982510 3855310.102489 3855785.892479 3857528.682440 3858245.382424 3858861.102410 3859001.522407 3860143.832381 3860169.622381 3860523.452373 3861118.412360 3861350.752354 3863180.582314 3864993.212273 3865561.122260 3867217.602223 3869080.222182 3869308.762177 3869325.242176 3869563.622171 3869580.652171 3870543.042149 3870562.412149 3871696.042123 3872694.102101 3873080.622092 3873511.642083 3874909.252051 3874942.262051 3875849.852030 3876231.262022 3876739.202011 3877553.931992 3877560.591992 3878442.681972 3878698.151967 3878836.221964 3878850.861963 3879058.141959 3880175.351934 3880420.201928 3881121.271913 3883203.171866 3883280.621864 3883554.231858 3883799.661853 3883811.041852 3883900.611850 3884354.991840 3884788.351831 3885035.621825 3885121.661823 3886723.411787 3887351.991773 3887499.191770 3888135.771756 3888510.341747 3888675.551744 3889076.031735 3889794.571719 3889810.461718 3889885.061717 3890442.991704 3891482.871681 3892130.291667 3893074.131645 3893302.561640 3893336.021640 3894160.751621 3894573.981612 3895223.781597 3895491.041591 3895790.881585 3896097.151578 3896391.001571 3897207.621553 3898130.561532 3899150.591510 3900317.511484 3900840.141472 3900916.491470 3901291.731462 3901747.581452 3902956.671425 3904126.251398 3905193.111375 3905785.981361 3906916.531336 3907078.841332 3908071.951310 3908713.241296 3909008.791289 3911396.481236 3911643.611230 3911753.671228 3912160.311219 3913370.611192 3914503.311166 3914617.301164 3915672.691140 3915907.081135 3916596.951120 3916695.121117 3917320.031103 3918395.671079 3918539.811076 3919152.891063 3919712.241050 3920077.831042 3920963.941022 3921790.021004 3922516.070987 3923213.070972 3924108.100952 3924202.140950 3924696.510939 3925086.320930 3925248.990926 3926340.680902 3926411.760900 3926493.410898 3926739.990893 3927327.180880 3927373.260879 3928607.370851 3930819.790802 3930835.910801 3931275.980792 3932073.190774 3932085.040773 3934411.290721 3936715.550670 3938885.360621 3939122.530616 3939134.900616 3940091.490594 3940174.090593 3943750.790513 3945272.920479 3945330.840477 3946214.970458 3946323.850455 3946758.280445 3947037.870439 3947225.290435 3947399.910431 3948267.340412 3948443.970408 3949900.850375 3950416.410364 3951058.370349 3951452.620341 3952187.100324 3952580.370315 3952610.660315 3952661.140314 3952821.710310 3953566.720293 3954636.660269 3954706.940268 3954732.150267 3955019.590261 3955330.100254 3955759.600244 3956312.490232 3958034.250193 3962773.010088 3962792.830087 3963798.350065 3964808.680042 3964934.810039 3965169.100034 3965419.570028 3966561.310003 3967320.279986 3967341.309985 3967837.619974 3967874.429973 3968822.349952 3970274.219920 3970830.639907 3970954.289905 3970968.209904 3972648.479867 3973773.819842 3973955.859838 3974228.639831 3974274.959830 3974652.849822 3974707.029821 3975179.939810 3977042.509769 3978696.849732 3978970.819725 3979417.049715 3981054.719679 3981384.659672 3981651.419666 3981894.499660 3982930.119637 3983565.349623 3984553.159601 3984636.419599 3984801.139595 3985744.729574 3986457.329558 3986706.019553 3986871.109549 3987201.839541 3988684.499508 3989579.539488 3989767.199484 3990894.429459 3991071.449455 3991434.549447 3991445.299447 3992125.479431 3992380.019426 3992466.059424 3992978.869412 3993137.539409 3993420.559402 3993778.099394 3994096.879387 3995011.739367 3995841.669348 3997352.809315 3997359.369314 3997417.099313 3997485.739312 3998211.939295 3998584.779287 3998941.979279 3999235.279273 3999257.269272 3999405.839269 3999711.679262 4000125.869253 4000251.169250 4001194.549229 4001617.259219 4002324.199203 4002522.449199 4004215.739161 4004829.209147 4005592.559130 4005909.559123 4006134.899118 4006143.299118 4006622.749107 4006871.159102 4006885.059102 4007136.499096 4007786.379081 4007998.579077 4008588.749063 4008856.529057 4009072.169053 4009309.659047 4009462.739044 4010302.649025 4010921.809011 4011517.578998 4012228.228982 4012264.948981 4013111.688962 4013763.448948 4013950.398944 4013965.008943 4014664.158928 4016515.378886 4016978.838876 4016986.388876 4017430.328866 4018529.238841 4019258.458825 4021057.688785 4022225.118759 4022729.648747 4023230.418736 4023482.958731 4023565.308729 4023813.568723 4023984.258719 4024116.468716 4024130.358716 4024667.438704 4025559.568684 4025839.578678 4025979.278675 4027042.108651 4027420.658643 4027432.608642 4030243.648579 4030552.958573 4031120.998560 4031185.848558 4032247.618535 4032263.038534 4032365.118532 4033280.478512 4033368.418510 4033714.268502 4033765.278501 4034849.888476 4035870.748454 4036409.328442 4038328.788399 4039021.278383 4039246.168378 4039521.828372 4040533.058349 4041117.528336 4042146.288313 4042485.128306 4044381.928263 4045323.568242 4046134.498224 4046785.508210 4047553.828193 4047956.588184 4048692.278167 4048775.768165 4050352.518130 4050824.958119 4051233.858110 4051895.688095 4052493.778082 4054503.748037 4055589.468013 4055944.308005 4056185.978000 4057070.307980 4057216.397977 4057369.607973 4058016.587959 4058427.907949 4058879.967939 4058892.667939 4059597.067923 4060232.457909 4060247.617909 4061041.797891 4061227.877887 4062714.037854 4063663.557832 4064187.497821 4065654.077788 4066425.817771 4066513.897769 4066893.467760 4066905.167760 4067595.087745 4068363.337727 4069969.267691 4070570.507678 4070992.357669 4071011.707668 4073273.357618 4073554.517611 4073999.237601 4074165.407598 4074845.107583 4075213.707574 4075232.487574 4075240.357574 4075409.467570 4077368.697526 4079996.547467 4080576.907454 4081043.377444 4081247.367439 4081549.067433 4082336.067415 4082573.937410 4083568.337388 4085317.517348 4085324.497348 4085793.607338 4086250.797328 4087250.847305 4087319.787304 4087873.327291 4089001.687266 4090289.507237 4091281.847215 4092077.107197 4092151.117196 4092201.627195 4092705.287183 4093279.477170 4093461.407166 4093918.747156 4094299.397148 4094413.807145 4094507.457143 4094520.797143 4095275.497126 4096396.337101 4096857.207091 4097072.127086 4097131.387084 4097284.927081 4098118.047062 4099817.877024 4100038.817019 4101557.396985 4101569.636985 4101818.486980 4102622.546962 4102930.626955 4104200.236926 4104607.846917 4106186.726882 4108079.596840 4110159.926793 4112459.556742 4113416.506720 4113576.946717 4113597.016716 4113732.356713 4114156.646704 4114758.776690 4115407.706676 4115460.016675 4115505.406674 4116056.846661 4116320.426655 4118200.976613 4119473.606585 4120741.596557 4120989.476551 4121032.516550 4121140.886548 4122536.366517 4122943.006507 4122983.386507 4123587.426493 4124808.306466 4124881.776464 4126015.026439 4126143.216436 4126953.166418 4127063.546415 4127654.556402 4128972.836373 4129483.776361 4132682.676290 4132796.226287 4133011.166282 4133019.986282 4134902.686240 4137119.686191 4137555.846181 4137907.686173 4138850.456152 4139316.936141 4140144.606123 4141020.006103 4142072.426080 4143355.126051 4144182.986033 4144459.486027 4147437.735960 4148965.625926 4149407.215916 4150668.435888 4151016.515880 4151320.605873 4151644.915866 4152303.015851 4153447.855826 4154207.645809 4155031.115790 4156001.105769 4156770.295751 4157012.555746 4157030.955746 4157597.875733 4158216.815719 4158462.935714 4158913.655703 4158921.925703 4159478.395691 4159563.085689 4161396.225648 4161646.585642 4161683.685642 4161695.495641 4161780.345639 4163080.705610 4163455.325602 4165717.225551 4166348.365537 4166699.445529 4166709.425529 4168265.935494 4168304.905494 4168573.695488 4168704.305485 4169273.465472 4171156.355430 4171165.565430 4172572.405398 4173511.185377 4173741.405372 4173767.265371 4175142.625341 4175339.045336 4175712.875328 4176539.905309 4176621.825308 4177281.985293 4177692.295284 4177761.195282 4177835.165281 4178687.345261 4178870.305257 4178879.375257 4179704.285239 4181033.045209 4182718.275171 4183144.815162 4185714.745104 4185933.595099 4186878.055078 4187911.765055 4188417.195044 4190060.745007 4190496.184998 4190518.834997 4190531.404997 4191471.844976 4195712.634881 4196294.584868 4196652.524860 4197902.084832 4200028.994784 4200110.894783 4200120.324782 4200173.744781 4201032.564762 4202065.374739 4202077.834739 4202541.124728 4202547.514728 4204063.524694 4206214.324646 4206726.964635 4207286.314622 4208438.744596 4208534.274594 4209239.944579 4211384.674531 4211605.644526 4213566.454482 4213578.554482 4214286.184466 4215352.004442 4215896.674430 4216993.524405 4217634.714391 4218950.574362 4220400.244329 4221464.744305 4222432.084284 4222439.654284 4223666.234256 4225431.864217 4226214.014199 4226329.314197 4226576.724191 4226755.394187 4227126.734179 4227543.144169 4227732.744165 4227942.834161 4228046.274158 4230129.384112 4231753.164075 4231783.954075 4231965.844071 4232302.494063 4232937.504049 4233143.464044 4234147.154022 4234872.674006 4235101.834000 4238050.553935 4238372.423927 4238639.143921 4238815.083917 4239264.173907 4239540.523901 4241431.013859 4241517.703857 4241707.813853 4241799.503851 4241808.483851 4243874.973804 4243883.563804 4245635.163765 4245705.233763 4246943.173736 4247591.383721 4247891.433715 4247922.013714 4248466.303702 4248473.033702 4248934.863691 4249787.193672 4249927.643669 4249939.473669 4252047.293622 4253435.203591 4253667.823586 4254235.503573 4254614.643564 4254686.723563 4256008.863533 4256349.583526 4256675.093518 4256694.083518 4257114.533508 4257511.963500 4257524.523499 4258637.413474 4258645.873474 4258976.723467 4259892.963446 4260246.493438 4261248.693416 4262074.853398 4262086.023397 4262107.953397 4263570.403364 4263579.413364 4263592.063364 4264734.933338 4265138.223329 4265846.663313 4265857.993313 4266524.003298 4266803.113292 4267228.363282 4268162.773262 4269796.623225 4272099.933174 4272529.773164 4273354.833145 4273764.993136 4273778.213136 4274173.233127 4274183.943127 4274199.273127 4275240.383103 4278551.483029 4278572.633029 4278580.813029 4279906.472999 4280815.282979 4281196.082970 4281589.712961 4282314.262945 4282370.842944 4282781.402935 4282940.642931 4283773.462913 4283885.622910 4284188.652903 4284510.622896 4285213.842880 4285950.842864 4286164.672859 4286547.442851 4287977.162819 4288713.372802 4288906.002798 4289212.322791 4289380.552787 4289492.942785 4289504.822784 4290276.372767 4290693.442758 4291548.892739 4292212.642724 4293328.692699 4293417.182697 4293482.762696 4294314.472677 4295430.372652 4295437.482652 4296478.162629 4297361.842609 4297520.702605 4297589.132604 4299696.452557 4300339.102542 4301130.832525 4301175.932524 4301200.312523 4301978.532506 4302284.082499 4303320.792476 4304748.982444 4306240.572410 4307119.212391 4308379.782363 4309212.762344 4309444.912339 4309534.412337 4309555.302336 4310423.752317 4310480.432316 4310819.292308 4311568.002291 4311711.052288 4311979.682282 4312942.752261 4312951.492260 4313325.652252 4313640.082245 4314256.012231 4315097.062212 4315878.602195 4316500.502181 4316522.442181 4318118.922145 4318676.892132 4319113.292123 4319191.872121 4319302.362118 4319554.392113 4321693.592065 4322334.022051 4322358.192050 4323298.042029 4324655.931999 4324673.801998 4325239.361986 4325547.531979 4325860.911972 4326710.361953 4327388.721938 4328242.151919 4328271.721918 4328673.231909 4328693.381909 4329198.691897 4329941.701881 4330887.521860 4331535.551845 4332951.201813 4333124.871810 4333502.901801 4334167.271786 4334466.881780 4335085.311766 4336002.421745 4336741.551729 4337571.041710 4338393.761692 4338743.501684 4339086.261676 4339667.181663 4341177.361630 4341687.341618 4342279.021605 4342853.531592 4342870.621592 4343500.701578 4344969.911545 4344981.491544 4345311.401537 4345677.081529 4346297.881515 4349345.111447 4351402.641401 4351616.941396 4352146.231384 4353309.291358 4353354.171357 4354505.611332 4355527.991309 4355544.251308 4356677.321283 4357369.081268 4358012.611253 4358079.571252 4359266.641225 4359953.111210 4359961.781210 4360417.061199 4360978.481187 4361194.541182 4361312.501179 4361455.931176 4362440.301154 4362765.041147 4363063.241140 4364048.061118 4364733.631103 4366011.671074 4366363.551067 4367241.621047 4367751.671036 4367919.771032 4367980.501030 4368066.511029 4368363.211022 4368503.391019 4369412.990998 4369954.580986 4370192.480981 4370769.460968 4370777.140968 4371150.420960 4372372.160932 4372380.110932 4372628.400927 4372867.840921 4374953.330875 4375274.450867 4375486.420863 4376677.660836 4376851.740832 4377700.940813 4378328.100799 4378904.970786 4378979.200785 4379306.640777 4379853.980765 4379902.850764 4379908.160764 4380449.940752 4380459.110752 4380585.010749 4383088.310693 4383409.600686 4384330.740665 4384410.000663 4384451.820662 4385265.900644 4386733.440611 4388818.930565 4388834.740564 4388953.050562 4389100.680558 4390296.580532 4390335.040531 4391522.010504 4391665.420501 4392031.220493 4392048.240492 4392904.660473 4393035.710470 4393640.520457 4393647.510457 4393949.190450 4394670.620434 4394681.560434 4395341.790419 4395758.370410 4396777.270387 4396901.660384 4396908.080384 4397198.680377 4398149.510356 4398776.880342 4399075.000335 4400441.330305 4400922.880294 4401429.350283 4403623.530234 4403937.790227 4404403.120216 4404518.150214 4404930.020205 4405408.450194 4407362.010150 4407389.820150 4407439.520148 4408454.310126 4408529.410124 4410064.320090 4411197.900064 4411593.190056 4411647.160054 4413061.100023 4413438.300014 4413793.370006 4415447.889969 4415477.219969 4415484.269969 4415493.229968 4416359.629949 4416877.559937 4417147.359931 4417991.779913 4419494.759879 4419672.409875 4420150.459864 4420359.759860 4420430.679858 4422426.139813 4424256.039773 4424958.479757 4426717.729718 4427310.639704 4428789.239671 4429335.319659 4429583.189653 4430304.859637 4430937.469623 4431073.999620 4431119.029619 4432587.929586 4433940.359556 4434164.199551 4434649.519540 4434774.009537 4434779.749537 4436187.359506 4436800.389492 4438821.139447 4439006.709443 4440331.369413 4440668.119406 4440854.629402 4441148.569395 4441334.809391 4442669.999361 4442795.499358 4442816.249358 4443803.239336 4444028.469331 4444036.139330 4447234.759259 4447281.159258 4447362.169256 4449015.299219 4449775.179202 4449820.749201 4450334.019190 4451082.759173 4452087.809150 4452286.419146 4452685.629137 4453031.289129 4454557.839095 4454743.209091 4455356.429077 4455817.449067 4456164.549059 4457947.199020 4458055.899017 4459946.098975 4460665.148959 4460851.728955 4460958.078952 4461721.168935 4465682.748847 4465785.658844 4465860.398843 4466003.118839 4466386.968831 4467534.588805 4468083.228793 4468092.918793 4468544.548783 4469118.308770 4470499.688739 4470506.518739 4470512.888739 4472003.168705 4472817.428687 4472908.868685 4473065.178682 4476469.808605 4476479.138605 4476755.708599 4477332.878586 4477611.448580 4477848.018575 4479684.718534 4480213.738522 4480508.358515 4480515.918515 4480840.958508 4481005.368504 4481081.638502 4485970.568393 4486658.288378 4487561.288358 4488054.788347 4488341.218340 4488930.298327 4489384.398317 4489906.378305 4491087.498279 4491989.848259 4492000.508258 4492278.698252 4493076.808234 4493535.618224 4493831.128217 4494681.568198 4495614.588178 4495647.858177 4496097.958167 4496374.428161 4496788.448151 4498213.228119 4498885.538104 4499086.658100 4499558.568089 4499567.368089 4500002.468080 4501649.018043 4503479.828002 4504106.517988 4504205.077986 4504558.087978 4504730.027974 4506345.427938 4506360.067937 4506678.067930 4508060.177899 4508271.097895 4508783.397883 4509079.867877 4510049.747855 4510329.667849 4511341.167826 4512521.307800 4513923.467768 4513939.697768 4513946.937768 4514286.467760 4517234.437694 4518842.157658 4519059.747654 4519071.137653 4519783.267637 4519802.997637 4519956.857633 4520917.147612 4521660.437595 4522152.597584 4522652.707573 4525059.407519 4525084.497519 4525673.767506 4525682.877505 4526595.687485 4528981.367432 4529048.877430 4529061.337430 4529919.967411 4530626.407395 4531448.577377 4531811.217369 4532456.607354 4534418.867310 4534686.137304 4534693.677304 4537412.997243 4537552.727240 4538027.827230 4538315.047223 4539309.227201 4539906.797188 4540330.247178 4540465.457175 4541120.457160 4541403.777154 4543964.997097 4543972.587097 4544018.847096 4545147.587070 4545188.827070 4546011.217051 4546132.787048 4546633.957037 4546795.467034 4546904.367031 4548482.406996 4548529.516995 4548878.646987 4549021.736984 4549375.866976 4550672.596947 4550679.906947 4550691.306947 4550700.556946 4550711.546946 4551600.356926 4551811.016921 4552418.256908 4553067.826893 4555068.606849 4555182.086846 4555537.176838 4555575.376837 4556326.436821 4557865.066786 4558175.186779 4558415.406774 4558523.356771 4559730.756744 4559775.336743 4560474.616728 4560588.106725 4561621.426702 4561780.546699 4563001.186671 4563278.566665 4564327.396642 4565205.786622 4566443.506594 4568721.716544 4568736.356543 4568890.536540 4570521.986503 4570682.026500 4570976.076493 4571995.956470 4572116.846468 4572878.096451 4574083.676424 4574524.886414 4575388.366394 4575493.786392 4575864.476384 4576620.146367 4578815.876318 4579150.216310 4580259.356286 4582889.596227 4584643.106188 4585345.826172 4586044.876156 4587953.506114 4588918.796092 4589888.896070 4589969.546069 4590708.316052 4590815.886050 4591826.816027 4592264.596017 4592407.976014 4593037.506000 4593385.555992 4593395.515992 4593993.995979 4595124.005953 4595771.175939 4596422.305924 4597013.405911 4597253.815906 4598232.455884 4598900.635869 4599569.955854 4600048.905843 4600562.325832 4600746.245828 4602171.025796 4602427.435790 4602438.155790 4603054.605776 4603088.485775 4603286.545771 4603675.955762 4604132.145752 4604491.065744 4604754.715738 4605488.535722 4605664.365718 4606786.155693 4606886.465690 4606894.335690 4607136.625685 4607313.365681 4607697.905672 4607813.345670 4608143.915662 4610297.665614 4610883.405601 4611209.225594 4611515.715587 4611833.185580 4611906.725578 4612903.975556 4612969.035555 4613400.105545 4613995.625532 4614228.975526 4614707.405516 4615921.785489 4616088.055485 4616284.865480 4617455.425454 4618836.535423 4619720.915404 4620788.395380 4620951.565376 4621244.495370 4623713.935314 4623747.895314 4623756.205313 4624358.915300 4624662.295293 4624960.835286 4626315.675256 4627812.925223 4629195.855192 4629418.645187 4629492.975185 4629749.115179 4631042.705151 4631053.685150 4631956.865130 4632219.295124 4633165.225103 4634459.655074 4634466.165074 4635901.145042 4636215.515035 4636383.365031 4638259.364989 4638461.424985 4638467.394985 4640069.484949 4640075.974949 4640314.494943 4642078.214904 4642305.004899 4643205.104879 4644659.734846 4644695.684845 4644702.694845 4645368.814830 4645875.734819 4646076.064815 4648169.484768 4648497.894760 4649520.284738 4649526.324737 4650204.924722 4650844.344708 4651078.124703 4652577.164669 4653312.714653 4653818.674641 4654612.484624 4655005.804615 4655118.764612 4655874.924595 4655890.794595 4656423.964583 4656656.784578 4656871.184573 4658349.714540 4660974.934481 4661638.374467 4662222.734454 4662237.684453 4663865.484417 4664875.654394 4664919.604393 4665495.924380 4665992.254369 4666576.874356 4667783.854329 4670033.414279 4670982.544258 4671204.794253 4671835.194239 4672919.364215 4672927.534214 4674726.404174 4675221.644163 4675882.354148 4675898.274148 4675984.074146 4676755.684129 4677521.564112 4677716.744107 4677997.324101 4678291.504094 4678315.444094 4680037.694055 4680163.504053 4680533.294044 4681602.164020 4681737.354017 4683937.813968 4684532.813955 4685870.123925 4686573.533909 4687050.073899 4687367.383892 4688135.133874 4688513.793866 4689138.203852 4689761.633838 4689917.673835 4690577.543820 4692209.243783 4692421.713779 4692500.653777 4693169.203762 4693877.813746 4694208.843739 4694604.713730 4696404.633690 4696808.493681 4696963.953677 4697370.183668 4697964.423655 4698153.323650 4698618.223640 4699011.233631 4699663.703617 4700071.793608 4700520.853598 4701994.563565 4703357.353534 4703478.323531 4703509.193531 4703726.183526 4704520.473508 4704536.963508 4704547.723508 4704754.493503 4705003.533497 4705130.813495 4706523.753463 4707680.393438 4707848.263434 4708733.003414 4710178.433382 4710829.353367 4711380.723355 4712115.403338 4713090.343317 4714851.993277 4714937.463275 4716140.663248 4716220.853247 4716775.743234 4718203.143202 4721238.723134 4722010.833117 4723179.493091 4723186.433091 4723957.183074 4724662.293058 4725818.963032 4726105.863026 4727234.913000 4727242.413000 4727327.702998 4727341.232998 4727905.042985 4728667.602968 4728677.592968 4729317.802954 4729386.552952 4731239.392911 4732030.072893 4732036.332893 4732170.342890 4732415.142885 4735161.762823 4736471.232794 4736479.272794 4737017.802782 4737177.192778 4737668.762767 4737915.802762 4739385.902729 4739837.662719 4741565.312680 4742337.232663 4743172.252644 4744148.772622 4744775.722608 4745452.472593 4745958.932582 4747831.742540 4748033.002536 4748962.282515 4749430.692504 4749791.822496 4749888.452494 4750248.602486 4750798.242474 4752143.532444 4752343.682439 4752356.352439 4753139.432421 4753146.832421 4753620.722411 4754021.712402 4754525.352390 4755197.092375 4755253.682374 4757149.332332 4757446.702325 4757862.272316 4758593.722300 4758853.262294 4760066.882267 4760660.432253 4761419.152236 4761820.532227 4761933.312225 4761939.072225 4762493.032212 4762685.752208 4763347.982193 4763933.322180 4764515.482167 4764763.152162 4764822.182160 4765046.322155 4767004.332112 4768148.032086 4769135.902064 4770388.072036 4770538.202033 4770701.022029 4771264.482016 4772030.121999 4772559.621987 4772638.971986 4772935.211979 4773366.151969 4774150.281952 4774252.311950 4774435.811945 4774597.061942 4774965.401934 4775617.021919 4776115.651908 4777053.111887 4777187.301884 4777306.311881 4778871.961846 4779364.071835 4781027.421798 4781311.061792 4781321.021792 4783927.711733 4786220.971682 4786397.991678 4786668.701672 4786677.051672 4786893.671667 4789730.231604 4790168.421594 4790664.111583 4792648.211538 4795345.811478 4796305.581457 4796900.901443 4798544.881407 4800168.661370 4801899.881332 4802763.021312 4802776.921312 4803612.911293 4804567.111272 4805946.491241 4806539.381228 4807606.111204 4810552.831138 4810686.041135 4810991.101128 4811471.031118 4812195.051101 4812657.961091 4813186.411079 4813192.041079 4814530.731049 4814711.301045 4815555.121026 4815603.101025 4816038.461016 4816171.851013 4816490.631005 4817490.410983 4819416.440940 4820344.740919 4820456.950917 4821560.030892 4821874.970885 4822124.190880 4822132.430879 4823817.650842 4824365.640829 4824729.910821 4825370.220807 4825630.460801 4825775.840798 4825902.910795 4826798.810775 4828608.790735 4829211.090721 4831921.530661 4835570.910579 4836553.670557 4837295.820540 4837438.130537 4837774.260530 4837837.560528 4838605.880511 4838795.470507 4840463.040470 4840844.580461 4842053.020434 4842082.260433 4842547.820423 4843454.890403 4844896.350371 4845221.330363 4848547.760289 4849566.250266 4850534.360245 4851194.710230 4852406.150203 4852429.880202 4852439.320202 4852531.330200 4852904.000192 4856881.980103 4857570.130087 4858731.490061 4859775.720038 4860005.630033 4860340.300025 4860764.800016 4863452.109956 4863720.079950 4863817.349948 4864129.139941 4864867.089924 4865302.769914 4866191.229895 4868291.489848 4869282.569825 4870175.569805 4870594.819796 4870953.769788 4871811.829769 4872162.599761 4873385.119734 4873959.699721 4874822.449702 4874897.359700 4874946.879699 4875548.729685 4875726.449681 4877242.079648 4877253.009647 4878058.139629 4878063.559629 4878421.639621 4879129.189605 4879528.279596 4880087.029584 4881205.939559 4881623.269550 4882043.869540 4883258.429513 4883267.039513 4885728.749458 4886236.029447 4887049.409428 4888284.429401 4888305.029400 4888644.529393 4889828.479366 4889835.039366 4889881.669365 4890371.529354 4891083.869338 4891090.989338 4891127.499337 4891254.259334 4891364.089332 4891572.319327 4892011.759317 4892238.589312 4892361.299310 4893212.629291 4894177.109269 4894353.309265 4894503.229262 4895700.289235 4896823.689210 4897701.319190 4898320.379176 4899873.449142 4900023.229138 4900705.729123 4901109.809114 4901314.639109 4901322.739109 4902751.729077 4903589.349059 4904242.819044 4904658.469035 4906095.179003 4907652.418968 4907881.018963 4907999.498960 4908246.658955 4909250.288932 4909337.788930 4910262.698909 4910273.038909 4910501.628904 4910994.058893 4912740.208854 4912780.898853 4913883.048829 4915674.338789 4916675.148766 4917820.708741 4917855.818740 4917928.188738 4918199.428732 4918498.028725 4918542.748724 4918676.808721 4920090.728690 4920138.668689 4920377.628683 4920607.268678 4921248.478664 4921382.438661 4922106.518645 4922261.218641 4922780.858630 4923242.088619 4923495.578614 4923989.238603 4924391.208594 4925213.308575 4925804.698562 4926699.508542 4928945.098492 4929042.608490 4930244.888463 4930350.708460 4930416.068459 4930437.528459 4932426.828414 4934002.848379 4934011.058379 4934494.868368 4934513.708367 4934828.038360 4934847.718360 4935174.138353 4935975.228335 4936206.598330 4936987.968312 4938816.388271 4939345.228259 4939834.888248 4940620.538231 4941036.618222 4941076.968221 4941085.358221 4941706.268207 4941838.108204 4942702.468184 4945603.948120 4945613.548119 4947114.428086 4948343.808058 4948356.228058 4949943.048023 4950140.688018 4950329.798014 4951322.337992 4952300.687970 4953898.387934 4954593.617919 4954814.197914 4955003.677909 4955048.187908 4956176.197883 4958928.607822 4959387.927811 4959624.777806 4960376.727789 4962333.647746 4962987.067731 4963559.437718 4964210.037704 4964408.567699 4965912.277666 4966094.787662 4966108.067661 4966511.727652 4967222.137636 4967308.487634 4967371.247633 4967535.357629 4967582.767628 4967959.397620 4969689.177581 4970912.017554 4972658.657515 4973651.587493 4974804.107467 4974827.857466 4975068.477461 4975080.517461 4975541.267450 4976361.687432 4976641.707426 4976735.517424 4977377.207409 4978481.277385 4978513.587384 4978950.697374 4979117.577370 4979737.377357 4980487.877340 4980581.377338 4980833.237332 4980956.037329 4983082.857282 4983413.167274 4983844.207265 4984274.527255 4984376.897253 4984746.537245 4985617.617225 4985625.747225 4987183.167190 4987536.537182 4987846.497175 4988882.407152 4990658.567112 4991714.297089 4991728.777089 4992887.217063 4993416.067051 4993734.547044 4993773.277043 4993992.227038 4994168.897034 4994811.407020 4994886.637018 4995771.016998 4995854.716996 4996428.626984 4997502.326960 4997568.866958 4997846.466952 4998598.636935 4998825.686930 5000046.366903 5000087.306902 5000126.226901 5001803.956863 5002448.866849 5003276.486830 5003401.886828 5005941.116771 5006666.996755 5007296.356741 5007453.796737 5007928.406726 5009045.586702 5009803.936685 5010020.766680 5010338.806673 5012374.746627 5012964.816614 5012982.736613 5015048.226567 5016061.556545 5016104.866544 5016629.426532 5017557.326511 5017576.726511 5018115.496499 5018300.646495 5019030.466478 5019744.906462 5019926.486458 5019942.466458 5020080.326455 5020181.396453 5020279.656450 5020460.076446 5020466.956446 5020938.806436 5021057.026433 5021560.496422 5021675.196419 5021767.216417 5021812.206416 5021961.676413 5022629.896398 5022954.016391 5023410.746380 5023836.436371 5023903.506369 5024710.026351 5025191.886341 5027196.526296 5027358.426292 5028080.476276 5028542.386266 5029031.486255 5029229.676250 5029356.246248 5029991.336233 5030765.806216 5031207.106206 5031333.846203 5031516.426199 5032437.136179 5033177.286162 5034037.596143 5034174.366140 5034797.716126 5034807.806126 5035486.646110 5036769.766082 5037085.756075 5037519.276065 5038145.066051 5038207.226050 5039639.876018 5040086.536008 5042557.125952 5043625.345929 5044327.565913 5044354.025912 5044543.535908 5044705.875904 5045507.775887 5046891.885856 5046962.085854 5047379.205845 5047915.075833 5047939.725832 5048156.545827 5048481.425820 5049050.755807 5049099.885806 5049590.025795 5051967.065742 5052018.705741 5052604.955728 5052675.085726 5053280.165713 5053696.415703 5055202.875670 5055978.405652 5056041.155651 5056088.795650 5056880.865632 5056969.325630 5059560.705572 5059610.355571 5060658.995548 5061354.815532 5062691.875502 5062696.645502 5064131.635470 5065017.085450 5065208.025446 5065285.775444 5065959.575429 5067170.705402 5069689.175346 5071296.145310 5072448.165284 5072456.825284 5073582.155259 5074624.735236 5075236.275222 5076187.095201 5076248.535199 5076631.865191 5077055.935181 5077063.245181 5077222.155178 5077422.845173 5078322.395153 5078935.645139 5079065.005136 5080116.285113 5081842.915074 5083304.635042 5083311.905042 5084216.195021 5084429.065017 5085717.594988 5086375.514973 5086602.054968 5087794.924941 5087813.064941 5089170.444911 5089919.224894 5089941.764893 5089976.714893 5091923.674849 5092560.444835 5092826.454829 5094364.384794 5094433.834793 5095493.814769 5095521.324769 5095581.764767 5097362.864727 5097617.674722 5097910.854715 5099978.444669 5100544.474656 5100707.724653 5100829.494650 5100970.334647 5101501.224635 5102000.014624 5103748.754585 5103775.864584 5104022.574579 5105375.334548 5106844.304516 5108340.924482 5108569.554477 5108615.044476 5109134.054464 5109396.904458 5110829.844426 5111200.004418 5111434.034413 5111675.834408 5111782.644405 5112830.644382 5114502.344344 5114667.284341 5115420.454324 5116133.574308 5116376.754302 5117388.004280 5117533.934277 5118150.924263 5119920.804223 5119927.404223 5121004.694199 5121843.934180 5122278.314171 5122339.434169 5122686.104161 5124366.424124 5124452.194122 5124725.394116 5124892.134112 5124906.314112 5125012.494109 5125131.024107 5126575.854074 5129001.144020 5129894.034000 5129962.643999 5130028.523997 5131031.153975 5131676.693960 5133782.083913 5134391.863900 5134637.123894 5134787.513891 5135194.263882 5135260.893880 5135394.653877 5136142.023861 5136219.583859 5136328.173857 5136990.783842 5138452.803809 5138650.993805 5139319.483790 5140015.973774 5140022.723774 5140538.663762 5140579.943761 5140589.313761 5140687.673759 5142605.843716 5142658.553715 5144378.053677 5145342.303655 5145570.273650 5147747.353601 5148297.633589 5148500.833584 5148593.183582 5149194.163569 5149326.643566 5149389.763565 5149920.313553 5150277.783545 5150727.563535 5150929.563530 5151546.573516 5151935.233508 5152291.163500 5153896.573464 5154766.923444 5154800.213444 5155016.363439 5156509.823405 5156985.793395 5157594.443381 5158653.433358 5159088.463348 5159097.823348 5160231.203322 5161065.573304 5162130.783280 5162259.373277 5163405.483251 5163838.893242 5164517.963226 5164589.273225 5164814.363220 5165115.153213 5165277.083209 5166494.723182 5167607.313157 5167806.443153 5168452.843138 5168498.863137 5169134.313123 5169198.553122 5170659.863089 5170987.573082 5171254.363076 5171543.563069 5171691.593066 5172124.243056 5173807.643019 5174755.652998 5175108.512990 5175118.172989 5175518.782981 5175912.612972 5177019.982947 5177412.162938 5177646.802933 5178642.132911 5181034.912857 5181304.682851 5181988.522836 5182151.202832 5183291.252807 5183341.962806 5183560.942801 5184000.522791 5184023.032790 5185990.252746 5186627.302732 5186787.152729 5186832.192728 5186846.772727 5186892.392726 5187184.242720 5188266.802696 5189346.942671 5189357.582671 5189452.422669 5190005.962657 5190127.752654 5190601.422643 5190616.512643 5191793.532617 5192155.592609 5192239.192607 5192603.832599 5192832.252594 5193632.282576 5193958.052568 5194120.912565 5195009.152545 5195357.462537 5195539.552533 5196106.302520 5196785.762505 5197655.852486 5199337.092448 5201098.242409 5201436.582401 5203146.362363 5203512.542355 5204377.262335 5205802.852304 5206010.982299 5206285.782293 5208259.672249 5209413.652223 5211113.522185 5211263.172182 5213182.762139 5213429.302133 5214352.062113 5215521.112086 5215577.612085 5216771.262058 5217462.372043 5218598.672018 5218683.392016 5218867.392012 5219522.251997 5220966.871965 5222031.901941 5222058.151940 5222185.811937 5222708.251926 5223394.371910 5223845.811900 5224102.131895 5224620.681883 5224899.221877 5225752.621858 5225783.851857 5226703.851836 5227218.311825 5227240.851824 5229653.761771 5230134.091760 5231223.641735 5231369.601732 5231450.261730 5232142.731715 5232596.741705 5232916.651698 5233668.861681 5234164.681670 5236317.241622 5236326.941621 5237205.681602 5238660.351569 5238696.001568 5239284.341555 5239391.011553 5240784.301522 5240849.171520 5241048.751516 5241892.611497 5242359.161487 5243235.771467 5243926.851451 5245158.291424 5245544.771415 5245763.271410 5246490.391394 5246500.861394 5247294.931376 5247864.261363 5248458.871350 5248489.141350 5249175.581334 5250631.501302 5250883.141296 5251907.211273 5252585.641258 5252591.531258 5254482.641216 5254980.851204 5255524.321192 5255568.971191 5259612.011101 5259922.531094 5261083.161068 5261366.111062 5261620.411056 5261810.601052 5261855.361051 5262545.661035 5263187.121021 5264371.230995 5265780.870963 5268246.080908 5268624.850899 5268797.240896 5270330.210861 5270774.990851 5270796.750851 5275752.770740 5275904.920737 5276160.690731 5276239.300729 5276655.660720 5276933.570714 5277102.120710 5277108.960710 5278060.900689 5278553.740678 5278584.980677 5281152.710619 5281731.280607 5281823.860604 5282937.050580 5283685.370563 5284440.800546 5284755.000539 5284763.070539 5285870.810514 5287585.680476 5288038.640466 5288063.690465 5289961.910423 5289969.190422 5290485.310411 5291370.350391 5291860.940380 5293045.860354 5293060.310353 5294032.710332 5297364.190257 5298620.310229 5298999.850221 5299069.530219 5299460.420210 5300073.360197 5300223.510193 5300248.230193 5301215.400171 5301356.280168 5302857.560134 5305774.540069 5305908.570066 5306718.350048 5307337.790034 5307512.480030 5309826.999979 5310154.029971 5312227.599925 5312742.659913 5312780.419912 5313461.439897 5314922.769865 5316010.429840 5316141.129837 5316732.049824 5317025.429818 5317643.139804 5318584.349783 5319016.629773 5319174.679770 5320194.079747 5320550.449739 5320630.849737 5322035.909706 5322042.489705 5322309.029700 5323221.809679 5323250.549678 5323452.649674 5324660.799647 5324798.069644 5325242.739634 5326087.959615 5326440.949607 5326488.789606 5327030.549594 5327767.079578 5328873.899553 5328996.209550 5330297.929521 5330535.109516 5330543.489515 5330931.599507 5331343.479498 5331538.339493 5331681.099490 5331697.529490 5332654.629468 5333282.419454 5333536.569449 5334768.819421 5334888.499418 5335398.909407 5336518.139382 5336786.209376 5336913.559373 5337250.569366 5337958.169350 5338002.339349 5340132.039301 5341228.079277 5343885.569217 5345831.949174 5345839.959174 5347097.859145 5347117.359145 5348517.339114 5348640.109111 5349861.569084 5350416.239071 5351190.979054 5351295.809052 5351570.479045 5352371.289028 5353932.258993 5353938.868993 5354681.228976 5355558.418956 5355599.988955 5356543.888934 5356907.648926 5357444.128914 5358544.578890 5358961.938880 5359038.258879 5359230.918874 5359834.138861 5361551.248822 5361946.198814 5362626.408798 5363963.828768 5364385.698759 5364483.118757 5366770.518706 5367815.298682 5367863.928681 5367906.578680 5368594.938665 5369083.268654 5370058.728632 5370601.418620 5370819.508615 5370971.028612 5371926.898590 5372392.358580 5372407.088580 5372698.458573 5374046.528543 5376653.108485 5376857.938480 5377160.318473 5377169.358473 5377751.598460 5378575.178442 5379007.928432 5379574.848420 5379583.438419 5379938.878411 5381610.898374 5381844.688369 5382757.878348 5382919.378345 5383912.568323 5384104.608318 5385472.228288 5385604.668285 5386794.378258 5386800.828258 5386817.578258 5387220.918249 5388177.698227 5388404.238222 5388512.928220 5388820.488213 5388878.758212 5389113.118206 5389363.238201 5390422.758177 5390463.948176 5391488.738153 5391745.818147 5391761.858147 5392304.098135 5394953.198076 5396667.468037 5396834.908034 5397028.008029 5397880.568010 5398700.087992 5398804.897990 5399538.587973 5399548.417973 5400416.547954 5400615.507949 5400795.297945 5401200.677936 5402280.087912 5403820.537878 5404076.167872 5404089.567872 5404643.607859 5405103.507849 5405256.237846 5405951.797830 5405995.657829 5407215.547802 5407566.037794 5407661.047792 5407748.317790 5408295.517778 5408650.507770 5409255.657756 5409273.067756 5409443.197752 5409452.297752 5410893.667719 5411847.117698 5412418.187685 5413103.237670 5414510.047639 5416145.497602 5417137.417580 5417652.107568 5417769.847566 5417890.077563 5419218.947533 5421571.297481 5421610.037480 5421646.407479 5422547.397459 5422634.127457 5423214.157444 5424713.557411 5426215.757377 5426387.947373 5427029.517359 5427916.747339 5428516.687326 5429404.857306 5430483.207282 5430826.137274 5430842.047274 5433441.387216 5433465.247215 5433856.167206 5433939.567204 5433946.207204 5435125.507178 5435234.267175 5435411.307171 5437563.207123 5437798.857118 5437877.987116 5438305.187107 5438385.547105 5439166.947088 5439778.467074 5440423.217059 5441314.857040 5442890.727004 5444084.076978 5444296.506973 5444482.726969 5444618.906966 5444804.426962 5446481.516924 5446491.446924 5447021.976912 5447027.806912 5447831.756894 5447859.306893 5448780.516873 5449052.876867 5449147.766864 5449239.246862 5449840.156849 5450075.846844 5450083.666844 5450831.116827 5451657.866808 5451669.176808 5452162.546797 5452224.086796 5452387.996792 5452632.166787 5452651.596786 5453937.316757 5454226.126751 5455115.146731 5455811.886715 5457102.596687 5457884.466669 5458489.216656 5459271.686638 5461935.526579 5462034.956576 5462871.726558 5463914.566534 5464356.606525 5465137.216507 5465237.726505 5467127.266463 5467511.166454 5469594.806407 5471265.846370 5471276.206370 5472782.676336 5473005.506331 5473389.996323 5474462.466299 5474634.166295 5474969.696287 5475379.126278 5475612.956273 5475622.056273 5475807.176269 5476913.656244 5477892.106222 5479617.066183 5480652.076160 5481232.036147 5482351.276122 5482808.396112 5483302.206101 5483444.306098 5483476.176097 5483913.266087 5483988.586086 5484340.296078 5484610.276072 5484978.496064 5485218.756058 5485364.326055 5486182.486037 5486415.036031 5487855.905999 5487941.315997 5489675.495959 5490461.225941 5490710.815935 5491139.265926 5491531.835917 5493640.525870 5495953.875818 5496016.605817 5497408.945786 5498051.985771 5498812.355754 5499581.835737 5499593.905737 5500574.505715 5500583.855715 5501226.665700 5501376.335697 5501995.185683 5502899.365663 5503032.565660 5503276.385655 5503672.225646 5504602.165625 5505468.445606 5505699.905600 5505714.725600 5506854.285575 5506947.935573 5508060.205548 5508348.695541 5508767.985532 5508800.255531 5508843.165530 5509134.265524 5509211.145522 5509253.455521 5509623.345513 5510586.065491 5510615.805491 5512864.675440 5513296.355431 5513344.495430 5514155.955411 5515232.505387 5515297.095386 5515829.855374 5516694.645355 5516705.205354 5516785.475353 5517290.395341 5517327.005341 5519985.635281 5520344.175273 5521646.945244 5524403.565182 5524976.515170 5526156.775143 5526709.815131 5528219.775097 5529004.915080 5529014.495079 5529108.125077 5529487.105069 5530266.935051 5530581.785044 5531060.005034 5531788.655017 5533021.844990 5533105.094988 5534710.484952 5534798.794950 5535672.274930 5536156.114920 5536455.424913 5537187.884897 5537390.514892 5537517.344889 5537858.894882 5538130.774876 5539026.764855 5539513.234845 5541041.704810 5541089.764809 5541394.434803 5541514.514800 5542035.514788 5543254.734761 5544191.844740 5544202.384740 5544419.484735 5544795.804727 5545819.014704 5547090.014675 5547145.804674 5547834.214659 5547846.284658 5549699.564617 5549713.004617 5550170.144606 5550471.844600 5550866.684591 5551184.494584 5551800.134570 5552919.464545 5552929.384545 5553156.644540 5553617.564529 5554727.484505 5554751.664504 5555951.694477 5556455.294466 5557589.914441 5557728.254437 5558376.944423 5558758.764414 5558958.644410 5559814.934391 5559823.674391 5559834.054390 5560375.794378 5560387.614378 5560686.574371 5561071.504363 5561176.924360 5562220.264337 5562304.034335 5563341.464312 5563427.694310 5563539.784308 5565007.094275 5565745.644258 5565793.774257 5567337.374223 5567804.814212 5569804.094168 5569811.614167 5569819.124167 5570938.474142 5571396.204132 5572145.184115 5574142.694071 5574860.604055 5574867.104054 5575513.974040 5576166.784025 5576419.754020 5576579.564016 5577137.074004 5578237.753979 5578603.463971 5579009.283962 5579285.823956 5579940.643941 5580794.993922 5580948.113918 5583181.223869 5584126.683847 5584427.953841 5584481.443840 5586483.953795 5586766.773788 5587048.793782 5589273.203732 5589488.313728 5589629.323724 5589698.023723 5590108.673714 5591509.603682 5592027.483671 5592330.653664 5592742.573655 5593230.103644 5594062.473625 5594254.553621 5594977.513605 5594992.543605 5595001.133604 5595734.393588 5595942.733583 5597501.603548 5597762.303543 5599042.413514 5599568.623502 5600844.453474 5601495.243459 5601681.263455 5601688.703455 5601967.843449 5602361.073440 5603136.983423 5604011.443403 5604354.493395 5606363.403350 5608474.203303 5608998.683292 5610195.623265 5610394.613260 5611062.273245 5611592.703234 5611814.143229 5612211.433220 5612700.633209 5613117.633199 5613720.623186 5615222.153152 5615726.563141 5616204.033130 5616610.893121 5616950.863114 5616975.053113 5617232.193107 5619433.633058 5619783.503050 5620421.863036 5620479.783035 5620707.213030 5621196.633019 5621768.783006 5623176.072975 5623556.352966 5623641.632964 5624307.102949 5625448.672924 5626152.302908 5626842.172893 5627186.222885 5628137.302864 5628682.402852 5628734.532850 5628907.592847 5629084.902843 5629322.912837 5629478.342834 5629980.752823 5631135.422797 5632264.362771 5632307.832771 5632843.272759 5633167.982751 5634249.622727 5634269.862727 5635267.532704 5635351.132702 5636391.542679 5636403.452679 5636766.392671 5637015.812665 5637983.202644 5638208.022639 5638899.012623 5640520.842587 5640956.132577 5641660.782561 5642841.352535 5642988.242532 5642996.492532 5644934.422488 5644947.562488 5646772.482447 5646928.582444 5649589.392384 5651555.642340 5652853.762311 5653833.422289 5654416.352276 5655613.232250 5656030.512240 5656389.072232 5657557.932206 5659905.042154 5660985.102130 5662001.432107 5662110.262104 5662715.002091 5662802.332089 5663179.852080 5663485.872074 5663728.092068 5664379.532054 5665290.732033 5666586.432004 5666599.122004 5666768.832000 5667358.881987 5668587.881960 5669682.821935 5669764.951933 5670588.711915 5671140.131903 5673342.861853 5673359.771853 5675939.771795 5677266.601766 5677621.511758 5678468.271739 5678839.121730 5679471.481716 5681859.821663 5682110.771657 5682147.121657 5682567.351647 5683489.391627 5683715.251621 5683726.851621 5684468.981605 5685468.671582 5686941.811549 5687036.621547 5688214.871521 5688357.201518 5688698.841510 5688877.121506 5689523.251492 5690037.071480 5690837.211462 5691904.301438 5692225.531431 5692763.031419 5693049.451413 5693566.671401 5695209.041365 5695833.131351 5695965.031348 5698747.221285 5699491.521269 5700177.971253 5700186.121253 5700207.251253 5700784.771240 5703122.861188 5703451.461180 5704023.851168 5705480.551135 5705617.091132 5705673.671131 5706238.211118 5706364.391115 5706791.711106 5707303.721094 5707310.301094 5707336.071093 5707695.361085 5708077.721077 5708333.911071 5709281.261050 5709289.881050 5710555.201022 5712702.140974 5714081.290943 5714577.010932 5715220.270917 5715229.320917 5715660.930907 5715947.930901 5717935.230857 5718991.620833 5719600.170819 5719645.210818 5720314.030803 5721751.840771 5721848.450769 5722881.080746 5723059.160742 5723968.680722 5724146.390718 5724424.230712 5724477.340710 5725409.380690 5725595.370685 5726390.000668 5728610.210618 5729169.800605 5730468.420576 5730979.760565 5731657.910550 5731677.650549 5731767.860547 5733194.660516 5734738.330481 5735008.430475 5736071.830451 5737054.030429 5737480.340420 5738240.000403 5738308.250401 5739586.750373 5741107.940339 5741226.470336 5741525.670329 5742223.700314 5743363.230288 5745955.040230 5746070.880228 5746193.880225 5746836.840211 5746902.130209 5747276.130201 5747849.290188 5748896.020165 5748948.310163 5749756.140145 5751633.190103 5751720.550101 5753776.820055 5754423.310041 5754430.140041 5755701.500012 5757182.349979 5757660.279969 5758493.829950 5759286.619932 5759490.019928 5759659.639924 5760421.469907 5760631.519902 5761503.829883 5761971.519872 5761979.489872 5762360.539864 5763254.639844 5763971.989828 5765372.179796 5765428.639795 5766780.139765 5767271.139754 5770274.079687 5770571.029680 5770850.359674 5770952.009672 5771820.689652 5771944.909649 5772289.519642 5772512.039637 5774187.869599 5774197.229599 5775369.519573 5775611.829567 5777930.419516 5778325.059507 5778476.289503 5778708.729498 5779377.199483 5779409.859483 5780740.179453 5782256.419419 5782712.609409 5783569.479390 5783869.759383 5784079.039378 5784411.729371 5784418.559371 5786812.149317 5786871.129316 5786886.009315 5787959.549291 5787989.729291 5788156.239287 5789594.179255 5790425.149236 5791357.559215 5791618.899210 5791658.079209 5792158.159198 5793486.089168 5794512.549145 5794573.289144 5794723.929140 5797123.929087 5798129.199064 5798139.569064 5798157.789063 5798626.529053 5801134.538997 5801892.278980 5801947.178979 5802203.048973 5803176.398951 5805435.028901 5805506.898899 5806361.168880 5806631.888874 5806665.998873 5809689.638806 5809890.458801 5810945.308778 5810992.428777 5811239.338771 5813101.018729 5815087.748685 5815430.508677 5817215.428637 5817305.758635 5817659.528628 5819166.158594 5820405.398566 5823313.468501 5823387.158500 5824510.228474 5825607.078450 5826239.528436 5826847.718422 5827979.678397 5828007.868396 5828400.628387 5829210.068369 5830187.938348 5831113.318327 5831715.278313 5832212.048302 5832955.548286 5833097.968282 5833106.358282 5834236.028257 5834609.128249 5836778.948200 5836914.698197 5837024.138195 5837514.738184 5837761.348178 5838368.388165 5838422.098163 5838941.578152 5842555.308071 5843342.208054 5844441.118029 5844747.548022 5845002.338016 5845232.348011 5845334.828009 5845445.368007 5845828.167998 5846891.027974 5847477.877961 5848049.447948 5848126.047947 5848566.177937 5849049.697926 5850791.857887 5851552.327870 5851619.567869 5851791.437865 5851892.347862 5852833.137841 5854749.857799 5855201.417788 5855899.097773 5855906.727773 5856986.547749 5857036.517747 5857710.077732 5858275.077720 5858293.867719 5859042.637703 5859722.857687 5860363.787673 5860414.197672 5860804.347663 5861048.217658 5861295.407652 5861947.417638 5862361.317628 5862545.907624 5863168.657610 5863182.667610 5863903.807594 5863989.247592 5864785.177574 5864956.247570 5866581.197534 5866893.357527 5867001.787525 5868330.717495 5868969.077481 5868976.097481 5868999.157480 5869843.917461 5869991.817458 5870252.297452 5870852.107439 5871519.247424 5872278.187407 5872286.017407 5873233.687385 5873698.617375 5875246.667340 5875506.927335 5875581.577333 5875961.197324 5876204.967319 5876378.297315 5877099.977299 5877260.327295 5877454.867291 5877973.687279 5878787.417261 5880821.947216 5881770.647195 5883363.827159 5883845.237148 5883873.737148 5883886.287147 5884023.767144 5884789.637127 5885292.867116 5885318.457115 5885875.227103 5886345.327092 5887135.297075 5887920.227057 5888808.677037 5888816.617037 5890100.567008 5890163.957007 5890595.066997 5890603.986997 5890784.766993 5891316.776981 5891840.566969 5891881.336969 5892661.126951 5892758.976949 5894283.306915 5894469.746911 5895255.436893 5895987.346877 5896211.416872 5896245.486871 5899465.866799 5900669.576772 5901087.846763 5901098.716763 5901942.166744 5902096.706740 5902102.696740 5903008.076720 5903050.766719 5904804.026680 5904906.516677 5904975.396676 5905276.596669 5907016.966630 5907135.876628 5908191.566604 5908818.156590 5910556.246551 5911850.096522 5911953.916520 5912067.896517 5912603.916505 5913098.106494 5915417.256443 5915565.036439 5916613.726416 5916930.206409 5917688.876392 5917697.236392 5918471.916374 5918485.026374 5919337.016355 5919360.316354 5919885.186343 5920295.346333 5920403.526331 5920521.386328 5920817.186322 5921802.806300 5921949.526297 5921962.706296 5922299.656289 5923457.896263 5923472.156262 5923479.516262 5923711.946257 5924539.196239 5924561.216238 5924637.716236 5926387.076197 5926668.726191 5926741.686189 5926859.626187 5927689.096168 5927815.726165 5928211.086157 5928648.976147 5929505.756128 5930265.516111 5930585.956103 5931061.496093 5931067.766093 5931912.426074 5932444.726062 5932665.636057 5932765.356055 5933126.216047 5933154.536046 5933929.796029 5934279.146021 5935133.346002 5936607.575969 5937100.335958 5937110.665958 5938182.355934 5938580.565925 5939197.575911 5939611.985902 5941941.595850 5942124.955846 5944697.085788 5945391.545773 5945711.225765 5946324.375752 5946458.815749 5947208.145732 5950440.265660 5950573.025657 5950646.255655 5951673.115632 5952328.525617 5952808.875607 5952918.085604 5952990.825603 5953169.585599 5953362.935594 5953423.525593 5955102.765555 5955109.155555 5955708.925542 5957122.385510 5957670.925498 5957986.785491 5958039.635490 5959172.265465 5960172.355442 5960672.955431 5961365.655415 5961879.275404 5962184.855397 5962575.545388 5963550.775367 5963574.075366 5963782.685361 5963825.575361 5964286.175350 5965033.555334 5966779.555294 5966831.515293 5968085.485265 5968462.325257 5968851.685248 5969071.695243 5969360.575237 5969371.375237 5969780.185227 5970401.145214 5971324.855193 5971369.345192 5971387.905191 5971531.875188 5972134.095175 5972917.555157 5973021.735155 5973034.595155 5973724.115139 5974928.225112 5974942.395112 5974965.585112 5975050.335110 5975241.875105 5975779.815093 5976190.575084 5979575.105008 5980053.754998 5982130.104951 5982305.774947 5982367.384946 5982516.484943 5982525.564943 5982870.944935 5984937.764889 5985263.264881 5985389.014879 5986228.934860 5986343.434857 5986373.124857 5986434.604855 5987393.284834 5987538.124830 5988028.584820 5988103.994818 5988369.304812 5988699.604805 5989237.934792 5989699.124782 5990568.564763 5990983.084753 5990989.544753 5992154.954727 5992576.254718 5992736.024714 5993023.714708 5993030.964708 5993341.564701 5993426.604699 5993668.214693 5993772.354691 5995390.554655 5996288.524635 5997011.084619 5997024.034618 5998771.134579 5999115.024572 5999533.434562 5999541.844562 5999558.554562 5999838.474556 6000181.394548 6001343.544522 6001548.294517 6001876.114510 6002346.024500 6003554.734472 6003744.984468 6003899.264465 6004634.474448 6004776.864445 6005449.804430 6005792.494422 6007544.704383 6007760.524378 6008051.204372 6009957.704329 6010485.854318 6011117.304303 6012066.594282 6012078.324282 6012714.914268 6013997.884239 6014002.904239 6015961.604195 6016263.924188 6016561.124182 6016713.844178 6017831.694153 6018133.064147 6018874.634130 6019564.394115 6019665.614112 6021351.424075 6021747.174066 6023185.274034 6023849.314019 6023876.324018 6025167.133989 6025298.913986 6026191.573967 6027255.863943 6027967.173927 6029060.973902 6029412.743895 6029759.603887 6029774.543886 6030446.603871 6030803.923863 6031173.173855 6031182.533855 6031198.573855 6031263.823853 6032566.133824 6033005.573814 6033505.523803 6033630.533800 6034046.563791 6034550.903780 6035841.003751 6036845.743728 6036865.423728 6037914.903704 6037922.413704 6039283.353674 6039429.663671 6039582.933667 6041301.743629 6041706.163620 6041714.743620 6042011.383613 6042149.333610 6043003.203591 6043227.843586 6044139.883565 6044321.503561 6044361.963560 6044815.093550 6045071.373545 6045196.313542 6045815.553528 6046316.903517 6046325.193516 6046331.793516 6046347.103516 6046517.573512 6049337.913449 6050491.673423 6051444.153402 6052176.913386 6052435.663380 6053485.233356 6054293.813338 6054339.143337 6054586.273332 6055511.483311 6055735.073306 6056112.213298 6057468.113267 6057474.983267 6058716.173240 6058845.873237 6058964.483234 6059481.743222 6060156.773207 6060164.073207 6060617.123197 6060681.513196 6062803.693148 6063457.853134 6063467.323133 6064098.043119 6065077.963097 6065501.593088 6066580.833064 6066634.063063 6066644.983062 6066940.663056 6068424.843023 6068454.453022 6068481.423021 6068531.333020 6068888.483012 6069537.002998 6069581.782997 6069943.882989 6070442.772977 6072967.292921 6073275.972914 6073301.902914 6076685.002838 6077161.352827 6077437.112821 6077486.852820 6078044.552808 6078604.652795 6078945.132787 6078957.802787 6079323.882779 6081294.112735 6081634.222727 6081738.202725 6082203.872715 6082962.832698 6083256.892691 6086188.822625 6086395.172621 6086449.382620 6087117.992605 6087194.972603 6088465.132575 6089502.142551 6089974.682541 6090004.832540 6090399.762531 6090955.952519 6091665.922503 6092461.362485 6094215.532446 6094626.062437 6094906.642431 6096199.822402 6097745.982367 6097960.542362 6097979.932362 6098823.502343 6099873.772320 6099968.272317 6100669.412302 6101701.812279 6102891.932252 6103179.342246 6104180.602223 6104410.252218 6105494.502194 6106440.782173 6107241.602155 6108534.822126 6111355.442063 6111362.152063 6111422.352061 6112441.572039 6112465.492038 6112571.942036 6113305.552019 6113348.192018 6113596.932013 6115537.151969 6116452.251949 6116676.711944 6116688.911944 6116733.141943 6117168.101933 6117714.381921 6117833.411918 6118181.121910 6118730.291898 6118869.291895 6118922.291894 6119406.211883 6120437.491860 6120773.571852 6121333.491840 6122584.191812 6123334.121795 6125787.191740 6126486.641725 6126563.371723 6127428.961704 6127829.331695 6127979.991691 6128410.911682 6130207.661642 6130730.351630 6131155.031620 6131170.111620 6131386.581615 6131925.811603 6132034.901601 6132835.311583 6132859.911582 6134782.251539 6136207.841507 6137001.511490 6137939.961469 6140144.061419 6140168.891419 6140740.591406 6140777.641405 6141619.071387 6141658.031386 6142062.341377 6142105.661376 6142303.671371 6142316.211371 6142323.721371 6143003.051356 6143042.551355 6143241.581350 6143794.331338 6143987.871334 6144077.531332 6144769.741316 6147390.001258 6147398.941257 6148021.771243 6148030.941243 6148299.111237 6149431.621212 6149906.811201 6151036.441176 6151046.031176 6152021.141154 6152031.771154 6152076.051153 6152833.571136 6153660.831117 6155390.421079 6156064.271064 6156074.501063 6156260.721059 6157565.541030 6159014.460998 6159032.870997 6159383.080989 6160834.310957 6161582.860940 6161985.600931 6162351.850923 6165053.580863 6165467.110853 6165697.740848 6166156.890838 6166320.880834 6167365.830811 6168014.430797 6168042.310796 6168412.630788 6168424.210787 6168821.240778 6168927.800776 6169158.700771 6169798.630757 6170014.550752 6170055.910751 6170999.920730 6173032.700684 6173188.840681 6173616.120671 6174055.290662 6174700.310647 6175518.900629 6176271.920612 6177339.140588 6177903.000576 6178341.290566 6179937.200530 6180238.120523 6180723.840512 6182895.860464 6182900.710464 6184338.630432 6184953.110418 6185057.450416 6185842.600398 6185867.550397 6186073.590393 6186218.770390 6186675.620379 6187041.330371 6189060.470326 6189783.590310 6190153.880302 6191864.140263 6192413.080251 6193845.470219 6194269.080210 6195663.590179 6195674.180178 6196026.350170 6196242.520166 6196320.670164 6197390.370140 6198026.820126 6198053.400125 6198064.620125 6200067.220080 6201547.570047 6201627.450045 6201635.470045 6203698.199999 6205136.029967 6206767.699930 6207548.609913 6208653.499888 6208672.569888 6209023.409880 6209530.309869 6209918.659860 6210145.319855 6210676.829843 6211507.419824 6211521.689824 6211556.869823 6211975.529814 6212171.549810 6213841.879772 6215099.009744 6216101.329722 6216722.609708 6216740.089707 6218027.799679 6218087.399677 6218595.469666 6218906.409659 6219933.429636 6222679.769575 6223145.729564 6224287.449539 6224736.299529 6225571.699510 6225936.169502 6226685.989485 6227889.439458 6228444.259446 6228452.849446 6228602.179442 6228676.269441 6229140.559430 6230018.039411 6230663.619396 6231529.849377 6231537.419377 6231830.609370 6232079.639365 6233292.169337 6233856.519325 6233913.229324 6236406.499268 6236975.009255 6237435.429245 6238104.049230 6239201.169205 6239860.359191 6240041.489187 6240299.359181 6240308.099181 6240457.489177 6241101.159163 6241208.259161 6241767.939148 6241783.819148 6245216.229071 6246076.649052 6246752.829037 6247341.519023 6248093.959007 6250057.168963 6250319.808957 6250827.308946 6251446.888932 6251530.168930 6252013.648919 6252939.618898 6255046.738851 6255095.458850 6255273.578846 6255287.798846 6255788.538835 6256110.108827 6256224.818825 6257223.368803 6258068.518784 6259079.908761 6259524.418751 6259783.058745 6259789.108745 6260760.168723 6261087.438716 6262921.678675 6264721.238635 6265664.198614 6266424.448597 6266513.078595 6266824.758588 6268471.898551 6270055.378516 6270513.738505 6270543.138505 6270551.248505 6270627.898503 6270731.458501 6270794.178499 6271202.758490 6271288.588488 6271310.368488 6271390.198486 6271586.178482 6272246.038467 6272253.218467 6273201.938445 6273581.548437 6273861.298431 6274255.518422 6274288.018421 6274645.568413 6275432.258396 6275624.548391 6276241.628377 6276541.318371 6277146.018357 6278618.638324 6278881.368318 6279744.468299 6280298.038287 6280777.978276 6283499.488215 6283970.018205 6284292.728198 6284383.708195 6284968.878182 6286198.778155 6287461.078127 6288183.278111 6288413.608105 6290575.668057 6291529.068036 6291729.368031 6292454.428015 6292461.738015 6292555.048013 6292701.848010 6292754.798008 6293028.208002 6293583.357990 6294571.927968 6295444.117948 6295460.957948 6295702.787942 6297463.017903 6297521.747902 6299497.337858 6300109.787844 6300340.207839 6300882.427827 6300919.297826 6301411.457815 6302342.177794 6302665.517787 6302757.477785 6303947.657758 6304819.587739 6305485.487724 6305503.817723 6305614.517721 6306569.467700 6307185.337686 6307411.287681 6308442.577658 6308824.297649 6308886.717648 6309936.997624 6309964.817624 6309974.007623 6310443.887613 6310459.937613 6311555.217588 6312276.307572 6312454.207568 6313779.297538 6314397.107525 6315870.857492 6315950.227490 6316449.317479 6316610.857475 6316800.757471 6317377.137458 6318273.307438 6318502.647433 6320165.467396 6320195.297395 6320530.977388 6320956.557378 6321263.687371 6321421.647368 6322244.417349 6322545.907342 6323749.207316 6324249.707304 6324793.317292 6324891.187290 6326743.307249 6327475.057232 6327929.367222 6327999.707221 6329427.087189 6329468.997188 6330037.867175 6330096.327174 6331142.417150 6331155.577150 6331289.697147 6332004.067131 6332024.327131 6332412.997122 6332647.857117 6333661.327094 6333820.287090 6334111.447084 6334777.087069 6334787.087069 6334821.127068 6334989.877064 6335105.447062 6335124.017061 6336421.187032 6336495.567031 6336558.467029 6336587.867029 6337543.817007 6338337.286990 6338539.146985 6339455.336965 6340701.556937 6343726.336869 6345100.176838 6345300.526834 6345951.386819 6346612.766805 6347441.426786 6347682.736781 6350412.156720 6350535.816717 6351467.376696 6353138.896659 6353434.406652 6355139.556614 6355607.736603 6355661.316602 6356173.696591 6356321.576588 6356579.706582 6356900.006575 6356954.066573 6358721.036534 6359534.196516 6359656.136513 6361350.836475 6361368.186475 6362141.176457 6362389.566452 6362521.366449 6362545.636448 6362988.326439 6363729.876422 6364822.906398 6365425.376384 6365557.906381 6366380.886363 6369169.196300 6371376.726251 6371453.796249 6371761.636242 6371873.646240 6372710.546221 6373194.746210 6373547.176203 6373662.566200 6374591.016179 6374996.016170 6376664.056133 6377918.886105 6378615.826089 6378685.526088 6379035.336080 6379712.136065 6379723.336064 6380300.876052 6380999.006036 6381004.746036 6381245.276030 6381270.146030 6381792.396018 6383629.625977 6383810.575973 6383880.565972 6383981.295969 6385794.965929 6386656.395909 6386831.625906 6387492.105891 6387943.995881 6388752.935863 6388916.375859 6389896.435837 6390309.205828 6390860.565816 6391340.295805 6391355.255804 6392461.335780 6393986.735746 6395977.875701 6396137.495698 6396777.335683 6397366.625670 6398311.625649 6399360.485626 6399775.555616 6400166.005608 6400370.755603 6400801.895593 6402433.225557 6402641.355552 6403936.725523 6404020.085521 6404534.685510 6405220.415495 6405240.695494 6405710.815484 6406058.255476 6406746.325460 6407752.535438 6409502.045399 6411102.545363 6411357.085357 6411671.995350 6412384.355334 6413677.335306 6414358.035290 6415477.895265 6417384.035223 6418468.305198 6418665.525194 6419308.065180 6420099.605162 6421263.885136 6421433.195132 6422769.495102 6423216.575092 6424509.765063 6425590.065039 6428073.354984 6428453.274975 6428790.844968 6431374.384910 6431463.144908 6431628.014904 6432497.254885 6434033.694851 6434748.014835 6436467.364796 6437371.174776 6437495.054773 6437812.774766 6438077.174760 6438360.604754 6438447.954752 6438525.634750 6439109.824737 6439757.254723 6440603.884704 6441556.374682 6442502.294661 6443310.434643 6445543.304593 6445630.694591 6445895.984585 6448686.624523 6448695.804523 6449746.274499 6449893.734496 6450642.704479 6451323.334464 6451465.434461 6451485.334460 6451645.734457 6452212.044444 6452625.504435 6454542.794392 6454592.974391 6455244.534376 6455353.754374 6455361.644374 6456377.194351 6456868.084340 6457719.094321 6458777.554297 6458787.494297 6459029.194292 6459449.304282 6459827.194274 6461687.334232 6461872.894228 6462620.464212 6462743.934209 6463382.104195 6463981.274181 6464408.914172 6464873.804161 6464881.634161 6465373.834150 6465954.094137 6466104.804134 6466412.704127 6466513.334125 6467526.974102 6468394.674083 6468487.664080 6468623.544077 6469221.844064 6469247.204063 6469986.274047 6470456.254036 6470588.164033 6470649.894032 6472370.063994 6472383.773993 6473276.163973 6473287.263973 6474160.593954 6474818.903939 6475022.273934 6476128.973910 6476201.203908 6477585.013877 6477785.963873 6478437.023858 6478456.443858 6478703.773852 6478712.943852 6478987.293846 6480109.733821 6480131.573820 6480239.323818 6480975.753801 6481051.803800 6481387.193792 6481394.843792 6482478.753768 6482760.033761 6482896.883758 6483163.253752 6483427.293747 6483937.743735 6484288.083727 6484752.393717 6485081.973710 6486179.203685 6487279.263660 6487686.413651 6488299.203638 6490092.223598 6490148.303596 6490180.373596 6491237.073572 6492638.443541 6492951.953534 6493308.653526 6493707.603517 6494336.253503 6494342.773503 6495500.863477 6495780.793470 6495900.873468 6497107.913441 6498804.643403 6502041.013330 6502184.453327 6505228.793259 6506023.043241 6507019.933219 6507187.093215 6507688.353204 6508940.633176 6509705.483159 6510048.063151 6510084.523151 6512341.993100 6512964.593086 6513367.633077 6513425.763076 6513719.513069 6514814.033045 6515322.353034 6515617.063027 6515828.343022 6516548.783006 6520015.392929 6521147.932903 6522598.322871 6522606.102871 6522977.762862 6523093.542860 6523861.472843 6525154.112814 6526234.192790 6526623.002781 6527532.892761 6528071.282749 6529146.952725 6530336.822698 6531005.882683 6531971.922661 6532555.922648 6533643.192624 6534284.402610 6535749.372577 6535822.822575 6536072.182570 6539848.332485 6540747.302465 6541401.642451 6542645.452423 6543259.592409 6543285.102409 6544585.402380 6545200.552366 6545377.522362 6545425.172361 6545485.462359 6546017.202348 6546804.922330 6546955.472327 6547946.182304 6548603.242290 6549082.052279 6550331.682251 6550449.102248 6550892.002239 6551069.742235 6551495.622225 6552091.062212 6552246.582208 6552266.792208 6552895.002194 6554670.162154 6556074.222123 6556160.882121 6556551.742112 6556989.062102 6557017.072102 6557652.672087 6557663.182087 6557676.072087 6557686.162087 6557847.512083 6558167.732076 6558456.942069 6560561.012022 6560954.082014 6563411.951959 6563553.451956 6563691.971952 6564033.981945 6565189.981919 6565959.861902 6568165.761852 6569005.781834 6570454.221801 6570856.051792 6570880.941792 6571421.111780 6572524.001755 6572530.191755 6572590.951754 6572617.331753 6576072.641676 6576502.571666 6576525.671666 6576629.551663 6576668.941662 6576886.641658 6576922.771657 6577530.711643 6577746.241638 6577791.481637 6578030.261632 6578752.211616 6579447.551600 6581062.461564 6581796.391548 6583277.711515 6583951.571500 6584162.531495 6584732.111482 6584770.251481 6585932.621455 6588618.921395 6588893.111389 6590146.731361 6590182.621360 6590402.821355 6590514.401353 6590810.501346 6591257.221336 6591893.201322 6594912.181255 6595494.781242 6595608.591239 6597162.241204 6597729.131192 6598056.451184 6598074.431184 6600885.771121 6601358.901111 6601487.161108 6601880.021099 6602019.071096 6603016.141073 6603844.651055 6604319.751044 6606472.380996 6607332.850977 6607886.110965 6610315.040910 6611179.500891 6611228.310890 6611427.660885 6611797.000877 6612662.810858 6613858.270831 6613962.310829 6614947.820807 6616732.390767 6616939.210762 6617428.330751 6617926.210740 6618435.800729 6620460.320684 6620835.580675 6620901.820674 6621005.720671 6621596.110658 6621735.530655 6622114.790647 6622138.490646 6622500.860638 6622922.570629 6625385.660573 6629333.130485 6630215.570466 6630339.420463 6630936.490449 6631475.870437 6631599.870435 6631749.380431 6631820.890430 6634035.450380 6634222.500376 6634590.880368 6635769.640341 6636964.460315 6637171.980310 6638018.870291 6638198.290287 6640253.940241 6640738.160230 6640767.040230 6642050.580201 6642579.310189 6642771.310185 6642981.540180 6643310.510173 6643322.630173 6643989.050158 6644891.230138 6645336.490128 6645350.730127 6646765.690096 6648365.980060 6649464.280035 6649968.440024 6651923.109980 6652886.399959 6653234.509951 6653543.879944 6654062.259933 6654237.289929 6654281.949928 6656581.279876 6656647.719875 6656966.769868 6657705.959851 6659551.389810 6660092.799798 6661950.869756 6662602.869742 6662887.219735 6662917.639735 6663698.579717 6664703.879695 6665107.249686 6669662.649584 6669709.749583 6669800.269581 6670035.459575 6671552.459542 6672375.949523 6672423.139522 6672971.789510 6674789.039469 6675678.069449 6676965.219421 6677009.489420 6677862.959401 6678796.049380 6680532.669341 6681528.229319 6681673.399315 6681883.819311 6682374.439300 6682675.389293 6682747.329291 6683941.859265 6685341.779233 6688389.179165 6688415.919165 6689236.869146 6689424.889142 6689608.299138 6689916.939131 6690159.279126 6690475.909119 6690820.859111 6692039.259084 6692177.499081 6693814.559044 6694071.269038 6694141.659037 6695497.349006 6695906.958997 6697476.668962 6697543.768961 6699504.988917 6702912.918841 6703799.678821 6704095.068814 6706298.808765 6706647.888757 6707071.128748 6707720.628733 6707982.248727 6709041.998704 6709650.248690 6710036.018681 6711085.428658 6711963.598638 6711995.218638 6712223.658633 6712437.588628 6713881.328595 6715624.588556 6715887.728551 6715904.068550 6716884.168528 6717703.148510 6717715.848510 6719235.698476 6719764.958464 6723729.488375 6723771.228374 6724145.478366 6725372.148339 6725552.278335 6730395.938226 6731605.148199 6731908.578193 6733150.198165 6736152.548098 6737015.108078 6737313.698072 6737322.978071 6738102.718054 6738118.168054 6738676.008041 6739745.918017 6741575.167976 6741863.947970 6744093.287920 6744336.767915 6744341.657915 6745051.267899 6745721.517884 6746059.057876 6746074.477876 6747004.047855 6747079.337853 6747478.937844 6747583.837842 6749927.437790 6750739.787772 6752504.537732 6752521.977732 6754263.067693 6755961.487655 6756400.637645 6756454.917644 6756472.697643 6756480.117643 6756880.297634 6758062.157608 6758532.457597 6759027.817586 6760090.357563 6761318.927535 6761654.877528 6762230.147515 6763453.967487 6764593.567462 6766841.197412 6766880.687411 6767649.217394 6768489.347375 6768506.157374 6769335.497356 6769841.027345 6770831.127323 6770866.847322 6772032.667296 6772206.277292 6772219.227291 6773235.927269 6776140.807204 6776191.007203 6776231.417202 6776590.017194 6776819.187189 6776967.827185 6779050.387139 6779478.457129 6779722.817124 6779733.657124 6780881.967098 6780963.277096 6780974.067096 6780990.857095 6780998.987095 6781215.637090 6781717.507079 6781890.837075 6782977.267051 6783319.107043 6783526.107039 6785489.316995 6785887.386986 6787007.336961 6787132.016958 6789516.926905 6790340.746886 6791118.616869 6791127.426869 6791698.256856 6792666.026834 6793604.616813 6794072.196803 6794883.086785 6796083.906758 6798001.246715 6798008.956715 6798184.766711 6799094.936691 6799479.536682 6800791.086653 6802300.956619 6802555.226613 6802617.366612 6803043.196603 6803896.196583 6803975.456582 6805060.046557 6807265.396508 6807306.736507 6808032.016491 6809142.926466 6809316.046462 6809408.736460 6810092.656445 6810931.996426 6810947.306426 6811256.866419 6812567.366390 6812889.206382 6813578.376367 6814037.026357 6814132.096355 6814686.796342 6815048.246334 6815206.956331 6815780.716318 6816041.316312 6817964.716269 6818094.686266 6818385.996260 6818546.716256 6818897.956248 6818971.916246 6820294.586217 6820650.726209 6820695.316208 6821881.726181 6821962.886180 6822082.396177 6822344.076171 6822351.726171 6823269.426150 6823425.896147 6825517.586100 6825527.676100 6826463.036079 6826889.926070 6826919.906069 6826985.746067 6827189.586063 6827209.386062 6827497.196056 6828234.546039 6828241.616039 6828258.246039 6828376.456036 6829032.976022 6829680.326007 6829692.526007 6829741.666006 6830022.955999 6830788.025982 6832785.875938 6834754.175894 6834934.845890 6835287.535882 6836165.465862 6837083.715842 6837261.225838 6837742.195827 6837825.155825 6838207.185817 6840057.775775 6840547.975764 6840926.945756 6841932.825733 6841965.705733 6842309.565725 6842519.295720 6844975.955665 6844993.795665 6845949.635643 6846765.565625 6846781.465625 6847524.685608 6847532.195608 6848631.415584 6848640.495583 6848805.215580 6849207.395571 6849410.835566 6849978.435553 6850300.165546 6850548.165541 6850807.185535 6853503.565475 6853660.835471 6854491.475453 6855364.055433 6855962.735420 6855972.585419 6856088.305417 6856854.155400 6857100.955394 6857121.385394 6857500.025385 6857671.435381 6859739.785335 6859779.875334 6862825.145266 6863025.095262 6864214.875235 6864388.755231 6865257.985212 6865901.595198 6866031.295195 6866118.115193 6866335.555188 6868332.315143 6869754.545111 6871041.565083 6871684.015068 6871747.575067 6872141.655058 6872175.825057 6872402.685052 6873723.255023 6874475.905006 6878937.964906 6880663.574868 6881648.454846 6882159.664834 6882678.794823 6883151.914812 6883160.084812 6883471.634805 6884077.504791 6884156.904789 6884294.684786 6884307.584786 6884955.894772 6885044.524770 6886216.734743 6886670.944733 6886921.834728 6887590.764713 6888651.024689 6889251.364676 6889843.304662 6890464.164649 6896378.864516 6896963.424503 6898576.904467 6898679.734465 6899783.614440 6900353.454427 6900783.804418 6901016.224413 6901153.694410 6902270.104385 6903147.834365 6903466.674358 6903931.334348 6903940.064347 6904911.714326 6904917.264325 6905353.834316 6905538.994312 6905772.434306 6906289.364295 6906396.624292 6907764.664262 6909238.014229 6910037.764211 6910056.604211 6910169.954208 6911979.954168 6912449.524157 6912460.854157 6913719.534129 6913726.854129 6913807.734127 6914075.934121 6914533.734111 6915017.524100 6915065.534099 6915072.874098 6916813.424060 6917065.484054 6918070.934031 6919355.704003 6919366.714002 6919716.953995 6921260.603960 6922661.633929 6922861.663924 6923148.783918 6923792.483904 6925625.583863 6925666.453862 6925780.353859 6926253.783849 6926968.513833 6928115.923807 6928149.843806 6928158.853806 6928250.423804 6928860.813790 6928977.553788 6929919.543767 6930677.493750 6931324.083735 6931465.463732 6932089.123718 6933400.293689 6934687.133660 6934907.373655 6934925.793655 6935058.343652 6935083.563651 6938749.103569 6939081.053562 6939213.033559 6939918.633543 6940632.133527 6941638.483505 6942921.063476 6942929.923476 6942938.613476 6943350.073466 6945235.203424 6946032.303406 6946041.343406 6946544.963395 6947192.533381 6951202.953291 6951851.953276 6953700.283235 6954135.023225 6954187.323224 6954908.853208 6956098.383181 6956431.873174 6957102.923159 6957628.573147 6958177.853135 6958402.563130 6959263.643111 6959425.613107 6959941.343096 6962324.533042 6962501.443038 6962510.683038 6963405.823018 6964326.342998 6964712.222989 6965442.882973 6966636.312946 6967204.142933 6967602.712924 6968762.692898 6969160.682890 6970284.862864 6970953.972849 6971131.172845 6971156.722845 6971449.612838 6972031.212825 6972629.552812 6972735.092810 6972746.702809 6972755.022809 6972880.272806 6973482.512793 6973711.352788 6974216.952776 6974701.872766 6975228.532754 6975395.142750 6975557.452747 6977475.872704 6977670.562699 6978438.882682 6978658.552677 6978767.552675 6978867.902673 6979614.262656 6980627.792633 6981993.202603 6982077.982601 6983867.022561 6984637.512544 6985028.992535 6985287.902529 6986778.052496 6987794.352473 6988233.412463 6988909.312448 6988915.772448 6988975.832447 6989224.832441 6990841.372405 6990852.242405 6991517.632390 6991533.782389 6991626.412387 6992704.672363 6994245.282329 6994778.802317 6996459.272279 6997180.532263 6998122.212242 7000714.022184 7001068.832176 7001264.382172 7001434.512168 7001682.432163 7001738.952161 7001958.412156 7003825.332115 7005104.132086 7005729.212072 7005977.672067 7005991.712066 7006756.442049 7008196.252017 7008205.382017 7008232.072016 7008935.292000 7009089.541997 7009626.481985 7010318.101970 7010761.241960 7011734.751938 7011783.211937 7011814.791936 7012050.861931 7013476.411899 7014013.611887 7014208.601883 7014719.921871 7015799.041847 7016334.921835 7016551.651830 7016909.581822 7017142.921817 7017600.891807 7018089.221796 7018475.121787 7018604.111784 7018612.341784 7018625.161784 7019015.031775 7019293.491769 7020283.791747 7020969.971731 7021352.341723 7021808.641713 7023186.801682 7023251.731680 7024594.421650 7025015.141641 7025578.311628 7026084.211617 7026620.601605 7027533.241585 7031196.781503 7031207.811503 7031262.191501 7032133.571482 7033401.831454 7033623.971449 7033673.381448 7033856.451443 7034819.831422 7035312.821411 7036528.741384 7038543.411339 7039013.091328 7040371.481298 7041099.621282 7042279.701255 7042366.451253 7043510.241228 7043858.001220 7044280.231210 7045413.781185 7046540.221160 7046660.721157 7047480.101139 7048045.491126 7048986.961105 7049128.481102 7049782.501087 7049789.761087 7050710.101067 7050930.071062 7051488.951049 7052035.741037 7052679.511023 7053869.650996 7054055.470992 7056343.940941 7056420.240939 7059848.700862 7062809.330796 7063545.920780 7063585.030779 7063865.290773 7064858.590750 7065696.630732 7065976.440726 7066709.190709 7067436.500693 7067774.400685 7068366.400672 7068838.860662 7070591.640622 7070692.560620 7070912.560615 7071842.670594 7072068.360589 7072441.420581 7072573.010578 7072604.530577 7072905.220571 7073105.280566 7073845.870550 7073864.280549 7073874.280549 7074448.360536 7074454.090536 7075907.060504 7076224.680496 7077590.400466 7078293.590450 7078684.200441 7080150.840409 7081641.390375 7081779.910372 7081938.910369 7081963.060368 7082456.480357 7082551.670355 7082999.070345 7083296.810338 7083671.460330 7083689.510330 7083701.340329 7083714.150329 7083725.560329 7084062.050321 7084789.800305 7085069.100299 7085480.790290 7085514.490289 7086195.360274 7086660.800263 7086817.770260 7087770.080238 7088877.730214 7091211.920161 7091810.760148 7091871.080147 7092238.160139 7092300.200137 7092779.640126 7093076.930120 7093082.710120 7093381.930113 7093783.730104 7095683.850062 7095982.280055 7096454.150044 7097883.950012 7097890.780012 7098055.820008 7098428.180000 7098652.499995 7099533.949975 7099651.229973 7100658.809950 7101410.909933 7102410.829911 7103820.979880 7104154.499872 7106120.519828 7106979.529809 7110187.969737 7110870.439722 7111765.959702 7111969.749697 7112461.399686 7113699.709659 7114413.779643 7114432.919642 7114441.779642 7115252.799624 7116822.109589 7117285.329579 7117360.369577 7117423.689576 7117654.659570 7119726.799524 7120328.939511 7120652.509503 7121848.839477 7123540.059439 7123557.029438 7124293.079422 7125919.169386 7126292.349377 7126794.089366 7126894.899364 7126939.279363 7127036.609361 7127495.659350 7128964.049318 7129628.529303 7130579.039282 7130826.239276 7130902.549274 7130920.449274 7131588.509259 7132132.579247 7132698.329234 7132798.379232 7133729.249211 7135040.269182 7135286.449176 7136649.289146 7136660.449146 7137508.129127 7138439.109106 7138444.629106 7138737.879099 7139549.379081 7139903.829073 7139957.289072 7141573.859036 7141704.289033 7142063.389025 7142364.909018 7143516.088992 7143768.398987 7144118.278979 7144293.268975 7144591.948968 7144858.218962 7145081.718957 7145720.728943 7146434.878927 7146966.738915 7147390.628906 7150798.778830 7150804.948829 7151829.918807 7154639.088744 7154647.558744 7154660.658743 7156562.068701 7156570.058701 7157366.178683 7157668.598676 7158397.918660 7159117.448644 7159611.358633 7159766.048629 7160647.858609 7161005.058601 7164766.468517 7164777.228517 7166649.598475 7166700.458474 7166824.668471 7167300.918461 7167809.598449 7167815.098449 7167824.788449 7168045.608444 7168540.048433 7168632.238431 7169376.748414 7170858.678381 7171128.518375 7173089.668331 7173972.918312 7175578.598276 7176659.928252 7176741.308250 7176950.038245 7177838.128225 7179336.738192 7180479.738166 7182390.618123 7182656.048118 7182802.898114 7184589.078074 7184614.268074 7184764.018070 7185586.088052 7186432.038033 7189905.727955 7190613.277940 7191138.087928 7191363.387923 7192053.487907 7192639.097894 7193195.697882 7194549.677852 7196084.817817 7196219.917814 7196326.357812 7196663.217804 7196672.927804 7197030.667796 7197358.017789 7199807.917734 7199852.597733 7199863.547733 7199940.587731 7202238.697680 ; 185.389986 816.079986 1710.179986 1958.989986 2214.649986 2365.499986 3667.549986 3786.809986 4513.939986 5510.989986 6273.309986 6334.429986 6531.809986 8596.369986 8742.879986 10365.499986 13825.139987 13946.339987 13971.139987 14807.859987 15008.959987 15365.399987 15951.989987 17637.289986 17653.719986 17784.969986 17836.099986 21612.819986 23430.769985 25568.339985 26345.099985 29340.619985 29558.789985 30083.559984 30102.729984 30299.089984 30318.459984 30394.059984 32127.389984 32996.489984 33189.309984 33413.199984 33664.839984 33991.139984 34301.639984 34997.169984 35127.349984 36859.899985 37040.789985 38343.129985 38354.979985 38737.509985 39113.459985 42427.099986 43617.659986 45350.579987 47202.239987 47687.129987 47697.189987 47898.849987 48358.419987 48510.229987 48772.509987 49661.519987 50325.389988 50571.129988 52682.869988 52766.479988 53629.969988 56630.609989 56853.649989 57791.229989 58171.029989 59961.529990 60346.959990 62592.889990 63002.779990 63017.549990 64151.639990 65255.649991 67106.019990 67613.369990 67698.929990 69707.359988 71320.589988 73081.079987 75337.709986 76267.129985 76831.179985 76844.759985 76859.899985 77525.999984 77537.419984 78421.009984 79017.109984 79932.849983 80547.829983 80964.189983 81420.309982 84586.549981 84691.329981 87949.219979 89148.919978 89724.609978 89907.029978 89918.089978 89929.079978 89943.459978 91032.159977 91102.419977 91484.899977 91582.679977 91609.389977 92731.219976 94734.449975 95178.279975 96386.569975 97174.099974 97362.979974 98079.899974 98940.839973 99147.999973 99416.539973 99636.209973 101813.829972 104134.309970 105246.179970 106361.469969 106915.949969 107953.989968 108462.069968 109453.879968 110253.879967 110265.059967 113055.709966 114161.129965 114575.619965 115476.529965 115514.299964 116024.319964 118181.649963 120047.419962 120072.319962 121147.549962 126234.529959 126974.219958 127180.579958 130366.499957 130392.899957 131083.199956 132186.349957 133583.049959 134331.239959 134602.419960 136227.479961 136825.319962 137165.879962 138368.499963 139785.629964 140434.939965 140636.139965 142795.749967 143411.939968 143768.049968 144161.349969 145162.799969 147295.789971 149010.139973 149648.359974 151632.419975 153958.669978 155586.419979 155919.189979 156621.889980 157962.999981 158272.269982 158927.089982 160691.309984 161201.089984 162384.729986 162837.809986 163485.579987 167050.639990 168162.079991 170056.749993 171569.519994 172297.089995 172605.029995 173303.129996 173689.729996 173741.089996 175514.719998 175692.479998 176506.919999 178594.030001 180074.310002 180921.170003 181002.870003 181097.930003 182089.470004 182598.240004 182669.600004 182721.990004 182804.910005 183698.010005 184064.100006 186892.120008 187175.640009 189920.680011 189998.660011 191746.170013 193079.880014 193441.620014 193887.570015 195558.410016 197829.140019 198966.050020 200205.380021 200442.980021 200721.130021 201130.330022 201696.670022 202568.490023 202581.800023 202596.760023 203562.360024 203963.600024 204268.170025 205087.540025 205879.560026 206889.340027 207302.400027 207725.730028 208093.300028 208555.660029 209050.270029 210272.510030 210357.480030 210653.910030 211140.660031 216207.560036 217250.390037 217745.860037 217946.480037 220507.660040 221064.230040 222400.940041 222621.580042 222632.130042 222649.010042 228047.950047 229294.140048 229415.020048 230924.870049 231050.860049 232670.800051 234729.360053 236401.250054 236415.370054 237639.690056 238100.360056 238278.770056 239176.320057 239444.510057 241655.830059 243157.420061 243520.350061 243677.090061 243707.800061 244741.690062 245641.130063 246635.810064 247690.950065 249245.240066 250293.930067 251096.150068 251462.820068 253102.750070 253301.410070 254887.050072 255127.560072 255653.180072 255693.140072 256731.610073 257932.500074 259468.410076 259567.820076 259584.700076 260472.640077 261521.910078 263658.630080 264016.760080 264031.800080 264147.960080 264494.610081 264727.360081 271068.950087 271479.430087 272359.140088 274869.760090 275325.500091 275953.320091 277620.460093 278517.200094 279356.890094 280557.980096 280881.210096 281221.630096 282252.210097 282717.760098 283118.320098 283809.520099 284246.470099 284712.580099 285028.770100 285775.370100 290886.270105 292726.610107 292970.190107 292988.410107 293484.810108 293555.880108 293756.540108 294592.920109 294778.270109 294855.030109 294946.880109 295712.830110 296093.380110 296474.860110 297586.670111 297956.750112 300109.990114 300224.750114 300423.560114 303227.100117 303304.510117 304053.480117 306002.490119 306833.360120 307489.690121 307550.980121 309170.330122 310454.240123 311391.990124 311642.460125 311701.030125 312703.130125 312805.350126 315692.320128 318532.600131 319438.060132 320796.740133 321239.410133 323240.110135 324641.320137 324735.920137 325147.730137 325285.160137 326143.670138 327651.840139 327665.470139 327676.890139 328080.050140 330063.830142 330266.940142 335192.400146 335307.380147 335557.770147 335629.220147 336291.430147 336522.930148 337284.000148 337505.430149 337990.070149 339801.260151 340760.840152 340783.530152 343485.720154 345191.820156 346913.290157 347156.070158 348248.940159 349224.380160 350559.990161 352983.110163 354703.300165 354821.470165 355144.500165 355153.250165 357006.170167 357100.390167 357706.660167 358510.350168 360368.400170 361574.920171 361705.090171 363058.410172 363281.180173 364016.850173 364506.130174 365309.990174 366686.770176 367626.740177 367686.010177 369292.700178 371541.380180 372721.310181 373261.100182 373302.110182 374391.250183 374399.930183 374803.340183 375813.820184 375881.670184 377987.710186 378427.600187 378871.730187 380415.860189 380682.740189 381333.940189 383328.850191 383663.450192 388001.720196 388162.500196 388658.660196 388888.840196 389407.740197 389569.410197 390835.900198 391824.050199 392738.820200 392749.730200 393062.710200 393217.060200 395103.150202 395871.330203 395895.780203 396854.430204 396995.040204 397100.980204 398047.680205 399578.560206 399587.010206 399759.040207 400790.420208 400913.110208 401835.740209 401844.460209 402872.460209 404381.180211 405441.800212 407087.600213 407357.270214 407601.920214 407706.000214 408637.760215 409599.820216 410287.510216 411582.290218 413204.880219 413250.340219 414122.400220 414389.230220 417048.820223 417349.640223 421210.970227 421283.370227 422557.150228 422600.740228 423356.390229 423432.810229 423487.060229 423496.570229 423700.620229 423896.250229 425486.530231 426085.540231 427056.320232 430003.480235 430627.190235 431095.970236 433154.770238 433305.700238 433817.600238 434303.400239 435885.260240 438680.340243 439402.140243 440150.780244 441222.140245 442797.630247 443788.300248 444809.310249 444837.950249 445756.950249 446434.990250 446504.790250 447231.490251 447505.340251 448736.940252 449108.980253 449119.470253 449266.250253 449691.480253 449867.560253 450964.040254 451049.370254 451876.720255 452611.520256 452825.010256 453098.000256 453545.730257 454304.220257 454677.920258 454970.980258 455918.530259 456124.980259 457669.870261 458120.030261 458295.650261 458570.980261 459182.630262 459491.690262 459849.370263 460715.100263 460972.450264 466275.650269 466402.730269 466434.730269 466442.570269 468776.320271 469107.340271 469997.240272 471017.920273 471756.400274 471999.500274 472147.510274 472643.160274 473269.300275 475887.240277 476369.120278 477258.960279 478863.790280 479659.200281 479683.240281 481079.540282 481287.300283 481635.800283 481719.280283 482715.780284 483216.330284 483224.930284 485457.130286 485645.870287 486133.600287 487343.430288 487938.820289 487991.460289 488068.150289 488081.950289 489964.440291 490213.070291 490488.940291 490599.530291 490729.600291 490740.340291 490767.280291 490776.870291 492499.460293 492509.500293 492859.520293 493613.520294 493654.420294 494863.630295 495062.010295 495106.630295 495115.590295 495293.800296 495703.980296 496949.480297 497304.200297 497650.830298 497764.050298 499176.910299 499323.220299 500409.560300 502281.120302 502626.680302 502744.100302 502931.160303 503082.980303 504863.940304 505403.060305 505693.880305 508290.370308 509631.080309 509691.070309 510068.450309 510096.010309 510950.500310 511036.000310 511720.540311 511912.530311 511921.160311 512891.550312 513946.990313 514192.750313 514558.510313 514977.610314 515596.960314 516587.540315 516954.460316 517111.290316 519515.230318 522506.890321 523597.370322 525492.400324 525816.550324 525839.890324 526904.100325 527180.080325 527689.470326 528311.090326 528351.550326 529256.130327 530164.080328 530226.100328 530421.210328 530934.810329 531342.980329 531481.030329 531863.480330 532027.080330 532395.780330 532591.950330 533132.790331 534058.760332 534469.480332 535966.360333 536777.670334 537471.110335 539047.870336 539361.770337 539526.510337 539540.580337 539550.840337 540248.580337 542638.720340 544034.100341 545792.550343 546074.030343 546387.350343 547566.630344 547809.080344 550594.890347 552369.730349 552378.010349 553789.920350 555716.310352 557466.010353 558048.060354 559708.100356 562973.370359 563245.870359 563406.430359 565311.190361 565534.120361 565907.860361 566005.800361 566386.930362 566402.440362 566585.030362 568363.060364 569395.610365 570100.350365 573964.900369 574132.640369 575568.290370 576512.680371 576815.290371 577208.300372 577435.050372 577720.840372 578506.610373 579903.160374 579972.670374 581872.630376 583001.390377 583779.900378 585308.070379 587521.760381 589409.060383 589863.690384 589877.110384 590200.400384 590973.830385 592721.870386 595122.910389 595286.180389 595623.460389 595980.140389 596035.050389 596456.050390 596908.480390 601120.380394 601221.210394 602677.970396 602801.160396 603115.180396 603765.000397 604025.730397 604106.600397 605485.950398 606784.820399 610765.900403 611362.110404 611921.820404 613615.040406 614092.350406 614993.520407 615296.150407 617104.320409 617251.660409 617637.120409 619073.540411 620981.370413 623451.860415 624031.780415 625113.050416 626244.030418 627402.480419 627413.550419 628799.840420 628870.630420 628882.820420 629296.500420 630051.730421 632432.360423 632876.980424 634454.810425 634949.860426 634987.880426 635914.770427 637169.010428 638227.400429 638538.010429 639702.380430 639711.630430 640202.050431 640608.470431 640954.630431 641152.790431 641671.090432 643354.340433 643373.210433 643479.070434 645152.540435 645655.460436 645893.340436 647566.690437 647682.270437 648299.120438 648762.640438 649726.420439 650490.110440 650900.210440 651288.870441 652285.230442 652981.730442 653763.830443 654231.460444 654687.050444 655818.280445 656545.570446 658274.100447 658479.860448 659640.060449 660221.780449 661071.430450 661491.390450 661527.390450 663288.310452 664282.460453 665409.100454 665712.070454 666862.700455 667763.930456 669985.150458 671025.550459 671213.700459 672163.540460 673201.530461 675803.680464 677160.980465 678155.210466 679188.600467 679205.800467 679336.670467 681814.490469 682353.100470 682702.040470 683542.770471 683647.730471 685024.970472 687512.930475 687522.460475 687674.370475 689440.140476 689804.450477 690585.440477 691150.740478 691358.380478 691463.900478 691614.230478 692051.250479 696379.850483 696678.010483 696690.780483 697001.120483 697393.600484 697963.460484 699083.710485 699200.740485 699428.710486 699436.980486 699633.610486 701021.780487 703003.540489 703379.890489 704798.900491 705127.490491 706950.720493 708218.160494 708362.360494 708585.670494 708829.880494 709027.970495 709945.650495 709953.560495 710649.350496 710655.220496 710799.700496 713312.920499 714056.900499 714207.160499 715440.220501 717349.550502 717590.670503 717734.510503 718031.850503 718806.500504 720604.260505 721560.620506 721569.670506 722124.910507 722503.140507 722924.760508 723075.030508 723206.940508 725671.440510 726284.170511 727474.230512 727486.320512 728361.010513 728397.320513 728528.760513 728572.520513 728604.450513 730015.370514 730566.760515 730642.520515 730864.470515 732386.800516 733186.810517 734772.630519 737182.870521 737486.970521 738260.300522 738269.120522 739854.040523 740776.810524 741025.780524 741198.950525 742409.830526 742923.440526 742994.850526 744379.790528 744595.590528 747107.960530 747589.840531 748293.640531 749940.690533 750005.070533 750018.270533 752251.470535 752264.970535 753102.380536 753770.910536 754096.590537 757148.540539 759434.320542 759445.860542 760605.840543 761805.900544 763358.330545 763693.710546 765471.500547 766578.430548 766587.980548 767494.390549 769364.220551 769393.690551 769692.360551 771751.020553 772690.700554 773516.940555 774911.630556 775156.470556 775311.840556 776095.660557 776630.870558 781668.690562 783555.330564 784411.030565 784935.590565 785922.580566 787025.610567 787509.730568 789009.170569 789922.580570 790314.670570 790729.160571 791736.090572 792268.670572 792457.590572 792861.670573 793220.850573 794912.860575 795527.130575 796303.760576 797483.380577 798527.750578 800178.600579 800818.440580 800847.950580 801104.440580 801290.350581 801557.910581 801816.950581 802089.260581 804573.870584 806129.660585 807023.090586 807089.300586 808178.130587 809240.510588 809776.740588 811095.830590 812370.920591 812383.270591 812395.330591 812634.970591 812704.550591 813522.260592 813720.520592 813741.900592 815647.210594 817781.110596 819594.520598 819848.390598 821156.330599 821453.350599 822350.070600 825031.350603 826608.020604 828146.420606 828452.130606 830534.350608 830823.860608 830942.370608 831179.450608 832413.300610 833523.900611 833879.970611 835987.230613 836407.970613 837361.780614 838624.440615 839392.190616 841211.100618 841545.970618 841897.450618 844737.430621 845899.800622 848212.000624 848317.820624 850674.540627 853292.480629 853843.390629 856037.610632 856259.840632 857740.490633 858135.800633 858621.270634 858855.570634 859999.420635 860387.920636 860491.680636 860765.640636 860867.180636 861427.260637 862172.330637 862989.220638 863004.020638 863243.150638 863709.460639 864114.420639 865380.450640 865453.170640 865837.840641 866857.080642 867439.730642 867901.780643 868192.070643 868779.210643 868792.530643 868891.120643 869432.570644 869458.800644 869586.810644 870136.140645 870266.290645 870513.580645 871334.800646 871803.020646 873862.330648 874226.090648 875701.950650 875709.410650 875733.960650 879728.600654 879805.790654 881011.190655 881059.870655 881570.730655 884159.240658 885345.100659 885441.620659 886020.250659 887432.460661 889368.810663 891910.980665 891938.780665 891948.170665 892532.550666 892833.160666 893976.370667 893989.270667 896487.130669 900774.460673 901098.390673 901163.830674 902308.290675 902815.790675 903263.010676 905012.850677 905020.760677 905458.600678 906097.410678 906187.150678 909196.210681 909494.380681 910000.920682 911703.950683 911717.180683 913497.930685 913806.890685 914096.170686 914341.970686 914660.980686 915104.580687 916334.970688 916762.560688 917891.950689 917965.170689 919206.430690 921262.890692 921423.350692 924210.330695 925013.930696 925542.370696 925572.070696 927187.800698 927712.040698 928326.260699 928396.370699 929248.400700 931358.980702 932982.430703 934299.790704 935872.130706 937308.620707 938060.470708 938314.140708 940470.920710 940976.050711 941082.320711 942116.720712 943670.180713 943804.720713 944215.020714 944937.000714 945771.400715 946194.250715 946207.100715 947196.000716 948573.050718 948703.950718 949149.970718 949220.890718 949273.900718 949285.500718 949933.800719 951595.910721 951956.660721 952155.270721 952659.930722 952945.320722 955026.590724 956255.290725 956486.520725 957052.490726 957918.910726 957929.910726 959964.810728 960977.100729 962529.460731 963946.410732 964105.770732 964271.290732 964890.420733 966691.640735 967138.530735 968470.670736 968815.330737 968823.690737 969176.000737 969520.400737 970584.620738 972864.370740 974179.410742 976049.430743 977122.120744 981182.020748 982082.470749 982409.430749 982581.600749 983170.240750 983690.560750 985348.710752 985880.530752 985953.670753 989036.190755 989060.150755 989149.780755 989327.100756 989403.760756 989883.300756 990387.920757 991098.510757 991786.490758 992869.500759 993175.910759 993339.770759 998714.050764 1000280.510766 1000287.810766 1000691.770766 1001039.420767 1001142.370767 1001800.910767 1003285.890769 1003533.280769 1004067.880769 1004121.260769 1004702.600770 1005398.970771 1006485.720772 1007300.700772 1008659.210774 1008675.350774 1011780.380777 1012624.610777 1014353.070779 1014967.040780 1015506.160780 1016232.850781 1016370.520781 1016516.030781 1016651.550781 1017421.440782 1018570.120783 1019177.970783 1019709.070784 1020534.050785 1020715.090785 1020785.230785 1021698.230786 1022201.900786 1022261.250786 1022617.620787 1023074.540787 1024681.010789 1025792.180790 1025950.510790 1026093.280790 1028776.800792 1029460.190793 1030173.620794 1030988.240794 1037828.900801 1040038.000803 1041387.130804 1041914.080805 1042708.310805 1042720.100805 1042991.020806 1044304.550807 1044507.340807 1044528.390807 1044678.560807 1046316.430809 1047000.540809 1049161.570811 1051275.490813 1051538.120814 1055138.670817 1056476.550818 1056904.570819 1056924.930819 1059370.290821 1060540.890822 1060855.000822 1061890.460823 1065688.060827 1066357.450827 1066373.870827 1066975.160828 1066995.490828 1069447.140830 1070703.070831 1072584.770833 1073645.050834 1074073.930835 1076951.290837 1077392.360838 1077407.860838 1079124.650839 1079824.520840 1080669.680841 1083635.760843 1083851.270844 1084594.860844 1085088.270845 1085272.970845 1086298.140846 1087658.420847 1089864.060849 1091757.700851 1091770.730851 1092374.200852 1093022.660852 1093203.190852 1093215.660852 1093261.570852 1093349.830853 1093862.370853 1094001.080853 1094039.080853 1094772.070854 1098404.430857 1098483.350857 1099044.020858 1099051.410858 1099065.430858 1099645.300858 1101902.840860 1102007.110861 1102145.330861 1103401.530862 1103432.960862 1104329.090863 1105575.600864 1108625.180867 1109178.760867 1109508.430868 1111681.030870 1113332.090871 1113950.540872 1116223.480874 1116560.580874 1116584.110874 1116975.190875 1119703.920877 1119908.580877 1119918.520877 1120132.470877 1121236.160879 1121445.490879 1124204.070881 1124837.730882 1125274.750882 1125849.940883 1126804.740884 1126870.800884 1127136.430884 1127524.530884 1127768.670885 1128149.900885 1129164.640886 1129732.920886 1129996.150887 1131344.190888 1132168.110889 1132742.200889 1132798.110889 1133735.300890 1135831.640892 1135855.160892 1135974.000892 1137613.060894 1137767.120894 1139003.910895 1139947.120896 1140609.180897 1141754.330898 1142517.160898 1142716.500899 1142747.870899 1143340.370899 1145386.680901 1145411.240901 1145963.760902 1146180.060902 1147406.070903 1147489.310903 1147876.400903 1148135.120904 1148335.340904 1149845.710905 1150158.060905 1151095.690906 1151364.200907 1151485.650907 1152594.760908 1152966.270908 1153026.860908 1153567.780909 1153980.560909 1154473.590909 1156007.040911 1156158.090911 1157387.450912 1160884.710915 1160907.960915 1161497.340916 1161591.320916 1161602.280916 1162025.190916 1163541.020918 1163603.930918 1163617.520918 1164783.410919 1164794.200919 1165164.370919 1165172.620919 1165184.630919 1166156.900920 1171029.090925 1171949.770926 1173756.480927 1175307.740929 1176611.000930 1176876.850930 1176894.700930 1180355.920934 1180881.710934 1182233.980935 1182992.390936 1183581.300937 1184043.480937 1184064.210937 1185956.280939 1186386.330939 1186708.040939 1187819.350941 1188037.050941 1188169.970941 1188281.470941 1189216.940942 1190089.800943 1190967.000943 1191985.170944 1192724.610945 1193403.810946 1195101.320947 1195121.530947 1195700.650948 1196928.190949 1197517.600950 1198678.940951 1199159.050951 1201206.440953 1204364.900956 1205196.420957 1205278.580957 1205364.390957 1205439.690957 1205547.830957 1206495.740958 1207047.350958 1210262.430961 1211931.940963 1212750.480964 1213179.150964 1214548.390965 1214890.690966 1214898.760966 1215512.250966 1215657.340966 1217908.870969 1218071.320969 1220058.840971 1220257.610971 1220372.660971 1221461.520972 1221907.670972 1224545.150975 1225146.800975 1225400.250976 1227028.160977 1227580.910978 1228122.280978 1228129.920978 1229177.200979 1230164.610980 1232600.970982 1233514.310983 1233590.280983 1234564.820984 1235009.560984 1235359.610985 1235391.750985 1235592.900985 1235906.370985 1236094.780985 1237056.150986 1237795.780987 1237889.570987 1238288.520988 1239689.490989 1240380.090989 1240580.550990 1242309.990991 1243442.400992 1243705.430993 1244043.030993 1244696.860993 1245946.100995 1247431.410996 1248888.660997 1249034.730998 1249979.240998 1252077.351000 1252183.021000 1254658.581003 1255087.891003 1255342.011003 1256169.241004 1256574.141005 1257518.311005 1259262.291007 1259506.561007 1259783.561008 1260490.731008 1261019.721009 1261357.791009 1261481.431009 1261550.511009 1264957.211012 1266011.281013 1266113.251013 1267794.151015 1269212.921016 1269561.771017 1271384.831018 1271447.441018 1271479.901018 1271486.451018 1271595.431019 1271874.611019 1272303.061019 1272558.481019 1273289.541020 1273801.491021 1273876.751021 1274178.571021 1274690.621021 1274996.031022 1276281.231023 1276431.161023 1276440.751023 1277002.391024 1278504.421025 1279259.961026 1279623.881026 1280036.251026 1280172.751027 1283116.111029 1283577.771030 1283587.391030 1284582.961031 1287898.091034 1289375.061035 1289904.881036 1290766.301036 1291399.391037 1292891.641038 1292945.381038 1293957.311039 1294295.231040 1295554.931041 1298377.141043 1298448.141044 1299017.601044 1300481.861045 1302918.841048 1303183.401048 1303192.051048 1303470.051048 1304360.181049 1307844.331052 1307869.321052 1310715.731055 1311137.971055 1311495.101056 1311531.441056 1311900.331056 1314183.141058 1316308.401060 1317752.261062 1318293.951062 1320147.571064 1320159.431064 1320221.621064 1321426.701065 1322131.831066 1322751.471066 1323266.901067 1323777.901067 1323800.751067 1325287.291069 1325525.681069 1326374.861070 1326946.881070 1329124.721072 1329770.331073 1329941.961073 1331793.051075 1331992.801075 1332399.321075 1333615.091076 1334331.881077 1338193.801081 1338214.711081 1340908.941083 1341347.051083 1341504.511084 1341839.841084 1342171.351084 1344294.361086 1345729.761088 1346525.921088 1346560.671088 1346800.581089 1346857.661089 1347016.151089 1348984.931091 1349647.101091 1350235.061092 1350573.101092 1350598.691092 1351082.371093 1351402.031093 1352008.341093 1352355.081094 1352548.091094 1353465.961095 1355078.511096 1355459.681097 1355817.661097 1357730.001099 1357944.671099 1358728.681100 1359252.341100 1360892.601102 1361262.981102 1361274.671102 1361518.841102 1362214.021103 1363264.991104 1363519.511104 1364263.191105 1364545.281105 1368025.901108 1368252.141109 1368434.741109 1369082.781109 1370131.741110 1371471.541112 1373536.761113 1374607.181114 1375952.311116 1376314.101116 1376344.891116 1377800.111117 1378030.451118 1378582.341118 1378988.801119 1379002.561119 1379442.781119 1380022.601120 1380599.681120 1381255.291121 1381563.181121 1382143.221121 1382416.651122 1385021.261124 1385625.621125 1387072.111126 1387615.291127 1388122.831127 1388438.951127 1388449.381127 1389091.011128 1389878.951129 1389967.041129 1390095.761129 1390577.991129 1391146.751130 1391386.711130 1391601.851130 1392087.771131 1393290.791132 1393582.791132 1393790.481132 1395042.341134 1396637.511135 1397307.661136 1397603.571136 1398002.681136 1398100.341136 1398624.121137 1399115.131137 1401122.881139 1403653.091142 1405848.431144 1406624.941144 1407269.501145 1407705.181145 1408008.771146 1408207.591146 1408889.171146 1409762.171147 1410318.331148 1410909.381148 1411747.631149 1412320.481150 1412550.591150 1413240.431150 1413396.521151 1413548.891151 1413910.551151 1414406.841152 1415778.711153 1415888.471153 1415900.321153 1420193.251157 1420649.791157 1422619.811159 1424072.391161 1424775.951161 1427069.561163 1427204.741163 1432548.931168 1433378.101169 1434081.281170 1434093.831170 1434346.911170 1435427.841171 1436247.331172 1436939.281173 1437438.711173 1438734.241174 1438992.961174 1439136.551175 1439659.301175 1442087.171177 1442354.231178 1445155.571180 1447686.721183 1448768.051184 1450019.471185 1452610.041187 1452668.671187 1453687.811188 1454837.411189 1455849.441190 1457177.061191 1457793.221192 1458376.711192 1458824.221193 1460334.891194 1460472.261194 1463326.341197 1463725.391197 1464266.081198 1464914.441199 1466911.181200 1466917.561200 1467146.301201 1467386.361201 1467603.511201 1467842.991201 1469124.711203 1469896.931203 1470215.481204 1470891.991204 1471116.431204 1471329.741205 1471781.971205 1473535.721207 1473868.781207 1474093.001207 1474145.511207 1474155.681207 1474162.571207 1474487.681207 1474802.201208 1475102.081208 1476056.001209 1476310.991209 1477887.091211 1477918.751211 1478045.761211 1478540.601211 1479484.221212 1479489.591212 1479671.301212 1479938.121213 1480607.461213 1480638.991213 1481050.881214 1481229.261214 1485550.361218 1485741.311218 1486294.351218 1486555.101219 1487312.641219 1488348.751220 1488756.781221 1489424.761221 1489590.101222 1489868.751222 1490501.561222 1490684.351223 1491403.961223 1493633.721225 1495239.721227 1495788.001227 1495912.951227 1496808.011228 1496961.351228 1498377.421230 1499131.161230 1502586.891234 1503033.671234 1503069.641234 1503882.071235 1504981.681236 1505568.881236 1505598.201236 1505611.291236 1505937.121237 1506121.181237 1506417.891237 1507633.841238 1508249.631239 1508675.951239 1509361.041240 1509525.621240 1509658.181240 1509687.571240 1509939.811241 1510528.111241 1511832.211242 1511859.281242 1511869.721242 1511879.401242 1514311.701245 1514674.631245 1515849.391246 1516213.421246 1516477.031247 1517000.431247 1518224.921248 1518397.151248 1518736.051249 1518742.961249 1519530.181249 1519779.711250 1520477.941250 1523988.921254 1524443.041254 1525308.171255 1525548.061255 1525562.901255 1526140.711256 1527530.941257 1527676.771257 1529584.831259 1529919.061259 1530558.441260 1536006.641265 1537504.171266 1537611.541266 1538011.691267 1539261.791268 1539309.741268 1540462.351269 1541653.491270 1541662.591270 1542264.531271 1542288.321271 1542436.541271 1543908.791272 1544177.001272 1545102.501273 1545487.831274 1546136.391274 1547157.041275 1547236.341275 1548196.151276 1549765.501278 1551093.541279 1551565.281279 1552958.381281 1553469.521281 1554566.281282 1555073.481283 1555709.251283 1555733.191283 1555819.271283 1556705.391284 1557255.051285 1557715.561285 1559250.021286 1559708.311287 1561301.341288 1562352.501289 1562777.081290 1562906.381290 1563310.951290 1563573.611290 1563943.301291 1564143.001291 1565265.051292 1565552.211292 1566350.191293 1566359.461293 1567622.921294 1568481.141295 1569308.511296 1569528.581296 1569977.221296 1570110.171297 1571126.431297 1572460.641299 1572491.711299 1574757.421301 1574928.551301 1575001.671301 1575566.901302 1577942.171304 1578375.101304 1581048.981307 1581139.161307 1581161.871307 1581209.201307 1583532.431309 1583735.481309 1585406.141311 1585843.681311 1586313.001312 1589739.601315 1590414.051315 1591982.791317 1591992.641317 1593105.321318 1595547.071320 1596186.791321 1596878.201321 1598603.831323 1599610.651324 1599977.251324 1600052.281324 1600364.291325 1600748.831325 1601088.851325 1601097.371325 1601246.851326 1601264.821326 1602244.601326 1603966.781328 1604534.841329 1604840.351329 1607181.021331 1607977.511332 1608515.581332 1608559.361332 1609921.631334 1612693.491336 1613482.741337 1615079.311338 1615405.081339 1615867.341339 1617220.751340 1618991.181342 1619086.241342 1619097.761342 1619120.871342 1621216.541344 1621228.641344 1622263.471345 1622579.081345 1622675.651346 1623759.191347 1623882.781347 1623890.471347 1624604.791347 1624738.031347 1627034.991350 1627162.521350 1627172.691350 1628963.441351 1629719.871352 1630305.381353 1630335.641353 1634359.531356 1634502.711357 1634674.871357 1634681.451357 1635350.821357 1635493.631357 1636266.431358 1636587.331358 1636795.911359 1637622.111359 1638039.241360 1639040.511361 1639396.371361 1639407.771361 1639623.591361 1640247.751362 1640298.291362 1640372.361362 1641393.191363 1642552.901364 1644549.381366 1644651.431366 1645478.071367 1645994.331367 1647493.111369 1649337.101370 1649768.661371 1650470.311371 1650479.371371 1651390.221372 1651590.921372 1651712.071373 1652371.011373 1652559.201373 1653158.231374 1654282.501375 1655783.491376 1656570.431377 1657628.611378 1657642.011378 1657692.891378 1657715.741378 1657836.021378 1658162.351379 1658168.631379 1658547.521379 1658562.731379 1658796.591379 1660346.031381 1660494.941381 1660566.291381 1661211.411381 1661649.771382 1663228.681383 1665323.051385 1665798.851386 1667151.771387 1669359.981389 1670226.631390 1672455.841392 1673431.761393 1673867.661393 1674050.721393 1675526.211395 1675706.401395 1675933.201395 1676574.531396 1676831.781396 1676886.181396 1677045.211396 1678201.561397 1678555.791398 1679193.201398 1680523.661399 1680981.321400 1682044.721401 1682203.881401 1683048.421402 1684046.761403 1684324.741403 1685355.531404 1685723.321404 1686048.271405 1686784.181405 1688026.281406 1688121.801406 1688906.391407 1689134.281407 1690037.861408 1690261.401408 1691635.641410 1691647.961410 1692716.401411 1693920.951412 1694425.221412 1695871.851414 1696584.571414 1697449.481415 1697686.941415 1698434.021416 1698837.441416 1700481.991418 1701906.201419 1702477.871420 1702507.941420 1702678.601420 1702872.121420 1702922.221420 1703733.911421 1704459.701422 1704921.021422 1706379.851423 1706820.941424 1707897.891425 1708162.421425 1708179.391425 1708470.221425 1708656.411426 1710636.121427 1711178.641428 1715688.481432 1717197.401434 1717388.191434 1717395.961434 1717874.921434 1719339.491436 1719351.721436 1719512.551436 1719880.321436 1721287.551437 1721643.431438 1721686.811438 1721868.941438 1723392.961439 1724040.341440 1725115.831441 1725416.271441 1726534.091442 1726584.561442 1727875.521443 1729026.601445 1729342.451445 1730267.311446 1731191.311447 1731429.961447 1732158.061447 1732254.201448 1732546.231448 1733919.681449 1733950.211449 1735510.811451 1735650.791451 1735669.471451 1736570.911452 1737015.341452 1737524.131452 1739953.641455 1739960.291455 1740681.141455 1741485.861456 1742849.661457 1744319.881459 1744341.761459 1744569.561459 1744887.541459 1746560.201461 1746992.101461 1748333.091463 1748577.731463 1748964.701463 1750414.401464 1750661.201465 1750882.001465 1750906.951465 1751066.971465 1753245.731467 1753538.051467 1755552.011469 1755562.441469 1755981.991470 1756299.561470 1757025.731471 1757413.071471 1758769.421472 1758798.941472 1759142.151473 1759864.261473 1761574.961475 1762881.591476 1764105.041477 1765173.611478 1765458.831478 1766527.141479 1767538.011480 1769398.161482 1770217.891483 1770734.961483 1771435.151484 1772648.761485 1772951.101485 1772983.231485 1774928.761487 1776000.031488 1776655.911489 1777795.151490 1781121.241493 1781396.421493 1781529.341493 1781685.931494 1782088.551494 1784533.031496 1786023.661498 1787084.001499 1788102.971500 1788510.621500 1789290.371501 1789313.481501 1790201.681502 1791054.171502 1792830.001504 1793757.451505 1794006.961505 1795045.371506 1795240.371506 1795349.471506 1795400.801506 1796493.751507 1796803.191508 1798282.691509 1798347.011509 1798390.671509 1798696.641509 1800315.731511 1802495.801513 1802904.311513 1803353.581514 1803440.861514 1804171.051515 1804650.231515 1805338.531516 1808440.571519 1808448.931519 1809573.951520 1810066.851520 1810157.211520 1810249.911520 1811587.121521 1812465.571522 1812475.831522 1813189.351523 1815278.511525 1816483.741526 1816835.751526 1816947.101526 1818816.571528 1819087.341528 1820787.701530 1820803.801530 1820861.911530 1821494.661531 1822146.921531 1822206.131531 1823217.461532 1823521.081533 1823723.891533 1823755.051533 1823834.921533 1823984.921533 1824272.291533 1825705.811535 1825953.571535 1828133.921537 1828542.241537 1829899.931538 1832165.601541 1832306.631541 1833224.021542 1835631.671544 1836861.821545 1837222.501545 1841609.291549 1843085.241551 1844753.221552 1847133.941555 1848564.051556 1848692.911556 1848704.811556 1848838.341556 1852362.021559 1852552.281560 1853535.911561 1856179.381563 1856653.831563 1856869.531564 1857417.791564 1857939.911565 1858198.021565 1858418.701565 1858841.231565 1860540.651567 1860551.901567 1862411.601569 1863101.181569 1863940.851570 1864510.811571 1864741.671571 1865287.031571 1865423.771572 1866033.221572 1867124.081573 1867616.561574 1868091.981574 1868362.681574 1868431.411574 1868740.191575 1869021.961575 1870786.661577 1870860.751577 1871501.571577 1871902.871578 1872038.151578 1872055.531578 1872760.821578 1873686.961579 1874217.071580 1874338.391580 1875966.561581 1877472.941583 1878291.871584 1881643.541587 1882840.701588 1883339.961588 1883346.431588 1885085.631590 1885839.801591 1887811.201592 1888593.021593 1889771.421594 1889778.471594 1890085.871595 1890657.821595 1891209.251596 1891218.331596 1891236.121596 1892702.081597 1893010.951597 1893841.201598 1893966.831598 1897316.751601 1898040.441602 1898142.941602 1899229.311603 1899681.381603 1900709.461604 1900721.221604 1900821.461605 1901227.671605 1901332.231605 1901614.071605 1902337.381606 1902472.701606 1903369.581607 1904026.931608 1905908.841609 1906205.761610 1906274.531610 1906948.791610 1907222.251611 1907284.481611 1907943.341611 1908566.471612 1911038.781614 1911611.881615 1911962.851615 1912359.771615 1913320.871616 1913595.591616 1914181.161617 1915215.441618 1915420.151618 1915859.501619 1917702.431620 1919717.641622 1919822.971622 1920131.011623 1921843.141624 1924142.931626 1924629.021627 1926356.491628 1926533.801628 1927567.881629 1927768.461630 1928984.731631 1929066.271631 1929231.491631 1929692.551631 1930842.921633 1931134.451633 1931419.441633 1932574.151634 1932964.891634 1933204.361635 1934021.381635 1938023.441639 1939367.571640 1939961.211641 1939979.561641 1940144.551641 1940539.281642 1943059.691644 1943733.121645 1944596.711645 1944777.811645 1947056.071648 1947175.941648 1947951.401648 1949314.831650 1950070.771650 1951059.351651 1953233.621653 1953350.441653 1953966.811654 1955818.221656 1957145.941657 1957454.081657 1957807.181658 1957848.641658 1958257.441658 1961058.711661 1961584.551661 1962092.501662 1963067.231663 1963473.901663 1964492.881664 1964662.611664 1964849.541664 1967414.851667 1967474.671667 1968046.241667 1969323.621668 1969598.481669 1969712.791669 1970836.541670 1970863.221670 1972154.821671 1972506.081671 1973493.091672 1973885.191673 1974057.671673 1974100.471673 1974870.971674 1974882.131674 1975588.921674 1976292.901675 1977306.851676 1978007.531676 1978227.541677 1978503.251677 1978657.841677 1978757.131677 1980833.001679 1985099.821683 1985622.581684 1985689.291684 1986212.071684 1987380.751685 1988329.111686 1988513.451686 1988723.411686 1990335.971688 1990346.981688 1990928.771688 1992016.171689 1993457.351691 1993479.941691 1994292.641692 1995675.821693 1995695.261693 1996310.381693 1996584.201694 1997104.691694 1998599.451696 1998668.411696 1999560.801697 2000787.471698 2001117.361698 2002432.531699 2002813.481700 2003071.241700 2004137.391701 2005038.261702 2005973.661702 2006778.941703 2008148.641705 2008160.491705 2009313.301706 2010608.581707 2011291.281707 2012623.781709 2013775.231710 2013953.821710 2014697.731711 2014708.391711 2014786.981711 2015140.861711 2016243.861712 2016599.831712 2016722.911712 2018518.601714 2019294.161715 2019807.241715 2021141.371717 2021966.491717 2022202.131718 2022354.811718 2024908.671720 2025122.861720 2025896.941721 2028022.721723 2028401.761723 2028995.211724 2030098.051725 2030459.331725 2030590.151725 2032194.971727 2032500.491727 2032616.541727 2032727.041727 2034746.071729 2035251.661730 2035786.281730 2035808.821730 2037072.351731 2037126.781731 2039194.561733 2039864.411734 2042688.581737 2045779.681740 2046257.501740 2046276.881740 2047179.071741 2047264.871741 2048166.251742 2048874.421742 2049394.061743 2049625.961743 2049923.701743 2050498.881744 2052246.861746 2052374.641746 2052697.671746 2053952.421747 2055185.961748 2058002.091751 2058394.341751 2059340.691752 2060822.431754 2061198.201754 2061727.151754 2062689.391755 2065200.061758 2066258.471759 2066409.511759 2066971.851759 2067115.041759 2073476.201765 2073486.631765 2075097.621767 2078099.751770 2078159.581770 2078527.811770 2080995.891772 2081268.201773 2081579.541773 2082326.551774 2082673.461774 2083551.091775 2085797.671777 2086638.911778 2087649.591779 2087713.551779 2087757.911779 2088708.091780 2089744.521780 2089753.571781 2090170.441781 2091390.071782 2091531.071782 2093034.921784 2093298.801784 2098730.231752 2098752.741752 2098850.881749 2102007.831679 2102543.791667 2102908.591659 2103559.741644 2103846.211638 2103861.191637 2103978.181635 2104089.971632 2104854.971615 2105892.021592 2106819.161571 2106847.191571 2107586.351554 2107904.881547 2108167.401541 2109244.971517 2111329.041471 2111768.571461 2111858.441459 2112760.071439 2113045.091432 2113317.641426 2113599.401420 2114381.501402 2114500.911400 2114507.751399 2117095.231342 2118984.031299 2119865.641280 2120073.491275 2120312.591270 2121575.281241 2122265.521226 2122368.011224 2122598.031219 2124419.641178 2125065.561163 2125081.371163 2125647.161150 2126245.411137 2127465.841110 2127532.421108 2127769.221103 2128057.641097 2128673.291083 2128968.461076 2131060.801029 2131068.981029 2131173.871027 2132340.581001 2134394.310955 2134439.680954 2136456.300909 2136581.560906 2137703.860881 2138593.060861 2139491.780841 2139609.090838 2142803.960767 2142826.160766 2142878.900765 2142938.780764 2143689.370747 2144652.090726 2146346.920688 2146676.780680 2147512.600662 2151259.730578 2152189.840557 2152217.690557 2153911.530519 2154094.020515 2154100.710514 2156092.070470 2156658.890457 2159951.110384 2160352.150375 2160732.800366 2161588.050347 2161873.080341 2162927.970317 2163608.060302 2164731.600277 2166386.540240 2166493.520237 2166683.040233 2167133.910223 2167600.730213 2169108.770179 2169496.060170 2169717.930165 2170100.420157 2173386.580083 2174510.820058 2175936.570026 2176096.540023 2177470.579992 2177478.889992 2178850.969961 2178860.789961 2179176.589954 2180478.919925 2181096.479911 2181526.079901 2185140.639821 2189438.379725 2190176.159708 2191097.519688 2191363.669682 2193167.509641 2194230.469618 2194347.699615 2195870.439581 2196348.799570 2200209.709484 2200430.299479 2200439.049479 2201316.439459 2202174.819440 2203744.239405 2204924.179379 2205751.359360 2205947.119356 2206415.859345 2207333.789325 2209314.349280 2209416.179278 2209988.979265 2211945.149222 2213745.689181 2213847.249179 2214578.939163 2215177.349149 2218396.339077 2224445.198942 2225952.208908 2226217.658903 2226456.058897 2226638.658893 2229326.148833 2229642.628826 2229661.198826 2229827.638822 2230013.188818 2230264.698812 2231041.938795 2232058.178772 2234197.258724 2235032.178706 2236563.908671 2237481.048651 2237611.698648 2238371.968631 2238613.288625 2240951.878573 2241097.508570 2241346.958564 2242460.598539 2243646.948513 2246864.738441 2248387.918407 2250649.968356 2251378.038340 2252382.078318 2252521.358315 2253483.848293 2253895.628284 2256095.888235 2258531.418180 2258538.348180 2258612.858178 2259966.588148 2260685.828132 2260900.268127 2261927.878104 2266976.727992 2266987.517991 2269840.747928 2271416.207892 2272929.577858 2273008.487857 2274126.997832 2275132.257809 2277241.907762 2278068.117744 2278868.367726 2281462.637668 2281693.727663 2282208.677651 2282508.707644 2284016.617611 2285360.437581 2285382.757580 2285635.937574 2286648.457552 2286847.157547 2287526.067532 2288060.087520 2288577.037509 2289470.737489 2290815.897459 2290891.977457 2291393.267446 2291801.487437 2294418.737378 2294513.897376 2294520.997376 2295867.397346 2295882.527345 2296638.107329 2297137.727317 2298104.077296 2298891.267278 2298978.127276 2299219.447271 2299745.047259 2302882.777189 2303399.507177 2304284.737158 2304493.097153 2304867.867145 2305381.307133 2305578.967129 2307677.847082 2307747.727080 2307850.097078 2308003.717074 2310059.077029 2310201.107025 2310212.237025 2310445.257020 2311786.536990 2313207.756958 2313289.976956 2313941.086942 2316138.146893 2316855.576877 2318084.076849 2319344.746821 2321863.366765 2322428.246752 2322439.376752 2322853.726743 2324703.876701 2325638.476680 2327713.916634 2329471.796595 2330359.286575 2331322.066553 2331330.326553 2331353.686553 2331735.776544 2335099.936469 2335866.216452 2336718.736433 2336755.696432 2337248.746421 2337690.306411 2337804.556408 2338585.486391 2339078.646380 2339235.406376 2339782.096364 2340236.076354 2341122.756334 2341670.596322 2342697.456299 2342710.676299 2344363.046262 2344819.176252 2350126.806133 2350232.146131 2350499.176125 2352900.796071 2353025.176068 2354342.766039 2355250.036018 2355566.646011 2355598.086011 2356347.385994 2357959.965958 2358029.875956 2358892.225937 2359333.465927 2359882.515915 2360212.185908 2360676.525897 2362255.745862 2364888.155803 2365979.225779 2366731.345762 2366755.245761 2367052.615755 2367424.885746 2368530.765722 2368700.795718 2369169.605707 2369911.725691 2370247.355683 2372538.845632 2372547.285632 2374402.035590 2374998.575577 2375219.645572 2376493.375544 2376538.595543 2379506.785476 2380014.235465 2380308.095458 2382345.855413 2383988.715376 2384938.605355 2387831.365290 2389373.495256 2390560.855229 2392219.145192 2392772.675180 2392793.695179 2393172.945171 2394015.775152 2395044.165129 2396782.575090 2397852.945066 2398397.035054 2398464.785053 2398769.035046 2399782.265023 2400646.765004 2402137.984970 2402999.754951 2405228.234901 2405284.184900 2405675.474891 2407821.044843 2408381.344831 2408675.994824 2410355.554787 2412201.144745 2412485.364739 2414785.274688 2414832.324687 2416945.664639 2418558.514603 2418565.764603 2418574.404603 2419230.144588 2419523.464582 2421166.484545 2421543.754537 2422115.864524 2423106.324502 2423113.604502 2423987.424482 2424585.814469 2424942.784461 2425328.614452 2425457.274449 2425471.344449 2425771.224442 2426117.444434 2427098.674413 2427892.424395 2428827.734374 2429058.394369 2431395.654316 2431421.434316 2431725.804309 2432340.754295 2432488.814292 2433126.874278 2433807.994263 2433843.774262 2433914.884260 2434416.654249 2434551.464246 2434561.704246 2435627.744222 2436091.384212 2436355.564206 2436904.984193 2440232.994119 2440405.374115 2440918.304104 2441015.984101 2441203.114097 2442375.574071 2442747.244063 2442996.244057 2443375.334049 2443896.834037 2443948.964036 2445500.414001 2447199.823963 2447220.553963 2447237.893962 2447455.753957 2447593.293954 2448908.983925 2449205.193918 2449322.663916 2449427.353913 2449435.043913 2452266.343850 2452657.183841 2454438.893801 2456092.573764 2456237.583761 2457729.323728 2458988.483700 2459976.653678 2460100.033675 2460115.653675 2460447.653667 2460597.723664 2462756.343616 2463509.493599 2464117.773585 2465574.653553 2466262.893537 2467440.673511 2468612.093485 2470980.313432 2471058.673430 2472160.143405 2473351.763379 2474878.773345 2475643.463327 2477405.593288 2479005.633252 2480239.473225 2480588.833217 2482474.933175 2482911.183165 2483954.933142 2485853.253099 2486693.953080 2487073.673072 2487732.273057 2488403.493042 2489292.643022 2489584.083016 2490569.182994 2492017.002961 2492473.022951 2495092.152893 2495431.482885 2495612.972881 2496035.392872 2496063.362871 2496570.792860 2497161.542846 2498298.162821 2499315.972798 2501695.322745 2502003.302738 2502139.852735 2502299.702732 2502883.662719 2503278.722710 2504547.092681 2504791.112676 2505286.392665 2508109.032602 2508460.762594 2508780.252587 2508796.872586 2509943.242561 2511211.542532 2511932.192516 2512231.282510 2512592.692502 2513210.922488 2513953.962471 2514361.682462 2514409.552461 2515015.902447 2515516.962436 2515640.922433 2515662.732433 2515762.422431 2515770.422431 2516120.052423 2517178.292399 2517265.022397 2517511.532392 2517779.742386 2519389.902350 2519698.912343 2523197.772265 2523464.772259 2527890.822160 2528863.022138 2529216.022130 2529856.412116 2530946.802091 2531713.162074 2531818.972072 2531898.142070 2534063.692022 2534360.352015 2537134.961953 2539836.951893 2540527.601877 2541183.961863 2541292.611860 2542721.931828 2543460.591812 2543744.231805 2544470.511789 2545046.781776 2545167.681773 2545416.911768 2545642.121763 2547609.691719 2548572.481697 2549642.231673 2549656.371673 2551617.501629 2551631.191629 2551639.161629 2551800.091625 2551815.081625 2552815.701603 2553647.211584 2553803.401580 2554262.471570 2554280.241570 2555638.291539 2556307.321524 2558197.741482 2559567.471452 2559819.761446 2560600.561429 2560629.621428 2561425.711410 2561820.191401 2561829.721401 2562114.591395 2562406.131388 2562897.311377 2563415.021366 2564140.071349 2564565.611340 2565828.331312 2566409.071299 2568092.261261 2568106.271261 2569213.681236 2569264.491235 2570263.011213 2570542.251206 2570805.621200 2571054.551195 2571089.311194 2572357.221166 2574852.051110 2575367.991098 2576553.141072 2577154.411059 2578748.401023 2578887.951020 2579808.360999 2579909.150997 2582470.200940 2582635.690936 2583011.760928 2585107.530881 2585134.980880 2585163.710879 2585366.930875 2585867.410864 2586059.080859 2586362.880853 2586565.520848 2586745.720844 2586894.390841 2587226.450833 2589034.570793 2589759.570777 2590763.660754 2591310.370742 2592778.800709 2592997.010704 2595711.070644 2596924.490617 2596939.620616 2598235.300587 2599180.590566 2599226.850565 2599722.240554 2600108.180545 2606997.560391 2607012.870391 2610984.880302 2612536.260268 2612765.000263 2612858.370260 2613509.230246 2613848.530238 2614275.640229 2615255.040207 2615867.000193 2617467.800157 2617915.160147 2617928.490147 2618007.380145 2618454.240135 2619527.680111 2619694.930108 2620380.410092 2620662.440086 2621005.820078 2621277.050072 2622312.030049 2624104.390009 2625056.899988 2626999.049944 2627418.939935 2627559.859932 2627723.269928 2628071.049920 2628339.389914 2628849.589903 2629416.169890 2630078.379876 2630808.419859 2630933.689856 2631165.789851 2631770.189838 2631848.989836 2632347.509825 2635471.239755 2637540.579709 2637613.549707 2637622.189707 2639607.689663 2639925.839655 2640332.279646 2641833.569613 2642346.729601 2642404.319600 2642907.739589 2645890.709522 2647092.899495 2647229.289492 2648647.369461 2648671.779460 2648971.839453 2650386.809422 2650494.079419 2650891.809410 2653144.079360 2654057.529340 2654575.399328 2656695.719281 2657076.619272 2657390.949265 2657571.169261 2658596.329238 2658613.099238 2658672.479236 2659627.349215 2659914.499209 2660044.949206 2661757.049167 2665490.599084 2666559.909060 2666652.359058 2666885.609053 2666898.399053 2666951.779051 2668011.369028 2669078.809004 2669540.858994 2669758.588989 2670135.518980 2671861.348942 2672512.968927 2672911.478918 2674910.528873 2674925.458873 2675479.168861 2676635.068835 2676801.508831 2677305.558820 2677835.638808 2678098.868802 2678812.958786 2679036.388781 2679469.628772 2681374.828729 2681436.528728 2685478.758637 2685883.468628 2686444.608616 2686845.138607 2687132.068600 2687139.978600 2687351.668595 2687811.558585 2690477.958526 2690565.978524 2691184.688510 2691612.928500 2692132.528489 2692789.478474 2694968.018425 2695675.848409 2696628.808388 2697494.478369 2698309.678350 2698401.758348 2698860.598338 2700989.268291 2701493.578279 2702008.568268 2702434.208258 2702936.628247 2703542.478234 2703548.818233 2703581.578233 2704529.998211 2705322.268194 2706147.338175 2706423.968169 2706570.688166 2706631.238164 2707294.628150 2707307.678149 2707659.598141 2708753.298117 2709578.798099 2711190.138063 2712609.968031 2712994.638022 2713046.358021 2714000.858000 2717032.817932 2717909.757912 2718985.397888 2721957.007822 2722507.377810 2722521.847809 2723901.707778 2725632.267740 2725881.067734 2726051.737730 2726603.147718 2727027.417709 2727041.557708 2728248.997681 2728538.277675 2728976.857665 2729720.387648 2730447.347632 2731111.797617 2731127.487617 2731592.827607 2732631.057583 2733979.467553 2734325.117545 2737254.977480 2737477.757475 2738411.197454 2738748.947447 2738756.027446 2739475.267430 2739609.837427 2740229.967413 2740524.507407 2741970.787375 2743973.717330 2744336.857322 2744629.617315 2744640.927315 2745782.747289 2746423.707275 2749628.087203 2750238.867190 2750980.367173 2750991.857173 2751912.877152 2752083.267149 2752141.737147 2754860.077086 2758750.607000 2759623.546980 2761385.846941 2763347.906897 2764767.846865 2765206.176855 2765533.606848 2765816.226842 2767828.596797 2768325.506785 2772915.056683 2773203.946676 2775016.206636 2778029.566569 2779908.546527 2779965.606525 2779976.086525 2781823.726484 2781934.066481 2782268.886474 2782525.106468 2785173.796409 2785676.616398 2786690.376375 2788040.146345 2788770.806329 2789195.746319 2789228.346318 2789722.946307 2791041.356278 2791056.486277 2792490.856245 2793991.356212 2794824.016193 2795554.176177 2796926.086146 2797881.616125 2798003.756122 2798376.686114 2798557.506110 2800253.886072 2800262.446072 2801316.536048 2801478.196044 2803885.675991 2804176.975984 2806703.825928 2806829.495925 2807365.095913 2807531.015909 2807546.875909 2807933.375900 2809167.325873 2809781.655859 2810604.995840 2811504.695820 2811518.115820 2811746.215815 2812638.435795 2813076.435785 2814024.505764 2814118.005762 2814772.055747 2815093.695740 2815646.265728 2816134.025717 2816367.095712 2817319.775690 2817658.145683 2817671.515683 2819390.955644 2819688.615637 2820486.305620 2820689.615615 2820815.035612 2820979.185609 2821511.565597 2821994.875586 2822081.855584 2823107.345561 2823477.335553 2824215.235536 2824335.075534 2825289.975512 2826939.445475 2827290.775468 2827956.405453 2828613.145438 2829851.095410 2833131.205337 2833895.205320 2834226.595312 2834261.995312 2836856.115254 2836870.575253 2837793.865233 2838328.165221 2838348.265220 2838435.815218 2838617.865214 2838661.245213 2839455.085196 2842642.065124 2843956.425095 2844348.395086 2844360.655086 2845165.655068 2848400.424996 2849250.244977 2850350.244952 2850368.434952 2850524.094948 2850549.344948 2853214.154888 2853812.444875 2855187.784844 2855596.044835 2857381.954795 2857702.864788 2858072.074780 2858369.254773 2858692.984766 2860148.214733 2860597.244723 2861109.954712 2862590.994679 2866938.114581 2867864.144561 2868017.394557 2870142.764510 2875362.414393 2875636.594387 2876016.214378 2876668.664364 2877512.174345 2877583.024343 2878680.834319 2881272.704261 2882963.164223 2883187.194218 2883334.124215 2883628.764208 2883989.114200 2884554.784188 2884690.324185 2884787.804182 2885360.554170 2887951.154112 2888436.594101 2891124.614041 2891369.354035 2891856.474024 2892227.494016 2893225.833994 2893611.993985 2893687.443983 2894813.253958 2894896.773956 2895763.923937 2895954.583933 2896110.753929 2896738.283915 2897481.573899 2899110.593862 2899610.203851 2899723.933849 2899736.773848 2899812.163847 2900151.273839 2900678.763827 2902206.213793 2903629.303761 2904684.683738 2905682.893715 2907108.403683 2907616.703672 2907677.193671 2908940.513643 2909179.073637 2910751.143602 2911087.943595 2911221.583592 2912780.453557 2914400.263520 2915585.303494 2916015.983484 2916889.083465 2917783.353445 2918765.703423 2920696.453380 2921172.323369 2922150.853347 2923217.523323 2923608.253315 2924672.603291 2925305.333277 2926488.093250 2927330.053231 2927936.803218 2928173.643213 2928282.863210 2928372.633208 2928454.453206 2928464.623206 2932498.863116 2932928.983106 2934477.353072 2935678.813045 2936575.093025 2936612.773024 2936683.163022 2937328.923008 2939170.242967 2939639.952956 2940124.282945 2940803.362930 2940882.062929 2940945.632927 2941021.872925 2942012.172903 2944382.262850 2946667.902799 2947005.142792 2947020.292791 2947594.982779 2948130.602767 2948430.212760 2948514.152758 2948664.652755 2948848.422750 2949132.442744 2949797.932729 2950093.372723 2950342.842717 2950704.382709 2950834.642706 2951156.862699 2953730.612641 2953895.922638 2954488.792624 2954693.622620 2956329.872583 2958941.102525 2959270.262518 2959785.982506 2960245.742496 2961050.382478 2961224.532474 2961312.082472 2962072.632455 2962700.802441 2962710.532441 2963217.402429 2963390.772425 2963632.062420 2965761.092372 2966056.382366 2966870.912348 2966921.862347 2967354.932337 2967609.022331 2967939.312324 2968023.532322 2968363.182314 2969762.632283 2971883.372236 2971908.622235 2972073.822231 2972135.802230 2972183.482229 2972198.592229 2973433.092201 2974393.772180 2975809.862148 2975985.822144 2976105.272141 2977030.402121 2977914.862101 2978030.332098 2978805.282081 2979744.062060 2981035.402031 2981411.342023 2983631.231973 2984574.831952 2985440.341933 2986695.641905 2988273.401869 2988352.581868 2990136.911828 2990589.851818 2991188.861804 2991476.101798 2991523.941797 2992108.861784 2992494.841775 2992671.391771 2993460.711753 2994343.011734 2994466.771731 2997329.721667 2998294.571645 2998987.681630 3002091.821560 3002312.991555 3004593.161505 3004606.991504 3005802.841477 3006407.211464 3006910.601453 3006977.151451 3006991.241451 3007079.811449 3007614.011437 3008572.571416 3011571.911349 3013306.131310 3015208.791267 3018627.201191 3018936.491184 3019751.341166 3019757.831166 3019925.911162 3020125.531157 3021214.701133 3022246.591110 3022748.721099 3023408.311084 3024973.901049 3026586.871013 3026824.201008 3027028.331003 3027305.860997 3027521.540992 3027529.200992 3030074.440935 3030426.840927 3030433.240927 3031547.770902 3031570.660902 3031955.250893 3032866.250873 3034273.530841 3034327.750840 3034343.220840 3034409.360838 3035112.710822 3035390.000816 3036326.790795 3036557.370790 3036795.000785 3037599.420767 3037929.410759 3038452.750748 3038608.530744 3039634.010721 3041473.790680 3041997.830668 3042797.070651 3043236.920641 3043361.170638 3044947.170603 3045717.380585 3047354.460549 3047471.400546 3047516.000545 3047582.750544 3048414.410525 3048568.450522 3048666.530519 3049525.450500 3049806.560494 3050332.310482 3050530.010478 3050856.060470 3053588.380409 3054303.410393 3055337.210370 3055632.880364 3055645.460363 3055930.550357 3057212.530328 3057780.320316 3061936.590223 3062130.170218 3062909.500201 3063196.620195 3063924.670178 3064231.990171 3064386.490168 3067651.050095 3067727.790093 3071541.770008 3072929.359977 3072941.909977 3073724.319959 3074037.699952 3075831.359912 3075853.309912 3075996.079909 3076414.639899 3076721.899892 3077777.669869 3077889.619866 3078976.279842 3079383.979833 3080590.199806 3081705.429781 3082491.239763 3086606.349671 3087336.079655 3087927.459642 3088984.579618 3089810.059600 3090147.309592 3091399.259564 3091529.819561 3092129.449548 3095967.419462 3096568.849449 3097210.689434 3097929.839418 3098450.319407 3098736.909400 3099062.689393 3100190.769368 3100402.789363 3100756.349355 3101093.889348 3101440.879340 3102231.739322 3105270.959254 3105320.269253 3106880.449218 3107010.039215 3108721.099177 3109241.329165 3109791.249153 3110731.419132 3113947.939060 3114641.869045 3118014.188969 3119291.068941 3120824.198907 3122258.718874 3122682.068865 3122860.418861 3123485.888847 3124346.068828 3124356.688828 3127085.588767 3127858.188749 3128174.018742 3130303.698695 3130741.688685 3130751.818685 3130763.198684 3132504.658645 3133368.498626 3136012.458567 3136599.468554 3136946.008546 3137236.088540 3137505.308534 3137639.678531 3138097.238520 3139928.688480 3140328.088471 3140398.788469 3141502.018444 3142838.418414 3144124.048386 3144294.598382 3144423.818379 3144746.808372 3144767.678371 3145919.868346 3146475.798333 3148243.618294 3148819.728281 3149779.798259 3149939.828256 3155143.658139 3156138.348117 3157064.598097 3157401.538089 3160732.358015 3161334.798001 3161811.187990 3162677.687971 3163303.287957 3164271.917935 3164705.707926 3165043.467918 3165760.397902 3167292.367868 3167665.097860 3169952.027808 3172675.947748 3172860.917743 3174037.747717 3174306.447711 3174313.827711 3174528.137706 3174633.397704 3175975.187674 3176586.137660 3176811.867655 3179527.257594 3180434.767574 3182137.237536 3187410.127418 3188598.307392 3189317.347376 3190940.187339 3192354.207308 3193783.087276 3193976.537271 3195079.907247 3196817.357208 3197507.697193 3197838.827185 3200621.887123 3201140.647111 3202315.687085 3202384.397084 3202883.407072 3203870.467050 3205793.427007 3205806.437007 3205818.297007 3206285.006996 3207864.586961 3207916.636960 3208743.656941 3209091.476934 3209101.006933 3209356.216928 3209688.656920 3210915.406893 3211038.656890 3211106.086889 3211904.166871 3212539.956857 3213376.276838 3214043.986823 3215267.366796 3215580.826789 3217159.346753 3217712.046741 3217783.046739 3218306.046728 3218367.906726 3218701.156719 3219780.286695 3221971.066646 3223828.866604 3224786.326583 3225367.456570 3225381.556569 3226240.076550 3226828.706537 3227447.456523 3227581.186520 3229357.896481 3229378.366480 3231335.326436 3231382.006435 3232115.986419 3232454.966411 3232462.206411 3232520.666410 3232754.146405 3235562.376342 3235923.106334 3236478.326321 3236590.586319 3236970.766310 3237331.686302 3240194.246238 3242157.246195 3242182.166194 3242430.716188 3243350.056168 3243655.646161 3243664.736161 3243768.336159 3245715.046115 3246174.926105 3248199.546059 3251018.625996 3251164.735993 3254703.175914 3255518.145896 3256542.125873 3256701.225869 3258978.935819 3259465.475808 3259479.225807 3259875.935798 3260461.255785 3261026.685773 3261035.035773 3261394.425765 3261762.815756 3265395.695675 3266206.645657 3267696.865624 3267996.005617 3268318.065610 3268919.015596 3269178.335591 3269822.905576 3269834.605576 3271323.005543 3271988.115528 3272885.975508 3273022.605505 3273307.365498 3273972.775483 3274991.995461 3275377.545452 3276603.115425 3281863.125307 3282328.105297 3284581.475246 3284983.685237 3289273.865141 3289508.255136 3291931.355082 3294360.815028 3296288.974985 3296961.814970 3297369.934960 3299842.774905 3299990.794902 3301824.924861 3302747.294840 3302841.114838 3305113.554787 3306483.254757 3306549.624755 3306562.364755 3307262.754739 3307821.934727 3307831.094727 3309217.094696 3310532.954666 3310827.334660 3313284.384605 3314618.884575 3314637.634574 3315050.484565 3316454.734534 3318967.714478 3320103.374452 3320195.054450 3320239.334449 3320772.174437 3321323.884425 3324281.674359 3325419.634333 3327505.444287 3328224.764271 3329889.534234 3330336.194224 3330367.324223 3331890.014189 3332147.764183 3332655.314172 3333303.564157 3334063.344140 3334261.964136 3334666.444127 3335689.774104 3335714.084103 3335745.474103 3338581.334039 3338917.614032 3338926.324032 3339536.034018 3340839.163989 3341441.773975 3342919.863942 3342928.533942 3343528.173929 3343689.483925 3343924.803920 3344794.523900 3345827.233877 3346123.543871 3346620.733860 3347990.073829 3348013.153828 3348605.403815 3350108.133782 3352687.273724 3354891.813675 3358121.613603 3358740.803589 3359485.643572 3359495.373572 3362122.693513 3362271.633510 3362866.203496 3365368.353441 3365426.943439 3365587.803436 3365625.173435 3365750.353432 3366113.363424 3366780.923409 3367166.463400 3368004.133382 3368083.353380 3368557.313369 3369211.843355 3373223.493265 3374769.433230 3374777.933230 3375003.733225 3376478.233192 3377555.993168 3378704.643142 3378873.213139 3378965.203137 3381571.833078 3382508.303057 3382921.103048 3383817.433028 3383836.633028 3386557.652967 3386568.292967 3386604.552966 3388662.612920 3389295.792906 3389916.642892 3390334.662883 3390563.342877 3390572.272877 3391124.942865 3391632.232854 3391640.112853 3392121.402843 3393065.722821 3393111.852820 3394322.202793 3396847.182737 3397310.732727 3397377.362725 3398881.642691 3399328.802681 3399490.562678 3399500.272678 3399631.072675 3401049.392643 3401644.512630 3401828.322626 3403680.112584 3404217.562572 3404865.912558 3405733.572538 3406926.662512 3408086.022486 3409491.842454 3409766.892448 3410108.442441 3410129.222440 3410888.942423 3415038.272330 3415140.852328 3415739.382315 3417478.422276 3418665.992249 3419178.572238 3419672.062227 3419680.012227 3420034.342219 3422596.142161 3423231.892147 3424113.932127 3425516.532096 3426379.772077 3426387.462077 3426527.912074 3427566.742050 3428904.912020 3430267.081990 3430881.651976 3431095.901971 3431377.161965 3431440.221964 3433071.611927 3433764.501912 3434618.041893 3434677.481891 3435101.461882 3436973.311840 3437272.911833 3439936.091774 3440308.251766 3440322.241765 3440340.981765 3441960.541729 3442232.611723 3442379.181719 3442396.611719 3443079.161704 3444118.981680 3444286.201677 3447729.561600 3448151.131590 3448641.551579 3448963.491572 3449902.641551 3453348.971474 3454309.051453 3454673.571444 3457418.821383 3457914.741372 3458586.471357 3459021.781347 3459927.841327 3460113.631323 3461536.501291 3462131.811278 3462601.071267 3462636.951266 3464064.501235 3465098.891211 3465114.581211 3466783.931174 3467709.871153 3468179.311143 3468280.531140 3468444.461137 3468576.921134 3468749.101130 3469102.021122 3469604.641111 3470436.351092 3471985.661057 3472063.531056 3473851.881016 3474678.020997 3475048.070989 3476096.040966 3476558.120955 3476724.350952 3476999.870945 3477475.240935 3478140.380920 3479588.470888 3480299.640872 3481833.780837 3482337.810826 3482358.780826 3482954.980812 3484962.650767 3485819.170748 3487120.540719 3488451.770689 3490103.550653 3490130.710652 3490288.080648 3490429.840645 3493228.540583 3493467.540577 3494045.170564 3494500.700554 3495691.360528 3497963.480477 3498699.640460 3498810.570458 3501422.780399 3501850.900390 3503066.930363 3503803.060346 3505032.860319 3505630.160305 3508357.000245 3509993.540208 3510395.550199 3511996.670163 3514947.410097 3515112.800094 3516252.070068 3516762.220057 3518264.590023 3520570.429972 3520638.259970 3522252.269934 3522265.359934 3522707.339924 3524079.939893 3524701.509879 3524712.579879 3525364.909864 3526000.499850 3527725.299812 3528071.989804 3528857.919786 3529088.119781 3530649.309746 3531297.389732 3531746.659722 3532188.369712 3532976.359694 3533923.889673 3535595.569636 3536247.029621 3536720.019611 3536981.999605 3537210.539600 3537804.679586 3540840.559518 3541241.669509 3541309.549508 3544605.279434 3544956.289426 3545444.369416 3546014.369403 3546690.919388 3547297.479374 3548367.589350 3548768.519341 3550047.529313 3553641.309232 3555205.889197 3556779.409162 3557272.299151 3557864.249138 3560756.859073 3560871.089071 3562169.209042 3563180.919019 3563693.159008 3563734.349007 3564008.889001 3564328.808993 3564860.198982 3565830.418960 3566072.958954 3567210.078929 3567633.338920 3568759.508894 3569114.758886 3569546.348877 3570997.258844 3571352.318836 3572303.408815 3573459.628789 3576427.048723 3578198.628683 3578477.418677 3579970.428644 3580462.638633 3581094.558619 3582806.318580 3585909.578511 3587050.078486 3587817.178468 3589795.058424 3590654.078405 3592649.598360 3592949.678354 3593670.498338 3594989.968308 3598454.778231 3601296.578167 3601746.498157 3604097.758105 3605112.778082 3606286.168056 3607029.808039 3607232.878034 3609111.447992 3609256.637989 3611719.817934 3612266.197922 3615782.247843 3615810.627843 3616348.837831 3616362.717830 3616393.817830 3616583.877825 3616997.657816 3619132.187768 3619168.997768 3619284.897765 3619295.687765 3620445.997739 3620691.667734 3620731.627733 3621150.057723 3621351.397719 3621685.497711 3621824.527708 3621906.987706 3623103.577680 3626714.887599 3628101.707568 3628134.087567 3628625.257556 3628643.327556 3629292.097541 3629520.757536 3630432.187516 3630826.307507 3631689.987488 3632348.817473 3632636.017467 3632653.567466 3632664.177466 3633305.797452 3633876.237439 3634064.527435 3634872.407417 3635452.677404 3635836.487395 3638533.517335 3640359.647294 3641154.077276 3642534.157245 3642568.927245 3642763.097240 3642887.747238 3643596.217222 3644724.107196 3646360.567160 3646578.447155 3646704.647152 3647300.737139 3647333.237138 3647680.707130 3648150.717120 3649067.347099 3649856.317082 3650265.657073 3651313.207049 3651425.377047 3652367.177026 3652982.117012 3654884.876969 3655987.826945 3656380.556936 3658616.206886 3660431.246845 3662412.616801 3663234.926783 3667137.506695 3668386.216668 3668763.936659 3668982.346654 3668991.626654 3671289.606603 3671382.126601 3673916.576544 3674479.116531 3675483.436509 3675531.196508 3678667.996438 3678718.016437 3679366.356422 3680432.536398 3681432.586376 3682145.376360 3682564.516351 3682729.076347 3682853.246344 3684150.906315 3684759.836302 3685767.596279 3685989.426274 3687252.896246 3687484.046241 3687938.666231 3687992.126229 3688603.416216 3689994.056185 3691941.006141 3692474.586129 3695700.506057 3696544.556038 3696800.026032 3697140.046025 3697316.496021 3697328.386021 3697506.826017 3697741.396011 3697748.456011 3697819.046010 3697842.886009 3698318.905999 3698792.945988 3698861.905986 3699383.325975 3700064.135960 3700223.015956 3702072.635915 3703308.185887 3703409.105885 3703796.565876 3703803.585876 3704197.575867 3708586.025769 3708644.435768 3708929.655761 3709388.915751 3710528.635726 3712147.785689 3712185.175689 3716044.415602 3716060.905602 3717533.745569 3717697.115565 3717947.155560 3718654.835544 3719006.345536 3719739.505520 3721272.565485 3722057.885468 3723139.525444 3723893.205427 3723976.105425 3724022.065424 3724150.285421 3724180.915420 3724541.685412 3726117.255377 3726139.295377 3727749.105341 3729006.305313 3729145.905309 3729238.255307 3729462.595302 3729471.085302 3730179.185286 3730332.465283 3730753.625274 3730918.505270 3731066.385267 3731492.335257 3731571.675255 3732285.965239 3732357.675238 3733372.365215 3733728.845207 3734982.095179 3735994.755156 3737011.735134 3737334.565126 3739800.365071 3739808.865071 3740409.985058 3741687.495029 3742322.005015 3742537.835010 3742826.245004 3744215.264973 3744610.314964 3745592.664942 3749190.954861 3749516.484854 3752524.324787 3752566.624786 3752991.244777 3752998.694776 3753027.934776 3756111.824707 3756201.164705 3756949.754688 3756965.434688 3758474.274654 3759258.134636 3759271.394636 3759549.414630 3760305.834613 3760756.704603 3761226.044592 3762125.604572 3764882.664511 3765342.924500 3767308.964456 3767524.544452 3767953.834442 3768074.434439 3768115.094438 3768488.074430 3772041.344351 3772791.314334 3773648.384315 3774424.774297 3775316.944277 3776910.054242 3777142.464237 3778376.924209 3779707.874179 3780282.774166 3780830.964154 3781197.164146 3782883.424108 3783786.844088 3785245.674056 3785273.514055 3787311.144009 3790176.383945 3790831.783931 3794013.033860 3794080.183858 3794657.493845 3795245.763832 3795311.303831 3796518.413804 3797204.253788 3797530.683781 3798777.113753 3799041.673747 3799990.913726 3800651.463711 3800750.893709 3800781.963708 3801969.553682 3802633.023667 3802669.103666 3803347.543651 3803593.763645 3803946.543638 3806827.163573 3807477.753559 3807572.263557 3807579.593556 3807683.053554 3807710.833553 3808036.373546 3808770.553530 3810262.233496 3810296.193496 3810310.253495 3810319.353495 3810366.463494 3811160.933476 3811720.043464 3813238.273430 3815017.843390 3815100.393388 3815465.203380 3815568.943378 3816148.603365 3817507.243334 3817629.833332 3817643.683331 3817713.573330 3818453.963313 3818578.143311 3818862.803304 3822263.543228 3822689.673219 3823360.363204 3824162.733186 3825296.053160 3825306.543160 3825560.023154 3828674.993085 3828917.763079 3829706.523062 3831882.813013 3831919.783012 3831937.773012 3833592.782975 3834431.912956 3835106.552941 3836043.032920 3839401.522845 3840064.432830 3840518.372820 3840591.632818 3840954.262810 3841232.692804 3841468.812799 3841841.462791 3841882.522790 3843031.612764 3843085.832763 3844738.752726 3845304.042713 3845638.952706 3846230.502692 3846270.342692 3847363.962667 3849065.992629 3850578.552595 3851352.052578 3852500.752552 3852713.042548 3852891.142544 3852982.272542 3854198.182514 3854739.092502 3854818.482500 3856801.052456 3858237.722424 3858710.602413 3859360.732399 3860163.422381 3860880.812365 3861534.202350 3861747.742346 3861827.862344 3863899.122298 3866247.722245 3866492.402240 3869302.512177 3869596.882170 3869736.152167 3871402.752130 3871497.962128 3872678.562101 3874468.562061 3876805.672009 3876811.772009 3876893.582007 3877594.371991 3877610.321991 3878451.721972 3878519.641971 3879583.061947 3879916.821939 3882281.261887 3883569.861858 3886250.201798 3886724.201787 3888288.561752 3891992.421670 3892174.691666 3892368.381661 3893390.841638 3893994.191625 3894188.551620 3895895.741582 3896576.981567 3896832.971561 3897890.121538 3898107.661533 3898670.351520 3898814.391517 3898954.801514 3899314.151506 3900168.291487 3900323.161483 3900422.861481 3901509.241457 3902517.501434 3902697.141430 3904062.341400 3904972.801379 3904979.351379 3905400.971370 3905928.811358 3905949.391358 3907524.991322 3907584.911321 3907684.381319 3908357.971304 3913914.071180 3914979.731156 3917836.341092 3918110.691086 3919448.931056 3921323.991014 3921333.901014 3922507.650988 3922612.050985 3922721.740983 3922975.730977 3923315.270969 3924374.520946 3925768.720915 3926265.340904 3927073.120885 3929959.920821 3930332.450813 3931829.270779 3931841.160779 3932171.830772 3934237.640725 3935287.090702 3935799.820690 3936130.090683 3937514.470652 3937675.120648 3937779.130646 3938213.260636 3938316.920634 3938830.360623 3939907.360599 3940929.880576 3941014.300574 3941050.010573 3941767.970557 3941779.560557 3942453.840542 3943205.990525 3943618.830516 3943928.360509 3943998.670507 3944898.840487 3945900.460465 3946653.060448 3947174.930436 3947672.960425 3948413.240408 3949708.850380 3949728.030379 3950229.030368 3951743.020334 3952350.810320 3952481.010318 3953014.580306 3956511.150227 3956877.440219 3959123.110169 3960812.950131 3960921.770129 3961365.580119 3961424.130118 3962486.350094 3963136.630079 3963435.620073 3963671.050067 3964015.010060 3964259.560054 3964362.840052 3965956.960016 3965995.080015 3966415.870006 3966776.089998 3967327.209986 3967398.549984 3967430.319983 3968275.539965 3969374.679940 3970760.529909 3970833.799907 3971093.649902 3971390.579895 3972734.009865 3972926.949861 3973220.809854 3974326.149829 3975346.319806 3975821.129796 3976570.379779 3976578.629779 3977140.999766 3979738.479708 3981152.979677 3981176.519676 3982316.969651 3984146.239610 3984697.819597 3985275.249585 3985743.349574 3987412.969537 3988079.189522 3988237.899518 3988993.579501 3990087.099477 3990220.259474 3991193.269452 3991846.469438 3992290.299428 3993776.059395 3995904.279347 3996971.959323 3996986.499323 3997928.039302 3998192.999296 3999177.569274 3999225.859273 4000129.949253 4003458.089178 4005049.979143 4005221.219139 4006306.459114 4006353.119113 4006978.309099 4007403.089090 4008355.489069 4009599.069041 4009715.889038 4012975.928965 4013660.238950 4014216.368938 4014363.158934 4014425.738933 4014988.088920 4016093.508896 4016118.428895 4017548.218863 4017836.648857 4018169.478849 4018422.948844 4018489.468842 4018948.198832 4018968.788831 4020149.298805 4020256.198803 4021669.718771 4022040.538763 4026752.038657 4027168.858648 4028595.748616 4031165.598559 4031684.498547 4032031.058539 4032055.228539 4035984.808451 4036684.208435 4039508.988372 4039697.728368 4040303.938355 4042492.238306 4044147.658269 4045819.718231 4045830.098231 4046120.588225 4046886.318207 4046934.858206 4047020.738204 4047143.248202 4048932.928162 4048941.018162 4050411.088129 4051123.288113 4051768.228098 4052037.258092 4052086.768091 4053546.458059 4055876.128006 4055891.228006 4057157.547978 4059203.697932 4061003.787892 4062325.457862 4063695.497832 4063851.687828 4063860.537828 4065730.617786 4067335.317750 4068657.157721 4069526.667701 4070695.297675 4070780.457673 4070871.697671 4070920.517670 4071674.917653 4072036.107645 4072044.967645 4072337.307639 4072350.007638 4072881.287626 4073003.837624 4073774.567606 4075701.987563 4076673.017542 4077861.897515 4079090.017488 4080131.737464 4080525.107456 4082679.167407 4082983.367401 4084796.217360 4086667.177318 4087319.277304 4087706.617295 4090217.337239 4090300.557237 4090317.307237 4090881.557224 4091611.297208 4091629.897207 4091929.407201 4093557.757164 4094551.807142 4094563.697142 4094581.607141 4095849.447113 4096047.987109 4096242.457104 4096413.097100 4096999.847087 4098333.617058 4100319.847013 4100372.177012 4100637.527006 4101221.326993 4101412.136989 4101806.876980 4101881.896978 4102631.176961 4102895.116956 4103255.776947 4107575.956851 4108452.406831 4108862.826822 4109115.706817 4110567.796784 4111734.136758 4111851.616755 4112202.876747 4113486.336719 4113754.576713 4114174.856703 4114733.846691 4116435.026653 4116860.016643 4119890.696576 4120618.706559 4120970.766552 4121613.956537 4122043.726528 4124638.146470 4125535.906449 4127594.236403 4127750.226400 4128500.026383 4129605.496359 4130073.106348 4131038.966326 4131462.736317 4131941.826306 4133475.966272 4135464.776228 4135617.726224 4135936.856217 4136373.866207 4137595.036180 4137733.636177 4137936.446172 4138861.366152 4138880.366151 4139016.826148 4139341.856141 4140807.716108 4140903.506106 4141121.516101 4142419.626072 4143966.766038 4144732.576020 4146021.675992 4149398.775916 4149652.585910 4149924.875904 4150052.815901 4151466.115870 4152270.305852 4152528.585846 4157623.035732 4158437.965714 4158515.135712 4158841.545705 4163109.735610 4163823.525594 4163950.845591 4166305.905538 4167797.715505 4167873.865503 4168180.965496 4168240.985495 4168614.995487 4170365.705447 4170759.345439 4171846.325414 4171900.575413 4172588.365398 4172861.425392 4173295.285382 4174090.565364 4174747.375350 4176488.365311 4176574.655309 4176581.105309 4176604.735308 4177575.515286 4177723.345283 4177944.005278 4178860.245258 4180212.585227 4180524.005220 4181333.615202 4182246.685182 4182772.015170 4185573.845108 4186091.595096 4186971.105076 4187521.005064 4188683.885038 4188977.785031 4189095.895029 4191758.674969 4192457.784954 4192548.424952 4192564.794951 4193278.814935 4193686.704926 4194461.204909 4195883.514877 4196458.044864 4198956.054808 4199690.124792 4202382.954732 4202406.434731 4202443.124730 4203739.174702 4203844.994699 4205696.334658 4205786.094656 4206367.504643 4206608.034637 4207131.714626 4207867.224609 4209327.934577 4209371.674576 4210438.154552 4212313.664510 4213318.064487 4213436.404485 4213450.994484 4213520.534483 4213866.704475 4215011.174450 4215561.044437 4217183.574401 4217607.034392 4218054.864382 4218238.564377 4219142.004357 4219559.714348 4219634.184346 4219704.724345 4221190.784311 4221600.974302 4221673.144301 4222436.924284 4223352.754263 4224216.324244 4224256.584243 4224352.914241 4224566.154236 4224745.484232 4225616.074213 4227042.224181 4227431.984172 4230813.914096 4232975.934048 4233034.854047 4235014.534002 4235144.984000 4235535.893991 4236059.693979 4237005.643958 4237252.723952 4237952.943937 4238765.143919 4238816.383917 4239228.993908 4239665.033898 4240815.433873 4240874.283871 4241789.573851 4243427.123814 4244386.363793 4244497.363790 4244751.073785 4247279.083728 4248777.433695 4249042.003689 4251299.013638 4251561.553633 4253444.443591 4255670.593541 4256051.543532 4256059.083532 4260616.493430 4260799.183426 4262504.613388 4262994.173377 4263796.283359 4264538.093343 4266576.613297 4266609.543296 4266754.453293 4267447.463278 4267598.243274 4268083.903263 4268262.653259 4269126.683240 4269367.183235 4270339.453213 4271565.013185 4271646.003184 4272553.893163 4272861.133157 4273111.933151 4273287.933147 4273317.333146 4273328.203146 4274410.453122 4274948.363110 4275674.453094 4275847.883090 4276127.083084 4276550.613074 4277228.183059 4277248.673058 4277832.013045 4281128.672972 4281558.092962 4282825.582934 4283545.532918 4284491.332897 4284828.052889 4286083.362861 4287828.512822 4288135.242815 4288907.782798 4289575.102783 4290300.272767 4290836.262755 4291109.332749 4293018.682706 4293449.212696 4293457.362696 4294855.822665 4295726.402645 4295733.562645 4296233.192634 4296289.082633 4296359.122631 4296790.992622 4298226.332590 4298380.452586 4298915.752574 4299210.552568 4299360.932564 4300657.492535 4301255.052522 4301521.032516 4302140.632502 4303355.712475 4303590.942470 4304553.832448 4304902.692440 4307609.012380 4308453.262361 4309783.772331 4309796.112331 4311153.072301 4311953.582283 4312381.152273 4312393.342273 4313004.562259 4313781.962242 4313792.462242 4314125.772234 4314943.752216 4315126.052212 4315228.992210 4315267.542209 4316824.482174 4317577.372157 4317764.682153 4318370.672139 4318932.502127 4319010.972125 4320376.632094 4320984.522081 4323003.732036 4323308.812029 4323404.392027 4323468.172025 4323624.572022 4324902.291993 4326002.761969 4326014.011968 4327131.781943 4327858.171927 4330620.691865 4331280.971851 4332470.601824 4332678.521819 4332924.671814 4333115.131810 4334211.841785 4334470.011779 4335594.751754 4335690.071752 4336841.581726 4337278.661717 4337289.011716 4337567.191710 4337797.831705 4340601.491642 4340891.461636 4341667.631619 4342971.651589 4343677.651574 4344431.311557 4344479.451556 4345511.351533 4346224.511517 4347151.161496 4348968.211455 4351748.761393 4352205.711383 4353678.841350 4354528.071331 4355776.531303 4355801.791303 4356700.111283 4357041.321275 4357179.791272 4357702.271260 4358267.611248 4359079.501229 4359181.751227 4359632.261217 4360225.841204 4360266.031203 4360672.731194 4361047.291185 4361158.991183 4361283.551180 4362996.401142 4364007.491119 4365333.361090 4366321.591068 4366704.451059 4367437.111043 4367852.191033 4368670.421015 4375536.830862 4375545.940861 4375798.440856 4376110.440849 4376135.260848 4377045.760828 4377306.450822 4377403.290820 4377409.120820 4377695.130813 4380113.340759 4380196.000757 4380605.770748 4380882.350742 4381203.560735 4381382.090731 4381390.900731 4383994.610672 4384190.030668 4385335.170643 4387582.100592 4388362.900575 4388433.620573 4388806.280565 4389180.930557 4389451.090551 4389666.010546 4390078.550536 4390501.850527 4390518.660527 4390554.730526 4391115.120513 4391394.260507 4394252.580443 4394831.270430 4395855.220407 4398765.850342 4399787.810319 4399796.870319 4400088.320313 4400383.410306 4400462.600304 4400845.270296 4401637.270278 4401805.960274 4402768.070253 4402895.560250 4403973.870226 4404053.940224 4404064.250224 4404331.780218 4405220.300198 4405438.820193 4405938.120182 4408215.120131 4409321.870106 4410865.440072 4411569.020056 4411649.700054 4413089.600022 4413708.930008 4414416.189993 4415327.539972 4415334.069972 4416345.909949 4417282.949928 4418842.649894 4421615.649832 4422600.399810 4423622.839787 4427180.339707 4429670.119652 4432189.809595 4432418.179590 4432553.139587 4432784.529582 4433173.689573 4433516.259566 4433884.919557 4434201.859550 4435360.869524 4435759.309515 4436363.679502 4437989.749466 4438066.229464 4439021.559443 4439596.129430 4440324.489413 4443338.679346 4443607.649340 4443615.049340 4443745.269337 4444475.619321 4445303.489302 4449200.249215 4449210.449215 4449930.859199 4450298.889190 4450822.609179 4451750.779158 4452329.649145 4453675.869115 4453983.149108 4455857.729066 4456281.679057 4456740.339046 4457436.079031 4457633.459027 4457740.289024 4458591.819005 4458610.709005 4458621.309004 4460691.488958 4461119.458949 4463319.818899 4463532.138895 4463634.218892 4463789.478889 4464970.918863 4465430.738852 4467216.318812 4467962.088796 4470940.758729 4472220.478700 4473226.558678 4473469.758673 4475798.488621 4475825.008620 4477553.568581 4477856.968574 4478832.898553 4478949.878550 4478962.688550 4480731.368510 4482240.728477 4482957.448460 4483645.748445 4484487.858426 4488013.058347 4488124.398345 4489092.308323 4489723.508309 4490264.278297 4490684.108288 4491932.368260 4494021.478213 4494503.398202 4495128.588188 4496944.378148 4498340.508117 4498440.508114 4499466.628091 4501633.308043 4501648.838043 4501675.818042 4501786.678040 4502659.198020 4502667.268020 4502765.858018 4502840.838016 4503331.428005 4503960.557991 4504383.337982 4506782.217928 4507233.247918 4507813.007905 4508512.367889 4509768.277861 4509855.387859 4511161.377830 4513058.587788 4514307.617760 4515132.177741 4516498.717711 4518365.347669 4518503.807666 4520946.147611 4521312.967603 4521356.107602 4521886.407590 4521897.337590 4522588.977575 4523226.337560 4524569.937530 4526005.237498 4527847.107457 4527892.867456 4527903.857456 4528015.247453 4528619.427440 4532968.187343 4533488.727331 4533663.307327 4533979.887320 4535347.907289 4536517.717263 4537380.207244 4537565.087240 4539036.437207 4539644.467193 4539660.807193 4539667.567193 4540074.907184 4540097.887183 4540653.437171 4540717.597169 4541322.387156 4541620.247149 4542696.757125 4542705.267125 4546202.387047 4546366.187043 4548394.016998 4550763.776945 4550889.786942 4552034.666916 4552177.056913 4552837.006899 4554062.546871 4556068.666826 4556084.316826 4556985.806806 4559258.686755 4561419.826707 4561442.596706 4561942.686695 4562094.486692 4563927.006651 4564742.416632 4565137.266624 4565638.276612 4565896.836607 4566627.166590 4568412.096550 4568813.416541 4570910.496495 4571020.466492 4571108.366490 4572363.256462 4572920.286450 4573006.996448 4573625.866434 4575424.746394 4575435.096393 4575622.726389 4576194.196376 4576550.246369 4577083.776357 4578947.576315 4578969.326314 4579136.596311 4580500.046280 4580876.936272 4581349.446261 4581831.856250 4584164.716198 4585258.326174 4588223.516108 4588564.976100 4589106.606088 4591834.026027 4593092.135999 4594403.455969 4594602.345965 4595213.495951 4596900.825914 4598513.215878 4600287.375838 4600866.525825 4601283.855816 4602035.145799 4605256.525727 4606189.585706 4606859.635691 4608641.875651 4608720.985649 4609875.085624 4611618.645585 4611634.565584 4613622.855540 4614000.035531 4614049.015530 4614092.535529 4614876.635512 4615561.575497 4618078.255440 4618347.045434 4619208.735415 4619895.915400 4621080.995373 4623882.955311 4626557.455251 4627577.845228 4629322.065189 4629575.765183 4629972.705174 4630018.025173 4630070.815172 4635443.235052 4636519.705028 4638591.564982 4638921.984974 4639726.624956 4641518.634916 4641731.604912 4641910.124908 4642604.554892 4642701.764890 4642740.544889 4644628.104847 4645642.724824 4645676.204823 4647120.524791 4647811.714776 4649470.804739 4649869.294730 4650402.444718 4652244.194677 4652601.554669 4652839.004663 4653347.014652 4654069.424636 4655013.084615 4656794.084575 4657643.664556 4658090.104546 4659578.424513 4660167.324500 4660191.654499 4660670.704488 4660679.724488 4661242.134476 4661494.304470 4662210.904454 4662510.034447 4662973.254437 4663643.264422 4663812.644418 4664240.344408 4664293.064407 4664625.664400 4665186.054387 4665436.804382 4665908.274371 4666643.534355 4667118.494344 4668882.064305 4671117.024255 4671238.024252 4671424.404248 4672805.194217 4673517.064201 4674816.884172 4674837.994172 4675399.724159 4676338.124138 4676349.184138 4676473.974135 4676998.724123 4677268.124117 4677855.274104 4679268.944073 4679954.334057 4680665.424041 4685047.113943 4686341.013915 4686934.053901 4688041.333877 4688244.883872 4688378.343869 4689010.633855 4689020.323855 4689765.843838 4690457.053823 4690824.853814 4692440.233778 4693046.263765 4693781.453748 4693835.623747 4694746.123727 4694911.583723 4697417.123667 4698852.333635 4699252.383626 4699355.883624 4699793.743614 4700794.133591 4700806.483591 4701039.243586 4702099.153562 4703820.623524 4703857.383523 4704299.413513 4705292.193491 4706820.593457 4708210.663426 4708641.803416 4709132.503405 4710544.453374 4710862.443366 4711657.533349 4711673.193348 4712235.803336 4712270.143335 4713720.473303 4714718.423280 4716517.513240 4716556.053239 4716567.213239 4717193.023225 4721748.073123 4723410.413086 4724378.733064 4728045.352982 4731338.972909 4731532.242904 4732345.182886 4733320.572864 4734192.332845 4734766.882832 4736297.642798 4738870.192740 4739049.022736 4739157.912734 4739312.022731 4741580.782680 4741867.232673 4743542.252636 4744936.872605 4747619.542545 4748372.412528 4748472.252526 4749353.542506 4749644.652500 4749823.102496 4751072.762468 4752404.112438 4752409.812438 4752428.452437 4753519.632413 4754121.752399 4755152.502376 4755378.532371 4756097.662355 4757944.292314 4757953.722314 4759289.192284 4760546.502256 4761100.762243 4763519.112189 4764503.402167 4765831.142138 4766182.272130 4766591.232121 4769009.602067 4769046.812066 4769452.262057 4770282.672038 4770584.532032 4771667.302007 4772697.491984 4773216.191973 4773290.001971 4776062.141909 4776275.221904 4776436.691901 4776469.231900 4777474.411878 4778492.811855 4781585.951786 4781594.771785 4782096.581774 4783178.511750 4783815.341736 4784435.941722 4784844.301713 4784986.581710 4786579.311674 4787606.321651 4788748.161626 4789641.991606 4789684.381605 4790611.791584 4790855.061578 4792702.171537 4793119.531528 4793774.241513 4794153.331505 4794475.041498 4794685.581493 4794748.791491 4795769.681469 4796566.381451 4797569.051428 4798075.441417 4798970.361397 4800818.281356 4800837.581355 4801396.681343 4802728.461313 4802853.851310 4803240.151302 4804176.901281 4805630.661248 4805787.201245 4806334.901232 4807352.081210 4808820.741177 4809393.901164 4810269.381144 4811049.471127 4811568.821115 4811576.941115 4812217.821101 4815034.021038 4816348.051009 4816356.161008 4816884.390997 4816905.110996 4816919.080996 4816977.400995 4819664.810934 4819898.340929 4821018.410904 4821433.070895 4823011.850860 4825420.630806 4827403.720762 4829433.620716 4831089.370679 4831750.120664 4832802.650641 4832988.910637 4833963.060615 4834667.360599 4835084.000590 4835208.340587 4836043.080568 4836302.120563 4837913.430527 4839439.710492 4841833.010439 4843514.880401 4844324.860383 4845172.770364 4845419.280359 4846321.490339 4846988.870324 4848827.950283 4849734.660262 4850790.090239 4850873.360237 4850951.350235 4851479.710223 4851838.360215 4852255.180206 4853614.250176 4853875.960170 4854666.010152 4855831.790126 4856411.910113 4856727.640106 4857048.480099 4857284.760094 4862916.819968 4863905.969946 4864219.399939 4864913.809923 4865188.349917 4866195.879894 4867727.739860 4867939.519855 4869910.049811 4870061.779808 4870072.439808 4870207.489805 4871709.549771 4871863.969768 4871919.199767 4872229.459760 4872846.059746 4874131.099717 4875162.689694 4876492.899664 4878287.539624 4878971.169609 4879183.459604 4879668.919593 4882972.389519 4884574.859484 4884615.019483 4885260.409468 4885320.819467 4886214.319447 4887551.249417 4887889.649410 4888086.409405 4888790.169389 4889610.759371 4889833.839366 4890002.149362 4890243.809357 4891037.279339 4891051.119339 4891428.339330 4892418.829308 4893370.049287 4893720.659279 4894455.709263 4895320.929243 4895445.249241 4895697.329235 4897200.639201 4898725.169167 4898732.969167 4898742.149167 4899733.979145 4900692.649123 4901080.559115 4901299.869110 4905613.129013 4906107.389002 4906451.158995 4909446.768928 4909610.998924 4911416.808884 4911448.918883 4911987.388871 4912842.568852 4914479.608815 4916542.608769 4917810.038741 4917820.698741 4918067.268735 4918525.488725 4919197.898710 4919353.098706 4921426.028660 4923275.258619 4924024.168602 4924954.548581 4925124.248577 4925885.058560 4925917.608560 4926203.148553 4926233.158553 4926560.978545 4927037.478535 4928103.548511 4928839.028494 4930902.318448 4931141.868443 4935369.518348 4936285.448328 4938151.938286 4938228.368284 4941062.208221 4944786.568138 4945402.458124 4947137.408085 4949060.908042 4950448.168011 4951329.987992 4952406.877967 4952882.037957 4954721.117916 4955154.287906 4956460.547877 4956476.167877 4957319.207858 4958877.457823 4962279.027747 4964374.527700 4964989.197686 4965039.007685 4965634.197672 4965733.897670 4966690.467648 4966738.487647 4967321.577634 4967365.747633 4967371.777633 4967442.837631 4968593.487606 4968931.217598 4969086.947595 4969193.967592 4970007.397574 4970278.577568 4971131.697549 4971259.527546 4971849.217533 4976476.807429 4977128.467415 4977345.597410 4980786.417333 4981164.217325 4981770.257311 4982825.537288 4983087.307282 4983244.377278 4983270.867278 4984095.077259 4984893.727241 4985416.607230 4986046.257216 4986206.067212 4988295.637165 4988676.217157 4988856.997153 4992334.587075 4992580.297070 4995820.396997 4996819.616975 4997511.326959 4997729.246954 4998110.266946 5001105.336879 5005407.676783 5005770.746775 5006870.016750 5007764.786730 5008665.356710 5008830.856706 5010286.396674 5014328.456583 5015193.316564 5016171.746542 5019006.076479 5020631.996443 5021793.196417 5021806.896416 5021944.146413 5022074.556410 5024560.066355 5025886.856325 5025900.896325 5026916.846302 5026957.166301 5027218.886295 5028763.496261 5029127.646253 5029135.586252 5032463.596178 5033364.626158 5033874.986147 5034393.766135 5035740.076105 5036246.306094 5036517.476087 5036787.686081 5037361.466069 5039687.266017 5041362.195979 5042605.295951 5042885.215945 5043609.445929 5043848.865924 5045057.745897 5045841.145879 5046213.295871 5047647.345839 5047677.205838 5048000.925831 5048008.615831 5048309.825824 5048766.515814 5049156.715805 5049216.565804 5049408.845799 5049799.165791 5054493.865686 5055417.775665 5057427.815620 5059666.655570 5060420.235553 5062376.775509 5065632.915437 5067648.175392 5068130.485381 5068551.395371 5069556.915349 5069612.375348 5071016.665316 5074515.365238 5075970.985206 5079929.945117 5079942.435117 5079953.665117 5080204.315111 5080700.125100 5082445.265061 5083934.905028 5085577.254991 5085591.574991 5085869.264984 5086095.794979 5086594.064968 5088072.074935 5089504.134903 5089972.704893 5091677.724855 5091948.984848 5092756.704830 5093522.434813 5094710.494787 5094964.114781 5094976.864781 5097444.174726 5098683.004698 5098702.694698 5100168.694665 5103278.594595 5103387.014593 5103394.964593 5103851.154582 5106417.664525 5106771.604517 5107594.514499 5108821.814471 5109919.354447 5110946.394424 5111274.194417 5111357.684415 5111908.674402 5112774.414383 5112959.874379 5113232.354373 5113873.594358 5113881.294358 5114772.194338 5115763.194316 5115881.464314 5118295.374260 5118768.864249 5119085.814242 5121229.134194 5121330.194192 5123397.674146 5123739.634138 5124846.494113 5129940.963999 5130742.483981 5131089.023974 5131097.583973 5131595.793962 5131622.483962 5132267.363947 5133857.773912 5135837.863867 5136172.073860 5137576.213829 5137701.733826 5138576.593806 5140181.073770 5140533.563763 5140769.313757 5141361.953744 5141375.893744 5142467.923719 5142816.663711 5143053.813706 5143098.043705 5143588.573694 5143712.113691 5143731.563691 5145101.783660 5146203.903636 5146384.323632 5146592.213627 5147865.833599 5150223.603546 5150354.183543 5150582.993538 5150619.583537 5151062.043527 5151202.353524 5152423.673497 5153451.333474 5153532.943472 5154824.893443 5157104.353392 5158076.973370 5158241.893367 5158252.093366 5158633.303358 5158930.893351 5159406.783341 5159607.623336 5160556.133315 5160957.643306 5163154.533257 5163402.203251 5164000.363238 5165273.133210 5166031.193193 5167335.373163 5167344.083163 5167719.093155 5168103.523146 5168205.223144 5169698.553111 5170414.553095 5170884.633084 5172267.193053 5173455.933027 5175115.922990 5176654.102955 5177031.192947 5177056.742946 5177071.362946 5177717.382931 5179203.042898 5183442.642803 5183576.412800 5184101.562789 5185203.612764 5185225.202764 5187372.272716 5188501.372690 5188721.712685 5189190.922675 5189447.522669 5189845.762660 5190619.532643 5191653.472620 5192712.082596 5193124.602587 5194279.452561 5194819.842549 5195616.802531 5195697.102530 5195774.202528 5196953.142501 5197675.272485 5199707.452440 5199720.612440 5202406.112380 5202839.192370 5204331.642337 5204967.262322 5205827.502303 5207370.492269 5208212.742250 5208233.702249 5208244.662249 5211860.332168 5212167.002161 5213066.412141 5215028.532097 5216633.842062 5217433.822044 5217579.772040 5218506.032020 5220547.681974 5220906.901966 5221887.601944 5223412.201910 5223699.311904 5224513.331885 5224541.441885 5225513.961863 5226429.861843 5226635.381838 5227121.261827 5227568.601817 5227985.821808 5228681.351792 5229555.831773 5231293.761734 5232123.581715 5233009.121696 5233101.661693 5233959.411674 5234117.521671 5234334.231666 5235111.131649 5235116.811648 5235138.291648 5235295.091644 5235853.371632 5238087.311582 5238928.641563 5239457.111551 5240267.701533 5240392.701530 5241455.321507 5241904.091497 5242420.541485 5243212.311467 5243626.011458 5244106.011447 5244114.151447 5245127.521425 5245986.801405 5246823.641387 5247173.261379 5248325.881353 5248697.421345 5248828.461342 5249375.811330 5249410.931329 5249419.171329 5249807.761320 5251111.461291 5251507.701282 5251521.001282 5253176.901245 5253525.311237 5255058.651203 5255067.881202 5255910.771184 5257549.911147 5259241.111109 5260376.881084 5261144.101067 5261266.981064 5261414.441061 5261540.421058 5264184.740999 5266337.540951 5268219.030909 5269379.250883 5269400.860882 5270012.220868 5270021.980868 5270153.460865 5270402.220860 5270546.790856 5270708.660853 5271262.970840 5273532.650790 5273775.220784 5274438.840769 5274812.200761 5276650.860720 5278853.460671 5279824.710649 5280433.620636 5281731.790606 5286408.770502 5286981.860489 5288601.460453 5288942.500445 5289259.360438 5289898.100424 5292078.760375 5292938.030356 5293881.690335 5294983.760310 5299650.370206 5300501.160187 5301061.360174 5301396.510167 5301755.950159 5301803.700158 5302579.370141 5303463.150121 5303485.660120 5304286.380102 5305510.510075 5306904.300044 5309485.679986 5309582.489984 5310037.959974 5311723.129936 5312725.569914 5313195.269903 5313983.759886 5315842.819844 5316529.449829 5317446.559808 5318155.499792 5318898.799776 5318908.429776 5319193.719769 5319202.659769 5319858.059754 5319982.919752 5320284.939745 5321420.979719 5323487.859673 5324866.319642 5324915.639641 5325720.739623 5326170.059613 5326246.209612 5327483.639584 5328075.039571 5328731.809556 5331608.949492 5334439.329428 5335751.179399 5336567.539381 5337500.649360 5337643.589357 5338363.929341 5338911.019328 5339509.699315 5340374.039296 5342422.319250 5342782.719242 5343025.939236 5343915.929217 5343923.409216 5345891.969172 5346024.689169 5347674.879133 5351529.399046 5351891.889038 5353807.788995 5354679.968976 5356810.688928 5357695.568909 5359354.448871 5359923.438859 5361098.768832 5361887.208815 5362542.318800 5364350.068760 5364374.348759 5367279.328694 5369445.648646 5369453.198646 5369612.328642 5369914.698635 5370633.628619 5372574.418576 5373271.138560 5373855.458547 5374850.798525 5375293.458515 5376781.008482 5380489.518399 5380802.678392 5383117.798340 5384154.058317 5384262.108315 5384405.498312 5385468.038288 5387772.998236 5388323.548224 5388564.168219 5388721.778215 5391151.948161 5392018.938141 5392677.118127 5392903.998122 5393788.298102 5395493.098064 5395499.708064 5396852.398033 5399202.757981 5399390.347977 5399399.597976 5399669.837970 5400593.307950 5402600.467905 5403117.257893 5405946.377830 5406171.977825 5406701.567813 5408296.427778 5408842.787765 5412262.707689 5412490.047684 5413120.657670 5413807.687654 5414184.857646 5415014.887627 5415553.607615 5415600.707614 5415874.857608 5416007.547605 5418124.817558 5418132.787558 5418141.977557 5419226.287533 5419234.417533 5419242.097533 5419410.617529 5421076.907492 5421527.177482 5423565.497436 5424096.437424 5424254.427421 5425219.657399 5426443.847372 5427545.157347 5428682.127322 5429025.757314 5432544.277236 5432866.087228 5432889.697228 5432914.987227 5433917.827205 5435409.847172 5435524.447169 5435890.387161 5436210.517154 5436742.597142 5436896.717138 5437370.027128 5438082.237112 5443676.586987 5444676.026964 5444885.936960 5445484.076946 5446382.816926 5448223.276885 5449017.146867 5449834.006849 5450871.096826 5450932.726825 5452981.396779 5453679.116763 5454324.206749 5454856.876737 5456189.306707 5456649.626697 5456797.756693 5457780.606671 5458306.526660 5462167.026573 5462178.546573 5465684.576495 5467887.136446 5468193.236439 5468460.806433 5468515.266432 5469365.266413 5469433.046411 5470438.066389 5470636.066384 5470675.176383 5471987.316354 5475836.536268 5476505.646253 5476894.476244 5478315.096213 5482966.056109 5483297.776101 5483793.336090 5484068.776084 5484200.236081 5484206.316081 5484638.876071 5484713.756069 5486398.406032 5486507.966029 5486927.976020 5487076.046017 5487117.366016 5487130.716015 5487632.156004 5487803.296000 5487860.075999 5487868.085999 5489034.365973 5489069.305972 5489969.515952 5490817.135933 5491868.925910 5491885.675909 5492502.775895 5492998.735884 5493107.465882 5493980.715862 5494072.815860 5496646.445803 5497270.015789 5497661.475780 5501596.905692 5502195.505679 5503060.755659 5504418.835629 5504797.475621 5504836.185620 5504989.455616 5505313.975609 5505550.635604 5505703.605600 5506006.745594 5507506.245560 5507837.915553 5508956.855528 5509630.235513 5511626.625468 5512056.505458 5512583.875447 5513782.015420 5515326.665385 5516948.335349 5518400.915317 5520194.475276 5522298.165229 5522615.315222 5523930.575193 5525078.865167 5526752.695130 5528534.235090 5528825.115084 5528922.015081 5529347.655072 5530059.385056 5530770.745040 5530795.605039 5531785.995017 5533082.234988 5536358.404915 5537157.254897 5537719.124885 5538710.594863 5539177.164852 5540964.434812 5541170.014808 5542325.014782 5544045.344743 5544747.224728 5544924.164724 5545813.674704 5545828.714703 5547056.304676 5549840.804614 5549849.734614 5551147.654585 5551510.844576 5552505.784554 5552891.594546 5553362.744535 5553780.704526 5556069.964475 5563657.844305 5566182.524249 5567299.674224 5568757.994191 5569005.444185 5569904.394165 5571892.434121 5572477.924108 5573750.944079 5575681.504036 5575837.234033 5575904.414031 5577136.564004 5577964.153985 5578537.673972 5578811.303966 5579085.433960 5579378.433954 5580040.313939 5585167.063824 5585997.883806 5586054.603804 5586632.543791 5588417.243752 5588433.933751 5588667.393746 5589460.833728 5590313.663709 5590640.523702 5592593.083658 5593059.043648 5593841.913630 5594309.373620 5594322.773620 5594444.443617 5596191.403578 5596204.973577 5596723.523566 5596973.453560 5599422.263506 5600006.453492 5600103.733490 5600940.233472 5601042.193469 5602210.633443 5602254.403442 5602668.723433 5602944.233427 5603663.473411 5605869.543361 5606012.243358 5606294.143352 5606303.083352 5607948.353315 5608252.873308 5609616.703278 5609630.173277 5609837.943273 5610863.673250 5611221.933242 5611351.973239 5611368.083239 5611866.033227 5612701.973209 5612995.443202 5613134.973199 5613217.463197 5614356.423172 5614366.653172 5615090.223155 5615404.033148 5616055.313134 5619682.553053 5621174.353019 5622624.642987 5623062.932977 5623592.442965 5624793.612938 5626295.362905 5626859.592892 5626951.422890 5628641.522852 5628648.922852 5629118.452842 5629527.202833 5630230.632817 5630338.112815 5630742.582805 5632367.232769 5633131.102752 5633415.602746 5633501.092744 5634258.212727 5634412.832723 5635319.662703 5638158.432640 5638565.522631 5641349.262568 5641830.942558 5642166.292550 5642310.272547 5645396.242478 5648301.732413 5648314.902413 5650632.992361 5652299.852324 5652312.992323 5653310.892301 5653829.822289 5654645.662271 5655632.252249 5657611.442205 5659425.052164 5660272.342145 5661315.692122 5661781.902112 5663162.132081 5663818.582066 5664241.752057 5664387.582053 5664678.402047 5665086.582038 5665150.912036 5665385.892031 5665438.882030 5667593.381982 5667963.561974 5668130.661970 5670276.461922 5671534.481894 5671962.451884 5671994.481883 5672409.931874 5673274.401855 5674143.851835 5676267.301788 5677078.231770 5677151.101768 5678857.141730 5681717.781666 5681916.681662 5682052.901659 5683193.821633 5683807.531619 5684258.301609 5684710.841599 5684945.051594 5685692.001577 5685706.191577 5686243.821565 5686251.481565 5686388.271562 5686415.761561 5686488.441559 5687731.821532 5688170.161522 5691320.961451 5691614.851445 5693532.891402 5694543.371379 5695483.531358 5695495.921358 5695514.041358 5697836.181306 5697904.511304 5697941.021303 5698722.321286 5699025.881279 5700191.211253 5700330.461250 5700371.221249 5700812.831239 5701283.221229 5701548.011223 5701634.771221 5701646.861221 5701657.171220 5701772.981218 5701793.641217 5702042.761212 5703789.311173 5704583.881155 5705342.061138 5706022.811123 5706869.551104 5708379.651070 5708390.381070 5709006.611056 5710112.411031 5712275.010983 5712625.970975 5712637.510975 5715833.970904 5716425.670890 5718091.570853 5718986.920833 5720976.850789 5721225.770783 5721573.900775 5721797.620770 5724146.360718 5724310.030714 5724461.850711 5724471.030710 5724556.720709 5726044.210675 5726977.750654 5728131.090629 5728147.860628 5728951.920610 5729937.350588 5729948.930588 5729956.820588 5729971.170588 5731478.400554 5732167.110538 5733351.660512 5735585.840462 5738535.970396 5740045.550362 5740217.260359 5740245.430358 5740598.880350 5741065.180340 5741210.540336 5741583.140328 5741635.250327 5741862.100322 5742505.380307 5745163.200248 5745378.170243 5746643.530215 5746654.470215 5747009.980207 5747684.520192 5749444.770152 5752415.920086 5753191.870069 5753532.540061 5753966.420051 5754682.570035 5755432.420018 5755439.970018 5755463.470018 5756448.159996 5757208.059979 5757445.319973 5757809.649965 5759410.329930 5761090.459892 5763366.199841 5763528.109838 5766152.649779 5766336.079775 5766555.859770 5766627.999768 5766814.769764 5767863.459741 5768044.889737 5768309.539731 5768451.629727 5769991.909693 5773350.459618 5773856.129607 5774443.329594 5774797.079586 5775601.919568 5776022.889558 5776029.329558 5777336.589529 5777389.289528 5777610.979523 5778414.989505 5778863.099495 5779394.179483 5781667.939432 5782365.989416 5782414.199415 5784623.649366 5785142.869354 5787206.389308 5787602.579299 5788996.379268 5789064.349267 5789128.069265 5789388.369259 5792384.519193 5792414.479192 5792553.839189 5792996.289179 5795330.989127 5795912.799114 5800090.549020 5800631.149008 5800970.889001 5801565.738987 5802417.928968 5803848.778936 5804642.618919 5804874.798913 5806707.848872 5807370.348858 5807760.778849 5809964.188800 5810133.738796 5814284.308703 5814991.518687 5816162.478661 5816949.848643 5817462.368632 5818421.298611 5819332.988590 5821543.168541 5822924.168510 5822965.888509 5823581.958495 5823918.208488 5824245.498480 5824563.058473 5826349.158433 5826507.118430 5826514.638430 5826718.558425 5828602.198383 5830129.328349 5830598.708338 5830651.228337 5830859.858333 5831969.138308 5831996.938307 5832344.808299 5832939.078286 5833452.518275 5834617.018249 5834837.028244 5834927.988242 5835102.948238 5835240.348235 5837831.408177 5838992.988151 5839201.908146 5840047.188127 5840809.718110 5840988.708106 5841184.928102 5841289.848099 5841917.158085 5842458.928073 5843269.248055 5843313.638054 5843491.838050 5844379.978030 5845020.488016 5845764.437999 5846244.107989 5846385.187986 5847419.057962 5847792.817954 5849027.337926 5849215.557922 5850391.217896 5851125.147880 5853434.247828 5853856.867818 5854252.407810 5854711.237799 5857552.917736 5859629.287689 5859800.147686 5861014.277659 5863773.317597 5864867.257572 5864879.967572 5865084.967568 5866330.247540 5866860.587528 5868121.127500 5868756.507485 5869439.397470 5869677.447465 5870747.067441 5871826.777417 5871849.177416 5872015.197413 5873080.217389 5873233.157385 5873613.417377 5874341.567361 5875299.467339 5875871.207326 5876616.037310 5878464.987268 5878478.597268 5879380.877248 5879430.677247 5879647.917242 5879968.477235 5881584.677199 5881945.207191 5882439.617180 5882936.007169 5884247.267139 5884372.747136 5884851.037126 5885421.367113 5886767.007083 5887579.557065 5887624.147064 5888749.697039 5889197.857029 5891602.416975 5893460.546933 5894582.276908 5894693.466906 5894700.176906 5895067.276897 5896039.376876 5896694.966861 5897326.176847 5898113.386829 5898957.526810 5899455.726799 5899683.946794 5899706.466794 5899939.516788 5901264.246759 5901825.686746 5902255.986737 5903121.676717 5904321.976691 5905854.486656 5907768.956613 5909755.316569 5909803.576568 5910094.006561 5910478.026553 5912202.236514 5912359.086511 5913573.166484 5914221.886469 5914282.616468 5915054.456451 5916093.546427 5917874.956388 5920542.306328 5920565.196327 5920909.666320 5922001.536295 5922942.826274 5923670.696258 5923709.686257 5926286.676200 5926785.316188 5927178.146180 5931815.906076 5932109.586069 5932130.786069 5936355.555975 5936992.665960 5937624.065946 5937633.565946 5937652.765946 5937913.635940 5937924.735939 5938478.405927 5939065.845914 5940925.815872 5942737.025832 5942760.145831 5942768.075831 5943104.525824 5944404.535795 5944605.675790 5944826.415785 5945072.855780 5945082.585779 5947255.355731 5947542.395724 5949380.155683 5949599.965678 5949607.335678 5949907.055672 5950469.225659 5950617.985656 5951596.585634 5953752.945586 5953854.135583 5955199.635553 5955216.515553 5955244.555552 5955643.575543 5955703.165542 5956026.835535 5956186.205531 5956278.815529 5956577.715523 5959425.495459 5959946.545447 5961942.995403 5961969.055402 5962047.955400 5962138.395398 5962145.805398 5962799.655383 5963047.845378 5965953.465313 5968721.745251 5971269.645194 5971811.795182 5971841.655181 5972704.615162 5973156.615152 5974037.515132 5974908.265113 5975413.575101 5976021.095088 5976281.045082 5976637.045074 5977671.545051 5978975.055022 5979241.215016 5979262.955015 5980959.054978 5981538.284965 5981656.974962 5981984.214955 5983579.264919 5983877.974912 5985364.004879 5985793.304869 5986638.194851 5986698.604849 5987686.134827 5988615.994806 5988989.254798 5991107.164751 5992386.874722 5993066.254707 5993159.944705 5993991.034686 5995232.314659 5996539.474629 5996651.474627 5997402.774610 5997817.104601 5997947.874598 5998270.994591 5999063.144573 5999707.364558 5999787.254557 6000806.574534 6001598.754516 6002155.364504 6002167.924503 6002295.614501 6002935.074486 6003210.184480 6003838.714466 6003919.054464 6007491.924384 6008252.074367 6008262.804367 6009133.744348 6009393.314342 6009585.814338 6010567.324316 6012220.354279 6013603.354248 6014371.004231 6014396.174230 6014843.064220 6015625.264203 6015692.404201 6016118.704192 6016705.214179 6017693.014156 6018268.004144 6019213.064122 6019555.624115 6020974.284083 6021396.664074 6021452.534072 6022894.014040 6022973.054038 6023130.274035 6023429.814028 6023681.074023 6024820.223997 6025338.523986 6026069.653969 6026405.963962 6027391.193940 6027937.623927 6028839.403907 6029571.693891 6030064.973880 6030413.433872 6030551.053869 6030619.003868 6030850.013862 6032101.443834 6033441.203804 6033465.323804 6033743.833798 6034465.013782 6034950.053771 6035605.273756 6035835.273751 6036947.093726 6037193.143721 6037690.833709 6038344.523695 6038478.323692 6038646.433688 6038705.383687 6038951.003681 6039742.393664 6040968.483636 6041139.143632 6042620.103599 6044551.143556 6044650.003554 6044695.973553 6045104.143544 6045117.493543 6045333.813539 6045399.903537 6046891.453504 6047154.793498 6047194.543497 6047397.733493 6048198.563475 6048438.823469 6049684.653441 6049962.203435 6050575.493421 6051139.713409 6051183.713408 6052000.073390 6052008.353389 6053599.753354 6054791.893327 6054810.353327 6055580.953310 6056143.393297 6060395.983202 6060932.793190 6061245.923183 6061683.353173 6062411.763157 6062942.363145 6062968.983144 6063675.703129 6064878.783102 6067965.793033 6067983.713032 6068473.983021 6069851.302991 6070090.572985 6072134.172940 6074418.492889 6074426.662888 6074777.242881 6074979.742876 6076806.502835 6077989.222809 6078746.572792 6080135.592761 6080237.272759 6080628.542750 6081050.542740 6081484.612731 6081558.802729 6082930.432698 6083628.802683 6084967.872653 6085580.162639 6086218.662625 6089501.262551 6089870.142543 6090665.282525 6090674.532525 6093170.682469 6094244.242445 6095783.732411 6098717.542345 6099580.062326 6099861.602320 6099870.582320 6100027.042316 6100386.442308 6100427.822307 6100558.692304 6100575.242304 6100736.802300 6100868.312297 6101156.162291 6101532.192283 6101557.722282 6104296.032221 6104365.862219 6109114.322113 6109947.752094 6110518.192082 6111086.212069 6111395.112062 6112466.312038 6113269.222020 6113552.922014 6113601.012013 6113697.542011 6116032.621958 6118246.771909 6118307.451908 6119660.981877 6119838.371873 6120312.921863 6120893.531850 6121006.381847 6121969.591826 6122086.501823 6124197.421776 6124934.101759 6125121.651755 6125241.501753 6125836.021739 6126324.971728 6127368.981705 6127532.161701 6127636.791699 6127932.631692 6128211.341686 6128220.141686 6128454.951681 6128682.271676 6128843.611672 6129529.481657 6129873.871649 6130160.411643 6130270.861640 6130768.541629 6131291.881617 6132723.901585 6134363.701549 6134634.991543 6136051.781511 6136258.521506 6136822.441494 6136992.111490 6139410.681436 6139721.231429 6140756.411406 6140859.581403 6141322.181393 6141804.021382 6142503.781367 6142682.741363 6143507.251344 6144093.481331 6144632.321319 6144767.461316 6145582.931298 6145980.291289 6146232.471283 6147155.201263 6149253.561216 6150413.911190 6153850.611113 6154542.281098 6159601.960985 6161021.040953 6161558.820941 6163945.200887 6163986.770887 6165184.780860 6166151.210838 6166179.210838 6167678.070804 6168654.120782 6168818.970779 6169644.890760 6169732.250758 6170284.400746 6171383.150721 6173163.610681 6173655.130670 6175899.390620 6176947.360597 6177601.710582 6181177.540502 6182279.870478 6182286.780478 6182730.970468 6182888.600464 6183481.770451 6183499.510450 6183654.640447 6184741.390423 6186582.430382 6186829.580376 6187278.920366 6188019.260349 6188107.890347 6188456.350340 6188464.940339 6189051.130326 6189357.210319 6189366.640319 6190015.330305 6191652.780268 6192228.460255 6192237.140255 6192737.900244 6192982.090238 6193370.560230 6194099.420213 6194463.510205 6196453.290161 6197850.290130 6199056.260103 6200874.140062 6202856.400018 6203161.470011 6203274.360008 6203526.150003 6203767.039997 6204473.899982 6204999.619970 6206008.929947 6206866.599928 6206984.239925 6207086.799923 6207721.309909 6208181.839899 6209351.229873 6209475.039870 6209577.569868 6210260.889852 6210297.229851 6210689.379843 6212710.329797 6213839.929772 6214001.379769 6214405.689760 6214680.409753 6214689.739753 6215369.509738 6215503.049735 6215582.959733 6215780.139729 6219118.379654 6221627.319598 6223326.229560 6224067.599544 6224201.109541 6225433.889513 6225707.979507 6225764.349506 6227591.489465 6227718.779462 6228098.389454 6229225.799428 6230523.869399 6232125.879364 6232441.239356 6232896.089346 6233185.819340 6233984.749322 6235494.479288 6236009.199277 6236893.739257 6239498.919199 6239730.179194 6241657.959150 6242563.109130 6244110.759096 6244705.049082 6244808.569080 6245278.389070 6246793.919036 6246896.069033 6248466.048998 6249583.988973 6251244.588936 6251557.718929 6251776.828924 6253923.128876 6254342.048867 6256236.358825 6256571.088817 6257483.888797 6257494.278796 6258172.318781 6260081.578739 6261184.558714 6261701.248702 6261896.578698 6262144.038693 6262878.998676 6265602.108615 6266865.718587 6267268.168578 6267277.728578 6268357.408554 6268390.098553 6268901.818542 6269298.398533 6269825.248521 6270018.328517 6270189.358513 6270260.778511 6271638.338480 6272206.618468 6273177.058446 6274956.038406 6275853.758386 6276344.978375 6277004.578360 6277053.358359 6278041.938337 6279292.788309 6280384.658285 6283135.208223 6283558.818214 6288701.088099 6290571.408057 6292624.538011 6293255.177997 6295767.867941 6297305.237907 6298821.287873 6300104.727844 6300647.037832 6302321.917795 6302448.977792 6303740.637763 6303988.917757 6304289.387751 6304327.157750 6304552.667745 6307064.617689 6307238.047685 6307369.037682 6307809.717672 6309773.467628 6309964.427624 6310849.787604 6310969.177601 6311499.287589 6312424.107569 6312555.337566 6313106.467553 6313153.717552 6313500.917545 6314855.067514 6316437.287479 6316900.727469 6316961.337467 6318081.927442 6319124.307419 6319722.477406 6322149.867351 6322274.167349 6322532.437343 6323308.637325 6323330.457325 6326571.807252 6326921.537245 6327245.967237 6328133.417218 6329602.447185 6330181.637172 6330525.287164 6331475.717143 6333703.757093 6333792.487091 6334366.577078 6338100.956995 6340815.766934 6341881.186910 6341933.506909 6342317.246901 6343217.416880 6343576.256872 6345282.766834 6346488.556807 6346605.986805 6346641.276804 6347470.066785 6347493.476785 6347788.316778 6349061.196750 6350769.936712 6352637.936670 6353159.546658 6353465.796651 6355773.656600 6357223.846567 6358342.876542 6359206.826523 6359662.656513 6360934.516484 6361512.826472 6361827.616464 6361844.686464 6362238.046455 6362974.906439 6363778.756421 6365312.916387 6367460.716339 6372437.226227 6372933.476216 6373947.326194 6374856.616173 6375953.806149 6376649.286133 6378831.576084 6380117.456056 6380161.796055 6380285.316052 6381600.746023 6381714.366020 6381891.276016 6382016.586013 6382238.646008 6384208.135964 6385292.785940 6385334.315939 6386854.445905 6389013.705857 6389371.735849 6389426.405848 6390316.315828 6390975.475813 6392257.125784 6392270.735784 6397166.135675 6397348.305671 6397743.925662 6399063.725632 6399766.345616 6399879.185614 6400948.665590 6401974.105567 6404098.725520 6404142.235519 6404834.435503 6405634.495485 6407137.625452 6407309.465448 6407353.605447 6407456.745445 6407791.665437 6408306.615426 6409296.755403 6410226.245383 6410583.435375 6410721.095372 6411961.125344 6412421.095334 6412931.195322 6412983.505321 6414887.935278 6414982.735276 6415841.625257 6415850.955257 6416464.095243 6417534.555219 6417563.455219 6418747.575192 6419585.645173 6422167.105116 6422974.015098 6423774.575080 6423852.425078 6423987.745075 6426141.895027 6426158.065027 6428050.944984 6428388.024977 6428425.144976 6429149.354960 6429370.284955 6429885.294943 6430375.124932 6432953.614875 6433534.944862 6433557.294861 6435123.074826 6435474.464818 6437148.754781 6438127.684759 6438383.774753 6438831.204743 6440124.124714 6442425.014663 6442556.474660 6442628.024658 6442835.934654 6444580.794615 6444816.114610 6445104.154603 6445872.074586 6445965.794584 6445982.554583 6447297.904554 6448092.214536 6450787.714476 6451796.814453 6453476.574416 6455718.844366 6456147.894356 6456230.424354 6456809.334341 6457786.364320 6457869.164318 6458199.844310 6460700.994254 6460804.274252 6460942.724249 6461814.424230 6462092.064223 6462517.054214 6463732.434187 6465308.254151 6465990.544136 6467472.434103 6467479.964103 6467511.404102 6472033.474001 6472499.313991 6472761.713985 6473977.233958 6474143.893954 6475511.823923 6476102.903910 6476605.383899 6477554.083878 6477985.783868 6478243.753862 6479009.673845 6480334.453816 6481375.083792 6481700.043785 6482005.523778 6482017.493778 6482326.213771 6483309.253749 6483657.933741 6484515.373722 6486430.913679 6487152.233663 6489123.283619 6489163.123618 6491335.143570 6491834.363559 6492585.203542 6492849.943536 6492956.723534 6493433.403523 6493799.233515 6494629.883496 6496236.733460 6496677.633450 6497320.123436 6497399.793434 6497819.993425 6497979.453421 6499067.443397 6499082.233397 6499442.193389 6500092.173374 6500269.623370 6500292.093370 6500337.093369 6501748.333337 6504942.713266 6505671.543249 6506054.273241 6506714.093226 6507364.293211 6507842.533201 6508443.653187 6509282.593169 6510263.893147 6510480.413142 6510979.693131 6510991.503130 6511117.213128 6511882.173110 6512586.933095 6513670.943071 6514783.493046 6517178.392992 6518017.762973 6518059.002972 6519412.682942 6520997.832907 6521426.092897 6524219.502835 6524230.012834 6526824.402777 6526974.882773 6527041.182772 6529344.442720 6529459.612718 6530483.362695 6531838.912664 6532217.322656 6532397.912652 6532414.912652 6532857.272642 6533133.992635 6533142.862635 6535994.472572 6537380.632541 6537399.012540 6537833.412530 6540335.512475 6540517.502470 6540693.722466 6541666.212445 6543273.522409 6544905.292372 6545184.822366 6547717.472310 6548905.712283 6549398.852272 6552332.322206 6552630.722200 6553302.872185 6553508.812180 6553692.562176 6554734.122153 6555020.082146 6556806.802106 6556966.722103 6557274.452096 6558256.792074 6558906.732059 6559490.502046 6560866.542016 6561200.472008 6562192.991986 6562915.541970 6565333.661916 6566728.531885 6568082.531854 6568278.681850 6569584.741821 6572564.141754 6573990.901722 6574298.371715 6574315.851715 6574781.631705 6575176.701696 6576566.141665 6576574.791664 6577445.751645 6577572.441642 6577933.211634 6579194.871606 6581250.191560 6581261.211560 6582653.611529 6584206.921494 6584272.671492 6585634.921462 6589435.121377 6590760.111347 6590769.531347 6591111.141340 6591363.121334 6595312.461246 6596033.761230 6596114.291228 6596964.171209 6597252.441202 6597421.211199 6597599.871195 6597813.901190 6598138.701183 6598390.071177 6599587.871150 6600920.961120 6601059.381117 6602394.311087 6602605.771083 6602786.651079 6603454.141064 6603933.041053 6605543.181017 6606257.611001 6608897.200942 6609972.990918 6610103.210915 6610507.730906 6610515.920906 6610525.580906 6612210.270868 6612689.320857 6612759.410856 6612871.560853 6614003.780828 6614196.890824 6614474.690817 6614634.740814 6614692.160813 6614701.010812 6614709.950812 6614728.030812 6614847.840809 6614965.980806 6615874.270786 6617477.990750 6618985.890717 6619778.930699 6621056.550670 6621062.850670 6621350.780664 6621686.160656 6622440.950639 6622456.190639 6622768.550632 6623147.240624 6623511.710615 6625443.910572 6625966.230561 6625978.160560 6627916.870517 6628365.910507 6629303.220486 6629523.850481 6630652.680456 6631321.390441 6631435.800438 6631446.200438 6631678.430433 6635367.940350 6635555.590346 6635619.390345 6637658.820299 6638384.490283 6638539.100279 6639228.870264 6639245.410264 6639618.750255 6640589.890234 6643181.350176 6643264.030174 6643533.620168 6643840.030161 6643869.900160 6644162.600154 6645312.700128 6645785.470118 6645795.440117 6649202.820041 6651296.779994 6652952.089957 6655848.819893 6655978.929890 6657422.639857 6657790.319849 6658364.659836 6658532.439833 6659655.539807 6659729.779806 6660141.619797 6660657.859785 6662333.049748 6662414.169746 6662560.239743 6663472.099722 6663939.919712 6664186.449706 6666312.169659 6666321.789658 6666392.799657 6667825.119625 6667975.959622 6668302.339614 6668474.259610 6668970.189599 6670132.159573 6670147.669573 6671381.009545 6671410.679545 6671698.649538 6672358.089524 6672597.129518 6673699.849494 6675460.049454 6675796.439447 6678907.359377 6680779.679335 6681135.559327 6681789.189313 6683584.709273 6683775.399268 6683972.649264 6683987.589264 6684269.659257 6684973.559242 6685225.899236 6685950.519220 6686100.519216 6686816.689200 6687049.899195 6689431.639142 6690782.969112 6690792.429112 6692931.009064 6693402.839053 6693800.659044 6693952.269041 6694479.449029 6694893.159020 6694923.099019 6694940.969019 6695185.119013 6695224.299012 6695235.189012 6696957.688974 6698838.648932 6699481.448917 6700536.408894 6701165.168880 6701216.268879 6701303.898877 6707584.788736 6708199.138722 6708219.458722 6708602.128713 6708825.598708 6711302.458653 6711312.148653 6712145.348634 6712589.468624 6713096.968613 6713377.168607 6713410.248606 6717109.838523 6717478.288515 6719411.138472 6720777.538441 6721149.558433 6723912.418371 6724323.538362 6724428.938360 6726401.448316 6726954.868303 6727847.398283 6728891.438260 6728947.828259 6729050.898256 6729924.898237 6730664.958220 6731108.588210 6731115.958210 6732918.838170 6733925.068147 6738029.348056 6738036.588056 6738202.728052 6738210.068052 6738820.858038 6738879.348037 6739207.938029 6740448.368002 6740701.907996 6742550.917955 6743620.347931 6746325.127870 6746398.017869 6749383.227802 6752009.737743 6752640.767729 6752914.827723 6753227.717716 6754020.587698 6754196.297694 6754947.217678 6755064.417675 6756659.907639 6756975.577632 6757591.567618 6757983.617610 6759985.917565 6760949.257543 6762387.427511 6763114.727495 6763320.417490 6764182.167471 6764416.287466 6764852.397456 6765089.067451 6766606.887417 6768349.577378 6768458.937376 6769324.987356 6769405.157354 6769929.947343 6770224.937336 6771350.447311 6771912.297298 6772032.607296 6772649.027282 6775360.657221 6775371.247221 6777787.457167 6778658.107148 6779185.657136 6781277.867089 6782179.227069 6782536.897061 6783898.147030 6784016.787028 6785088.427004 6787186.856957 6787699.166945 6787705.086945 6787816.376943 6787889.156941 6788495.776928 6788511.406927 6791551.306859 6792107.616847 6792386.896841 6792745.076833 6793589.986814 6795343.916775 6795486.136771 6796213.766755 6798903.726695 6799235.286688 6800052.476669 6802105.206623 6803071.756602 6803645.326589 6805964.646537 6808737.026475 6809467.416459 6810663.876432 6812305.306396 6812598.096389 6812780.076385 6813050.486379 6814732.956341 6815660.886321 6816234.266308 6817200.236286 6817626.686277 6819687.966230 6820535.116212 6821078.236199 6821961.436180 6822495.076168 6822969.376157 6822980.136157 6824845.886115 6825366.966104 6825380.636103 6825454.456102 6825578.086099 6827015.976067 6827113.956065 6827144.616064 6827155.066064 6827421.706058 6827650.886053 6827706.976051 6827770.406050 6829265.016016 6830001.416000 6830555.375988 6830621.185986 6832426.425946 6832453.935945 6833234.705928 6833315.735926 6833944.425912 6833987.695911 6834987.895889 6835507.315877 6835623.245874 6836173.015862 6839334.935791 6839444.345789 6841969.585732 6842000.875732 6842007.435732 6842313.235725 6844221.985682 6844250.365681 6844366.085679 6846642.005628 6847075.525618 6847823.725602 6848474.635587 6848979.455576 6849969.605554 6853440.625476 6854440.425454 6854679.465448 6854986.755441 6855177.375437 6857144.905393 6857337.525389 6857552.325384 6858584.785361 6858596.745361 6858693.475359 6858944.975353 6859619.185338 6859883.915332 6860058.945328 6860999.405307 6861074.815305 6861082.695305 6861591.205294 6861758.095290 6862936.535264 6863061.055261 6863517.585251 6864340.135232 6864513.745229 6865723.485202 6865949.115196 6866337.655188 6866427.265186 6866474.305185 6868105.495148 6868357.335143 6868608.185137 6869199.825124 6869411.105119 6869493.935117 6869664.175113 6870130.165103 6870588.475093 6870612.095092 6871170.175080 6871960.455062 6873459.655029 6873502.945028 6875205.824990 6875841.174975 6877587.894936 6877909.494929 6880953.394861 6881232.864855 6882220.564833 6882620.664824 6883611.204802 6883841.994797 6885057.704769 6885499.444759 6886002.034748 6886009.764748 6887087.224724 6888626.444690 6889103.654679 6890083.884657 6891231.634631 6892361.274606 6893424.794582 6893440.084582 6893471.854581 6894214.394565 6897155.374499 6897300.364496 6898529.694468 6899049.674457 6899197.054453 6899204.034453 6900817.294417 6903333.304361 6905382.644315 6907510.544268 6909387.804226 6910744.224195 6911581.764177 6912006.964167 6912056.154166 6912694.834152 6913542.194133 6914659.544108 6915172.594096 6915202.264096 6915214.804095 6915601.044087 6915834.944081 6916517.294066 6917636.074041 6921006.463966 6921987.333944 6923553.583909 6925022.013876 6926197.243850 6926504.043843 6926512.703843 6926753.733837 6927368.933824 6930077.823763 6930549.123753 6930663.353750 6931838.553724 6932944.973699 6932961.023699 6936166.943627 6936178.613627 6936608.703617 6936619.833617 6937187.113604 6937740.453592 6937747.403592 6939372.393555 6940407.493532 6940612.543528 6940741.263525 6941747.953502 6942434.203487 6942850.743478 6943639.403460 6944260.183446 6944433.053442 6944629.413438 6944924.703431 6945089.473428 6946197.293403 6946744.463391 6946880.993388 6948220.783358 6949049.493339 6949653.693326 6949863.133321 6951737.383279 6952067.943272 6954826.003210 6955265.403200 6956962.223162 6957688.793146 6960638.743080 6965336.562975 6965348.632975 6965750.282966 6968034.112915 6969128.752890 6969753.082876 6969945.522872 6970246.462865 6972635.582812 6973438.172794 6973601.872790 6973985.242782 6976611.502723 6976636.422722 6977436.272705 6977757.012697 6978839.662673 6980061.272646 6980670.552632 6982914.892582 6984148.562555 6986555.022501 6987271.152485 6987845.562472 6988014.002468 6988185.762464 6988776.542451 6989513.182435 6989962.072425 6991113.732399 6991828.952383 6991875.632382 6992163.822375 6993009.782356 6996793.842272 6997148.802264 6997158.972264 6997316.442260 6997998.882245 6998259.442239 7000001.162200 7000951.512179 7001966.212156 7002342.212148 7003778.302116 7003785.072116 7004436.642101 7004962.392089 7005142.822085 7005361.462080 7006845.572047 7007976.672022 7008391.122013 7008631.432007 7010981.871955 7011812.041936 7014850.901868 7015242.521860 7015898.711845 7016352.251835 7017599.391807 7017854.181801 7018208.451793 7018998.811776 7019050.531774 7019567.831763 7020378.561745 7020400.391744 7021819.731712 7021896.541711 7022649.851694 7024884.521644 7026005.861619 7026351.201611 7027826.441578 7031120.761505 7031609.051494 7032106.231483 7032920.981464 7036029.161395 7036462.751385 7037559.561361 7039666.571314 7040781.691289 7041900.211264 7042329.121254 7047226.871145 7047642.681135 7048222.041122 7048665.521112 7049657.401090 7051583.701047 7052934.901017 7053655.411001 7054382.160985 7054596.790980 7056683.310933 7057684.190911 7058571.900891 7059165.080878 7059773.970864 7061470.590826 7063264.550786 7063411.840783 7063915.470772 7065043.240746 7065282.230741 7065479.230737 7065686.030732 7066195.600721 7068316.730673 7069571.660645 7069594.600645 7069906.520638 7069963.330636 7070406.950626 7070706.550620 7071839.440594 7073001.040569 7075268.790518 7075374.860515 7076350.550494 7076376.290493 7076389.390493 7077186.810475 7077653.000465 7077737.820463 7077893.990459 7078617.740443 7078630.460443 7078639.320442 7079357.310426 7079946.800413 7080089.000410 7082338.410360 7082904.460347 7083809.790327 7083867.280326 7083891.120325 7083902.250325 7086392.920269 7086565.280265 7086743.400261 7089008.900211 7090239.480183 7090398.100180 7090935.640168 7091370.220158 7091621.580152 7092676.780129 7093626.580107 7093692.960106 7093874.830102 7093885.560102 7095412.130068 7095429.230067 7095709.370061 7096387.140046 7096659.560040 7097417.920023 7097512.180021 7097709.770016 7100044.629964 7101091.879941 7101301.729936 7101313.499936 7101437.049933 7101450.939933 7101803.759925 7104223.989871 7104244.019870 7104732.399859 7104791.019858 7104805.469858 7104891.929856 7106719.259815 7106814.219813 7107874.189789 7108736.199770 7108878.719767 7109275.579758 7109448.919754 7109536.619752 7110126.009739 7110710.679726 7111437.399709 7112731.969680 7117019.069585 7117235.239580 7117678.269570 7118213.139558 7119832.479522 7119842.939522 7120272.269512 7120591.639505 7120791.429500 7120940.359497 7121130.329493 7122043.199472 7123457.019441 7123566.839438 7124495.219418 7124978.879407 7125617.349392 7125960.349385 7126327.939377 7126375.189375 7126412.589375 7128394.499330 7128411.509330 7129887.569297 7131789.589254 7132336.299242 7133665.029213 7135257.579177 7138059.279114 7138604.509102 7138973.249094 7139124.629091 7140034.529070 7140662.849056 7141564.669036 7142539.529014 7144181.508977 7144973.888960 7145880.718940 7145921.458939 7146817.848919 7147839.098896 7149601.038856 7151928.528804 7153932.368760 7155151.908732 7155700.718720 7156350.048706 7156448.528703 7156749.168697 7157451.318681 7157973.678669 7158515.528657 7159232.798641 7159613.208633 7160680.838609 7160827.588605 7162870.308560 7163732.358540 7164013.688534 7164024.228534 7166250.738484 7166332.898482 7166343.528482 7167297.468461 7168020.848445 7168075.128443 7169491.298412 7169607.488409 7170507.728389 7170527.578389 7173506.788322 7173998.348311 7174458.458301 7174697.918295 7174892.728291 7175045.028288 7176305.188259 7176972.938245 7178253.098216 7178653.478207 7179237.028194 7179244.378194 7179481.978188 7180045.668176 7180781.438159 7180966.228155 7182011.218132 7183477.218099 7183821.988091 7184539.988075 7184853.908068 7185468.308055 7186082.558041 7187397.118012 7187552.238008 7187560.138008 7187941.877999 7191296.377924 7192204.217904 7192301.657902 7192766.367892 7193175.247882 7193916.917866 7194497.607853 7195173.907838 7196231.967814 7196518.987808 7197062.567796 7197167.137793 7198612.747761 7199138.497749 7199245.697747 7199695.107737 7199707.647736 7200452.717720 ; 410.479986 1712.359986 2348.509986 2880.699986 3083.019986 3124.959986 3737.679986 3745.139986 5454.519986 5623.749986 6813.109986 7986.279986 8931.019986 9056.749986 9842.189986 9985.339986 10199.409986 12149.289987 14440.869987 16080.679987 16110.979987 16233.819987 16240.059987 17128.619987 17175.709986 17417.649986 17875.089986 18896.779986 19312.189986 19366.839986 19384.689986 20998.589986 21006.689986 21797.159986 24800.179985 25090.159985 25569.959985 25668.609985 25808.179985 26087.869985 26335.929985 26714.179985 28434.139985 29632.229985 29642.369984 29696.099984 29761.909984 30234.229984 31176.669984 32246.099984 32408.859984 33687.719984 34526.929984 34535.499984 34927.349984 35299.779985 35321.079985 35855.759985 36839.509985 37680.489985 38778.029985 39009.089985 39483.999985 39675.119985 40822.449986 41744.159986 42512.329986 42897.069986 43502.349986 44135.929986 44568.909986 45642.679987 45657.409987 46343.769987 46361.169987 48298.819987 48314.659987 48684.109987 50718.249988 51186.419988 51280.219988 51417.599988 51551.849988 51912.979988 52237.329988 52712.069988 52901.799988 53421.789988 53867.039988 54688.799988 55082.979989 56270.009989 57296.299989 57841.769989 57941.579989 57991.849989 58246.149989 59641.159989 59852.089990 61745.129990 61950.359990 62493.349990 62887.799990 63609.239990 64257.569990 64340.229990 64425.459990 66618.459990 66905.819990 68354.519989 69138.669989 69158.369989 69212.669989 69419.959989 69468.899989 71203.989988 71627.499987 72359.899987 72928.029987 73125.799987 74487.699986 74889.379986 74958.679986 76236.309985 77330.129984 79755.389983 79797.469983 81346.009982 82770.759982 85110.909980 85366.989980 87957.299979 90400.249978 90416.729978 90661.029978 93030.529976 93879.859976 94367.609976 94559.869975 94890.119975 97412.909974 97581.549974 98543.699973 98885.219973 99683.989973 100875.169972 101088.289972 103460.049971 104506.829970 105256.419970 107471.829969 108915.199968 109487.279968 110120.489967 110550.219967 113055.359966 113620.799965 114071.269965 114353.839965 115030.899965 115593.339964 116346.639964 116806.519964 116898.709964 118433.839963 118797.719963 120669.639962 121336.469961 121622.349961 122890.289961 123198.439960 123206.019960 123394.209960 123506.779960 123589.849960 124492.069960 124600.209960 125638.679959 125901.329959 126885.159959 127420.899958 127698.279958 128085.829958 128092.489958 128280.649958 129264.999957 130032.579957 130145.489957 130242.209957 130775.489956 131632.039957 132760.709958 133377.199958 133927.399959 134328.469959 134338.069959 134719.149960 136318.149961 137070.479962 137328.889962 138942.749964 139332.379964 140107.539965 140888.129965 141649.819966 142286.629967 142690.499967 142896.539967 143261.299968 143670.119968 143880.169968 144580.179969 148034.849972 148353.959972 151042.699975 151520.449975 151590.489975 151613.889975 152530.779976 153489.989977 156338.969980 158121.389982 158827.509982 158840.509982 159939.819983 159968.159983 160443.969984 160791.009984 161169.899984 161178.009984 161405.659985 161698.649985 161717.559985 162032.369985 164043.119987 165470.709988 165665.249989 166779.679990 166943.889990 168097.729991 168898.579992 169942.009993 171571.699994 174540.269997 174942.219997 175163.789997 176098.959998 176438.389999 176445.989999 176836.799999 178297.050000 181785.750004 183576.010005 184317.050006 186068.900008 186079.500008 186886.630008 187428.190009 187508.160009 187699.040009 189134.990010 190188.530011 190513.730012 190946.580012 192021.820013 192040.110013 193628.520015 194982.460016 195687.700017 196146.850017 196295.960017 196322.070017 196554.960017 196754.770018 196844.280018 197578.700018 197713.890018 198067.840019 198413.730019 198443.670019 200390.960021 200982.740021 201313.520022 202664.420023 203074.510023 203297.820024 203941.120024 204629.260025 204865.580025 207175.750027 208212.570028 208456.230028 208703.690029 209350.150029 210352.390030 210398.640030 211925.610032 211932.130032 212513.070032 213701.850033 214101.920034 217144.350037 217162.970037 217215.200037 217953.340037 217992.620037 218357.670038 218765.650038 219091.350038 220280.810039 223549.260042 223823.190043 223890.220043 224463.610043 224554.810043 225358.980044 226291.120045 226702.550045 228316.050047 228608.570047 228754.080047 228777.660047 228994.170048 230066.930049 232574.840051 234292.140052 234836.280053 234881.480053 236398.690054 236846.130055 240179.080058 240963.900059 242030.980060 242810.560060 243170.540061 243931.080061 243987.110062 244708.650062 245078.710063 247008.260064 247585.240065 248033.250065 250326.700067 250383.630067 251058.620068 251706.060069 252069.490069 252583.770070 252601.580070 254237.460071 254369.540071 254924.680072 255337.280072 255680.500072 257124.470074 257347.210074 257532.070074 258053.750075 258163.970075 258986.600075 259415.310076 259436.620076 259709.400076 260226.470077 260530.800077 260539.060077 261346.460078 261493.630078 261501.970078 263112.210079 265163.110081 265331.860081 266463.230082 266590.760083 266884.770083 267745.690084 269018.330085 270125.400086 271116.350087 271255.910087 271446.740087 272876.730088 273179.200089 276482.080092 276703.290092 276781.030092 279224.620094 279263.460094 280282.470095 281352.190096 281945.720097 283642.650098 284196.410099 286030.090101 286336.920101 286666.000101 288751.550103 288784.360103 289082.450104 289226.820104 289594.420104 289602.750104 291403.500106 291471.550106 291566.900106 291648.040106 292712.890107 292764.900107 292878.070107 292887.020107 292987.610107 293120.900107 294914.310109 295087.180109 295586.930110 295819.510110 296218.750110 296805.070111 297734.790112 298134.320112 299582.980113 299630.560113 300059.570114 300463.130114 300667.070114 301776.620115 302153.090116 303293.080117 304045.680117 304542.640118 305643.310119 307796.260121 307832.660121 308580.180122 308627.610122 308903.180122 309942.100123 311873.650125 312762.990126 317449.290130 317549.070130 317808.550130 318601.060131 318899.580131 319740.610132 319751.210132 320504.240133 320933.100133 321254.830133 321572.480134 321740.220134 322255.370134 322848.920135 323183.560135 323276.230135 323702.890136 325113.670137 325447.240137 326230.090138 326239.940138 326983.900139 327493.420139 331519.560143 331945.640143 334430.940146 334450.640146 335070.400146 335104.890146 335150.550146 335388.720147 336513.720148 336985.840148 337208.840148 337632.640149 338573.640150 339046.920150 339714.840151 340019.320151 341433.210152 341511.760152 341525.620152 341578.270152 341848.220153 342604.560153 343008.390154 343831.250154 344755.220155 345989.770156 347323.600158 347857.640158 348016.190158 348060.740158 348258.450159 348984.120159 349268.770160 350851.420161 350860.930161 351755.880162 351953.870162 351963.790162 352095.120162 353754.230164 354732.070165 355247.410165 356620.240166 358476.280168 358493.060168 358548.260168 358580.920168 359459.770169 360223.510170 360244.010170 360327.470170 362971.890172 365667.210175 367024.050176 370775.630180 371351.400180 373597.260182 374142.680183 374150.230183 374243.920183 374262.480183 376606.040185 377011.140185 377147.660186 377328.380186 378748.730187 379590.530188 380014.710188 380900.080189 382098.600190 384492.190192 384778.960193 385301.710193 385587.400193 385642.710193 386002.380194 386409.970194 388533.900196 389436.170197 389603.350197 391326.810199 391339.670199 391518.160199 394271.020201 396107.270203 396506.460204 397573.350205 398228.870205 399881.060207 399904.980207 400031.860207 401079.320208 401490.910208 402927.170210 403117.000210 403532.410210 405006.750211 405021.590211 405519.890212 406178.740213 406469.330213 407637.710214 407644.960214 407667.720214 407756.530214 408372.250215 409236.920215 409450.240216 409459.600216 409845.480216 410233.130216 410556.840217 410634.500217 410650.330217 411739.210218 412476.840218 412572.440219 412815.180219 412918.000219 413090.390219 413552.860219 414382.220220 415674.920221 416583.820222 416594.360222 417050.140223 419817.120225 420154.020226 421308.000227 421951.480227 422069.110227 422118.370227 423492.450229 423860.620229 424024.950229 424879.760230 425004.710230 425024.440230 427339.550232 429409.890234 429416.330234 429543.160234 431567.620236 431641.550236 432460.160237 432711.780237 433182.580238 433290.080238 433537.130238 435659.350240 436094.010240 438166.670242 441554.730246 441861.550246 442238.480246 443187.540247 444847.880249 444936.200249 445585.940249 447352.390251 447753.220251 448528.060252 448987.810252 450315.710254 450882.940254 452187.390255 454157.880257 455331.050258 456383.540259 456408.670259 457932.340261 459604.810262 460161.330263 462008.670265 462684.650265 465759.680268 466761.140269 470824.460273 471675.090274 471727.350274 475715.660277 476035.810278 478054.370279 478135.140280 478577.800280 478599.980280 478732.990280 478777.400280 480359.160282 480933.820282 481392.110283 481494.050283 484481.080285 484795.860286 485583.760287 485593.920287 486004.050287 487176.590288 487529.290288 487551.660288 487992.780289 489121.990290 490728.940291 492485.830293 493546.720294 493603.600294 494935.360295 495893.210296 497989.540298 498225.070298 498524.020299 498633.840299 498767.960299 499003.340299 499563.970300 499955.830300 500439.170300 501056.310301 501252.640301 501352.680301 501712.630302 501864.990302 502194.460302 502826.790303 503605.750303 503739.510303 504362.350304 504394.020304 505117.340305 505764.180305 506114.870306 506308.920306 506965.310306 507255.790307 507297.710307 507626.480307 507679.980307 509276.770309 509336.620309 509652.320309 510348.440310 511872.290311 512137.180311 512696.470312 515986.220315 518030.910317 518508.810317 518755.480317 519469.110318 520834.590319 522449.460321 522563.370321 523647.220322 523890.150322 525153.720323 527230.880325 527751.210326 529251.410327 529379.530327 531316.970329 532236.770330 533826.850331 534090.360332 534522.840332 536070.390334 537788.760335 537868.620335 538539.390336 538777.630336 539048.570336 542653.090340 543090.310340 545533.470342 547197.050344 548003.750345 548757.480345 550372.800347 550383.950347 551783.520348 553204.600349 553291.270350 553548.900350 553794.350350 553802.760350 554933.070351 555387.550352 556290.020352 557459.250353 557640.680354 557681.750354 557782.920354 558775.850355 561926.430358 563731.740359 564533.270360 565265.080361 565462.400361 565472.340361 565479.280361 565622.200361 566813.070362 566821.790362 566827.930362 566950.050362 567237.020363 567506.670363 567658.570363 567680.620363 568034.020363 568214.620363 568328.010364 569367.460365 569801.930365 569847.440365 569912.730365 570434.620366 571029.080366 572724.220368 575045.340370 575563.800370 575675.590370 575856.210371 575949.580371 575956.380371 576767.520371 579563.860374 581040.000375 581216.470376 581938.610376 582389.410377 583245.990377 584679.290379 585035.760379 585966.670380 586792.860381 587596.550382 588819.600383 589142.860383 590667.810384 591028.900385 591652.880385 592002.910386 592229.500386 592998.900387 593244.940387 593691.820387 593817.460387 594682.200388 595791.890389 595985.800389 596560.580390 596568.250390 597067.830390 597676.360391 597690.400391 598299.720391 599512.240393 599521.010393 600008.540393 600064.780393 600205.430393 600297.560393 600305.090393 602777.400396 602829.710396 602994.810396 603339.140396 603545.990396 603854.400397 603900.490397 605675.720398 606077.390399 608374.310401 608875.410401 610086.820402 610515.250403 612741.340405 614029.150406 614639.740407 614939.990407 615100.610407 615624.010408 615829.520408 615879.980408 616680.470409 616916.490409 617939.440410 619223.010411 620010.700412 620148.970412 622262.380414 623052.450415 624536.950416 625359.970417 626480.210418 626603.650418 627059.280418 627196.750418 627251.900418 627519.990419 627791.230419 629272.240420 630162.080421 630606.020422 630703.640422 630952.690422 631205.500422 632493.460423 632593.210423 633256.190424 633453.880424 633516.660424 635531.420426 636885.790427 637426.030428 637614.460428 638494.300429 638708.150429 639140.410430 640617.360431 641334.560432 641856.920432 641998.840432 642771.800433 642892.020433 643138.380433 643264.400433 644667.220435 645312.940435 645707.060436 645802.150436 647809.820438 648692.830438 649871.060440 650675.550440 651771.750441 651789.120441 652170.020442 652660.550442 653008.770442 653700.880443 653751.170443 653916.970443 653944.940443 654629.510444 655716.350445 656680.690446 657617.970447 657783.580447 658690.280448 658976.070448 659543.440449 660073.480449 660988.630450 665330.910454 665708.170454 667320.210456 667341.250456 667688.160456 667714.250456 667880.550456 668069.780456 669195.950458 670237.800458 670551.040459 672173.340460 672242.090460 672251.640460 672430.200461 675879.460464 675897.010464 675906.690464 676767.090465 677434.620465 677443.470465 678140.840466 678171.090466 678797.930466 679182.640467 679215.350467 679934.980468 680330.650468 680552.810468 681952.780469 682191.350470 682202.580470 682999.730470 683010.410470 683693.150471 683841.330471 684701.090472 685511.120473 685523.530473 690594.050477 690653.400477 690875.000478 691811.000479 692522.210479 693848.960480 693938.520481 694229.910481 695278.750482 696586.350483 698149.830484 698853.560485 700638.310487 700895.270487 702292.220488 702674.130489 703573.380490 704252.130490 704748.020491 704788.350491 704886.340491 704893.280491 705216.330491 705447.700491 705658.690491 705994.140492 706316.150492 706328.550492 706572.990492 707174.480493 707383.600493 708635.430494 708642.240494 708661.880494 709657.990495 709672.360495 710955.840496 712527.370498 716264.450501 716271.980501 716278.100501 716297.950501 716783.950502 717091.360502 717549.180503 718581.390504 719584.860504 719752.260505 721832.850507 722375.030507 722564.470507 722614.790507 722859.330507 723048.020508 724148.120509 724407.080509 724467.490509 726093.030510 729258.450513 729924.030514 730655.000515 731055.990515 732137.390516 732314.570516 732745.770517 733150.590517 733678.580518 733753.630518 734484.130518 734829.370519 735528.630519 736772.540520 736961.790521 737531.980521 738659.960522 739921.280523 741510.730525 742441.560526 743138.150526 745597.650529 746114.590529 746160.770529 746446.940529 748507.060531 748536.870531 748766.510532 748789.940532 749947.700533 750556.690533 751009.760534 751289.530534 752244.150535 753565.290536 753594.930536 753690.340536 754325.560537 755984.520538 756270.840539 757112.390539 757937.660540 759223.500541 759237.250541 760233.080542 760396.070542 761101.500543 761937.980544 763151.560545 763420.320545 763746.770546 763782.790546 763925.490546 765144.420547 765919.930548 766181.620548 766385.140548 766447.130548 766696.430548 768335.370550 769181.050551 769196.980551 769959.700551 770716.580552 771646.430553 771948.090553 772086.510553 772684.820554 773294.080554 774685.380556 774907.450556 775088.180556 775651.290557 776167.890557 776427.050557 779017.660560 779210.920560 779846.290561 780140.700561 780628.100561 780865.400562 781020.600562 781101.600562 781478.550562 781854.810562 782067.370563 782425.530563 782615.260563 782892.060563 783722.300564 784791.530565 784916.370565 785024.630565 785149.150565 785696.540566 786114.310566 786285.310567 786958.940567 787131.240567 789038.300569 789377.760569 789872.230570 790000.950570 790776.350571 790996.330571 791504.180571 791700.670572 793341.640573 793418.700573 798933.740578 799376.330579 799445.080579 799913.950579 800038.340579 800830.710580 801261.030581 801465.430581 802191.680581 802335.870582 802384.760582 802521.260582 803484.250583 803490.860583 803736.100583 804488.700584 804970.250584 805335.190584 805844.770585 805919.000585 806255.210585 806458.750585 809292.940588 809836.780588 810596.740589 811381.880590 813033.060591 813253.300592 813354.970592 814528.910593 814540.710593 815024.680593 815545.050594 816520.550595 818318.920596 818851.530597 820154.010598 820164.630598 822102.230600 822314.920600 822819.850601 822906.010601 822972.490601 826958.370604 827034.380605 828081.270605 828531.140606 828905.940606 829202.970607 829222.320607 829558.680607 830690.290608 831975.570609 831988.400609 833179.500610 833470.990611 833617.030611 833642.960611 833919.400611 834033.640611 835121.630612 835341.250612 835593.450612 836712.010614 836923.210614 837491.940614 837502.020614 837727.010614 839106.750616 839478.870616 839589.500616 839886.340616 841516.680618 843281.310620 843352.990620 843378.010620 845258.250621 845891.610622 847141.870623 847942.260624 848604.760625 848785.170625 848940.330625 849463.080625 849907.000626 850431.140626 851638.480627 851868.920628 852155.270628 852481.790628 852803.130629 854225.240630 856818.310632 858900.530634 859779.580635 859946.400635 862275.640637 862338.340637 862367.430637 862614.820638 862809.170638 862933.760638 863717.130639 864626.320640 866287.380641 868771.620643 868931.580644 869458.430644 869633.180644 870221.200645 870817.500645 871264.460646 872191.620647 873994.290648 876077.220650 876829.410651 876859.320651 876931.200651 877892.390652 877978.230652 879445.820653 880083.820654 882645.700656 883167.590657 883778.210657 883807.040657 884371.690658 884587.450658 885752.470659 885844.700659 889313.010663 889356.640663 889471.240663 890044.680663 890904.160664 891565.860665 891590.100665 891700.560665 893645.430667 893659.200667 894063.620667 896564.150669 897240.550670 898882.550671 901190.630674 901615.490674 902487.250675 903358.070676 903581.640676 904483.390677 904583.430677 906013.800678 906105.290678 906729.660679 907788.590680 908236.220680 908715.730681 909654.200681 909857.750682 909929.740682 910567.760682 913829.160685 914550.010686 914898.770686 915083.830687 916267.880688 916341.160688 917535.610689 918331.040690 918525.550690 918671.870690 918746.220690 919300.380690 920521.940692 921387.420692 921414.320692 921434.200692 922664.070694 924145.000695 924330.040695 924646.980695 925274.180696 926816.680697 927100.360698 927115.390698 927853.390698 930671.730701 930808.300701 931887.730702 931904.540702 933645.660704 934033.300704 934204.320704 935218.430705 937710.850708 937825.270708 938297.840708 938674.380708 939704.970709 940848.270711 941431.180711 943508.300713 943683.200713 943826.560713 945705.320715 945844.630715 946306.580716 947117.760716 947357.870717 949626.100719 949796.240719 950483.970719 950944.620720 951992.070721 952324.480721 952500.640721 953764.290723 954260.010723 954301.870723 955451.080724 955550.780724 955975.600725 956905.020725 956947.590725 958154.940727 958215.460727 958493.500727 958538.200727 958893.220727 959388.170728 959397.580728 960022.050728 961988.780730 962104.060730 962732.050731 963936.560732 964103.760732 964135.860732 964240.490732 966752.910735 967319.250735 967592.120735 967731.700736 967956.780736 968071.340736 970975.120739 972956.840740 973075.740741 975732.860743 978033.650745 979084.800746 980157.200747 981120.840748 981714.130749 983338.710750 983950.700751 983969.110751 985116.840752 985303.680752 985344.290752 987007.220753 987024.350754 987236.040754 987439.650754 988405.130755 988522.330755 990081.560756 990289.730757 992024.910758 993065.840759 995845.010762 996283.030762 996702.520763 997098.830763 997924.660764 999128.380765 1001395.680767 1001803.300767 1002131.540768 1002196.700768 1004410.120770 1004622.550770 1005541.730771 1005953.170771 1006733.030772 1006859.570772 1010619.450775 1011029.540776 1011245.620776 1011574.070776 1012833.050778 1014166.800779 1014703.790779 1015302.410780 1017565.280782 1017729.620782 1017830.820782 1018788.520783 1020319.120785 1020785.450785 1021445.520786 1021902.650786 1021913.560786 1023449.170787 1023901.370788 1024192.140788 1025234.420789 1025241.680789 1025257.470789 1025436.110789 1027337.640791 1027731.640791 1027879.520792 1028548.620792 1029971.650794 1030350.250794 1031628.970795 1032214.130796 1033023.550796 1033198.210797 1033598.930797 1034012.620797 1035317.840798 1035922.240799 1037635.120801 1038510.990801 1040036.590803 1041030.160804 1041993.220805 1042589.050805 1043468.960806 1044336.520807 1046029.610808 1046138.780809 1048499.740811 1048691.900811 1049490.510812 1050052.320812 1051559.270814 1051826.480814 1051918.260814 1051935.060814 1052146.480814 1052160.910814 1052509.980814 1052714.460815 1052723.010815 1053179.950815 1055505.100817 1056273.820818 1056360.930818 1057461.700819 1058126.060820 1058177.700820 1058267.340820 1058857.650820 1061452.130823 1061802.260823 1061818.560823 1061826.180823 1062367.250824 1062465.790824 1062963.490824 1064068.210825 1064404.820826 1065189.250826 1065401.590827 1065417.400827 1066662.200828 1067182.940828 1067262.120828 1068095.120829 1068349.590829 1068775.680830 1069036.190830 1070666.630831 1071041.380832 1071055.320832 1072454.290833 1073158.910834 1073389.480834 1073412.240834 1073419.050834 1073576.640834 1074038.690835 1074168.010835 1076867.930837 1077950.220838 1077982.050838 1078821.810839 1079076.550839 1079895.200840 1080231.250840 1080893.060841 1081971.630842 1082041.420842 1082582.300843 1082816.290843 1085925.770846 1086987.710847 1088000.460848 1088144.930848 1089117.870849 1090292.060850 1092422.550852 1096877.350856 1097372.500856 1097484.690856 1098036.040857 1099543.860858 1100028.500859 1100068.180859 1104641.950863 1105000.910863 1105222.420864 1106206.650865 1106221.000865 1107515.120866 1108128.660866 1108721.950867 1109499.300868 1110040.270868 1111007.030869 1112312.270870 1112515.140870 1112662.480871 1112758.550871 1113091.040871 1113160.900871 1113479.940871 1114198.260872 1115292.000873 1115437.980873 1115775.280873 1115936.670874 1116242.750874 1116253.910874 1118282.570876 1125753.190883 1125878.430883 1126454.110883 1126604.710884 1126907.580884 1127882.790885 1128579.530885 1130359.520887 1131051.120888 1131453.250888 1131758.890888 1132117.510889 1132659.370889 1133166.940890 1133556.370890 1134106.650890 1134118.980891 1134833.650891 1134846.180891 1135968.120892 1138055.040894 1138497.170895 1139215.030895 1140336.980896 1142149.070898 1142732.270899 1143259.380899 1143456.880899 1143963.860900 1145340.720901 1145657.670901 1146075.340902 1147127.420903 1147204.830903 1148413.050904 1148619.780904 1149701.190905 1150763.220906 1153663.490909 1155634.950911 1157009.260912 1157481.950912 1157733.810912 1158127.260913 1158134.030913 1158149.400913 1158222.260913 1158516.860913 1158724.450913 1161168.030916 1161191.290916 1161716.580916 1162373.300917 1164848.290919 1165613.850920 1169683.750924 1169848.550924 1171175.560925 1172863.720927 1174088.750928 1174552.400928 1175189.710929 1175941.170929 1176936.330930 1177090.690931 1180110.670933 1181375.590935 1181891.650935 1181921.620935 1182389.110935 1182767.690936 1183784.010937 1184090.180937 1184270.600937 1186126.190939 1186713.100939 1187431.930940 1187955.770941 1188165.920941 1188537.970941 1189042.520942 1190528.380943 1191219.490944 1191624.190944 1192326.810945 1192359.620945 1193368.700946 1193992.780946 1194141.310946 1194155.910946 1194655.990947 1195351.320948 1196482.170949 1196853.880949 1196863.560949 1196881.980949 1197113.890949 1197155.550949 1197168.420949 1197265.740949 1197293.300949 1197352.750949 1197515.350950 1197547.990950 1199006.120951 1199823.020952 1200977.860953 1201863.540954 1201887.330954 1201901.650954 1201918.280954 1201927.470954 1202088.250954 1202474.080954 1202487.400954 1203334.070955 1203866.550955 1203889.550955 1204281.780956 1204666.910956 1205959.620957 1205999.830957 1206131.500958 1207466.100959 1208196.550959 1208525.920960 1209474.780961 1209700.960961 1210504.750962 1210519.460962 1212912.440964 1214210.650965 1214294.130965 1214750.100966 1215373.990966 1215793.480967 1217555.520968 1217998.150969 1218880.840969 1219902.060970 1220158.430971 1221309.050972 1222532.490973 1223105.950973 1224102.010974 1226004.510976 1227641.120978 1227764.210978 1228162.960978 1228817.780979 1229192.890979 1229201.150979 1229271.990979 1230748.740980 1231157.330981 1233083.900983 1233663.540983 1233862.560983 1234808.570984 1235154.480985 1235652.570985 1236524.100986 1241282.860990 1241623.400991 1242888.450992 1243040.600992 1244188.070993 1245932.140995 1245990.570995 1246437.640995 1247581.850996 1248030.120997 1248151.250997 1248337.230997 1248917.420997 1251619.511000 1253432.591002 1254410.441003 1254923.611003 1254940.031003 1255715.941004 1256287.791004 1256585.591005 1260296.981008 1261215.181009 1262150.261010 1263683.991011 1263873.161011 1264334.711012 1264745.971012 1264849.471012 1265945.921013 1267489.811015 1267902.541015 1268891.641016 1269600.131017 1270158.971017 1270293.441017 1270619.101018 1272524.331019 1272796.491020 1273556.031020 1273612.001020 1274856.291022 1274872.661022 1275523.711022 1275793.831022 1275944.121023 1276058.901023 1276429.381023 1277042.551024 1277833.351024 1277838.461024 1278275.451025 1279449.181026 1279541.381026 1279622.321026 1282975.291029 1283351.941029 1283448.921030 1283579.761030 1283589.051030 1283639.891030 1283729.501030 1283895.761030 1283950.241030 1283960.551030 1285939.251032 1286544.431032 1287958.321034 1288660.001034 1288702.331034 1288838.671035 1290015.201036 1290923.891037 1291476.011037 1293526.291039 1294050.441039 1295061.681040 1295258.081041 1296577.071042 1297857.151043 1299475.791045 1299929.791045 1300064.901045 1300777.731046 1300892.351046 1301251.011046 1301637.321047 1301647.841047 1305134.121050 1305576.971050 1305734.611050 1305744.441050 1305812.321050 1306181.901051 1306652.481051 1307689.511052 1308037.011052 1308605.911053 1311046.501055 1312595.841057 1314021.821058 1314690.651059 1318645.741062 1319276.711063 1319593.181063 1321353.611065 1323479.031067 1324551.271068 1324863.841068 1325454.451069 1326780.521070 1326964.161070 1329210.141072 1329429.961072 1329494.691072 1329960.641073 1330074.401073 1331764.381075 1331855.461075 1333772.461076 1334894.251077 1335576.931078 1336583.561079 1336805.451079 1338065.391080 1339743.401082 1342137.601084 1342980.421085 1343520.311086 1343598.201086 1344259.481086 1344910.291087 1345089.071087 1346535.891088 1347533.681089 1347963.791090 1349004.561091 1349327.511091 1349666.361091 1349844.461091 1350617.731092 1350715.861092 1350900.111092 1355049.351096 1356166.861097 1356770.801098 1356857.791098 1359566.361100 1359788.621101 1360248.891101 1361227.391102 1361936.721103 1362719.101103 1366323.801107 1366940.291107 1367681.521108 1367717.301108 1369944.101110 1370143.541110 1370218.111110 1370228.101110 1370266.071110 1370475.041111 1372829.571113 1373273.421113 1374097.081114 1375067.741115 1375100.071115 1377614.311117 1378058.621118 1378810.481118 1379003.721119 1379245.021119 1379255.961119 1380322.951120 1380371.351120 1381251.751121 1381885.991121 1382481.381122 1383420.801123 1383586.561123 1383954.021123 1384015.871123 1384962.191124 1385089.111124 1387976.761127 1388547.761127 1390369.451129 1391730.571130 1391742.351130 1391751.361130 1393225.551132 1393488.911132 1393671.141132 1394907.691133 1397087.771135 1397310.621136 1397364.881136 1397487.211136 1397613.531136 1399042.661137 1399788.721138 1400853.241139 1401557.931140 1402253.271140 1403600.451141 1404890.941143 1404938.081143 1405695.501143 1406546.681144 1406568.221144 1406596.081144 1407787.891145 1409993.001147 1410616.411148 1413051.211150 1413681.641151 1414364.001152 1414626.311152 1414871.951152 1414977.841152 1415370.311152 1416477.101153 1417482.581154 1418258.571155 1418269.561155 1418371.021155 1418896.231156 1419183.691156 1419492.921156 1420828.371158 1421574.021158 1423668.941160 1424899.751161 1424936.911161 1425089.231161 1425202.871162 1426353.301163 1427047.221163 1427557.241164 1427984.641164 1428687.461165 1428764.461165 1430292.321166 1430301.381166 1431761.561168 1432465.141168 1435256.081171 1435366.551171 1435884.551172 1437818.901173 1438658.331174 1438888.131174 1438897.721174 1440604.461176 1441948.341177 1442931.621178 1444423.901179 1444609.721180 1445895.601181 1446884.371182 1446898.471182 1447179.391182 1448806.281184 1449880.171185 1452542.811187 1453240.401188 1454510.481189 1455153.961189 1455923.971190 1455999.751190 1456379.621191 1456615.971191 1456672.661191 1457935.621192 1458788.121193 1459001.011193 1459479.601194 1459856.151194 1460587.211195 1460953.221195 1461152.621195 1462891.121197 1463902.391198 1463911.021198 1464023.891198 1464083.241198 1464688.911198 1465178.131199 1465957.591200 1468004.781201 1469846.341203 1469925.611203 1470059.981203 1471024.731204 1474337.331207 1474755.711208 1475263.791208 1475435.601208 1476769.071210 1477757.431211 1479131.481212 1479321.181212 1479823.071212 1479954.801213 1480541.771213 1480550.681213 1481260.761214 1481602.941214 1483006.901215 1483224.821216 1483925.541216 1485011.391217 1487538.291220 1488309.851220 1489282.721221 1491100.261223 1494134.971226 1494780.621226 1494808.441226 1495449.401227 1496289.261228 1496780.621228 1497461.721229 1498716.391230 1499591.491231 1501842.441233 1502170.371233 1502179.001233 1502387.571233 1503722.201235 1503766.871235 1504211.081235 1505399.451236 1505892.521237 1505949.501237 1505956.901237 1506915.051238 1507597.611238 1510249.601241 1510370.941241 1510785.281241 1510947.771241 1511719.721242 1513972.961244 1514566.741245 1517217.471247 1518258.951248 1518281.701248 1518781.821249 1519244.381249 1519339.311249 1519851.381250 1520508.061250 1520842.441251 1520975.561251 1520988.021251 1521705.881251 1522353.971252 1522933.071253 1523244.141253 1523908.611254 1524546.761254 1524563.471254 1524828.891254 1524925.811254 1524963.871255 1525522.621255 1527124.481257 1527737.521257 1528565.141258 1529670.671259 1530780.381260 1530899.411260 1533060.991262 1533070.611262 1533631.171263 1533841.411263 1534238.141263 1534354.511263 1535156.821264 1535174.891264 1535322.691264 1536780.601266 1536904.081266 1537032.811266 1538003.931267 1538404.601267 1539109.361268 1539255.911268 1541706.591270 1543574.011272 1544833.901273 1544877.321273 1545378.801274 1545859.291274 1546267.801274 1546526.461275 1547318.791275 1550431.831278 1550879.561279 1551473.261279 1551487.571279 1551757.481279 1552153.471280 1552161.731280 1552212.821280 1552413.771280 1552438.821280 1552630.101280 1553756.051281 1554317.811282 1554440.811282 1554810.701282 1554817.241282 1555086.751283 1555799.571283 1556096.001283 1556407.511284 1556857.021284 1557060.751284 1557096.061284 1557106.981284 1557864.061285 1558386.201286 1558589.581286 1560672.701288 1563536.091290 1565857.331293 1565871.481293 1566552.681293 1566761.211293 1567983.451295 1568015.421295 1568123.081295 1569043.321296 1570581.671297 1570684.531297 1570857.411297 1571279.741298 1573158.511299 1573354.781300 1576742.321303 1577145.591303 1579166.011305 1579659.731305 1580180.681306 1580987.551307 1582390.791308 1582549.581308 1583602.941309 1583609.241309 1584371.611310 1585097.301311 1585303.641311 1585555.301311 1586859.411312 1587233.431312 1587894.481313 1592271.261317 1592355.511317 1592368.241317 1593357.191318 1593853.031319 1594963.951320 1595387.771320 1596920.631322 1597831.081322 1598499.721323 1598858.721323 1599694.541324 1602881.141327 1603162.081327 1603502.961328 1603714.511328 1603771.701328 1604382.241328 1604480.741329 1605301.411329 1605464.751329 1605837.921330 1606865.141331 1607532.141331 1608161.171332 1608588.881332 1608721.291333 1609118.571333 1609669.371333 1610689.641334 1611366.811335 1612000.301336 1614414.981338 1614425.091338 1614640.631338 1615378.921339 1615431.511339 1617691.701341 1617851.471341 1618116.461341 1618329.971341 1618563.801342 1620264.911343 1620792.441344 1621529.551344 1622088.101345 1622523.121345 1623085.261346 1623623.701346 1624900.051348 1625665.571348 1626539.211349 1626782.201349 1627132.291350 1627522.591350 1627685.021350 1627719.851350 1628766.541351 1631499.831354 1631774.361354 1633059.551355 1633559.191356 1635093.641357 1635137.851357 1635298.721357 1635603.191358 1635894.821358 1636031.041358 1637351.741359 1638485.941360 1639447.691361 1639898.411362 1639908.921362 1639918.691362 1640508.331362 1642077.081364 1642130.191364 1642330.201364 1643305.501365 1643759.151365 1644708.071366 1644719.411366 1645152.121366 1645163.931366 1645614.281367 1646145.411367 1646155.091367 1646757.161368 1648006.271369 1649518.931371 1649530.061371 1651979.791373 1652789.721374 1654805.171375 1655140.081376 1656009.001377 1656326.181377 1656482.331377 1657772.081378 1657971.961378 1657985.501378 1658448.351379 1658556.661379 1658761.661379 1662867.741383 1663099.921383 1663309.691383 1663459.141383 1663708.471384 1664000.481384 1665114.681385 1666322.931386 1667052.591387 1668029.561388 1668084.891388 1668828.031388 1669294.501389 1669611.851389 1670046.251390 1670894.321390 1670999.571391 1671160.201391 1671817.101391 1671869.611391 1672628.571392 1672987.691392 1673089.521392 1673678.391393 1673855.131393 1674039.491393 1675726.581395 1676556.251396 1677196.321396 1677868.131397 1678424.011397 1678717.711398 1678777.411398 1679362.321398 1680225.021399 1680964.191400 1681178.471400 1681946.391401 1682880.241402 1683275.751402 1683648.121402 1684081.741403 1684211.901403 1685350.571404 1685836.781404 1686091.561405 1686173.651405 1687586.251406 1687608.931406 1687783.521406 1689252.321408 1689871.321408 1690480.391409 1691419.941410 1691939.011410 1692436.981410 1692958.051411 1693637.511412 1693726.031412 1694055.881412 1694924.771413 1695186.791413 1695506.921413 1696337.441414 1696401.101414 1699565.031417 1700213.741418 1700308.501418 1701239.191419 1701439.741419 1703168.181420 1703695.461421 1704111.311421 1704574.771422 1704800.021422 1707208.381424 1713815.121430 1714198.421431 1715207.981432 1715528.401432 1717132.221433 1719161.641435 1721974.971438 1723133.701439 1723147.831439 1724187.921440 1724225.381440 1724438.481440 1724478.351440 1724972.251441 1725630.811441 1725710.431441 1726396.391442 1727059.531443 1727579.891443 1728120.641444 1728297.891444 1728571.121444 1729313.551445 1730670.281446 1731375.771447 1732102.091447 1732274.861448 1732489.321448 1734688.511450 1734883.041450 1736485.151451 1736785.071452 1736881.161452 1736977.521452 1737153.091452 1737282.021452 1738455.091453 1738506.711453 1738929.701454 1739091.711454 1739241.931454 1739671.491454 1741421.111456 1741872.641457 1743016.241458 1744550.561459 1744727.011459 1744940.331459 1745277.371460 1745460.911460 1745637.691460 1745752.611460 1745806.831460 1745823.211460 1746763.021461 1749527.921464 1750459.991465 1752134.451466 1753697.611468 1756062.761470 1756314.771470 1756763.781470 1756930.511471 1757195.461471 1757206.081471 1757558.561471 1757590.591471 1757904.161471 1758305.421472 1759034.631473 1759138.441473 1760384.971474 1761567.331475 1762012.541475 1763231.861476 1764420.481478 1765231.291478 1765404.711478 1765431.221478 1766225.981479 1766816.321480 1767786.911481 1767941.571481 1768197.411481 1768545.111481 1768553.271481 1768790.181482 1768840.001482 1770406.231483 1770882.781484 1771204.781484 1771343.151484 1771626.761484 1772047.291485 1772139.431485 1772317.981485 1772419.811485 1773605.071486 1773767.021486 1774402.011487 1775418.281488 1775996.421488 1776486.921489 1776810.021489 1777891.301490 1780350.741492 1781451.531493 1782205.171494 1783045.181495 1783114.511495 1783120.311495 1783476.231495 1785394.851497 1786070.101498 1786456.921498 1787234.691499 1787964.731499 1789118.921501 1789308.411501 1790489.821502 1790707.311502 1791601.321503 1791761.581503 1793259.831504 1793451.451505 1793849.521505 1793942.441505 1794015.071505 1794081.691505 1794925.471506 1794944.781506 1796227.991507 1796495.281507 1797251.021508 1797722.581509 1797966.141509 1798173.271509 1798346.871509 1802084.151513 1803435.501514 1806546.651517 1807040.741517 1807490.211518 1807500.521518 1807745.451518 1809841.461520 1810392.121520 1812246.611522 1812720.821522 1814004.301524 1814015.231524 1814612.831524 1815090.771525 1817622.441527 1817683.431527 1818444.461528 1818754.441528 1819143.031528 1821730.651531 1821809.571531 1822226.611531 1823052.751532 1823125.941532 1823612.631533 1824409.421533 1825072.281534 1825373.761534 1825474.471534 1825773.841535 1826318.081535 1826359.411535 1826901.481536 1828140.261537 1830733.041539 1831079.341540 1831259.441540 1831644.621540 1832894.751541 1834737.931543 1835100.541543 1836181.591544 1837718.401546 1838589.911547 1840859.641549 1841541.901549 1842375.821550 1843252.351551 1845594.481553 1846157.071554 1846669.861554 1851113.961558 1851121.011558 1851381.241559 1851569.181559 1852857.761560 1854001.371561 1854389.671561 1854657.811562 1854903.381562 1855990.061563 1856916.991564 1858900.531566 1859957.301566 1860267.461567 1863947.431570 1864670.411571 1864880.211571 1865360.471572 1865374.981572 1867099.251573 1868216.781574 1868271.321574 1868279.171574 1871020.651577 1871165.571577 1871368.781577 1871690.741577 1871900.251578 1872740.631578 1873154.131579 1874312.421580 1874338.251580 1876366.681582 1876499.161582 1876978.391582 1877976.331583 1878235.631584 1880445.361586 1881185.081586 1882195.811587 1882764.501588 1883598.821589 1883693.581589 1883819.161589 1883841.881589 1884632.331589 1884783.431590 1887332.711592 1887422.091592 1887430.881592 1887881.451592 1888065.971593 1889464.251594 1889825.371594 1889834.891594 1890067.701595 1890488.341595 1892251.801597 1892778.931597 1893162.741597 1894064.481598 1895054.341599 1895977.731600 1897867.961602 1898743.811603 1901351.591605 1901830.571605 1902076.681606 1902107.111606 1903793.641607 1904416.201608 1905318.181609 1905499.091609 1907416.501611 1907655.201611 1908877.781612 1910335.021613 1910439.171614 1910500.881614 1912456.561615 1912468.491615 1912579.641615 1913425.761616 1913895.221617 1914661.991617 1915432.181618 1915639.131618 1915846.951619 1916148.811619 1916517.041619 1916533.321619 1916970.321620 1916977.551620 1917396.091620 1917870.991620 1917917.081620 1919178.011622 1919323.511622 1920260.761623 1920518.101623 1921911.091624 1922261.881625 1923880.321626 1924615.961627 1924705.931627 1925472.401628 1925812.301628 1926090.391628 1926679.451629 1926697.781629 1926799.451629 1927560.081629 1927709.071630 1927717.951630 1928101.441630 1928654.701630 1929161.851631 1929674.511631 1930082.191632 1931258.631633 1931268.151633 1931275.811633 1931528.041633 1932759.721634 1933482.131635 1933683.971635 1933753.351635 1936131.521637 1936843.601638 1936910.401638 1936953.041638 1937370.921639 1937595.901639 1938002.771639 1940581.531642 1940924.141642 1940976.511642 1942599.031643 1942926.981644 1944279.581645 1944324.631645 1944435.051645 1945351.991646 1946234.071647 1946448.411647 1947050.961648 1947768.341648 1948163.031649 1948234.311649 1949309.041650 1950084.471650 1950107.811650 1950214.191651 1951483.631652 1951665.991652 1951845.421652 1951854.831652 1953596.921654 1953628.841654 1954228.761654 1954533.781655 1955292.251655 1955721.971656 1956129.231656 1958374.141658 1959068.141659 1959669.461659 1959682.651659 1960849.691660 1961164.361661 1961179.301661 1962263.871662 1962293.421662 1962700.501662 1962714.011662 1963142.081663 1963626.371663 1965229.811665 1966284.301666 1966419.771666 1968033.861667 1970635.981670 1971608.071670 1972409.521671 1972542.571671 1974742.311673 1975024.791674 1975702.211674 1976716.211675 1977192.641676 1979141.211677 1979863.351678 1980897.251679 1982047.981680 1983191.431681 1983980.211682 1984374.641682 1985408.041683 1986565.111684 1987168.151685 1987242.931685 1988395.131686 1988533.901686 1989904.041688 1990915.911688 1991107.741689 1991392.691689 1992081.301690 1992273.061690 1995152.061692 1995908.111693 1996821.791694 1996977.361694 1997161.661694 1997436.471695 1998683.311696 1999064.881696 1999550.381696 2000063.411697 2000254.331697 2002040.581699 2002344.871699 2003305.721700 2003741.621700 2004299.531701 2004904.291701 2005303.741702 2005394.621702 2006088.091703 2007160.861704 2007175.091704 2007846.271704 2008160.561705 2009339.841706 2009546.001706 2010818.861707 2011603.751708 2012167.741708 2012579.931709 2013085.021709 2013446.931709 2013758.951710 2013823.061710 2013840.671710 2014182.281710 2014359.701710 2015313.101711 2016008.831712 2016469.171712 2018372.691714 2018459.911714 2019224.541715 2019958.101716 2021820.141717 2022539.231718 2022759.591718 2025868.241721 2026360.751721 2026367.691721 2026638.631722 2027396.161722 2028705.481724 2028855.671724 2029151.721724 2031734.561726 2032854.081728 2033347.581728 2033479.501728 2034096.071729 2034400.141729 2034913.631729 2036311.241731 2036696.891731 2037978.581732 2038535.771733 2038803.691733 2038828.671733 2039992.411734 2040652.731735 2040889.641735 2041253.501735 2042165.031736 2043491.011737 2043682.871738 2043697.611738 2044201.041738 2045558.501739 2045806.581740 2046018.071740 2046327.061740 2046653.871740 2047969.181742 2048252.681742 2048470.561742 2048485.821742 2050958.091744 2053222.251746 2053449.621747 2053758.091747 2054486.901748 2054578.991748 2054877.861748 2054889.091748 2056327.451749 2056636.381750 2058557.661751 2060033.241753 2060409.751753 2060439.071753 2061564.581754 2061939.771755 2062009.561755 2062588.801755 2063482.041756 2065125.521758 2065154.291758 2065545.191758 2066616.211759 2066771.301759 2066872.571759 2066976.181759 2067335.681760 2067866.871760 2067911.461760 2068783.281761 2068943.081761 2069288.491761 2069620.871762 2069627.551762 2069639.561762 2070168.191762 2071157.061763 2071792.741764 2072462.781764 2072744.311765 2073310.821765 2074376.001766 2074823.941767 2075090.461767 2076303.931768 2076547.111768 2077058.001769 2078138.601770 2079235.051771 2080748.861772 2080828.111772 2082667.961774 2083438.181775 2083547.831775 2083561.121775 2083642.731775 2084277.221775 2084944.051776 2085631.571777 2085930.681777 2086950.291778 2087607.021779 2088786.811780 2089113.061780 2089194.531780 2089742.501780 2090896.111782 2091243.891782 2092722.701783 2093897.491784 2094808.241785 2095510.441786 2098872.791749 2099465.971736 2100230.931719 2100446.271714 2102631.771665 2105347.831604 2105955.351591 2106047.051589 2106058.731588 2106495.291579 2107164.441564 2107176.121563 2107522.641556 2108153.041542 2109185.561518 2109769.551505 2109917.941502 2110840.381481 2111424.351468 2113264.491427 2113799.541415 2114311.821404 2114826.661392 2114974.901389 2115036.811388 2115624.351375 2117605.471330 2117634.241330 2118012.481321 2118738.691305 2118949.381300 2119624.521285 2119734.071283 2120378.591268 2121530.991242 2121941.731233 2122680.931217 2122690.281217 2123557.441197 2124488.911176 2126291.251136 2126646.051128 2126752.371126 2130731.671037 2131347.751023 2131372.031023 2131389.131022 2131452.711021 2133993.630964 2134220.150959 2134526.670952 2134833.830945 2135250.390936 2135486.300931 2135771.810924 2136131.390916 2136758.920902 2137665.320882 2138634.510860 2138958.600853 2139730.090836 2140560.990817 2141065.360806 2141449.890797 2144528.470728 2144689.730725 2144717.790724 2145269.020712 2145416.510709 2145597.120705 2145856.290699 2146286.430689 2146522.900684 2146640.680681 2147778.510656 2147788.430656 2147895.850653 2149180.010624 2149270.440622 2150299.390599 2151236.530579 2151600.210570 2152188.100557 2152806.120543 2152921.560541 2154295.370510 2154437.270507 2155008.080494 2155200.280490 2155347.020487 2156195.290468 2156681.730457 2156976.410450 2157609.950436 2157973.180428 2158346.780420 2159183.040401 2160210.210378 2160736.820366 2160752.820366 2160832.680364 2164871.480274 2165684.460256 2165959.830249 2166304.130242 2166318.120241 2166561.770236 2166883.030229 2166952.240227 2167173.410222 2167472.690216 2167995.270204 2168004.390204 2168019.930203 2168102.280202 2169549.170169 2169698.620166 2169843.120163 2170221.080154 2170321.780152 2171861.950117 2172354.190106 2173518.390080 2177879.819983 2178606.409967 2178640.999966 2179609.329944 2180948.319914 2181027.239913 2181962.169892 2182125.929888 2182324.499884 2182752.989874 2183027.799868 2183037.799868 2183471.489858 2184208.139842 2184291.569840 2184614.559832 2184622.319832 2184646.519832 2184982.559824 2185044.099823 2185282.739818 2187116.059777 2188026.189756 2188376.449748 2189962.679713 2191372.499681 2191895.479670 2193111.999643 2193538.569633 2194129.349620 2194374.509614 2194432.839613 2194658.399608 2194665.439608 2195261.179594 2196442.179568 2196821.859560 2198909.849513 2199587.349498 2200643.069474 2201257.869460 2202300.509437 2205152.399373 2206560.219342 2209442.149278 2209685.099272 2209847.139268 2210096.469263 2210513.859254 2211580.319230 2211762.399226 2211977.729221 2213439.049188 2215914.999133 2216855.139112 2217774.639091 2219651.809049 2221044.319018 2221236.489014 2221357.609011 2223295.678968 2223739.948958 2223756.658958 2224244.558947 2224563.268940 2224711.008936 2224965.188931 2225550.668917 2227944.518864 2230561.538805 2230974.938796 2232018.168773 2232156.358770 2232433.828764 2235913.088686 2237716.108646 2237852.198643 2238956.898618 2239688.968601 2239695.468601 2240205.448590 2240483.538584 2241087.468570 2241179.358568 2241751.128555 2242092.268548 2243883.688508 2244090.378503 2244886.418485 2245098.078481 2246166.798457 2246680.108445 2247687.258423 2247753.078421 2248972.908394 2249182.218389 2249756.258376 2249817.888375 2250041.198370 2252303.788319 2252648.328312 2253478.628293 2253794.758286 2253903.368284 2255444.338249 2256197.638232 2256982.508215 2257030.968214 2257739.468198 2258027.598192 2259465.628159 2260049.348146 2260500.908136 2260876.238128 2261727.648109 2261751.478108 2262218.568098 2262574.548090 2262778.718085 2263725.028064 2264511.028047 2264894.208038 2265048.248035 2265199.638031 2266649.347999 2267295.787984 2267898.187971 2268627.427955 2268637.277954 2268993.477946 2269645.797932 2269781.847929 2270150.857921 2270232.717919 2271082.707900 2271747.817885 2273106.327855 2275115.597810 2276729.647774 2276968.037768 2277782.487750 2278204.947741 2278625.277731 2280031.377700 2281099.427676 2282240.777650 2282554.787643 2283874.207614 2284619.367597 2285294.757582 2286431.647557 2287319.227537 2287765.227527 2288421.307512 2288850.047503 2289160.857496 2289187.137495 2289512.547488 2289648.467485 2291091.787453 2292008.617432 2292137.657429 2294054.077386 2295105.447363 2295474.087355 2296999.127320 2299064.337274 2299740.107259 2300338.197246 2300362.917245 2301008.207231 2302140.657206 2302879.487189 2304460.357154 2304579.087151 2305502.377130 2305719.177126 2306034.587119 2306740.927103 2307213.657092 2307472.997086 2307664.427082 2308163.897071 2309341.057045 2310360.587022 2310415.807021 2312381.786977 2312759.036968 2313768.926946 2315713.546902 2316999.856873 2317436.786864 2318659.946836 2319319.876822 2320114.256804 2320788.836789 2321823.236766 2321860.916765 2321875.906764 2322592.766748 2322609.726748 2322715.186746 2323535.356727 2326184.496668 2326302.356665 2327348.866642 2327593.596637 2328501.106616 2328684.916612 2328694.506612 2329251.916600 2329794.906587 2330149.476579 2330948.796562 2331177.236557 2331189.246556 2332663.226523 2332671.276523 2332825.566520 2332834.866519 2333831.266497 2333837.616497 2334850.876474 2335791.286453 2337189.556422 2337196.496422 2337931.596406 2338315.896397 2338499.426393 2339612.166368 2340145.126356 2340654.756345 2341752.436320 2342234.356309 2342923.586294 2343341.066285 2343788.956275 2344096.086268 2345034.726247 2345341.056240 2345708.686232 2345772.256230 2345781.286230 2346403.536216 2346918.126205 2347902.136183 2349136.706155 2350926.866115 2351231.926108 2351562.976101 2355968.796002 2356459.115991 2356846.275983 2357545.815967 2361041.795889 2361627.755876 2361654.265875 2362033.595867 2362736.065851 2365238.465795 2365306.415794 2366233.875773 2366280.425772 2366632.045764 2367238.105751 2367943.435735 2369067.115710 2369518.065700 2370885.785669 2371738.485650 2372810.675626 2373586.795609 2375510.375566 2375841.115558 2376410.855545 2376508.175543 2376756.255538 2376782.555537 2378382.895501 2378632.245496 2378659.545495 2379825.195469 2379938.795467 2381205.765438 2381927.615422 2382254.865415 2382744.725404 2383097.205396 2384906.685356 2385353.765346 2386047.025330 2386815.455313 2387373.105300 2387565.695296 2388431.495277 2389368.005256 2389474.185253 2390364.895234 2390556.015229 2392641.535183 2392752.605180 2392822.385179 2395039.865129 2395754.525113 2399746.715024 2399757.465024 2401246.314990 2401953.364975 2402573.734961 2402932.694953 2403625.584937 2404313.014922 2405154.774903 2405512.994895 2405768.744889 2407378.254853 2407603.714848 2408136.924836 2409711.584801 2409785.874799 2410951.564773 2411631.124758 2412144.964747 2412301.264743 2412351.724742 2412671.344735 2412689.074735 2413963.014706 2415516.524671 2415749.494666 2415814.274665 2416939.094640 2417804.234620 2418670.404601 2419734.484577 2421225.614544 2421586.874536 2422506.274515 2423468.324494 2423545.804492 2424805.504464 2425068.054458 2426549.534425 2428493.144381 2429790.634352 2430728.114331 2431186.904321 2431381.724317 2431585.644312 2433168.754277 2433435.924271 2434382.114250 2438010.804169 2439328.704139 2439770.944129 2440504.314113 2440935.084103 2442373.014071 2443865.494038 2445544.684000 2445698.143997 2447008.273967 2447504.283956 2448190.233941 2449209.053918 2449344.383915 2449499.353912 2450706.323885 2450764.833884 2451746.313862 2451768.163861 2452189.473852 2453467.193823 2454000.073811 2454745.943795 2455023.533788 2455142.963786 2456844.893748 2456987.183744 2457050.053743 2457059.003743 2457247.523739 2457574.253731 2458596.923708 2460826.353659 2462467.063622 2462699.713617 2463084.173608 2463208.973605 2463519.263598 2464994.213565 2465374.403557 2466011.603543 2466047.443542 2466616.563529 2467229.253516 2467383.203512 2467564.873508 2468041.923497 2468077.053497 2469497.893465 2470423.263444 2470754.353437 2471483.803420 2471849.823412 2471912.043411 2473530.613375 2475868.963322 2476416.893310 2476942.853298 2477067.673296 2478157.243271 2479120.013250 2480737.243214 2481168.393204 2482964.633164 2482975.253164 2484222.903136 2486170.523092 2486478.623085 2487281.153067 2488699.393036 2489797.813011 2490793.792989 2490823.282988 2491720.292968 2493296.572933 2493495.232928 2493754.552923 2493782.912922 2494806.412899 2495122.362892 2495572.342882 2497341.152842 2497348.412842 2498207.372823 2499435.332796 2499752.372789 2499898.532785 2500335.932776 2500345.462775 2500653.332768 2501123.372758 2502742.072722 2504480.762683 2505208.502667 2505877.082652 2506014.772649 2506185.252645 2507012.382626 2507240.782621 2508589.952591 2508771.452587 2508908.122584 2509419.382573 2509519.192570 2510622.702546 2510652.112545 2511301.882530 2511817.482519 2513483.162482 2513939.932471 2514190.902466 2514493.852459 2515549.262435 2515642.982433 2516140.352422 2516506.062414 2517263.332397 2517520.872391 2520181.242332 2520628.752322 2521369.072305 2521889.812294 2523470.962258 2523538.962257 2523996.192247 2524445.382237 2524813.102228 2525201.372220 2525549.862212 2527595.442166 2527785.392162 2527900.272159 2527928.092159 2528271.592151 2528279.972151 2529466.622124 2529718.112119 2529725.892119 2530693.452097 2531059.462089 2531213.002085 2531245.972085 2531307.412083 2532389.872059 2532702.492052 2532778.042050 2532789.982050 2533128.132043 2533514.372034 2536395.661970 2537053.441955 2539754.871894 2542826.311826 2543394.511813 2543437.501812 2543561.381809 2544475.691789 2544943.701778 2545855.541758 2545967.671756 2546276.981749 2546954.421734 2547567.171720 2549366.071680 2549377.031679 2549763.751671 2550102.131663 2551578.651630 2551842.861624 2552119.711618 2553268.731592 2553459.121588 2554344.411568 2555861.011534 2556029.571531 2556979.671509 2557418.391500 2557742.361492 2558060.551485 2558278.511480 2559438.931454 2559876.221445 2560359.651434 2561585.701406 2562307.161390 2563480.551364 2563486.631364 2563889.431355 2565114.381328 2566981.161286 2567403.471276 2568248.651258 2568606.581250 2569176.891237 2569707.311225 2569750.871224 2570190.461214 2571800.831178 2574233.391124 2575741.991090 2577828.731043 2578043.591039 2578209.341035 2579169.541013 2579420.651008 2581153.630969 2581234.020967 2581259.310967 2581492.530962 2582281.000944 2582776.560933 2582811.950932 2583016.070927 2583709.370912 2583722.860912 2584056.040904 2584063.890904 2584125.050903 2585016.220883 2585364.920875 2588228.400811 2589227.450789 2590927.570751 2591878.750729 2592063.390725 2593016.100704 2594026.810681 2594285.690676 2595762.410643 2596192.570633 2597814.090597 2597943.830594 2598590.270579 2598829.070574 2599643.080556 2600765.030531 2601153.320522 2601219.780521 2601843.970507 2602091.520501 2602237.260498 2602947.200482 2602979.460481 2603635.880467 2604888.100439 2605829.650418 2606019.610413 2606040.220413 2606066.950412 2606074.900412 2607833.040373 2607972.340370 2609109.750344 2609840.220328 2610539.350312 2610815.330306 2612322.740272 2612748.810263 2614033.620234 2615123.710210 2615154.050209 2616106.450188 2618034.950145 2619169.150119 2619897.210103 2621081.020077 2621197.840074 2621445.410069 2621991.980056 2622346.970048 2622756.720039 2622764.530039 2622806.300038 2622852.240037 2624013.850011 2624336.760004 2624972.629990 2626210.829962 2627059.959943 2629333.449892 2629350.609892 2629507.049888 2629557.949887 2630488.389866 2631471.849844 2631670.339840 2632119.099830 2632259.119827 2632677.419817 2634083.709786 2635876.319746 2636388.329735 2636869.739724 2636883.589723 2636911.729723 2638355.249691 2638601.229685 2640081.479652 2640534.279642 2641949.159610 2642258.209603 2643539.999575 2644134.599561 2644421.419555 2646496.329509 2647085.579495 2647448.319487 2647466.189487 2647972.629476 2648206.539470 2648225.089470 2649525.849441 2650127.189427 2650720.649414 2651791.609390 2652621.859372 2652729.629369 2652776.259368 2654142.499338 2655478.749308 2656432.539287 2656446.159286 2656464.549286 2656494.789285 2656501.819285 2656830.509278 2656842.619277 2657195.859269 2657564.399261 2657579.699261 2657609.919260 2658384.059243 2660589.589194 2661555.249172 2662222.879157 2662236.489157 2662316.519155 2663302.169133 2663330.129132 2665144.729092 2665876.979075 2666308.449066 2666505.619061 2668416.109019 2669633.768991 2670514.938972 2671040.228960 2671103.848959 2672656.688924 2672676.138923 2673202.568912 2673513.468905 2674083.108892 2676035.778848 2677048.328826 2677059.868825 2677408.658818 2678338.658797 2680325.588752 2682128.328712 2682159.298711 2682641.838701 2685530.178636 2686092.518624 2686281.678619 2686502.188614 2686840.238607 2687572.918590 2688259.708575 2688668.048566 2689081.738557 2689251.608553 2689262.168553 2691541.368502 2691551.368502 2692225.518486 2693040.428468 2694484.168436 2694710.208431 2694884.448427 2695841.958406 2695889.148405 2697409.098371 2698397.838349 2698464.898347 2698686.948342 2699020.488335 2699118.578332 2699144.438332 2699283.128329 2699489.578324 2699573.508322 2700131.978310 2700361.418305 2701310.438283 2702489.348257 2703058.758244 2704003.728223 2704100.258221 2704770.048206 2704840.218205 2705291.228194 2705411.568192 2705869.618181 2706147.248175 2708564.518121 2708630.758120 2708752.068117 2709119.908109 2709528.118100 2709837.268093 2710920.228069 2711016.388066 2712140.178041 2712156.718041 2713656.688007 2713776.758005 2714650.797985 2714818.387981 2716349.207947 2716405.057946 2716677.027940 2716688.847940 2718571.437898 2719387.087879 2719845.867869 2720140.247863 2720481.507855 2722053.727820 2724430.987767 2724711.607760 2724887.167756 2724999.767754 2725704.897738 2727872.147690 2728680.417672 2729148.917661 2729604.997651 2730024.807642 2730689.337627 2730818.777624 2731858.017601 2732420.117588 2733854.077556 2733884.567555 2734280.187546 2734297.117546 2734450.747543 2734577.537540 2735317.537523 2737071.297484 2737077.937484 2737310.717479 2737796.567468 2738447.727453 2738663.177449 2738749.197447 2739066.917439 2739104.517439 2739560.167428 2740136.147416 2740767.587401 2741290.517390 2742218.467369 2744535.987317 2744560.447317 2744856.427310 2745046.797306 2745769.007290 2745775.297290 2745822.377288 2746085.897283 2747835.637243 2748803.597222 2749461.127207 2749535.977205 2752544.887138 2754520.217094 2754694.007090 2754980.357084 2755212.617079 2755820.497065 2755838.447065 2756238.307056 2757359.897031 2757981.997017 2758981.296994 2759322.246987 2760632.956957 2767315.466808 2769037.916770 2769044.916769 2769599.046757 2770402.026739 2770913.066728 2770927.126727 2773415.006672 2773791.986663 2775713.576620 2777344.586584 2779423.356537 2780174.536521 2780213.276520 2780895.386505 2781594.716489 2782150.706476 2782215.816475 2782336.556472 2782348.266472 2782643.676465 2784325.986428 2785048.996412 2785619.636399 2785648.476398 2787252.576362 2787264.536362 2788832.866327 2789060.616322 2789817.266305 2789942.746302 2789985.836301 2790584.896288 2791306.196272 2791480.546268 2792638.236242 2792784.856239 2792805.536238 2793115.596231 2793313.526227 2794428.436202 2794620.476198 2797474.746134 2798009.366122 2799956.066079 2800206.146073 2800605.036064 2800882.776058 2801137.306052 2801196.576051 2801687.866040 2802698.696017 2803120.606008 2803409.456001 2804756.405971 2805583.125953 2805676.425951 2805743.445949 2806345.115936 2807660.135906 2808410.505890 2808749.065882 2810601.835841 2810920.235833 2811434.185822 2811527.395820 2811827.975813 2811844.465813 2812265.875803 2813426.695777 2813544.065775 2814269.275759 2814845.255746 2816268.685714 2816799.325702 2817345.725690 2818747.515658 2818870.355656 2819048.075652 2820472.165620 2822065.055584 2822073.215584 2823044.595562 2824169.555537 2824925.105520 2829390.465421 2830062.555406 2830682.495392 2831807.585367 2831847.695366 2832424.815353 2832431.185353 2834777.505300 2835272.345289 2836142.015270 2836154.235269 2836879.995253 2838616.355214 2840555.465171 2841305.255154 2842063.065137 2842075.205137 2846431.075040 2846935.435028 2848378.414996 2848641.054990 2849190.994978 2849360.094974 2850004.974960 2850040.374959 2850059.774959 2850253.594954 2850718.344944 2852382.744907 2855242.344843 2856533.674814 2856931.514805 2857205.234799 2857237.184798 2857666.254789 2857871.344784 2858496.314770 2858731.554765 2860160.014733 2860288.874730 2862381.534683 2862393.514683 2862820.714673 2863472.824659 2865548.234612 2865672.294610 2867435.324570 2867813.754562 2869754.914518 2870088.064511 2871147.814487 2872267.524462 2873211.574441 2873812.374428 2874024.864423 2874061.924422 2875684.924386 2875693.394386 2876725.464363 2876776.704361 2876823.324360 2877062.344355 2878825.314316 2881024.534266 2881362.124259 2884437.254190 2887885.924113 2887969.354111 2888282.744104 2889359.554080 2890158.034062 2890177.974062 2890944.094045 2891576.574031 2891658.634029 2891888.024024 2892408.904012 2893221.103994 2893359.623991 2895359.893946 2895390.303945 2895401.613945 2896089.243930 2896815.133914 2897324.133902 2897763.773892 2898603.983874 2898670.573872 2899302.033858 2899620.363851 2899791.933847 2899934.843844 2899942.473844 2901203.743815 2901747.123803 2902301.563791 2902714.373782 2903174.593771 2905927.843710 2906936.883687 2907036.153685 2907047.513685 2907057.863685 2907670.573671 2908294.553657 2910124.713616 2911392.023588 2911873.023577 2913859.693533 2913945.303531 2914093.393527 2914103.113527 2914642.503515 2915289.063501 2915957.443486 2915998.783485 2917665.153447 2917897.183442 2917965.383441 2918500.283429 2920382.073387 2920977.153373 2921590.633360 2921640.213359 2921753.173356 2925210.293279 2925231.843278 2925269.543278 2926334.293254 2926521.393250 2927024.093238 2927144.863236 2928170.583213 2929342.803186 2929575.843181 2929943.963173 2930098.493170 2930882.893152 2931293.403143 2931607.563136 2932091.723125 2933016.803104 2933548.793092 2934011.733082 2934175.543078 2938998.542971 2940797.292930 2941221.232921 2941913.092906 2943862.562862 2944666.872844 2946009.872814 2946594.652801 2946604.892801 2946842.142795 2946861.142795 2948684.922754 2948698.402754 2951785.932685 2952055.332679 2952193.792676 2953151.112654 2953537.222646 2954673.762620 2955442.512603 2957093.012566 2957512.342557 2958711.702530 2958775.022529 2959095.262521 2960468.382491 2960478.252491 2961351.732471 2961368.052471 2962068.962455 2963601.902421 2963756.342417 2964565.342399 2965216.732385 2965243.232384 2965481.042379 2965611.802376 2966756.672350 2967630.382331 2968390.962314 2969393.332291 2970053.172277 2970420.062268 2970428.412268 2970444.302268 2970670.942263 2971445.432245 2971451.712245 2971630.772241 2971853.582236 2972136.502230 2972253.442227 2972954.822212 2973545.432198 2973984.752189 2974237.082183 2974468.512178 2975115.602163 2976159.832140 2976607.042130 2977499.672110 2979531.292065 2979994.102054 2980176.842050 2980438.462044 2981121.902029 2981550.882020 2981758.582015 2982011.362009 2983218.001982 2984968.791943 2984978.591943 2985072.991941 2985104.741940 2985214.921938 2986109.721918 2986389.391911 2987479.141887 2987547.011886 2988025.641875 2988797.751858 2988906.721855 2989875.331833 2992070.831784 2993526.511752 2994039.121740 2994236.651736 2994975.911719 2996050.361695 2996115.201694 2996935.671676 2997363.691666 2997372.531666 2999148.131626 3000855.481588 3002246.791557 3002843.521544 3003292.161534 3004022.101517 3004635.591504 3005073.921494 3007093.141449 3007299.201444 3007309.401444 3009117.591403 3009128.351403 3010262.141378 3010273.591378 3012066.461337 3012099.611337 3012702.281323 3013885.861297 3014177.781290 3014423.401285 3015494.441261 3015503.691261 3015804.451254 3015834.491253 3017640.071213 3018823.471186 3019254.481177 3019495.961171 3022017.081115 3022449.691105 3023821.691075 3024527.531059 3026416.681017 3027316.890997 3027526.680992 3027533.990992 3028452.310971 3029134.450956 3030998.260914 3031080.640912 3031089.310912 3031594.020901 3033004.740869 3033544.950857 3034585.910834 3034596.200834 3036323.810795 3036744.060786 3037937.750759 3039727.840719 3040967.020691 3043436.940636 3043946.720625 3044042.120623 3044048.080623 3044820.880605 3044958.790602 3045779.360584 3046340.650571 3046941.340558 3047124.410554 3047514.950545 3049219.410507 3049931.800491 3050148.110486 3051482.030456 3052398.750436 3053384.790414 3054001.630400 3054492.590389 3055630.900364 3056115.630353 3056497.350344 3056632.400341 3058278.440305 3058286.080304 3058729.200294 3058880.340291 3059280.650282 3059403.860279 3060163.550262 3060669.720251 3063547.660187 3065249.200149 3067872.910090 3069209.210060 3069892.960045 3071370.910012 3073037.229975 3073713.929960 3074609.639940 3074833.349935 3075591.139918 3075909.889910 3075967.929909 3076640.869894 3077303.209879 3078971.789842 3079361.639833 3079908.799821 3079935.639820 3080092.919817 3080765.259802 3081733.249780 3082226.429769 3083596.239739 3083639.219738 3083837.859733 3084494.379719 3085636.119693 3085759.609690 3087702.899647 3087827.579644 3089915.039597 3089928.879597 3090154.549592 3090224.299591 3090488.029585 3091033.459572 3091176.489569 3092291.919544 3093322.149521 3095348.509476 3095368.879476 3096082.879460 3098325.249409 3098389.289408 3098593.719403 3099054.519393 3099247.739389 3099760.999377 3100939.389351 3102616.729314 3103689.949290 3104128.339280 3104682.849267 3104729.179266 3105201.279256 3105766.259243 3107525.989204 3107835.379197 3107993.479193 3108667.089178 3109007.949171 3111751.359109 3112252.769098 3116031.919014 3117572.998979 3118217.318965 3118230.728965 3118845.568951 3119209.698943 3119222.378942 3121285.028896 3121459.458892 3121965.238881 3123948.798837 3124871.678816 3125371.288805 3126211.788786 3126821.848772 3126882.148771 3127175.928765 3127358.298760 3127710.758753 3128695.218731 3129086.638722 3129598.018710 3129610.088710 3130960.148680 3131126.978676 3131998.858657 3133360.638626 3134916.498592 3135778.218572 3135785.798572 3135797.108572 3136645.858553 3137759.028528 3138367.858514 3138767.538505 3138950.088501 3139116.588498 3139126.548497 3139696.218485 3140304.428471 3141125.588453 3142637.468419 3144896.468368 3145094.218364 3145344.348358 3146003.278344 3147858.088302 3148093.338297 3150260.508249 3151554.808220 3152802.048192 3153964.478166 3155909.328122 3155924.878122 3157948.288077 3158220.848071 3158427.038066 3158716.768060 3158986.988054 3160520.418019 3160845.658012 3162743.527970 3163476.197953 3163646.187949 3163798.597946 3163895.817944 3165822.747901 3166604.757883 3169999.647807 3170537.707795 3170800.617789 3171111.957783 3171122.527782 3171697.597769 3172273.527757 3173373.197732 3174681.307703 3174754.087701 3175601.407682 3176462.497663 3176539.087661 3176748.147657 3176846.897654 3177541.127639 3177656.967636 3178171.537625 3179190.597602 3180005.287584 3180338.567576 3180472.077573 3180482.547573 3181454.347551 3181981.227540 3182090.427537 3182621.247525 3183845.917498 3183950.477496 3185019.337472 3185444.207462 3185737.307456 3187406.717418 3188410.137396 3188838.697386 3189577.717370 3190279.527354 3190622.097346 3190831.747342 3192614.887302 3192869.887296 3193274.527287 3193882.597274 3195579.487236 3196176.947222 3197152.287200 3197527.567192 3197944.357183 3198068.237180 3198482.477171 3198647.447167 3199581.787146 3199888.877139 3201212.677110 3202326.487085 3202429.597083 3203120.557067 3203529.557058 3204844.817029 3205150.127022 3205801.377007 3205981.057003 3206341.436995 3207210.886976 3207715.176964 3208560.796945 3208816.026940 3208865.946939 3211482.536880 3212691.696853 3212875.436849 3212884.766849 3214744.696807 3215178.676798 3215233.786796 3215738.686785 3216541.606767 3217092.726755 3217282.296751 3217713.866741 3218068.406733 3218723.376718 3221645.566653 3222213.836640 3222984.036623 3223260.206617 3224443.086590 3224743.936584 3225644.206564 3225953.896557 3225990.956556 3226025.786555 3226256.516550 3227062.676532 3227318.786526 3228356.296503 3230287.746460 3230992.996444 3231439.936434 3232064.056420 3232786.966404 3232929.886401 3233970.556378 3234658.026362 3234989.336355 3235038.996354 3235997.946332 3237986.076288 3238453.476277 3239884.446245 3241968.036199 3243007.956176 3245670.496116 3245953.556110 3246058.146107 3246995.676086 3249149.066038 3249196.326037 3249573.046029 3249580.066029 3251021.115996 3251193.785993 3251438.025987 3252227.575969 3252872.405955 3254728.665914 3256239.095880 3256298.125878 3256427.725876 3256675.845870 3257250.435857 3257349.285855 3257979.355841 3258812.275822 3260825.425777 3261650.075759 3263394.835720 3263527.625717 3264151.465703 3265447.605674 3266134.425659 3266409.965652 3266598.055648 3267157.725636 3268323.475610 3268335.895609 3268868.815597 3270698.785557 3270732.705556 3271175.705546 3272019.455527 3272035.315527 3272086.765526 3272226.575522 3272259.895522 3272715.215512 3275568.685448 3275804.785442 3276077.365436 3276351.035430 3276422.395429 3276428.565429 3276446.515428 3276824.555420 3277708.245400 3278416.825384 3279432.945361 3280077.485347 3280677.235334 3281486.795315 3282193.875300 3283540.105270 3284539.125247 3284711.675243 3285038.805236 3285565.355224 3287140.735189 3288196.345165 3289764.185130 3289779.905130 3290625.535111 3291612.355089 3292072.665079 3292146.795077 3292540.035068 3293677.725043 3294641.825021 3295564.845001 3296874.634972 3298040.554945 3298847.504927 3299979.554902 3300590.704888 3301072.414878 3302159.804853 3303041.164834 3303413.534825 3304044.394811 3305341.754782 3305467.504779 3308194.484718 3309131.694698 3309376.134692 3309799.954683 3309919.674680 3310256.514672 3310396.844669 3311133.744653 3312434.334624 3312456.014623 3312532.864622 3312777.104616 3313448.464601 3313666.704596 3314238.264583 3315096.104564 3315399.904557 3316073.654542 3316466.424534 3317627.794508 3317845.894503 3318449.604489 3319160.874473 3321327.914425 3321949.274411 3321959.004411 3322279.744404 3322910.724390 3324245.454360 3324603.314352 3324854.454346 3325050.584342 3325783.974325 3327523.444286 3327855.734279 3328343.034268 3329381.474245 3329568.044241 3330338.904224 3331217.034204 3331478.224198 3332134.454183 3333831.814145 3337574.674062 3337715.174059 3339039.104029 3340346.324000 3340847.013989 3342757.213946 3344909.313898 3345511.493884 3347131.263848 3347140.893848 3347407.613842 3347696.463836 3350482.673773 3351052.793761 3352714.423723 3352727.323723 3353271.963711 3353841.353698 3354447.443685 3355107.343670 3356566.513637 3356869.843631 3357135.743625 3358302.973598 3358767.483588 3358803.923587 3360868.033541 3361340.223531 3361443.763528 3361880.553519 3362020.993515 3362123.093513 3362363.593508 3363589.343480 3363695.233478 3365074.493447 3365800.153431 3366232.733421 3366894.103406 3367424.843395 3367500.713393 3367593.363391 3368016.813381 3368643.243367 3369014.293359 3370807.153319 3370867.723318 3371190.443310 3371935.823294 3373569.103257 3373672.713255 3374645.403233 3375327.883218 3375646.213211 3376042.913202 3376857.503184 3378902.053138 3380103.753111 3380784.823096 3381384.183083 3381729.803075 3383357.513038 3385142.912999 3385353.102994 3386321.592972 3388767.472918 3389213.932908 3390871.452871 3390968.912868 3391553.442855 3391804.352850 3391818.262849 3393114.512820 3394412.082791 3394692.312785 3394939.562780 3395496.522767 3396461.302746 3396512.202744 3397563.062721 3398579.822698 3399241.642683 3400293.732660 3401378.002636 3402347.642614 3403033.152599 3403223.722594 3404455.862567 3406001.102532 3406967.662511 3407744.402493 3408990.492466 3409889.022445 3410182.582439 3411465.962410 3412998.502376 3413296.002369 3414803.782336 3415128.192328 3416284.982302 3416294.732302 3417417.552277 3417743.332270 3419570.032229 3419751.262225 3419810.322224 3420412.602210 3420436.702210 3420872.632200 3421127.532194 3421134.362194 3422233.882170 3422908.352154 3423376.482144 3424353.492122 3427445.022053 3427895.872043 3428652.522026 3429337.262011 3429519.962007 3430792.331978 3432106.011949 3432817.991933 3433910.321909 3433921.751908 3434003.831906 3435200.051880 3435388.251875 3436589.391849 3437994.461817 3438061.921816 3438591.061804 3439429.271785 3439439.711785 3440830.091754 3441246.801745 3441473.341739 3442894.431708 3445736.441644 3446012.691638 3449228.751566 3451976.821505 3452840.871485 3454013.511459 3454915.081439 3454922.971439 3457090.451390 3457375.231384 3457769.771375 3457814.741374 3459818.601329 3461801.731285 3462270.991275 3462305.131274 3462388.011272 3462396.181272 3462841.471262 3462848.471262 3466187.671187 3467932.991148 3468247.541141 3469512.331113 3469823.041106 3470132.721099 3470442.981092 3471406.681070 3471903.671059 3472249.691052 3473128.491032 3473502.641024 3474088.661010 3475180.660986 3476961.510946 3477721.970929 3477956.780924 3478038.540922 3478102.210921 3478185.360919 3478902.620903 3478951.060902 3479275.370895 3480436.070869 3482122.790831 3482175.860830 3482724.970817 3482944.680813 3483555.900799 3484660.790774 3485209.710762 3485983.290745 3486019.160744 3486068.420743 3487937.840701 3488421.520690 3488483.070689 3489870.810658 3490106.080652 3490114.750652 3491145.310629 3491218.220628 3491622.590619 3491668.470618 3492547.180598 3494226.610560 3496234.220515 3497102.040496 3499254.290448 3499339.480446 3499695.070438 3502468.600376 3503736.060348 3505513.400308 3505668.900305 3506349.020289 3507887.970255 3508387.280244 3508768.390235 3508886.520233 3510401.510199 3511569.780173 3511941.820164 3512450.100153 3512559.010151 3513141.600138 3513637.120126 3514682.550103 3514695.620103 3515118.040093 3515790.900078 3518435.770019 3519458.849996 3519768.849989 3520286.729978 3521039.239961 3522788.109922 3523644.359903 3523973.479895 3524553.289882 3525419.239863 3525538.119860 3526033.639849 3526678.039835 3526691.859835 3526923.399830 3527324.499821 3527424.129818 3528313.089798 3528501.769794 3529719.969767 3530158.609757 3530994.999739 3531481.899728 3531610.299725 3531624.529724 3531927.459718 3533186.039690 3534716.209655 3535357.859641 3535374.469641 3537871.129585 3539151.769556 3539705.939544 3541270.939509 3542788.369475 3542917.549472 3544134.099445 3545312.289418 3545608.509412 3547688.449365 3548757.939341 3549676.459321 3552431.979259 3552671.139254 3553012.029246 3556505.669168 3556735.059163 3557142.349154 3557153.779154 3557943.299136 3559071.199111 3559519.429101 3559849.069094 3559995.849090 3560412.569081 3560929.819069 3560945.399069 3561630.299054 3561801.989050 3561993.089046 3562001.939045 3563241.749018 3563612.659009 3563745.539006 3565149.788975 3566275.508950 3566842.558937 3567042.078933 3567310.488927 3569450.098879 3569459.428879 3570275.528861 3570684.738851 3571438.368835 3574141.588774 3575686.348740 3576670.598718 3576839.528714 3577102.098708 3577416.648701 3578644.748673 3579706.268650 3579878.728646 3579941.898644 3580369.338635 3582575.108586 3582613.618585 3584184.328550 3584488.438543 3584646.528539 3586226.448504 3586331.238502 3586483.688498 3587878.338467 3589008.488442 3589047.448441 3592850.738356 3593150.978349 3593585.478340 3593613.648339 3597249.378258 3598094.358239 3598755.638224 3599880.318199 3600306.198189 3600447.998186 3600476.358185 3600481.948185 3600783.258179 3603080.998127 3604391.218098 3604651.668092 3604761.928090 3604787.918089 3605878.958065 3606679.398047 3607202.778035 3607611.758026 3607737.038023 3607797.308022 3608716.878001 3609172.417991 3609326.637988 3609658.427980 3609672.987980 3609761.497978 3610044.277972 3610222.257968 3610344.857965 3610352.867965 3611031.237950 3611528.927938 3611874.187931 3612267.427922 3613111.267903 3613140.487902 3613703.597890 3616264.577833 3616544.807826 3617488.387805 3618174.617790 3618313.697787 3619142.787768 3620130.737746 3620358.337741 3620884.117729 3620938.827728 3622448.467694 3623710.847666 3624489.047649 3624680.127644 3625954.367616 3627651.727578 3627835.997574 3627885.587573 3628219.047565 3628822.177552 3629310.767541 3629698.957532 3630162.777522 3630645.657511 3634497.127425 3634673.077421 3635117.017411 3635613.817400 3635935.977393 3636187.007387 3636215.317387 3636466.167381 3636755.857375 3637738.617353 3638044.137346 3638430.747337 3638552.247334 3639075.767323 3639250.167319 3639903.497304 3640071.757300 3641231.067275 3642437.037248 3642880.487238 3643176.117231 3643342.047227 3644384.537204 3644848.047194 3644898.807193 3645160.677187 3645284.847184 3646183.977164 3646302.727161 3646337.727160 3646548.347156 3647668.297131 3647997.727123 3649783.377083 3650313.107072 3651176.977052 3651731.037040 3653979.256990 3655721.416951 3655904.136947 3657678.836907 3660788.936837 3661008.896832 3661327.936825 3662274.516804 3663171.596784 3664239.146760 3664247.016760 3664342.586758 3664798.646748 3665158.246740 3665351.766735 3666579.316708 3666885.626701 3667074.466697 3669121.516651 3669187.026650 3669683.436639 3670493.116620 3671812.036591 3672498.626576 3673682.476549 3673695.446549 3674656.796527 3675635.056506 3676052.106496 3676393.766489 3676657.676483 3677538.036463 3677560.446463 3678995.036430 3681679.256370 3683064.446339 3683159.786337 3684083.746317 3684362.986310 3687424.836242 3687686.876236 3687928.996231 3687939.226231 3687952.106230 3688756.106212 3689565.906194 3690648.556170 3691326.686155 3691679.596147 3692255.586134 3693323.796110 3694373.416087 3694621.656081 3696237.586045 3696894.236030 3697614.566014 3700693.815945 3701469.735928 3702129.505913 3702213.025911 3703818.585876 3704726.115855 3705867.465830 3707277.875798 3707482.695794 3708528.015770 3711178.195711 3712250.675687 3712641.905678 3713226.975665 3713804.545652 3714042.665647 3714222.675643 3715241.505620 3715863.585606 3715875.355606 3715965.005604 3716756.855586 3718651.505544 3719236.625531 3720037.495513 3720300.655507 3721980.695470 3722642.985455 3723266.795441 3723332.435439 3723933.825426 3724763.945407 3725029.115402 3725035.685401 3726596.735366 3727101.415355 3727811.845339 3727823.735339 3727866.885338 3728093.305333 3728148.785332 3728607.895322 3728618.635321 3729057.765311 3729756.705296 3731503.785257 3731611.165254 3732948.825224 3734103.575199 3734115.345198 3734736.805185 3736403.875147 3736412.645147 3736421.235147 3737449.825124 3738196.815107 3738213.755107 3738933.495091 3740042.665066 3740279.575061 3740399.935058 3741477.855034 3743143.084997 3743163.694996 3744270.334971 3746053.764932 3746250.334927 3746620.804919 3747040.644910 3748137.794885 3748505.274877 3750308.954836 3752115.234796 3753490.874765 3753661.054762 3754005.184754 3755961.154710 3758527.284653 3758742.494648 3759420.114633 3759545.544630 3759953.744621 3760025.744619 3760314.474613 3760679.644605 3761000.634597 3761106.834595 3761440.954588 3762463.074565 3764152.454527 3764743.454514 3765645.764494 3765781.584491 3765796.624490 3766096.894484 3766154.214482 3766960.454464 3767194.354459 3767593.544450 3767733.004447 3768370.454433 3769175.744415 3771302.354367 3771311.874367 3771869.704355 3772599.064338 3772886.744332 3773439.534319 3776139.434259 3777325.584233 3778173.904214 3778181.644213 3778682.204202 3778704.384202 3778949.864196 3778995.064195 3779024.544195 3779172.584191 3780077.344171 3780171.944169 3781597.154137 3784229.974078 3785831.814042 3786169.314035 3787381.844008 3789872.573952 3791134.523924 3791603.403913 3792173.433901 3792868.073885 3793383.663874 3793546.343870 3796761.433798 3797254.353787 3797785.943775 3798701.133755 3799209.163743 3799929.903727 3800172.013722 3800409.273717 3801273.933697 3802684.673666 3803111.983656 3804623.333622 3804642.973622 3804707.943621 3805282.803608 3809561.813512 3809994.033502 3810008.393502 3811098.653478 3811386.653471 3814056.373412 3814406.183404 3814672.013398 3815059.483389 3816092.073366 3816211.603363 3817127.603343 3817340.673338 3817642.443331 3818065.883322 3818459.063313 3821749.763240 3823951.553190 3826191.273140 3827215.553117 3828375.603092 3830419.583046 3830494.013044 3830616.323041 3832066.363009 3832469.723000 3834688.892950 3834764.692949 3838160.712873 3838236.812871 3838728.732860 3839174.412850 3840475.152821 3840900.802812 3841895.112789 3842030.492786 3843582.202752 3843679.012749 3846717.772682 3848524.172641 3848539.952641 3848994.692631 3850287.632602 3852818.102545 3853051.952540 3853655.002526 3853664.542526 3857286.872445 3857587.102439 3858400.402420 3859439.432397 3860964.032363 3863140.912314 3863307.312311 3866875.552231 3868440.422196 3868467.552195 3869188.442179 3871404.942130 3873060.512093 3873350.142086 3876922.242006 3877530.731993 3878514.901971 3878529.381971 3878756.701965 3879658.931945 3879671.461945 3880623.351924 3882070.381891 3885396.011817 3885444.561816 3886684.631788 3886819.831785 3888973.921737 3890392.161705 3890591.761701 3890609.711700 3890639.021700 3890892.221694 3891158.731688 3891208.401687 3891242.841686 3891551.401679 3891558.171679 3892294.821663 3893529.351635 3893625.641633 3894261.161619 3895839.881584 3896074.271578 3896359.901572 3896380.401572 3896770.911563 3896865.181561 3897390.511549 3898884.721516 3900093.751489 3900107.091488 3900478.831480 3903568.021411 3905044.321378 3905609.351365 3905665.221364 3906121.881354 3906857.251337 3907121.491331 3907350.901326 3907918.591314 3908003.561312 3909457.491279 3910416.581258 3910545.951255 3910960.491246 3911273.731239 3911288.591238 3915632.461141 3916058.711132 3916770.271116 3917124.811108 3918306.151081 3918642.481074 3919059.901065 3919494.821055 3920363.571035 3920372.221035 3920561.271031 3920708.231028 3922268.310993 3922572.830986 3922584.160986 3923788.680959 3925608.650918 3926851.900890 3927376.570879 3928009.040865 3928215.280860 3928901.610845 3929498.850831 3931391.590789 3931838.800779 3932269.530769 3933872.250733 3934175.280727 3935064.860707 3935274.010702 3935283.800702 3935433.090699 3935874.200689 3936060.320685 3936122.180683 3936868.620667 3936890.360666 3937522.570652 3938382.780633 3938509.080630 3940810.850578 3941023.360574 3942241.720546 3942656.710537 3942803.210534 3943378.350521 3943530.010518 3944281.100501 3944557.160495 3944567.400494 3945226.170480 3945986.800463 3946195.910458 3947972.260418 3948829.840399 3949772.730378 3950372.460365 3950910.220353 3951551.940338 3951942.300330 3952657.750314 3953990.560284 3954625.160270 3954632.530269 3954643.180269 3956434.720229 3956610.670225 3956769.620222 3958641.810180 3960891.070130 3962991.300083 3964895.660040 3965579.330025 3966885.679996 3967677.259978 3968568.029958 3968590.859957 3968598.319957 3970641.819912 3970658.199911 3972264.299875 3972654.749867 3973264.299853 3973793.719841 3973808.859841 3975644.279800 3976217.089787 3976852.059773 3977967.689748 3978078.099745 3978702.939731 3980493.279691 3982482.479647 3982747.879641 3983784.139618 3984281.159607 3984356.629605 3984685.939598 3984916.099593 3986341.219561 3988858.659504 3988866.719504 3991302.569450 3991672.539442 3991746.009440 3992784.919417 3993900.549392 3994168.489386 3994584.089376 3994689.859374 3995032.689366 3997748.409306 3997878.109303 3998157.359297 4000007.549255 4000264.449250 4000774.939238 4001887.879213 4002588.279198 4003233.519183 4003356.169180 4003496.849177 4003565.479176 4003726.919172 4003768.099171 4006509.889110 4006862.029102 4008671.299062 4010309.559025 4010326.139025 4010810.349014 4011193.579005 4012429.108978 4013870.948945 4014059.248941 4015948.388899 4016171.918894 4016941.338877 4018318.728846 4019995.118809 4020791.468791 4022239.208758 4023123.738739 4023512.818730 4023526.778730 4023912.178721 4024081.668717 4024387.958710 4025081.088695 4025448.638687 4027142.498649 4027300.468645 4028366.838621 4028464.418619 4028600.618616 4028979.448608 4029887.848587 4031660.958548 4033663.408503 4034891.598476 4035669.058458 4035739.468457 4036019.368450 4036613.058437 4037883.618409 4039001.498384 4039704.848368 4039923.108363 4040352.028353 4043180.238290 4043937.098273 4043955.858273 4044396.648263 4045732.048233 4047014.618205 4047978.758183 4048108.438180 4048255.428177 4048724.498166 4049410.068151 4049851.268141 4050375.358129 4050569.578125 4050680.408123 4051673.938100 4052321.928086 4053704.878055 4054130.728046 4054549.578036 4056873.187984 4057231.267976 4058227.647954 4059311.307930 4060465.277904 4060471.367904 4061413.487883 4062396.207861 4063588.317834 4065354.917795 4065860.397783 4066154.197777 4066290.367774 4066642.297766 4066916.547760 4068620.477722 4069187.157709 4070873.327671 4072496.087635 4072965.307625 4073129.707621 4073517.047612 4074625.107587 4075040.277578 4075447.417569 4076280.277550 4077947.987513 4078997.457490 4079981.397468 4080311.957460 4082690.217407 4082767.837405 4083195.067396 4083803.657382 4084049.127377 4084738.697361 4084759.577361 4084782.207360 4084816.227360 4085802.017338 4086104.227331 4086937.827312 4087432.457301 4087455.947301 4088210.047284 4088658.897274 4089509.027255 4090004.847244 4091026.847221 4092801.857181 4093704.197161 4093730.587160 4095823.717114 4097570.707075 4098707.207049 4098814.167047 4099051.667041 4099160.987039 4100975.366998 4101442.146988 4102421.396966 4104287.116924 4104779.546913 4104944.286910 4105354.616901 4108840.776823 4112455.636742 4112547.036740 4112555.756740 4115861.946666 4115951.746664 4116254.546657 4117412.336631 4118003.046618 4119380.286587 4119804.046578 4120247.636568 4120626.006559 4121071.956549 4122500.976517 4123517.146495 4124024.586483 4124488.446473 4125092.246459 4125496.846450 4126759.596422 4127669.076402 4128333.226387 4128995.656372 4129025.596371 4129380.686364 4129462.136362 4129627.056358 4131114.746325 4132039.766304 4132674.336290 4132729.276289 4132815.056287 4133432.346273 4134272.776254 4135240.446233 4136319.916208 4136603.596202 4136767.536198 4137118.186191 4137323.816186 4137622.636179 4137691.466178 4137817.206175 4138587.026158 4139138.576145 4139280.006142 4142605.026068 4143080.636057 4143682.346044 4143874.516040 4143880.736039 4144024.366036 4144502.316026 4144966.246015 4145198.636010 4145766.195997 4146404.285983 4147388.165961 4147975.985948 4147983.605948 4148553.385935 4149731.255909 4150110.505900 4150324.855895 4151157.725877 4154252.025808 4156881.135749 4156954.365747 4157434.895736 4157466.705736 4157675.755731 4158199.455719 4158800.145706 4159250.045696 4159569.875689 4159601.765688 4160388.185670 4160398.755670 4164164.925586 4164948.425569 4165107.875565 4166174.475541 4166580.825532 4166956.075524 4166962.895524 4167476.085512 4168147.385497 4169875.535458 4170297.685449 4170400.075447 4171090.795431 4171163.375430 4172307.705404 4174167.625362 4175225.175339 4176207.255317 4176528.695310 4178844.525258 4179804.355236 4180815.575214 4182710.675172 4182754.405171 4182768.095170 4183416.575156 4183800.305147 4184331.815135 4184976.315121 4185060.225119 4185144.035117 4186633.815084 4186695.165082 4187036.315075 4187257.705070 4188154.265050 4188329.855046 4190274.635002 4191859.134967 4192526.924952 4193382.244933 4193733.504925 4195040.424896 4195778.744879 4196719.994858 4197615.524838 4198446.844820 4199914.924787 4201276.534757 4202197.114736 4202552.124728 4203490.244707 4204467.754685 4204787.364678 4206151.074648 4206294.364644 4206585.594638 4206758.834634 4206988.894629 4208658.534592 4209228.634579 4209237.454579 4209343.524576 4209350.004576 4209587.114571 4211135.304536 4211420.564530 4211558.384527 4211625.554525 4212139.874514 4212729.624501 4212738.264500 4212865.594498 4212949.164496 4213384.544486 4214976.244450 4214995.924450 4215147.514447 4215875.824430 4216717.844411 4218163.514379 4218399.144374 4221434.204306 4221975.674294 4222561.254281 4223635.704257 4224201.914244 4224403.514240 4224769.284231 4225452.604216 4225622.394212 4226421.794195 4226431.914194 4226474.874193 4227515.664170 4229944.304116 4231861.874073 4232094.194068 4232762.334053 4233004.734047 4233863.704028 4234064.304024 4236600.373967 4236870.883961 4237040.873957 4237691.773943 4239674.603898 4239986.483891 4240508.543880 4241043.653868 4242494.963835 4243990.023802 4244769.243784 4245122.303777 4246195.893753 4246234.383752 4246702.313741 4247070.223733 4247823.843716 4248062.933711 4248352.733704 4249183.123686 4250868.713648 4251724.203629 4252177.443619 4252352.853615 4252858.083604 4253778.993583 4254868.983559 4254935.473557 4256751.883517 4257015.163511 4258101.733486 4258109.023486 4258861.343469 4259859.333447 4261634.143407 4261797.003404 4262916.183379 4263192.233373 4264050.333353 4264537.323343 4264694.363339 4264765.383337 4265796.133314 4267368.683279 4267501.913276 4268750.183248 4269068.573241 4269252.923237 4269512.393231 4269751.643226 4269772.443226 4269854.363224 4270996.613198 4271801.913180 4272419.403166 4273658.813139 4274555.443119 4274711.693115 4274850.993112 4275199.033104 4275482.143098 4276545.763074 4277046.583063 4279478.533009 4279642.643005 4279674.623004 4281587.582961 4281608.982961 4281621.772961 4283062.102928 4283487.822919 4284056.582906 4284483.672897 4284725.452891 4285777.572868 4286104.072861 4286743.022846 4287543.612828 4288673.852803 4289901.182776 4289907.632775 4289913.112775 4289921.082775 4289936.842775 4290036.402773 4291766.022734 4291979.582729 4293691.722691 4294063.632683 4294312.762677 4294879.492664 4295761.272645 4295895.502642 4297010.102617 4299758.692555 4300381.532541 4303493.112472 4303788.292465 4303814.252465 4305216.622433 4306526.752404 4306826.842397 4307176.172390 4307203.192389 4307297.032387 4307796.982376 4309362.872341 4310054.972325 4311568.422291 4311768.652287 4311949.422283 4312702.002266 4313524.022248 4313873.052240 4313976.942237 4314127.222234 4315066.132213 4316139.872189 4318403.312139 4318478.232137 4319507.982114 4319873.802106 4320003.222103 4320698.592087 4321644.822066 4321847.392062 4322592.522045 4323063.132034 4325261.981985 4325346.011983 4325483.701980 4326098.881967 4326876.171949 4327610.001933 4329102.781899 4330210.261875 4330452.371869 4331848.021838 4332533.161823 4334446.341780 4334834.161771 4335325.701760 4335835.351749 4336783.111728 4336894.791725 4337454.501713 4337568.541710 4339641.021664 4339769.421661 4341937.891613 4342015.291611 4347684.811484 4349378.091446 4349431.131445 4349770.081437 4350919.781412 4351817.501392 4352546.661375 4353146.451362 4354897.081323 4355119.751318 4356143.621295 4356371.791290 4356387.731290 4357321.671269 4358613.051240 4361116.501184 4361616.611173 4362259.541158 4362653.771149 4363854.971123 4366190.931070 4366541.781063 4366553.781062 4366666.911060 4366681.441059 4366709.161059 4368117.761027 4368368.081022 4369534.270996 4369751.890991 4370011.150985 4371084.210961 4371833.920944 4372394.360932 4373182.960914 4373477.950908 4373718.990902 4374076.880894 4374965.260874 4375077.850872 4375869.400854 4375967.640852 4376442.170841 4376853.790832 4378092.610804 4378845.720788 4380572.470749 4380770.480745 4381234.450734 4382848.470698 4383453.150685 4383472.030684 4383491.020684 4384448.760662 4386201.980623 4386298.390621 4386488.580617 4387158.360602 4387173.790601 4387319.080598 4387608.630592 4387937.920584 4387949.490584 4388363.450575 4388482.550572 4388650.810568 4388879.150563 4390461.380528 4397543.050370 4397699.200366 4397915.620361 4399177.520333 4399257.700331 4399566.980324 4401340.160285 4402305.190263 4403957.620226 4404943.390204 4405431.130193 4405894.710183 4407661.220143 4407997.510136 4408035.150135 4408087.090134 4408744.480119 4410306.670084 4410393.800082 4410478.500081 4411223.940064 4411789.700051 4414043.190001 4415317.789972 4415411.099970 4415431.349970 4415550.499967 4415883.749960 4416472.129947 4416504.449946 4418786.359895 4419700.959874 4419805.609872 4420081.909866 4420303.399861 4421330.699838 4421870.739826 4422116.579820 4422232.899818 4422361.959815 4422425.939813 4423282.759794 4423675.659786 4424185.879774 4424891.399758 4425001.879756 4429110.759664 4429694.619651 4430036.709643 4430296.199638 4430304.469637 4430314.849637 4430366.229636 4432707.849584 4432920.989579 4434388.699546 4435694.169517 4437242.329482 4437572.109475 4438630.599451 4438910.929445 4440314.119414 4440350.169413 4440730.709404 4443257.859348 4443516.489342 4443657.949339 4444332.269324 4444642.819317 4444690.479316 4446051.309285 4449566.969207 4450591.319184 4453425.409121 4454024.389107 4454303.239101 4454640.989093 4455104.309083 4456039.129062 4456045.829062 4456118.899060 4457645.139026 4458148.899015 4459485.138985 4459710.928980 4459723.158980 4460039.498973 4460311.808967 4460667.818959 4462114.588926 4463520.048895 4464510.688873 4465563.218849 4466025.778839 4466196.428835 4466434.738830 4467497.898806 4467756.878800 4468789.578777 4469427.118763 4469436.248763 4470789.708732 4471022.738727 4471653.098713 4473366.288675 4474372.438652 4477460.408583 4478733.418555 4479453.668539 4480041.828526 4480136.868524 4481477.248494 4481792.898487 4482224.028477 4487219.818365 4487301.968363 4488121.308345 4489536.178313 4489873.448306 4490428.158294 4490481.208292 4490502.248292 4490706.828287 4490941.278282 4492173.778254 4493976.108214 4494312.898207 4495174.618187 4495533.638179 4496112.298166 4496812.378151 4497115.908144 4497441.098137 4497578.888134 4498190.158120 4499064.938100 4499985.958080 4501023.008057 4501997.938035 4502924.058014 4505206.877963 4505548.227956 4506102.857943 4506581.637932 4506761.137928 4507338.697916 4507451.467913 4508745.877884 4509592.347865 4511904.417813 4512698.777796 4513063.097788 4514132.997764 4516716.357706 4516744.617705 4516911.197702 4517641.737685 4518872.397658 4521945.597589 4522050.627587 4522369.987580 4523891.487546 4524774.267526 4524897.787523 4526240.107493 4526330.657491 4527733.367460 4528852.327435 4529248.357426 4529327.227424 4530738.927392 4530838.437390 4530982.727387 4531647.067372 4531718.687371 4531864.927367 4532012.547364 4532563.917352 4533179.437338 4534373.377311 4536233.117270 4538935.137209 4539302.037201 4539891.367188 4540495.647174 4541407.907154 4541519.037152 4541558.017151 4542674.337126 4543355.697110 4544230.397091 4544560.037084 4544652.797081 4544844.217077 4545689.167058 4545972.717052 4548043.837006 4548971.806985 4548990.806985 4550337.556954 4550366.316954 4550498.456951 4552431.586908 4552843.006898 4552964.366896 4553513.536883 4554228.526867 4554319.986865 4555993.226828 4556192.076824 4556304.626821 4559294.766754 4559303.826754 4559560.326748 4560758.446721 4560896.196718 4562395.586685 4563302.636665 4563698.886656 4564195.846645 4564207.736644 4564472.896638 4565542.956615 4566317.516597 4567510.076571 4568454.786549 4568957.666538 4569799.256519 4571828.196474 4572158.786467 4573662.936433 4574373.966417 4574804.116408 4575285.356397 4575567.296390 4576438.546371 4576501.966370 4577161.206355 4578669.496321 4579065.596312 4579195.696309 4580076.576290 4581217.246264 4581286.366263 4583052.476223 4583703.956209 4587190.036131 4588145.996109 4588162.936109 4588170.896109 4588284.466106 4588375.306104 4588383.066104 4589042.416089 4589565.276078 4591670.836031 4592156.366020 4592503.646012 4592523.586011 4594188.555974 4594480.065968 4595846.295937 4596925.615913 4597125.775909 4597411.755902 4602665.935785 4603005.005777 4603018.375777 4603328.005770 4604310.025748 4604525.745743 4604655.045740 4604697.685739 4605305.865726 4605437.535723 4605567.405720 4605670.575718 4606500.685699 4606934.135689 4607185.665684 4608237.525660 4609127.565640 4610726.075605 4611317.765591 4613090.065552 4614673.725516 4615316.415502 4615569.045496 4616016.805486 4616915.735466 4616967.505465 4617283.595458 4618670.795427 4619095.935418 4619448.365410 4619459.995409 4620148.565394 4620380.255389 4621108.315373 4621148.465372 4621156.095372 4621997.785353 4622225.905348 4623160.495327 4623611.565317 4623789.405313 4624157.345304 4624171.595304 4624197.605304 4625652.025271 4625736.745269 4625882.665266 4626773.415246 4629225.725191 4629436.845186 4630173.455170 4630249.825168 4630390.365165 4631337.055144 4632034.045128 4632442.965119 4633235.515102 4634140.755081 4634428.515075 4635231.045057 4636240.855034 4637720.015001 4638442.354985 4640320.494943 4641011.454928 4641022.414927 4641135.094925 4641231.104923 4641772.684911 4642269.254900 4642725.484889 4642736.954889 4642830.604887 4643048.344882 4643057.184882 4644067.024859 4645315.174832 4646030.424816 4646829.204798 4647891.684774 4649020.584749 4649330.654742 4650288.684720 4651798.834687 4651835.464686 4652795.484664 4653170.544656 4655707.484599 4655824.224597 4656078.084591 4656716.214577 4658551.524536 4658562.284535 4658745.204531 4660349.994495 4661369.874473 4661712.724465 4661996.624459 4662311.574452 4663961.164415 4663996.224414 4665506.464380 4665656.794377 4666585.424356 4668664.344310 4668821.414306 4669570.394289 4670059.144278 4670067.524278 4670169.984276 4673083.094211 4673308.064206 4675072.824166 4675115.444165 4675128.664165 4675282.454162 4676312.664139 4677847.424104 4678657.284086 4679615.914065 4680075.924055 4680657.514042 4681149.074031 4681517.104022 4682262.834006 4685729.083928 4686353.663914 4686373.753914 4686539.563910 4686791.013904 4688356.923869 4689902.653835 4691047.633809 4691514.433799 4692503.343777 4692769.353771 4693222.433761 4694122.993741 4695665.493706 4696386.533690 4696452.033689 4696472.483688 4696805.833681 4699508.083620 4700003.463609 4700632.223595 4700736.543593 4701194.103583 4701690.663571 4702358.743556 4702364.383556 4703382.073534 4703496.483531 4704565.233507 4705557.473485 4705708.673482 4706150.473472 4706341.933467 4709085.183406 4709584.383395 4710187.033382 4710682.773370 4710854.413367 4711887.103344 4712233.743336 4712797.693323 4712829.203322 4713399.393310 4713751.053302 4715963.523252 4717193.753225 4718205.523202 4718973.113185 4719115.523182 4721002.323140 4721644.743125 4722055.363116 4722374.693109 4722612.113104 4722890.383098 4723280.753089 4723537.103083 4724045.933072 4724057.513071 4724428.073063 4724440.543063 4725825.673032 4726140.303025 4726759.503011 4726799.853010 4728227.992978 4729531.922949 4730018.402938 4730325.712931 4730526.952927 4731158.602913 4731999.092894 4732795.662876 4733856.132852 4734472.702839 4735119.892824 4735251.342821 4735517.792815 4735587.952814 4735795.652809 4737218.662777 4739948.322716 4740804.962697 4741361.152685 4741376.212684 4741565.102680 4742326.522663 4745510.612592 4745721.672587 4747522.042547 4747781.172541 4748781.462519 4750382.942483 4750478.572481 4752220.222442 4753293.482418 4753980.572403 4754234.142397 4755697.382364 4755880.812360 4755900.252360 4756372.982349 4756737.082341 4757127.112332 4758805.652295 4758988.672291 4759687.102275 4760065.232267 4760904.172248 4762078.622222 4762156.222220 4762419.502214 4762868.222204 4762879.702204 4763463.072191 4763872.142182 4764928.322158 4764986.942157 4765483.922146 4765497.372145 4767039.902111 4767050.732111 4767879.262092 4770926.172024 4771674.212007 4772363.711992 4773020.821977 4774571.261942 4774703.851939 4775108.361930 4775271.331927 4777364.871880 4777478.561877 4777897.041868 4777981.241866 4778222.531861 4778399.291857 4780058.471820 4780648.461807 4780660.211806 4780932.301800 4781214.761794 4782316.771769 4784383.151723 4784873.521712 4785264.811703 4786844.831668 4786852.491668 4787230.051659 4787563.431652 4787820.891646 4789366.501612 4794054.501507 4794316.531501 4795058.591484 4796051.831462 4797630.701427 4797967.921419 4799262.801391 4801085.301350 4801120.091349 4801340.921344 4801459.781341 4801762.301335 4802739.481313 4802785.881312 4803280.061301 4803331.951300 4803419.231298 4803881.521287 4804489.651274 4804957.691263 4806652.261225 4806669.741225 4806680.461225 4806726.551224 4808609.381182 4808620.851181 4809109.061170 4811050.651127 4812427.341096 4813290.851077 4814447.131051 4814997.581039 4815006.011039 4815565.191026 4816266.431010 4817564.220981 4818203.350967 4818372.300963 4818806.740954 4819964.250928 4820464.710917 4823084.420858 4824331.900830 4825136.560812 4825869.780796 4826502.830782 4826716.380777 4826942.970772 4827219.930766 4827239.890765 4827529.290759 4827733.020754 4828301.430741 4830235.130698 4830404.460694 4830538.060691 4831427.690672 4832985.550637 4833184.520632 4834291.470608 4834733.190598 4835329.790584 4836295.960563 4836438.790560 4836809.250551 4837199.990543 4837439.470537 4838906.100504 4840174.090476 4840190.870476 4840243.530475 4840939.700459 4841068.450456 4843652.200398 4845131.340365 4846832.630327 4848418.330292 4849803.230261 4849923.240258 4850022.990256 4850578.790244 4853587.000176 4855561.790132 4855781.360127 4856889.720102 4857982.430078 4858474.290067 4858565.710065 4859024.480055 4860653.390018 4861086.520009 4861118.630008 4863111.309963 4863866.609947 4864046.089942 4864108.379941 4864774.509926 4864932.639923 4865276.989915 4866040.539898 4866349.139891 4867141.819873 4867354.299869 4868476.259843 4868817.069836 4871676.039772 4872212.009760 4873448.469732 4874316.969713 4875485.899687 4876568.539663 4876727.569659 4877952.949632 4879363.809600 4879660.189593 4879979.619586 4880427.359576 4881032.869563 4881900.129543 4883921.449498 4885041.389473 4885073.249472 4887629.619415 4887959.559408 4888781.619390 4888788.919389 4889504.339373 4890329.179355 4890393.169354 4891437.549330 4892805.949300 4893055.129294 4894336.099265 4894384.159264 4894422.249264 4895148.969247 4895541.529239 4896095.299226 4896550.759216 4896944.909207 4897024.629205 4897029.899205 4897717.299190 4898195.129179 4898723.469167 4898897.129164 4899459.369151 4899634.459147 4900636.789125 4900826.129120 4901648.039102 4904045.689048 4904514.149038 4904882.009030 4906060.599003 4906112.869002 4906627.848991 4907365.908974 4907720.338966 4908447.828950 4908560.438948 4909015.978937 4909623.878924 4910761.308898 4911087.808891 4911967.598871 4912539.318859 4912547.108858 4914319.448819 4914558.298813 4916466.758771 4916765.488764 4918042.448736 4918338.918729 4918526.318725 4918812.838718 4919804.598696 4920014.938691 4922198.248643 4923235.588620 4925131.788577 4925179.108576 4925956.258559 4926246.638552 4926789.928540 4926850.378539 4927407.088526 4929114.328488 4929173.668487 4929954.198469 4930285.108462 4930836.828450 4931233.738441 4932089.208422 4932113.678421 4933428.878392 4933926.328381 4934614.298365 4936096.918332 4937016.378311 4937029.208311 4937878.498292 4938095.398287 4939743.748251 4940761.578228 4941744.548206 4942272.938194 4942281.978194 4942288.788194 4942831.608181 4943137.308175 4943450.138168 4943480.658167 4944708.158140 4944727.958139 4945710.428117 4945897.998113 4945921.098112 4946361.128103 4946795.258093 4947435.218079 4948183.688062 4948750.338049 4948877.788046 4948883.508046 4949604.718030 4950142.698018 4951690.147983 4951706.797983 4952434.517967 4953863.287935 4954234.367927 4954618.917918 4954647.937917 4954991.737910 4955007.037909 4955324.437902 4955622.857896 4957755.517848 4957874.027845 4959809.417802 4959922.227799 4960367.207790 4965736.827670 4968144.707616 4968162.577615 4968777.327602 4968800.977601 4969096.877594 4969587.637583 4969746.077580 4970733.347558 4971151.847548 4971614.897538 4971694.077536 4973215.307502 4975750.307446 4976147.707437 4976300.587433 4977182.207414 4978513.227384 4979017.237373 4979922.807352 4980719.867335 4982308.207299 4982745.517289 4984617.877248 4985037.467238 4985334.307231 4988035.357171 4988937.597151 4989584.097136 4989843.887131 4989925.107129 4989950.557128 4990754.187110 4990928.007106 4991532.447093 4991680.217090 4991689.507089 4991978.297083 4991996.427083 4993657.267045 4993934.317039 4993993.317038 4994769.357021 4996483.106982 4997941.846950 4998239.786943 4998571.236936 4999893.876906 4999979.996904 5000151.476900 5000521.906892 5001147.996878 5001297.486875 5002317.536852 5002702.616843 5004278.706808 5004307.966807 5004386.146806 5005591.956779 5006594.566756 5007499.016736 5008073.156723 5008278.676719 5010052.526679 5010363.236672 5010449.976670 5010527.506668 5010673.516665 5011491.126647 5012159.696632 5012304.356629 5013462.976603 5013469.506603 5014693.666575 5015659.646554 5015679.516553 5016625.676532 5017068.326522 5017174.016520 5017285.446517 5017517.466512 5018090.896499 5020495.016446 5021173.706430 5022226.876407 5022429.266402 5023351.486382 5023359.856382 5024505.386356 5024555.926355 5026523.126311 5026631.626308 5027396.006291 5027412.346291 5028443.776268 5028485.686267 5028546.776266 5028626.186264 5028632.446264 5028959.726256 5028981.696256 5029652.406241 5031376.536202 5032081.926187 5033299.166159 5033896.396146 5034005.646144 5034487.576133 5035339.516114 5038630.766040 5038968.686033 5040105.886007 5040233.776004 5041131.735984 5042213.675960 5044889.505900 5046974.215854 5046987.715853 5047598.875840 5048710.385815 5049210.285804 5049229.535803 5050339.685779 5051356.495756 5051926.365743 5052392.785733 5052697.565726 5052776.105724 5055965.195653 5057436.015620 5057445.295620 5057543.925617 5057556.005617 5057895.995610 5058593.955594 5058776.745590 5060075.865561 5062947.675497 5063861.495476 5065011.315451 5065433.785441 5065961.485429 5066523.945417 5066535.495417 5066596.195415 5067852.045387 5068251.955378 5068258.075378 5068275.405378 5068440.215374 5070301.715332 5072315.095287 5072381.575286 5074745.615233 5074952.025228 5074996.975227 5075167.275224 5075956.465206 5075970.205206 5076092.175203 5076316.725198 5077005.835182 5077016.285182 5077508.725171 5077553.125170 5078131.655157 5078412.505151 5079861.365119 5079881.515118 5080216.035111 5081963.125072 5082326.645064 5082563.695058 5082633.445057 5084248.475021 5084376.735018 5084859.065007 5084880.485006 5085992.724982 5086430.514972 5088250.474931 5089228.744909 5089450.624904 5089763.904897 5089847.214895 5090352.514884 5090395.724883 5091237.304864 5092886.224828 5093776.554808 5094702.964787 5095418.214771 5095443.974770 5095876.044761 5095893.674760 5096624.504744 5097022.394735 5097036.174735 5097560.794723 5099909.044671 5100669.494654 5100687.624653 5101367.004638 5101776.444629 5103355.664594 5103364.584593 5103644.864587 5105549.034544 5105999.724534 5106411.994525 5106850.134515 5107273.254506 5107313.374505 5107524.154500 5107896.664492 5108142.074487 5108892.154470 5109419.424458 5109679.134452 5110752.664428 5112312.494393 5115340.004326 5115433.954324 5115889.454313 5116279.814305 5116448.494301 5116471.694300 5117659.574274 5118057.934265 5118994.734244 5119624.234230 5119720.654228 5119832.194225 5120030.134221 5120516.894210 5121052.554198 5123623.464140 5124670.304117 5124961.104111 5124984.954110 5125130.084107 5125689.764094 5125946.934089 5126480.294077 5126553.414075 5127161.684061 5127928.334044 5128489.344032 5129309.524013 5129655.824006 5129787.734003 5130185.803994 5130562.493985 5130750.713981 5131347.873968 5131594.083962 5132353.623945 5134894.033889 5136168.783860 5136667.483849 5136715.203848 5137344.183834 5139118.283794 5139208.483792 5143548.473695 5144114.893682 5145948.733641 5145975.683641 5146547.303628 5146713.193624 5147722.303602 5148601.563582 5149144.883570 5149194.283569 5149487.253562 5150168.593547 5150631.233537 5151279.483522 5153435.853474 5154102.453459 5154785.073444 5154914.053441 5155337.613432 5155649.233425 5156322.283410 5157020.773394 5158821.473354 5159049.323349 5159161.493346 5160876.103308 5161195.783301 5161652.713290 5164418.753229 5165679.913200 5165804.353198 5165844.073197 5165908.583195 5166900.923173 5168512.363137 5168973.353127 5169271.753120 5169816.983108 5170322.013097 5170495.303093 5174451.033004 5174487.913004 5176706.352954 5178727.972909 5182278.362829 5182975.482814 5184180.412787 5184705.512775 5185158.642765 5186498.692735 5189592.492666 5189978.092657 5190718.982641 5191201.912630 5191286.592628 5191771.472617 5191785.072617 5192215.472607 5192462.972602 5192478.032601 5192564.872600 5194758.682550 5195222.682540 5195229.542540 5195235.982540 5195259.872539 5195903.352525 5199080.232454 5199107.462453 5199603.822442 5200321.862426 5200571.962421 5201300.932404 5202249.032383 5203006.322366 5203358.042358 5203827.592348 5204223.002339 5204429.752334 5204717.812328 5204829.032325 5205454.872311 5205468.262311 5206404.082290 5207716.172261 5208694.462239 5208763.772237 5210583.252197 5210758.302193 5210954.812188 5211313.492180 5212086.512163 5212100.112163 5212416.082156 5212967.112143 5214418.252111 5215002.582098 5215131.532095 5218610.492017 5219557.591996 5219845.281990 5221408.281955 5222097.211939 5223648.621905 5223804.791901 5224258.841891 5224512.651885 5225121.561872 5225166.001871 5225269.531869 5225547.191862 5226048.941851 5227335.421822 5228392.681799 5229196.621781 5229778.111768 5230088.341761 5231173.921737 5231325.021733 5232557.851706 5232907.471698 5234263.761667 5234696.721658 5234866.021654 5236038.311628 5236750.951612 5237496.841595 5238027.751583 5238570.971571 5238649.071569 5239490.831551 5240786.731522 5240978.751517 5243495.491461 5243644.041458 5245044.881427 5246345.731397 5247953.151362 5248631.061346 5248975.911339 5249438.971328 5250363.321308 5251389.981285 5252330.901264 5252607.561257 5252781.071254 5252823.821253 5255160.211200 5256008.591181 5256099.421179 5257652.361145 5257708.881143 5257875.231140 5258086.571135 5258879.081117 5263455.321015 5266309.490951 5266404
[truncated: 3,147,720 more chars]
