# Supplementary material for: Reconstructing neuronal circuitry from parallel spike trains
Source: Nat Commun. 2019 Oct 2;10:4468. doi: 10.1038/s41467-019-12225-2 (PMC6775109; doi:10.1038/s41467-019-12225-2)
Supplement: Supplementary file 4 — Source Data [file 41467_2019_12225_MOESM4_ESM.zip › js/samp/3.txt]

205.559986 322.459986 327.789986 788.629986 1018.679986 1568.769986 1574.369986 1585.909986 1787.329986 2424.729986 2480.899986 2863.759986 2871.359986 3514.569986 5520.949986 6010.999986 7814.049986 7881.069986 7923.699986 8658.089986 8665.059986 8725.949986 8834.949986 9313.609986 9919.529986 13375.019987 13380.809987 14165.199987 14172.159987 14302.739987 15038.269987 15139.539987 15206.659987 15511.309987 15894.589987 16107.849987 16117.019987 16124.839987 16133.169987 16330.569987 16358.359987 17163.079986 17422.709986 17718.229986 17723.439986 18391.389986 18642.259986 19034.099986 19049.889986 19928.999986 19935.779986 19944.399986 20365.929986 20376.399986 20389.039986 20403.289986 23117.659986 23476.769985 23498.729985 24108.279985 24996.849985 25586.169985 26611.279985 26924.849985 26985.079985 27297.229985 29014.069985 29136.329985 29333.599985 29505.439985 31365.429984 31545.099984 31637.979984 32258.619984 32454.119984 33794.149984 34262.339984 34739.709984 35255.889985 37304.219985 37319.399985 37480.939985 37485.609985 38525.159985 38754.629985 39580.779985 39632.729985 39675.779985 40402.909986 40960.789986 41470.699986 41488.579986 42192.459986 43673.729986 43767.589986 44656.539986 44764.589986 45831.439987 45997.809987 46341.749987 46350.629987 46364.569987 46380.039987 48516.509987 49541.709987 49714.739987 49777.759987 50303.999988 50667.919988 50776.169988 51012.749988 51020.379988 51030.729988 51282.519988 51410.169988 51730.429988 52694.699988 52788.469988 54082.289988 54352.769988 55023.949989 55284.259989 55294.459989 55672.929989 55947.419989 56383.759989 56795.369989 57937.719989 58846.669989 58878.409989 60783.449990 61850.979990 61886.829990 61997.319990 62674.009990 63380.859990 63509.929990 63608.479990 64313.179990 64477.339990 64688.789991 65387.249991 65392.759991 65629.519991 66304.509990 67041.539990 67063.689990 68702.879989 69309.039989 69520.729989 69973.179988 70193.979988 70621.799988 70750.739988 71086.039988 71545.339988 71833.669987 72402.189987 72611.169987 72624.089987 72703.129987 73393.909987 74441.309986 74637.759986 75605.559985 76900.689985 76946.729985 77318.379985 77661.349984 77668.499984 78410.589984 79354.999983 79404.069983 79530.609983 80228.649983 80238.999983 80293.459983 80988.799983 81569.669982 81946.269982 82231.399982 82278.099982 83258.079981 83403.799981 83848.189981 83853.709981 83870.339981 84437.889981 84445.689981 84633.789981 85626.199980 86024.959980 86277.969980 86379.949980 86536.019980 86751.939980 86914.809979 87207.179979 87695.169979 87804.599979 87934.039979 88559.529979 88692.309979 89176.169978 89753.399978 90243.239978 91182.029977 91189.679977 91364.029977 91640.439977 92882.059976 94079.399976 94565.809975 95233.759975 95448.849975 95974.039975 96960.229974 97227.009974 97680.929974 98304.899974 98640.049973 98650.499973 98825.669973 99176.239973 99861.429973 100377.699972 100777.719972 100834.249972 100841.519972 101752.539972 101998.669972 102050.079972 103550.529971 103604.029971 103954.709971 104227.909970 104475.169970 105600.189970 105981.159969 106544.809969 106656.479969 107048.389969 107265.109969 107694.859969 108781.809968 108941.289968 108957.809968 109335.859968 109624.189968 109630.739968 109645.239968 109956.879967 110325.359967 110335.339967 110736.529967 110821.949967 111072.519967 111084.759967 112031.159966 112531.319966 112584.399966 113120.369966 113804.459965 114439.379965 114931.099965 115549.219964 116151.529964 116199.409964 116423.049964 116429.479964 117284.649964 117943.369963 118505.309963 120321.579962 121242.769961 121545.039961 122008.019961 122169.389961 122355.769961 123089.339961 123813.879960 123920.249960 123965.729960 123994.419960 125565.129959 125898.859959 126036.859959 126315.499959 126804.399959 126972.599958 127943.039958 128239.009958 128580.439958 128605.889958 129117.379957 130170.409957 130282.589957 130319.949957 130337.349957 130481.229957 130495.419957 130753.579957 130761.139957 130897.999956 130907.569956 131423.179957 131720.489957 132084.149957 132374.919958 132993.179958 133067.159958 133600.409959 134781.279960 134841.579960 134876.819960 134954.529960 135232.039960 135454.579960 136389.059961 136566.599961 136735.659962 136941.319962 136975.679962 137418.999962 137873.989963 137981.689963 138519.269963 138691.999963 139612.179964 139815.529964 139832.649965 140193.219965 140476.859965 140664.989965 142501.289967 143079.909968 143268.239968 143593.049968 143600.239968 143796.939968 145002.839969 145425.969970 145795.579970 145806.699970 146097.319970 146378.379971 146904.789971 147185.649971 147629.299972 147639.349972 148551.039973 148936.619973 149440.189973 149615.189974 149620.769974 149681.739974 149714.079974 149809.189974 149928.539974 150334.599974 150812.989975 150965.439975 151653.239976 151856.639976 152740.939977 153446.219977 154223.119978 154669.179978 154745.649978 154752.129978 155662.859979 155685.979979 155694.259979 156457.109980 156622.299980 156768.109980 156843.199980 156851.409980 157160.209981 157504.069981 157514.769981 158199.049982 158278.379982 158708.539982 160767.909984 160826.839984 161665.229985 162103.399985 162857.179986 162881.709986 163918.079987 164183.079987 164274.539987 164519.699987 164675.799988 165345.069988 165766.189989 165991.259989 165997.649989 166081.269989 166276.199989 166637.129989 168278.129991 168411.689991 168739.469991 169103.849992 169509.699992 170486.909993 170532.169993 170750.419993 170793.769993 170819.769993 171784.869994 171967.209994 172282.659995 172737.029995 173194.419996 173385.959996 173469.579996 173480.779996 173822.829996 173923.379996 174489.849997 174536.949997 174731.969997 175218.679997 175395.229998 176033.299998 176461.199999 176609.729999 177270.569999 177278.319999 177285.709999 177523.890000 177742.150000 178028.220000 178035.730000 179014.980001 179079.760001 179630.050002 180643.960003 180813.730003 181449.970003 181765.870004 181785.720004 182198.780004 182684.230004 182829.690005 182958.080005 183155.120005 183165.680005 184159.210006 184315.290006 184719.320006 184908.650006 185109.340007 185116.290007 185125.000007 185430.030007 187028.020008 187080.410009 187182.960009 187195.880009 187408.290009 187443.810009 188063.120009 188492.920010 189255.660011 189910.460011 190593.100012 190611.310012 190650.570012 191354.050012 191453.580013 192548.350014 192567.480014 192754.540014 192825.220014 194614.130016 194980.200016 195144.710016 195886.470017 195961.900017 197092.840018 197589.880018 197911.360019 198846.270019 198890.330020 199003.570020 200424.880021 200936.410021 201613.450022 201680.180022 202042.990022 202354.760023 202363.940023 202526.590023 202537.760023 202952.990023 203141.050023 203784.430024 205900.520026 207177.090027 207548.900028 208322.030028 208902.500029 208910.580029 209034.720029 209531.850029 209730.860030 209772.850030 210313.610030 210320.640030 211373.250031 211411.040031 211839.690032 212333.980032 212471.430032 214425.230034 214534.940034 215008.170035 215620.570035 215691.210035 216049.720035 216909.560036 216918.340036 218175.750037 218435.780038 218440.820038 218449.950038 218454.450038 219434.180039 219669.590039 222760.820042 223089.710042 223854.440043 224521.310043 224689.700044 224734.310044 225333.630044 225458.070044 225964.890045 226241.250045 226246.790045 226497.930045 226767.210045 226994.970046 227198.390046 227977.660047 228170.720047 228490.070047 228601.510047 228810.440047 229524.440048 229590.840048 230729.780049 230740.200049 231725.930050 232225.490051 232844.670051 235440.220054 235747.270054 236994.790055 237404.690055 238158.940056 239313.670057 239505.230057 240879.570059 241116.200059 241394.540059 241528.360059 241739.360059 241745.350059 241902.330060 242424.890060 243149.910061 243277.320061 243555.250061 243994.910062 244457.900062 244735.310062 244894.030062 245045.780062 245433.770063 245569.950063 245951.710063 246336.460064 246734.430064 246974.250064 247325.290065 248654.760066 248662.570066 249181.590066 249974.280067 250305.090067 250683.550068 250892.210068 251346.780068 252148.370069 252438.380069 252608.380070 252616.620070 252758.740070 253063.690070 253096.480070 253615.910070 254920.520072 254942.230072 255231.230072 255636.650072 255712.600072 255719.120072 256366.300073 256564.900073 256572.750073 256774.360073 257417.010074 257735.330074 258281.620075 258873.160075 259146.920076 259240.620076 259287.900076 259318.920076 259409.840076 259620.250076 259794.100076 260413.980077 260499.350077 261186.760078 261622.770078 261630.660078 262022.780078 262837.560079 263495.520080 264069.130080 264807.530081 265567.490082 265576.510082 265933.940082 267998.220084 268298.990084 268695.920085 269125.670085 269298.920085 269375.660085 270052.320086 270230.790086 270270.460086 270440.000086 270515.980086 271327.680087 272363.820088 272435.740088 272491.090088 273180.780089 273357.970089 273707.100089 274203.070090 274552.830090 274926.900090 275169.450091 276233.550092 276348.220092 276822.410092 276923.630092 278441.350094 279719.890095 280094.640095 280400.740095 280695.800096 280701.610096 280713.670096 280732.250096 281283.720096 282798.310098 282993.200098 284233.770099 284362.820099 284699.870099 284954.380100 285339.720100 285345.990100 285358.220100 285520.500100 285718.470100 285724.770100 288937.320103 289275.580104 289286.280104 289700.560104 290010.320104 290136.900104 290390.960105 290396.750105 290944.240105 291098.960105 292760.590107 293230.310107 293384.920108 293549.910108 294024.360108 294064.290108 294304.920108 294343.130108 294846.440109 295638.780110 296386.840110 296436.520110 297378.160111 297573.450111 297670.530111 297678.860112 297812.560112 298346.470112 298982.640113 299772.550113 300161.740114 300876.070114 301582.950115 301716.090115 301946.590115 303037.870116 303043.640117 303206.970117 304759.160118 304885.230118 305032.720118 306144.170119 306240.470119 306304.060120 309406.250122 309473.290122 309561.880123 309601.510123 310359.920123 310881.440124 310969.540124 311187.800124 311751.890125 311887.890125 312271.100125 312623.480125 313341.260126 314477.810127 314703.810127 314741.140127 315002.040128 315900.510128 315910.000128 315917.570128 316246.780129 317199.020130 317233.630130 318395.830131 318692.580131 319002.850131 319453.970132 319497.970132 319584.220132 319856.920132 319888.440132 320157.120132 321581.790134 322725.750135 323018.280135 323977.640136 325093.910137 326630.010138 326638.700138 326643.170138 326866.550139 327818.990140 328131.840140 328784.120140 328970.330141 329329.340141 329411.600141 330628.090142 332103.860144 332602.340144 332971.460144 333131.660145 333625.420145 333634.430145 333665.890145 334000.360145 334889.810146 334925.490146 335147.710146 335294.670147 335966.470147 336779.140148 336948.040148 337210.520148 337598.230149 338479.050150 338843.230150 338876.260150 338904.220150 338909.810150 338976.840150 338984.650150 339001.550150 339023.310150 339306.230150 339480.300150 340949.990152 340958.480152 340977.150152 341074.570152 341502.640152 341657.490152 341764.920153 342363.680153 342852.530154 343051.840154 343323.510154 343583.130154 343593.240154 343930.270155 344210.200155 344445.930155 344930.150156 345072.520156 345783.280156 346095.770157 346622.740157 346691.610157 347754.480158 347957.290158 348432.670159 349527.850160 350147.710160 350158.580160 350236.550160 350878.610161 350887.970161 351532.150162 351553.450162 353615.520164 353628.130164 354441.830164 354984.030165 355019.600165 355284.180165 356298.690166 356611.510166 357187.620167 357632.710167 357985.860168 358144.760168 358406.230168 358906.820169 359667.420169 359676.870169 359830.800169 360610.710170 360638.850170 360971.730170 361582.420171 362135.290172 362238.890172 362479.470172 362526.990172 362540.840172 362992.260172 363317.560173 363524.360173 363532.240173 363954.770173 365552.370175 365569.060175 366126.530175 366412.060176 367665.820177 367675.790177 368671.200178 369755.680179 369983.390179 369990.650179 370700.840180 370794.320180 370866.960180 373191.060182 373874.170182 374101.350183 375488.170184 375597.670184 376137.430185 376551.690185 376804.610185 377079.540185 377086.230185 380782.780189 381067.930189 381083.800189 381561.310190 381619.440190 383298.630191 383314.920191 383320.220191 383844.140192 384602.240192 384690.800193 386126.590194 386554.890194 386566.800194 387438.410195 387834.510195 387907.070196 388867.070196 388882.110196 388889.960196 389034.010197 389433.120197 389441.230197 390157.870198 390300.220198 390523.160198 390616.000198 391240.520199 392730.370200 394964.870202 395231.000202 396034.440203 396151.440203 396840.550204 397622.600205 397937.030205 398014.580205 398022.700205 398289.600205 399276.970206 399457.260206 400111.530207 400124.270207 400130.530207 400540.360207 400548.630207 400966.910208 401848.040209 401916.670209 402040.810209 402230.660209 402768.610209 403501.560210 404160.060211 404168.960211 404544.540211 407063.670213 407182.780213 407336.170214 408727.400215 409898.230216 410015.340216 411376.680217 411513.980218 411931.340218 412484.880218 414088.460220 414247.550220 414828.130221 415912.700222 415979.450222 416281.730222 417050.450223 417839.120223 418873.060224 419097.350225 419450.140225 420718.250226 420892.720226 421734.420227 422150.850227 422449.660228 423346.150229 423558.090229 423595.220229 423600.410229 424957.680230 427223.110232 427511.090232 427518.470232 427552.520232 427573.370232 428138.550233 428529.730233 428956.080234 429181.630234 431167.600236 431526.270236 431612.000236 431762.070236 432290.970237 432363.680237 434075.990239 435348.340240 436156.780240 436365.900241 436385.570241 437167.690241 437287.330242 437947.280242 438802.010243 438867.490243 439559.980244 440198.990244 440206.040244 440689.420245 441383.990245 441490.530245 442457.350246 442840.660247 443125.840247 443921.320248 444008.110248 444364.520248 444508.250248 446041.660250 446149.750250 448056.820252 448067.830252 448738.920252 449369.330253 449414.590253 449557.680253 449569.330253 449861.290253 450093.360253 450227.710254 450433.850254 451022.820254 451372.620255 451584.170255 451747.110255 452189.940255 452502.730256 453061.040256 453627.730257 453834.830257 454798.350258 454898.570258 455072.800258 455252.340258 455345.510258 455523.550259 455531.060259 455541.130259 455570.950259 455703.430259 456715.530260 457150.280260 457584.220260 458134.520261 458157.840261 458603.450261 458843.210262 459733.810262 460313.060263 460320.870263 461458.590264 462305.860265 463231.080266 463506.490266 463607.090266 463768.890266 464072.440266 464132.520267 464169.560267 464742.510267 465147.610267 466067.480268 466578.800269 466954.970269 466992.000269 467407.540270 467424.740270 467702.790270 468014.300270 468519.200271 468949.220271 469406.620271 469934.940272 469959.100272 469992.760272 470003.410272 470427.320272 470674.720273 470725.950273 471401.010273 471489.060273 471959.610274 472336.260274 472589.920274 472819.180275 472835.240275 473340.510275 473457.000275 474366.050276 475032.890277 476328.730278 476780.310278 477511.700279 477974.170279 478207.390280 478962.400280 478984.740280 479091.090280 479342.770281 479643.500281 479651.630281 479714.290281 479861.810281 479883.630281 479890.090281 479903.740281 480611.170282 480629.570282 481011.690282 483161.310284 483175.570284 484428.250285 486037.730287 486329.110287 487227.830288 488520.650289 488566.080289 488690.160289 488988.760290 488995.580290 489064.610290 489120.990290 489696.070290 490403.130291 490417.490291 490435.980291 490620.930291 491014.600292 491023.260292 491621.930292 491918.940292 493093.850294 493119.220294 493430.700294 493808.960294 494950.320295 494958.600295 496087.490296 496119.100296 496349.120297 496395.770297 496611.070297 498355.810298 499057.890299 499517.950299 499811.470300 499860.260300 500131.530300 501025.120301 501124.170301 501269.340301 501276.360301 501813.550302 502020.220302 502890.370303 503108.710303 503304.660303 504169.460304 504228.720304 504272.020304 505147.010305 505154.660305 506282.360306 506316.400306 506321.860306 506973.840306 507402.590307 508190.580308 508199.770308 508760.730308 509213.360309 509275.870309 509651.380309 509695.970309 510113.950309 510378.080310 510426.920310 510439.120310 510451.930310 510479.690310 510506.630310 510755.080310 511761.710311 513522.320313 513561.930313 513730.860313 513736.600313 514203.850313 514601.930314 515569.790314 515733.960315 516131.970315 516145.730315 516898.790316 517295.760316 517833.070317 517970.110317 518116.290317 518221.690317 518271.730317 518617.920317 519173.960318 519347.850318 519485.740318 519601.370318 519855.370318 520593.060319 520910.110319 520947.310319 521404.570320 522389.230321 522990.890321 523535.550322 523724.090322 523731.050322 524019.810322 524449.680323 524517.470323 525063.730323 525122.420323 525309.360324 525615.570324 526920.220325 527590.850326 527656.050326 527702.700326 527920.650326 528096.390326 528114.850326 528528.150327 528617.670327 528624.810327 529214.780327 529362.170327 530682.980329 530697.070329 530872.860329 531246.180329 531397.380329 533382.660331 533388.280331 534500.500332 534570.840332 534639.340332 534747.040332 534975.740333 535091.660333 535655.420333 535741.360333 536035.430333 536263.960334 537748.310335 537940.860335 538026.560335 539253.980336 539850.250337 541761.080339 542957.770340 543413.590340 543495.990340 543651.800341 544488.680341 544638.440342 544736.230342 545666.050342 545889.620343 547090.030344 547367.940344 547429.370344 547773.520344 548351.240345 549425.740346 549668.530346 550785.950347 551005.520347 551445.080348 551942.100348 552188.200349 552872.160349 553012.940349 553454.890350 554521.120351 554703.130351 555833.130352 556672.650353 556768.670353 557136.970353 557480.840353 557728.530354 558054.240354 558187.300354 558194.100354 558611.600355 559680.710356 560438.260356 560510.330356 560582.190356 560960.780357 561212.420357 561378.490357 561924.830358 561967.640358 562361.360358 563068.370359 563081.380359 563240.900359 564428.570360 564438.050360 565835.480361 565856.990361 566001.750361 566575.750362 566605.080362 566618.120362 566985.850362 567008.370362 567605.240363 567623.500363 567646.820363 568368.480364 568462.160364 568539.560364 568852.670364 569654.390365 570067.530365 570376.610365 571746.280367 573024.470368 573896.380369 574081.630369 574166.100369 574828.320370 575645.040370 575860.100371 575961.250371 576809.760371 577201.310372 577424.930372 577505.470372 578006.130373 579582.880374 579966.050374 580554.620375 581136.890375 581343.730376 582268.950377 582277.820377 582448.340377 582909.630377 583692.520378 583916.710378 584784.190379 584839.500379 584954.700379 586043.680380 586143.340380 588392.580382 589208.280383 589219.510383 589711.650383 590497.090384 590545.760384 590580.010384 591103.810385 591154.650385 591514.790385 591523.840385 591971.810386 592756.040386 593250.740387 593521.030387 593526.970387 594108.680388 594118.560388 594431.600388 594537.460388 594582.060388 595361.720389 595650.720389 595918.800389 596151.820389 596893.630390 596990.950390 597040.960390 597646.110391 598273.890391 598388.730392 598971.860392 599179.150392 600849.280394 601251.590394 601433.230394 601540.400394 601638.160395 601828.990395 602202.280395 602208.710395 602233.130395 602329.490395 602335.490395 602986.380396 603103.910396 603167.020396 603611.350396 604220.290397 604421.160397 605202.950398 605283.360398 605322.460398 605906.790399 606005.690399 606022.410399 607019.170400 607050.450400 607249.570400 607430.420400 607561.880400 607569.340400 607718.100400 607848.160400 607889.670400 608091.880401 608573.780401 609573.470402 609731.790402 609782.780402 609945.330402 610878.090403 610885.790403 611023.100403 611226.390404 611364.120404 611462.860404 611635.190404 612879.530405 613400.220406 613943.780406 614235.770406 614435.660407 614618.510407 614847.490407 614910.770407 615305.550407 615639.300408 616557.560408 616684.610409 617521.250409 618376.760410 619567.180411 620341.340412 620644.220412 621122.780413 622829.720414 622933.130414 622993.950414 623289.300415 624039.100415 624301.890416 624341.060416 624866.050416 625212.540417 625325.640417 625336.650417 625616.860417 625869.520417 626093.790417 626403.070418 627065.990418 627723.670419 627731.660419 628080.940419 628692.440420 628976.330420 629184.280420 629998.860421 630194.360421 630203.560421 630217.970421 631265.990422 631588.250422 631718.030423 631731.370423 631858.600423 634876.850426 635190.290426 635196.140426 635290.080426 636536.730427 636890.460427 636897.750427 637125.780428 637550.650428 637803.180428 637809.900428 637898.460428 638776.330429 639301.440430 640242.490431 640699.140431 641317.920432 641848.540432 642067.290432 642453.330433 642604.560433 642926.090433 643125.600433 643489.750434 644169.610434 644238.730434 644915.560435 645617.970436 646269.760436 646754.660437 646805.400437 646870.100437 647134.590437 647409.210437 647950.180438 647961.100438 649982.510440 650181.870440 650213.280440 650616.680440 650637.460440 650932.880440 651929.840441 652532.900442 653291.720443 653299.830443 653869.280443 653884.820443 653976.570443 655892.260445 655902.930445 655906.300445 655911.090445 656314.980446 658175.010447 659512.990448 659517.330448 660167.680449 661069.010450 661381.330450 662023.020451 662908.580452 663122.020452 663378.630452 663977.640453 664474.150453 664707.790453 664799.640453 665067.400454 665719.320454 666299.900455 666370.900455 666823.050455 667027.360455 667265.650456 667882.110456 667910.320456 668154.340457 669849.280458 669867.770458 670549.890459 670628.930459 670701.700459 670918.580459 670926.360459 671592.790460 672405.320460 672423.540461 673110.670461 673478.210461 673911.150462 674391.240462 675179.320463 675638.150464 675696.680464 676210.980464 676220.120464 676298.250464 676386.580464 676410.990464 676753.520465 677378.910465 677750.270465 677834.030466 678561.620466 679048.270467 679741.660467 679750.760467 681031.780469 681038.840469 681048.400469 681560.900469 681635.530469 683144.350470 684057.650471 684649.650472 684657.000472 684823.710472 685047.490472 685114.370472 685389.590473 685539.630473 686032.680473 686285.150473 686531.850474 686636.860474 687164.510474 687285.080474 687455.060475 688356.780475 689510.490476 689516.140476 690247.840477 690601.560477 690872.630478 691152.500478 691192.490478 692101.940479 692526.070479 692532.010479 692958.480480 693272.580480 693382.840480 694737.250481 694976.420482 694986.810482 694992.100482 695204.510482 695507.850482 695529.050482 696030.010482 697440.930484 697679.590484 697861.790484 699126.960485 700094.720486 700119.140486 701431.660488 702129.700488 702552.860489 702842.330489 704110.950490 704502.990490 704508.340490 704550.580490 704914.900491 705169.990491 705242.390491 706076.420492 706253.670492 706357.590492 706860.920493 707184.470493 708408.580494 709156.110495 709265.720495 709382.110495 710166.590496 710551.480496 710906.760496 711020.840496 711048.530496 711733.900497 711978.900497 713179.240498 713275.880499 714475.260500 715766.620501 716013.500501 716432.390502 716724.800502 717649.300503 718920.280504 719030.880504 719116.680504 719934.650505 720078.530505 720440.450505 720556.260505 720728.450506 721446.300506 721806.820507 722120.810507 722878.450508 723137.010508 724065.730509 724707.210509 724853.590509 725274.560510 725951.860510 726241.660511 726283.560511 727091.440511 727099.120511 727256.800512 727940.140512 728758.350513 728887.180513 730915.160515 731790.140516 731891.730516 732498.930516 733042.330517 733189.270517 733454.780517 733694.150518 734105.400518 734436.560518 735250.230519 735361.130519 735931.550520 736204.720520 736223.400520 737072.970521 737083.390521 737099.750521 737302.050521 737394.430521 738745.310522 738843.950522 738924.390522 740494.520524 741230.270525 742531.270526 742572.770526 742829.650526 742835.210526 742848.170526 742995.780526 744301.510527 744402.980528 744420.940528 744946.890528 745654.220529 745698.650529 745966.280529 746360.730529 747763.870531 748175.410531 748585.420531 748789.160532 749066.690532 749198.880532 749474.190532 749481.560532 749736.380533 750305.280533 752060.910535 752624.070535 753971.160536 754465.440537 754478.510537 754803.220537 756684.980539 756690.280539 756695.430539 757536.630540 760199.830542 760285.190542 760758.160543 760991.000543 761775.040544 761907.780544 762478.810544 763715.700546 764599.070546 764685.350546 765485.510547 765781.810547 765815.600547 765944.300548 766787.320548 768402.500550 769159.380551 769354.650551 769545.820551 770569.530552 771561.850553 772187.590553 772574.450554 772880.470554 773757.440555 774314.180555 774504.140556 774580.460556 774596.540556 774682.890556 774847.780556 775107.750556 775117.400556 776168.330557 777288.230558 777293.380558 778601.080559 779905.450561 780183.060561 780596.170561 781349.210562 782165.540563 783664.900564 783954.790564 784230.860565 784239.150565 784458.980565 786382.040567 786436.230567 786552.220567 786560.350567 786690.100567 786967.300567 787112.190567 787129.050567 787364.840568 787749.930568 787818.070568 787873.080568 788736.430569 788747.350569 788754.470569 789221.150569 789444.490569 789496.480570 789511.630570 789606.390570 790452.370570 790517.500570 790662.950571 790668.810571 791051.860571 791250.300571 791736.470572 793182.420573 793461.600573 793774.310574 793779.710574 794186.820574 795130.070575 795137.870575 795152.170575 795196.820575 795975.530576 796216.310576 796422.760576 797369.690577 797406.730577 797934.180577 797943.830577 798418.490578 798427.280578 798889.170578 800389.310580 800476.400580 800642.880580 801188.460580 801286.270581 801513.960581 801793.460581 801829.670581 802450.890582 803444.670583 803671.510583 803884.630583 803915.200583 805550.020584 806214.400585 806219.370585 806515.230585 807467.000586 807476.480586 808356.100587 808612.750587 808629.640587 808800.410588 809769.040588 810017.130589 810124.200589 810133.180589 810234.430589 810516.620589 811032.230590 811460.580590 811805.710590 811812.050590 811895.770590 812733.740591 813028.160591 813160.820592 813874.630592 813893.690592 814325.300593 814802.840593 814817.510593 814987.060593 815094.370593 815164.920593 815176.090593 816181.570594 816502.200595 816904.310595 817762.650596 817818.520596 818891.040597 819093.640597 819138.920597 819543.630598 819910.890598 820098.130598 820368.270598 820656.380599 820998.500599 821301.970599 821567.760599 821667.720600 821952.710600 824044.820602 824317.240602 826118.740604 826564.510604 826965.980604 827745.440605 827924.410605 827932.710605 828574.360606 828600.770606 828606.800606 828831.990606 829248.840607 829643.220607 830796.240608 830954.590608 831187.540608 831311.660608 831517.330609 831808.100609 832435.900610 832615.320610 832753.260610 832765.180610 832839.350610 832993.190610 833305.620610 833579.950611 834771.930612 834858.350612 834924.340612 834988.410612 835265.170612 835269.350612 835276.260612 835393.980612 835724.520613 836092.900613 836644.740613 836935.430614 837290.510614 837678.900614 837744.110614 837869.140615 838485.680615 839293.400616 840356.850617 841175.140618 841377.470618 841835.130618 842218.900619 842537.230619 842903.070619 843550.290620 843710.680620 844962.600621 845133.670621 846682.380623 847504.380624 848617.360625 848785.270625 848949.160625 849702.910626 851143.850627 851376.000627 851489.290627 851506.330627 851744.860628 851891.640628 852916.920629 853265.580629 853591.890629 853664.190629 853928.510630 853933.320630 854454.490630 854747.900630 854988.570631 855487.670631 856357.310632 856411.570632 856615.950632 856638.990632 856831.760632 857278.100633 858069.970633 858078.260633 859047.620634 859565.340635 860741.810636 861852.930637 862948.580638 863335.270638 863710.500639 863982.100639 864046.900639 864310.580639 864401.880639 864611.700640 865220.540640 865812.580641 865881.690641 867743.870642 867995.610643 868004.780643 868333.390643 868397.750643 868409.660643 868428.080643 868554.570643 868876.120643 869580.410644 869624.590644 870512.350645 871537.200646 871980.730646 872103.310646 872697.010647 873098.950647 873110.370647 873211.070648 874426.210649 874501.840649 875083.710649 875259.930649 876141.190650 876769.310651 877526.920652 877978.600652 877995.390652 878081.940652 878250.730652 878260.560652 878328.530652 878541.040652 878821.730653 878946.130653 879875.860654 880496.450654 880964.420655 881577.250655 881585.850655 881648.560655 881739.210655 882178.990656 882382.240656 882527.810656 884792.430658 885036.680659 885420.130659 885676.020659 885689.440659 885837.070659 887256.090661 887306.350661 887507.140661 888029.850661 888148.790661 888327.690662 889627.910663 889845.190663 890611.470664 891067.460664 892473.580665 892685.180666 892826.520666 893157.700666 893232.090666 893644.530667 894247.070667 895019.100668 895074.350668 895224.790668 895286.260668 895310.660668 895625.430668 896463.050669 896640.050669 897506.800670 897553.610670 897764.760670 897776.780670 897848.470670 897980.550671 898598.960671 899101.040672 899625.910672 899928.020672 900166.120673 900312.060673 900993.760673 902045.440674 902165.470674 902753.160675 903081.080675 903601.770676 904057.300676 904144.310676 904151.900676 904422.380677 904436.610677 905038.860677 905147.400677 905936.680678 906404.980678 906749.750679 906874.660679 907527.590679 908044.930680 908199.580680 908206.750680 908255.100680 908764.970681 908935.030681 908945.830681 909056.240681 909211.880681 909654.450681 909814.670682 910600.880682 912917.750684 913397.520685 914355.210686 914437.850686 914918.050686 915910.140687 916081.810687 916091.510687 917221.070689 917450.840689 917584.080689 917854.970689 918357.890690 920558.220692 920565.740692 920581.420692 920745.310692 921028.240692 921562.880693 921996.830693 922202.490693 922908.750694 924049.880695 924064.970695 924098.620695 925463.140696 926233.750697 926960.790698 927210.550698 927217.110698 927933.620698 928825.110699 929068.000700 929514.410700 929559.960700 930584.120701 931079.760701 931237.780702 931328.600702 931339.810702 931771.370702 931817.510702 932229.410702 932260.360703 932689.410703 932694.430703 933579.490704 933856.230704 934672.900705 934684.980705 934926.480705 934981.610705 935534.820706 935606.440706 935615.000706 936133.230706 936431.090706 936603.650707 936791.260707 937020.330707 937402.770707 937408.830707 937614.600707 937663.260708 937954.200708 938175.080708 938507.070708 939115.920709 939123.490709 939132.440709 939194.090709 939523.140709 939759.380709 939931.140710 940278.530710 940699.670710 941441.530711 942443.100712 942643.110712 943507.600713 943891.410713 944122.740714 944249.360714 944707.850714 944722.820714 945126.970714 945263.120715 945467.690715 945941.160715 946387.920716 947225.140716 947418.320717 947521.820717 947602.950717 947739.850717 948000.520717 948235.470717 948246.890717 949144.090718 949154.800718 949365.110718 949473.090719 949531.480719 950029.460719 950134.050719 950807.020720 951294.040720 951948.840721 952355.460721 953637.340722 953810.080723 953952.570723 955447.920724 955832.770724 956299.610725 956522.460725 956965.420726 957101.320726 957276.740726 957307.400726 957847.170726 957873.270726 958060.270727 958788.460727 959477.980728 959794.130728 959799.720728 959894.030728 959939.240728 960303.080729 961578.500730 961828.590730 962156.550730 962902.210731 964232.720732 964656.820733 965175.460733 965183.180733 965289.310733 965408.900733 965481.190733 966342.170734 966381.340734 966433.670734 966789.820735 966982.780735 967382.510735 967652.150735 967761.640736 968511.010736 968700.950736 968768.820737 969278.390737 969467.490737 969480.360737 969486.080737 970458.400738 971101.030739 971377.080739 972229.320740 972338.840740 972623.990740 972828.730740 973092.920741 974153.840742 974159.600742 974316.960742 974437.360742 974517.040742 974557.200742 975271.970743 975385.700743 975465.830743 976186.570743 976419.010744 976899.170744 976907.760744 977339.050744 977527.550745 978526.970746 978674.960746 978681.060746 979336.980746 979590.960747 979729.230747 980059.080747 980258.680747 980341.230747 980691.460748 980792.430748 980989.090748 981149.190748 981362.770748 981958.880749 981974.400749 982561.430749 982970.240750 983273.990750 983751.460750 983763.790750 983770.350750 983954.530751 984295.950751 984340.390751 984523.430751 984582.430751 984674.180751 985005.560752 985360.570752 986171.980753 986421.590753 986671.760753 986949.600753 987703.520754 987714.390754 988104.400755 988360.490755 988530.420755 988676.260755 989500.280756 989653.970756 989890.810756 990271.890757 990341.640757 990354.420757 990368.060757 991158.960757 991201.070757 991741.840758 991777.920758 991831.100758 991908.260758 992580.260759 992775.100759 992796.750759 993306.650759 994701.810761 995414.750761 996092.390762 996098.240762 997171.200763 997177.450763 997363.440763 997413.910763 997963.880764 997972.320764 999045.780765 999754.900765 999761.670765 999825.010765 1000043.660766 1001427.500767 1001589.030767 1003806.650769 1004059.520769 1004082.210769 1005249.570770 1005420.130771 1005727.910771 1006295.780771 1006726.670772 1007029.640772 1008462.480773 1009798.800775 1010128.080775 1010659.580776 1010833.750776 1011165.790776 1011592.120776 1011601.180776 1011857.050777 1012519.070777 1012569.690777 1013968.160779 1014610.050779 1015170.860780 1016806.420781 1017159.410782 1017760.610782 1017911.740782 1018546.230783 1019535.400784 1019932.800784 1020021.230784 1020032.170784 1020037.230784 1020793.810785 1021655.720786 1021975.250786 1022052.270786 1022807.770787 1022943.500787 1022991.970787 1024632.810789 1024848.080789 1024937.160789 1024997.640789 1025784.760790 1025957.230790 1026358.950790 1026478.380790 1026589.780790 1026628.840790 1026691.740790 1027622.040791 1027687.900791 1029050.980793 1029091.890793 1029885.120793 1030222.360794 1030867.850794 1031390.640795 1032079.700795 1032480.640796 1032802.470796 1032890.110796 1032921.200796 1033585.420797 1034190.360797 1034762.580798 1035023.180798 1035272.310798 1035459.360799 1035891.880799 1036079.800799 1036818.730800 1036826.190800 1037053.850800 1037058.100800 1037063.750800 1037143.670800 1037149.940800 1037426.990800 1038253.290801 1038817.250802 1038825.150802 1039716.310803 1039720.120803 1040117.910803 1040183.420803 1040222.470803 1041012.540804 1041287.110804 1041472.770804 1041493.800804 1041559.120804 1042375.590805 1042644.130805 1043102.540806 1043911.730806 1043916.740806 1043924.650807 1044518.770807 1045351.450808 1045933.910808 1045945.330808 1046055.560808 1047877.370810 1048106.610810 1048410.180811 1048423.160811 1048684.120811 1048974.900811 1049346.510812 1049372.310812 1049379.450812 1049624.030812 1049953.580812 1049994.370812 1050357.160812 1051478.120814 1052704.550815 1052924.930815 1053702.970816 1054331.780816 1055063.430817 1055186.680817 1055735.770818 1056056.390818 1056262.220818 1056516.670818 1056974.220819 1056978.920819 1057645.500819 1057975.260820 1059553.270821 1060090.770822 1060504.200822 1060711.050822 1061778.940823 1062856.390824 1063612.220825 1064185.800825 1064305.300825 1064312.030825 1064323.650826 1064737.470826 1064851.840826 1065241.980826 1065493.890827 1065955.170827 1066205.390827 1066327.890827 1066363.010827 1066460.980827 1067545.680829 1067704.530829 1068658.490830 1070102.180831 1070359.210831 1071449.620832 1071455.930832 1071601.090832 1072186.460833 1073633.920834 1073715.910834 1074243.490835 1074505.990835 1074665.010835 1075447.820836 1076251.720837 1076494.120837 1076796.520837 1077162.680837 1077337.650838 1079213.860839 1079287.860839 1079353.950839 1079693.270840 1079817.270840 1080103.420840 1080825.420841 1080839.910841 1080983.470841 1081450.200841 1082577.890843 1083026.350843 1083875.210844 1083993.510844 1084173.630844 1085075.450845 1085375.060845 1085873.940846 1086430.920846 1086447.960846 1086623.600846 1087228.930847 1087827.140847 1088296.250848 1089663.630849 1090158.500850 1090422.000850 1090934.380850 1091141.890850 1091575.680851 1091932.500851 1092078.800851 1092399.790852 1092835.320852 1092948.780852 1093056.810852 1093201.960852 1093212.840852 1094182.000853 1095096.940854 1095111.430854 1095322.710854 1095731.230855 1096254.360855 1096327.250855 1097169.540856 1098683.660858 1099164.740858 1099175.070858 1099487.210858 1099951.150859 1100691.600859 1100866.930860 1101171.060860 1101180.320860 1101360.380860 1101890.830860 1102625.790861 1102732.200861 1103045.910862 1103437.320862 1103477.500862 1103996.400862 1104059.370863 1104483.220863 1104769.020863 1104963.860863 1106327.180865 1106625.410865 1107316.690866 1107458.730866 1108336.220866 1108431.250867 1108657.790867 1109277.460867 1109751.460868 1111497.070869 1111688.290870 1111910.020870 1112315.360870 1113960.730872 1113981.770872 1114060.860872 1114127.990872 1114261.440872 1114277.510872 1114480.460872 1114531.200872 1114926.580873 1114943.470873 1115333.130873 1115396.820873 1115839.650873 1115855.690873 1116333.650874 1116695.820874 1117875.540875 1117912.370875 1119242.350877 1119836.390877 1119869.500877 1119880.170877 1120152.150877 1120916.600878 1120922.620878 1120999.690878 1122564.860880 1122574.090880 1123136.760880 1123281.040880 1124713.520882 1125898.540883 1126249.990883 1126256.810883 1126513.930883 1126724.680884 1127451.030884 1127836.940885 1127845.230885 1128703.720885 1128960.650886 1129336.950886 1129863.370887 1131559.780888 1132067.080889 1132223.110889 1132453.350889 1132732.830889 1133024.840889 1133877.570890 1133929.420890 1134058.880890 1134135.350891 1136091.360892 1136545.900893 1137337.020893 1137979.800894 1138527.620895 1138856.500895 1139242.810895 1139247.970895 1139626.600896 1139706.700896 1139714.990896 1140404.880896 1140720.140897 1141497.770897 1141505.580897 1142476.290898 1143227.210899 1143895.560900 1144584.760900 1144591.070900 1144608.920900 1144616.930900 1144884.050901 1145498.300901 1145665.620901 1145936.410902 1146264.480902 1147347.620903 1147862.660903 1148538.160904 1148573.330904 1148963.380904 1149148.170904 1149613.490905 1150713.890906 1152874.770908 1153010.370908 1153654.240909 1154863.810910 1155340.550910 1155624.870911 1155664.150911 1156442.960911 1156620.750911 1156630.830911 1157116.210912 1157748.510913 1157798.420913 1158305.940913 1158716.560913 1158724.650913 1159378.010914 1160651.640915 1161328.830916 1163111.390918 1163276.690918 1163312.520918 1165058.250919 1165443.000920 1165742.820920 1165748.220920 1166017.390920 1166070.740920 1166165.710920 1166314.520920 1166411.480921 1166780.650921 1167114.480921 1168840.040923 1168924.790923 1169167.330923 1169909.470924 1169933.040924 1169978.370924 1170972.490925 1171005.560925 1171217.590925 1171284.180925 1171292.210925 1171298.090925 1171308.830925 1171817.980926 1172154.430926 1172615.230926 1173167.040927 1173406.080927 1174168.010928 1174710.980928 1175077.810929 1175085.640929 1175337.350929 1175464.080929 1175539.750929 1175728.620929 1176117.550930 1177652.550931 1178096.590931 1179007.980932 1179020.040932 1179047.140932 1179845.220933 1180154.480933 1180434.270934 1180664.410934 1182002.350935 1182246.530935 1182426.180935 1182456.460936 1182697.380936 1182933.580936 1183249.470936 1183675.600937 1184038.010937 1184231.020937 1184704.760938 1184935.570938 1185117.020938 1185123.040938 1185644.290938 1186037.730939 1186474.310939 1187207.890940 1189299.150942 1189590.170942 1190067.560943 1190483.950943 1191121.130944 1191706.950944 1192525.820945 1192978.030945 1193538.130946 1193660.720946 1193768.010946 1193898.060946 1193940.270946 1194416.660947 1194428.600947 1194879.540947 1194957.250947 1195580.240948 1195652.380948 1195985.910948 1196075.830948 1196267.270948 1196965.750949 1197678.840950 1197689.000950 1197905.750950 1199470.090951 1199489.950951 1199834.540952 1200302.550952 1201972.490954 1202889.430955 1204742.540956 1205100.210957 1205338.770957 1205742.270957 1206060.160958 1206068.120958 1206408.060958 1206682.510958 1208075.940959 1208115.750959 1208358.530960 1208828.100960 1208881.560960 1208889.520960 1209676.110961 1209707.710961 1210222.690961 1210233.650961 1211372.170962 1211524.340963 1212443.840963 1213144.720964 1213520.710964 1213697.250965 1216414.490967 1217255.670968 1217546.090968 1217765.370968 1217992.220969 1218015.850969 1218762.700969 1218886.370969 1219720.340970 1219728.820970 1220351.530971 1221073.220971 1221886.390972 1222819.610973 1222895.560973 1223231.290973 1224157.060974 1224932.560975 1225411.900976 1225425.990976 1225810.660976 1225935.900976 1226708.340977 1227186.930977 1228856.870979 1228865.340979 1229339.550979 1229853.670980 1229915.250980 1229998.460980 1230286.850980 1231401.090981 1231811.060981 1231839.770982 1232090.870982 1232192.410982 1232353.900982 1232868.650982 1233206.680983 1234115.850984 1234627.740984 1234864.130984 1234968.200984 1235646.050985 1235946.290985 1236195.440986 1236885.570986 1237239.240987 1237251.370987 1238194.010987 1238636.230988 1238773.690988 1238909.410988 1239224.190988 1239374.600989 1239547.270989 1239692.800989 1239698.160989 1239876.880989 1240627.060990 1241210.350990 1241601.760991 1241718.290991 1241847.990991 1242948.890992 1243133.520992 1243139.760992 1243233.300992 1243534.510992 1244267.910993 1244524.490993 1244530.630993 1244558.460993 1245048.540994 1245790.840995 1245865.210995 1246191.270995 1247558.530996 1248011.250997 1248550.420997 1248619.570997 1248811.290997 1248933.200997 1249377.510998 1249876.400998 1249963.100998 1250632.910999 1251010.970999 1251363.811000 1251494.341000 1251747.361000 1252094.281000 1252886.071001 1253241.751001 1253249.691001 1253936.111002 1254948.171003 1255328.681003 1256173.051004 1256258.991004 1257119.611005 1257128.901005 1257197.421005 1257261.951005 1257488.871005 1257827.281006 1258828.191007 1259377.781007 1260899.501009 1261292.141009 1261541.921009 1261681.841009 1261691.871009 1262187.061010 1262953.621010 1263846.891011 1264287.071012 1264301.251012 1265590.381013 1265853.791013 1265909.831013 1266053.661013 1266581.471014 1266646.611014 1267417.361015 1267662.861015 1268371.531016 1268708.861016 1271209.971018 1271250.711018 1272432.991019 1272677.571020 1273043.151020 1273070.401020 1273647.471020 1274110.391021 1274285.441021 1274601.311021 1274829.621022 1275434.991022 1276276.881023 1276518.041023 1276556.831023 1276948.421024 1277181.081024 1277774.141024 1277781.121024 1277803.751024 1277811.831024 1277871.511024 1277879.561024 1278776.481025 1278794.701025 1278823.311025 1278831.961025 1279494.041026 1279742.421026 1280142.411026 1281179.861027 1281768.041028 1282810.931029 1283050.921029 1283508.731030 1283846.981030 1284763.971031 1286323.341032 1286389.721032 1286711.331033 1286778.341033 1288115.181034 1288219.401034 1288229.041034 1288253.571034 1288267.721034 1288523.791034 1288717.831034 1289328.041035 1289393.401035 1289493.261035 1289717.921035 1289780.711035 1289884.931036 1289999.461036 1291647.421037 1291981.611038 1292057.291038 1292408.771038 1292470.161038 1294548.491040 1294554.341040 1294564.271040 1295478.291041 1296052.331041 1296057.371041 1296063.411041 1296625.871042 1296896.011042 1296992.511042 1297467.321043 1298059.261043 1300182.781045 1300859.381046 1301231.291046 1302473.681047 1302888.491048 1303105.961048 1303691.581048 1304499.831049 1304541.051049 1307054.541052 1307190.731052 1307206.121052 1307584.421052 1307596.711052 1307695.941052 1308485.641053 1310841.711055 1310932.621055 1311843.731056 1312600.061057 1313237.941057 1314048.811058 1314511.111059 1315315.241059 1315699.061060 1316503.231060 1317283.661061 1317291.321061 1317551.061061 1317709.391061 1318105.051062 1318504.301062 1318511.871062 1319432.061063 1320295.921064 1320483.401064 1320638.601064 1320654.861064 1320743.861064 1321456.651065 1323067.541066 1323084.771066 1323286.491067 1323538.651067 1323624.691067 1323736.201067 1324590.241068 1324936.841068 1325888.841069 1326320.991070 1326531.141070 1326968.721070 1327694.441071 1327821.391071 1328253.691071 1328399.091071 1328482.041072 1328965.621072 1329545.651073 1329736.521073 1330358.931073 1330606.561073 1331399.291074 1331809.991075 1332211.031075 1332267.621075 1332866.221076 1333748.351076 1333776.761076 1333790.221076 1334283.231077 1334354.771077 1334624.861077 1334631.861077 1335391.811078 1335787.561078 1337761.351080 1337936.811080 1339135.311081 1339349.081082 1340266.791082 1340329.021083 1340981.261083 1340987.611083 1341484.711084 1341663.551084 1342827.661085 1343550.171086 1343567.131086 1343712.211086 1343876.981086 1343883.821086 1344358.901086 1344826.681087 1345532.781087 1345992.021088 1346177.971088 1346588.891088 1347025.471089 1347610.341089 1347926.561090 1349254.571091 1350085.591092 1350130.171092 1350539.321092 1350750.381092 1350982.541092 1350998.351092 1351062.771093 1351626.511093 1351784.621093 1351825.661093 1352217.771094 1353500.701095 1354039.701095 1354327.011096 1355245.251096 1356522.231098 1356535.901098 1357016.551098 1357343.671098 1357396.521098 1357446.601098 1359735.011101 1359771.351101 1359786.651101 1361073.221102 1361245.021102 1361770.581103 1362016.621103 1363428.991104 1363487.231104 1363833.411104 1363999.801105 1364061.631105 1365450.431106 1366038.191106 1366434.741107 1366486.611107 1366623.821107 1366854.381107 1367030.881107 1367224.891108 1367543.591108 1367781.211108 1368179.871108 1368409.651109 1368608.821109 1369092.801109 1369808.361110 1370491.011111 1371209.641111 1371508.361112 1371935.351112 1372114.491112 1372686.111113 1372707.891113 1372922.341113 1373221.591113 1374132.261114 1374321.441114 1374641.831115 1374823.581115 1375446.081115 1376327.351116 1376340.001116 1376522.961116 1377018.061117 1377370.751117 1377573.811117 1377888.031118 1378435.811118 1378447.731118 1378734.021118 1379001.361119 1379238.351119 1380525.861120 1380949.981120 1381468.621121 1381473.831121 1381711.051121 1383006.391122 1383016.131122 1383547.001123 1383595.261123 1384219.381123 1384227.541123 1384321.711124 1384376.181124 1385020.481124 1385559.541125 1385631.351125 1385788.741125 1385865.411125 1386071.511125 1386588.371126 1386649.341126 1387229.561126 1387367.801126 1388015.921127 1388637.941128 1389311.151128 1390124.261129 1390188.481129 1390412.291129 1391228.501130 1391375.811130 1391388.671130 1391413.631130 1391659.401130 1392678.021131 1392701.611131 1392911.801132 1392918.641132 1393237.721132 1393733.851132 1393768.021132 1393773.671132 1394216.841133 1394638.261133 1394998.341133 1395497.801134 1395508.161134 1395923.761134 1396144.931135 1396216.811135 1396480.581135 1396668.221135 1396785.711135 1396882.411135 1396986.261135 1396995.171135 1397408.181136 1397629.321136 1397635.331136 1398586.841137 1399419.411138 1399660.181138 1400719.501139 1400741.081139 1400876.901139 1401068.551139 1401462.681139 1401879.981140 1402056.261140 1402593.361141 1402872.171141 1402926.211141 1402986.811141 1403432.361141 1404001.681142 1404601.281142 1404710.601143 1404800.841143 1404905.061143 1405053.241143 1405642.411143 1405741.161143 1407083.211145 1407772.731145 1408390.051146 1408627.271146 1408640.761146 1409626.541147 1410428.581148 1410504.991148 1410618.751148 1411559.591149 1411664.571149 1413085.911150 1413385.131151 1413395.061151 1414847.361152 1415242.271152 1415275.931152 1415469.161153 1415609.411153 1415750.911153 1416249.271153 1417144.991154 1417214.851154 1417776.531155 1417864.641155 1418239.921155 1418530.781155 1419239.411156 1419800.181157 1421377.821158 1421518.591158 1421584.251158 1421676.261158 1421789.471158 1422062.171159 1422147.361159 1422173.261159 1422528.941159 1422855.721159 1423373.701160 1423475.551160 1423808.791160 1424080.371161 1424391.891161 1426824.671163 1427529.761164 1427712.341164 1427894.921164 1427906.931164 1427981.061164 1428006.261164 1428580.261165 1428703.861165 1428858.161165 1429022.181165 1429036.461165 1429210.361165 1429688.981166 1430757.561167 1431400.181167 1431956.441168 1432180.121168 1433143.771169 1433326.321169 1433741.371170 1433779.541170 1433881.331170 1434763.261170 1435448.851171 1436096.601172 1436322.961172 1436429.381172 1436705.501172 1436713.691172 1436735.721172 1437461.001173 1438796.751174 1439020.571174 1439031.621174 1439345.861175 1439635.221175 1439713.281175 1440382.821176 1441641.771177 1441917.051177 1442501.761178 1443502.391179 1443812.341179 1443960.001179 1443965.361179 1444296.771179 1444672.061180 1444957.001180 1445531.491181 1445698.501181 1445724.251181 1445950.611181 1446100.451181 1446253.211181 1446721.411182 1446992.221182 1447498.091182 1447503.781182 1447976.131183 1448471.891183 1448749.051184 1448989.481184 1449023.461184 1449105.391184 1449184.851184 1450443.801185 1451914.041186 1451954.291187 1451992.791187 1452642.931187 1452709.971187 1453306.341188 1453332.781188 1453464.401188 1453565.621188 1453930.231188 1454042.891188 1455063.901189 1455150.001189 1455446.821190 1455607.841190 1456937.901191 1457142.801191 1457403.071192 1457541.891192 1459266.631193 1459540.591194 1459553.491194 1460238.801194 1460246.071194 1460307.531194 1460850.611195 1460858.021195 1460882.131195 1461017.751195 1462042.301196 1462148.801196 1462407.331196 1462500.741196 1464295.231198 1464778.561198 1464912.131199 1465058.211199 1465359.551199 1465371.261199 1465760.531199 1466032.921200 1466348.461200 1466884.731200 1467760.561201 1467951.811201 1468630.451202 1469064.661202 1470232.561204 1470632.371204 1470876.691204 1472006.481205 1472017.501205 1472157.091205 1472169.601205 1472394.621206 1472406.851206 1472838.421206 1472898.461206 1472916.761206 1473468.741207 1473547.001207 1473777.991207 1474997.221208 1475024.271208 1475037.351208 1475453.691208 1475536.221208 1476444.841209 1476688.131210 1476695.151210 1477192.411210 1477626.691210 1478057.021211 1479913.451213 1479918.281213 1479923.431213 1479950.591213 1482439.131215 1483699.741216 1484049.991216 1484284.931217 1484767.701217 1484775.741217 1485086.741217 1485154.291217 1485230.041217 1485605.731218 1485664.161218 1486669.101219 1487311.561219 1487320.471219 1487529.441220 1488462.161221 1488767.751221 1490179.091222 1490662.121223 1491080.461223 1491106.581223 1493206.871225 1493248.151225 1493457.971225 1493832.361226 1493997.211226 1494241.241226 1495526.601227 1496075.851228 1496086.371228 1496788.091228 1497228.531229 1497838.951229 1497938.741229 1498410.601230 1498692.341230 1499586.081231 1499873.401231 1501365.081233 1502533.721234 1503915.311235 1503988.031235 1504569.331236 1504997.131236 1505015.711236 1505175.401236 1505915.951237 1506364.211237 1506646.961237 1506750.841238 1508138.261239 1508169.671239 1508231.331239 1508281.581239 1509318.311240 1509325.141240 1509674.221240 1509817.671240 1510215.401241 1510855.191241 1511203.241242 1511235.691242 1511304.311242 1511418.241242 1512145.541243 1512946.311243 1513349.951244 1513561.641244 1513665.961244 1513977.541244 1513998.441244 1514503.461245 1515844.071246 1516702.551247 1516734.921247 1517151.861247 1517159.451247 1517164.871247 1518011.881248 1518169.031248 1519091.841249 1519829.581250 1519837.781250 1520026.311250 1520121.001250 1520806.161251 1521010.301251 1521457.721251 1521494.171251 1521702.111251 1522987.501253 1523777.651253 1523908.291254 1524293.711254 1524678.991254 1524930.741254 1525529.741255 1525541.331255 1525950.131255 1525958.351255 1525964.311255 1526433.711256 1526441.921256 1526796.651256 1526804.451256 1527675.391257 1528798.701258 1529232.961258 1529831.981259 1529907.631259 1530287.491259 1530583.761260 1530982.691260 1531347.251260 1531878.171261 1532967.191262 1533110.081262 1533517.121262 1533551.081263 1533898.641263 1534167.421263 1534507.061263 1535690.161264 1535889.171265 1536080.181265 1537061.961266 1537280.211266 1537359.971266 1538046.171267 1539339.321268 1539745.731268 1541139.151270 1542161.771271 1542169.261271 1542261.701271 1542510.121271 1543871.481272 1543879.911272 1543891.491272 1544410.181273 1544431.061273 1544448.021273 1545180.421273 1545440.871274 1546024.931274 1546033.221274 1546491.151275 1547354.591275 1547385.531275 1548098.541276 1549398.781277 1549404.111277 1549640.091277 1549644.951277 1550095.301278 1550362.591278 1550811.381279 1551875.231280 1551992.121280 1552121.141280 1552302.701280 1552319.341280 1552700.661280 1552709.521280 1552953.111281 1553080.491281 1553131.061281 1553155.441281 1553196.331281 1553205.331281 1553363.961281 1553554.951281 1554744.121282 1554809.911282 1555150.541283 1555218.921283 1555475.311283 1555591.711283 1555864.701283 1556052.651283 1556166.091284 1556355.831284 1557703.351285 1559261.591286 1559312.811286 1559454.651287 1559857.251287 1560118.521287 1560754.321288 1561132.061288 1561392.021288 1561559.041289 1561856.411289 1562206.881289 1562503.391289 1562620.661290 1563715.051291 1564763.451292 1564770.441292 1566060.561293 1566558.971293 1567188.841294 1568127.521295 1568936.171295 1569231.051296 1569237.991296 1569691.951296 1570020.851296 1570034.981296 1570084.671297 1570677.951297 1570689.631297 1571456.251298 1571740.491298 1572255.741299 1572596.731299 1572993.111299 1573019.421299 1573837.461300 1574395.511301 1574838.231301 1575007.401301 1575305.161301 1575463.241302 1577127.261303 1577210.821303 1577324.451303 1578676.761305 1579210.931305 1579665.071305 1580085.131306 1581217.401307 1581466.271307 1581712.491307 1582377.421308 1582563.031308 1582891.971308 1582929.101308 1583478.641309 1583703.401309 1583734.831309 1584236.981310 1584484.161310 1585043.701310 1585459.931311 1585719.811311 1586454.641312 1586634.571312 1587329.961313 1587882.191313 1587889.661313 1587928.821313 1588233.941313 1588439.421314 1588512.251314 1588715.951314 1589288.081314 1589327.941314 1590038.661315 1591011.681316 1591201.211316 1591539.531317 1592163.581317 1592482.841317 1592498.791317 1592705.911318 1592862.761318 1593084.451318 1593246.151318 1593964.831319 1594450.751319 1594663.971319 1595280.071320 1595375.601320 1595384.221320 1595577.631320 1595680.241320 1596257.561321 1597488.971322 1597755.321322 1597879.931322 1598843.451323 1598937.801323 1598963.401323 1599051.241324 1600589.451325 1601988.801326 1602305.961327 1602761.851327 1603613.031328 1603996.581328 1604401.551328 1604748.581329 1605241.151329 1606068.391330 1606172.071330 1606196.081330 1607352.701331 1607813.371332 1607821.661332 1607875.581332 1608214.151332 1608811.431333 1609131.321333 1609179.281333 1609970.601334 1612829.761336 1612836.201336 1612977.801336 1613738.691337 1614539.381338 1614819.211338 1615562.011339 1616123.091339 1616137.271339 1616216.681339 1616327.451340 1616370.961340 1616532.851340 1617371.481341 1617383.121341 1617777.921341 1618489.401342 1618609.001342 1619738.841343 1620112.701343 1621026.901344 1621290.331344 1621789.381345 1623007.511346 1623285.021346 1624269.271347 1625206.481348 1625219.641348 1625569.271348 1625755.391348 1626548.321349 1626919.521349 1627287.091350 1627402.091350 1627754.661350 1629301.681352 1629524.071352 1629923.051352 1630232.001353 1630455.731353 1630462.741353 1630496.661353 1630916.671353 1631412.221354 1632859.851355 1632991.041355 1633987.001356 1634401.601356 1634934.021357 1634987.121357 1635289.511357 1635330.291357 1636164.121358 1637064.191359 1637527.671359 1638356.601360 1638361.621360 1639234.111361 1640534.021362 1640539.561362 1640547.781362 1640559.031362 1640981.071363 1641309.281363 1641380.191363 1642733.011364 1643053.851364 1643936.381365 1644541.701366 1644597.361366 1644686.991366 1645214.921366 1645462.641367 1645467.651367 1646355.651368 1646887.041368 1646893.921368 1646899.291368 1647562.171369 1647751.761369 1648360.171369 1649937.161371 1650307.551371 1651015.191372 1651171.831372 1651210.621372 1651263.421372 1651437.291372 1652016.981373 1652040.621373 1652070.631373 1653351.131374 1653524.291374 1653708.931374 1653769.511374 1654478.571375 1654992.661376 1655404.851376 1655620.931376 1655645.271376 1655654.661376 1656410.091377 1657139.641378 1657620.931378 1658151.381379 1658195.031379 1658446.611379 1658560.461379 1658953.101379 1659355.051380 1659361.421380 1659924.101380 1659932.551380 1660284.721381 1660623.241381 1660663.281381 1660899.461381 1661371.841382 1662232.681382 1662695.271383 1663165.141383 1663987.091384 1664220.051384 1664872.471385 1664919.261385 1666190.131386 1666219.121386 1666249.951386 1666615.401386 1667057.691387 1667068.691387 1667750.361387 1667804.091388 1668076.381388 1668386.361388 1668824.851388 1668861.531389 1669252.161389 1669551.291389 1669880.471389 1670878.511390 1670902.211390 1671121.221391 1671125.571391 1671193.701391 1671742.391391 1672356.971392 1672834.691392 1672854.831392 1673757.311393 1673763.181393 1675823.961395 1676090.831395 1676638.591396 1677176.271396 1677449.231397 1677864.981397 1679236.701398 1679348.191398 1679638.461399 1680479.801399 1680487.701399 1680737.121400 1680743.811400 1680891.421400 1681241.041400 1681992.771401 1681998.591401 1682120.641401 1682447.351401 1682539.321401 1683963.901403 1684981.531404 1685605.651404 1686025.581405 1686068.401405 1686493.541405 1687066.011405 1687137.621406 1687444.731406 1687452.801406 1687600.571406 1688443.051407 1688859.231407 1688924.601407 1690413.231409 1691980.211410 1692192.231410 1694248.621412 1695180.561413 1695942.631414 1696129.151414 1696453.071414 1697650.091415 1698075.491416 1698326.631416 1699409.231417 1699819.521417 1700720.121418 1700839.021418 1702114.121419 1702616.591420 1703124.761420 1703198.381420 1703722.671421 1704350.251422 1704356.791422 1704844.841422 1705449.951423 1705708.591423 1706239.211423 1707063.581424 1707131.581424 1709059.111426 1709318.511426 1709328.481426 1709335.791426 1710955.201428 1711169.251428 1711441.461428 1711894.801429 1712242.271429 1712830.191429 1713255.721430 1713265.001430 1713676.351430 1714193.011431 1714348.281431 1715958.781432 1716004.831432 1716353.611433 1716862.581433 1718651.231435 1718709.911435 1719200.641435 1719497.781436 1719616.341436 1719639.231436 1720009.101436 1720379.491436 1720833.361437 1720943.061437 1721081.551437 1721171.921437 1721444.761437 1721595.271438 1721822.611438 1722487.591438 1724483.661440 1724514.081440 1724598.461440 1724830.001441 1725077.841441 1725693.241441 1725719.291441 1726005.801442 1726663.341442 1727077.241443 1727139.821443 1727824.991443 1728332.951444 1728339.341444 1729352.071445 1730630.581446 1730640.321446 1732612.211448 1732897.951448 1733494.521449 1733910.311449 1733917.181449 1734634.131450 1734741.301450 1735157.611450 1735842.481451 1735934.251451 1735970.881451 1736525.171452 1737630.981453 1737640.261453 1738964.391454 1738971.241454 1739219.361454 1739242.831454 1740607.111455 1741409.181456 1741416.861456 1742357.911457 1742609.461457 1743084.221458 1743687.231458 1743698.081458 1743936.081458 1744115.361459 1744397.711459 1744410.791459 1744882.801459 1745299.641460 1745907.181460 1746100.521460 1746158.551461 1746316.011461 1746528.741461 1747041.821461 1747046.491461 1747050.831461 1747056.081461 1748349.701463 1748358.731463 1748384.021463 1748658.281463 1749656.101464 1751129.011465 1751437.871465 1752552.451466 1753800.371468 1754016.611468 1754545.301468 1754626.621468 1754693.551468 1754790.401469 1755760.831469 1755791.371469 1757103.991471 1757489.911471 1758169.491472 1759456.171473 1759700.791473 1759794.541473 1760179.011474 1760501.001474 1760507.131474 1760840.561474 1761171.411474 1761243.701475 1761428.041475 1761433.461475 1761439.261475 1761445.631475 1761493.981475 1761879.961475 1762984.541476 1763043.631476 1763164.371476 1763558.701477 1763721.091477 1763876.571477 1764302.561477 1764467.511478 1765196.841478 1765239.061478 1766077.801479 1766105.641479 1766526.941479 1766541.251479 1766582.481480 1767145.641480 1767796.701481 1767802.561481 1767955.211481 1768601.991481 1768815.781482 1769494.371482 1770700.211483 1770803.121483 1771077.881484 1771422.621484 1772037.051485 1772114.051485 1772801.761485 1772991.121485 1773042.921486 1773444.821486 1773641.911486 1774092.011487 1774142.561487 1774988.891487 1775582.501488 1775601.831488 1776422.591489 1776651.071489 1776803.031489 1776834.591489 1777191.561489 1779156.911491 1779369.211491 1779538.661492 1780895.521493 1780931.741493 1781196.671493 1781224.481493 1781887.901494 1782559.121494 1784818.651497 1785821.321497 1785833.211497 1786125.191498 1786514.931498 1787637.531499 1787918.811499 1788808.681500 1788845.041500 1789300.971501 1789945.721501 1790204.181502 1790288.161502 1790698.321502 1790855.931502 1791232.141502 1791391.791503 1791400.241503 1791409.321503 1791418.591503 1791432.181503 1791535.711503 1791663.601503 1793159.701504 1794225.131505 1794241.671505 1794250.031505 1794283.191505 1794298.161505 1794429.101505 1794666.151506 1794732.641506 1794824.131506 1795534.231506 1795693.101507 1795771.851507 1796222.421507 1797243.841508 1797250.371508 1798475.431509 1798481.941509 1798625.651509 1798632.621509 1799267.861510 1799273.551510 1799934.301511 1800552.041511 1800775.621511 1802107.051513 1802198.291513 1803018.271513 1803480.231514 1804460.951515 1804487.541515 1805956.381516 1806233.521516 1806482.081517 1807150.621517 1807649.541518 1807864.341518 1807884.921518 1808809.111519 1809185.331519 1809683.171520 1810254.071520 1811381.151521 1812985.851523 1813113.291523 1813480.991523 1813837.671524 1813982.681524 1814455.391524 1814510.331524 1815028.331525 1815330.311525 1815420.391525 1815471.931525 1815479.171525 1815647.231525 1815658.931525 1816178.481526 1816189.641526 1816532.581526 1817322.181527 1817406.211527 1817967.551527 1818158.971528 1818259.061528 1818588.101528 1818827.221528 1819035.201528 1819355.891529 1819888.911529 1820216.371529 1821612.041531 1821781.881531 1822005.891531 1822088.341531 1822192.271531 1823469.331533 1823682.071533 1825108.571534 1825116.821534 1825323.271534 1825425.101534 1826279.791535 1826401.511535 1826406.361535 1826428.581535 1826486.381535 1826922.931536 1827756.391537 1828015.631537 1828061.831537 1828533.531537 1828538.121537 1828545.241537 1829420.641538 1830223.711539 1830944.521539 1831156.821540 1831603.281540 1831829.341540 1831853.571540 1832247.461541 1832338.921541 1833218.701542 1833809.571542 1833968.031542 1834467.711543 1834473.541543 1834630.561543 1835112.611543 1835566.881544 1835891.511544 1836537.261545 1836546.421545 1836968.691545 1837222.461545 1838461.981546 1840095.341548 1840233.521548 1840517.501548 1840847.881549 1840856.581549 1840863.071549 1840944.771549 1841352.581549 1841903.501550 1842508.761550 1842662.141550 1842884.801551 1842889.661551 1843450.081551 1843582.811551 1843647.131551 1844043.831552 1844652.251552 1844808.981552 1844971.731553 1845204.751553 1845454.001553 1845819.691553 1846114.531554 1846407.401554 1847736.131555 1847783.401555 1848017.211555 1848051.651555 1849861.321557 1849870.561557 1849967.001557 1852090.221559 1852386.291559 1853371.321560 1853493.371560 1853791.331561 1853837.651561 1854014.431561 1855512.211562 1855803.571563 1858401.671565 1859210.341566 1859218.601566 1859292.281566 1859553.161566 1860351.811567 1860655.281567 1861114.891568 1861268.681568 1862565.101569 1862684.341569 1862872.681569 1863759.721570 1865015.871571 1865617.441572 1866314.231572 1866561.881573 1866928.181573 1867103.531573 1867957.051574 1868403.961574 1868421.211574 1868426.701574 1869371.461575 1869382.311575 1869874.221576 1870244.841576 1870848.581577 1872196.681578 1872616.431578 1872837.461578 1874215.131580 1874260.131580 1874739.901580 1875079.771581 1875100.181581 1875157.701581 1875262.401581 1875298.611581 1875633.911581 1875671.371581 1875874.881581 1876536.871582 1876700.511582 1877297.301583 1877354.361583 1877370.381583 1877525.651583 1877570.551583 1878367.151584 1878373.701584 1880739.211586 1881221.561586 1881247.111586 1881718.161587 1881828.861587 1882823.621588 1883050.111588 1884344.001589 1885070.991590 1885323.591590 1885443.391590 1885482.821590 1885503.151590 1885960.561591 1887112.171592 1887257.531592 1887263.851592 1887274.041592 1887899.861593 1888051.721593 1888753.111593 1888949.111593 1889395.001594 1889409.211594 1889508.461594 1892995.611597 1893124.281597 1893285.871598 1893297.561598 1893592.481598 1893663.751598 1894936.301599 1895395.981599 1895881.811600 1896244.801600 1896718.461601 1896832.121601 1897062.371601 1897213.171601 1897288.901601 1897472.231601 1897660.851602 1897728.651602 1898007.521602 1898142.101602 1898283.161602 1898295.121602 1899072.161603 1899093.531603 1899370.011603 1899802.671604 1900432.951604 1900519.331604 1901644.341605 1901893.951606 1902488.181606 1902569.351606 1903365.471607 1903373.821607 1903546.361607 1903882.961607 1904677.671608 1904821.051608 1904838.181608 1905048.391608 1905617.921609 1905622.141609 1906594.091610 1906652.481610 1906802.621610 1907045.201610 1907232.681611 1907446.391611 1907824.501611 1907926.271611 1908216.641611 1908948.671612 1908955.501612 1909162.781612 1909545.761613 1909573.061613 1909910.861613 1910455.681614 1911219.351614 1911516.831615 1911959.611615 1912011.591615 1912791.271616 1913066.081616 1913391.541616 1913526.551616 1913641.321616 1913888.651617 1914774.401618 1915140.601618 1916127.681619 1916134.351619 1916180.841619 1916659.491619 1916786.241619 1916883.251620 1917591.411620 1917851.951620 1917864.571620 1919120.031622 1919914.231622 1920149.051623 1921649.341624 1921830.901624 1921853.441624 1921856.761624 1921863.461624 1922581.611625 1922869.891625 1923195.681625 1923356.251626 1923467.771626 1923603.171626 1924071.411626 1924162.761626 1924623.221627 1925008.821627 1925282.171627 1925478.621628 1925597.051628 1926024.721628 1926294.821628 1926456.501628 1926588.661629 1926879.641629 1928247.821630 1928820.241631 1929271.071631 1929575.181631 1929924.081632 1929934.221632 1930843.251633 1931339.191633 1931393.241633 1931399.211633 1931516.011633 1932344.531634 1932355.171634 1933866.101635 1934178.481636 1934709.351636 1935216.041637 1935651.611637 1935762.221637 1935853.651637 1936167.791637 1936322.851638 1936660.611638 1936876.761638 1937911.491639 1938307.121639 1938593.231640 1939373.711640 1940096.841641 1940275.941641 1942547.731643 1942972.201644 1943239.361644 1943614.651644 1943621.781644 1943946.081645 1944097.471645 1944102.651645 1944731.721645 1945731.741646 1945775.001646 1947672.131648 1947686.501648 1948318.041649 1948815.921649 1949325.461650 1949446.911650 1950573.461651 1952035.031652 1952130.161652 1952186.221652 1952194.461652 1953089.701653 1953276.471653 1953778.401654 1953878.451654 1954265.361654 1954547.021655 1955950.721656 1956147.691656 1956386.101656 1956808.441657 1957510.241657 1957788.251658 1958763.201659 1958849.011659 1959803.591659 1962204.681662 1962209.871662 1962216.371662 1962486.621662 1962493.481662 1963519.521663 1964245.411664 1964253.361664 1964362.411664 1965021.281664 1965137.151664 1965468.931665 1965696.011665 1965860.701665 1966182.151665 1966388.821666 1966737.241666 1967621.351667 1968304.671667 1968647.911668 1968757.621668 1970658.011670 1971116.581670 1971506.361670 1971700.411671 1971814.241671 1972772.501672 1972843.361672 1974077.771673 1975811.021674 1977165.371676 1977201.991676 1977459.371676 1978647.741677 1979097.761677 1979186.091678 1980616.711679 1980632.111679 1980892.971679 1980965.701679 1981210.421679 1981718.331680 1981766.141680 1982242.471680 1982821.871681 1983205.691681 1983406.911681 1983863.611682 1984999.081683 1985009.351683 1985988.121684 1987122.341685 1987334.391685 1987607.351685 1987737.001685 1987852.651686 1987880.211686 1988117.861686 1989430.371687 1989466.221687 1989557.701687 1990029.941688 1990177.491688 1990821.761688 1990840.401688 1991341.191689 1991464.371689 1993039.581690 1993045.861690 1993727.531691 1995405.631693 1995413.281693 1996565.211694 1996890.311694 1997330.351694 1998083.061695 1998740.131696 1999986.701697 2000301.161697 2000759.771698 2001869.271699 2002725.791699 2003406.681700 2003492.041700 2003957.091701 2004556.711701 2004670.541701 2005058.041702 2005150.071702 2005405.051702 2005867.201702 2006402.021703 2006988.211703 2007771.271704 2008314.381705 2008491.821705 2008768.751705 2009475.671706 2009574.961706 2009580.781706 2010769.631707 2011014.551707 2011562.401708 2012305.681708 2012573.561709 2012880.401709 2013021.761709 2013069.901709 2013077.101709 2013100.841709 2013248.421709 2013597.641710 2013938.301710 2014113.061710 2014221.141710 2014226.831710 2014446.631710 2014734.641711 2014779.501711 2015020.281711 2015026.991711 2015594.981711 2015772.221712 2015988.591712 2016454.711712 2016741.721713 2017300.301713 2017654.061713 2017666.351713 2018085.271714 2019784.701715 2020208.831716 2020326.621716 2020370.121716 2020673.291716 2021407.321717 2021499.271717 2021562.911717 2021708.231717 2022623.831718 2023371.291719 2024009.741719 2024464.861720 2025219.361720 2026610.971722 2026645.071722 2027215.551722 2027495.771723 2027835.601723 2028076.861723 2030234.661725 2030380.651725 2031076.091726 2031424.481726 2031477.161726 2031904.671727 2031913.031727 2032564.131727 2032646.771727 2032714.261727 2032901.321728 2033335.131728 2033413.741728 2033592.921728 2033743.001728 2034794.781729 2035224.751730 2035927.501730 2036160.711731 2037055.041731 2037136.011732 2037266.251732 2037629.861732 2038139.311732 2038235.671733 2038304.311733 2038457.891733 2039157.801733 2039733.821734 2039741.311734 2039783.061734 2040595.331735 2040770.681735 2040777.831735 2041594.191736 2041600.101736 2042962.101737 2043743.591738 2043919.201738 2043985.561738 2045394.961739 2045733.231740 2045857.531740 2046503.851740 2047045.941741 2047291.881741 2047538.421741 2047576.141741 2047812.271741 2047821.391741 2048389.511742 2049005.801743 2049843.301743 2051377.351745 2052544.371746 2052709.161746 2053187.171746 2053385.211747 2053391.191747 2053480.711747 2053879.071747 2054443.191748 2055924.661749 2056028.031749 2057708.831751 2057778.271751 2057844.881751 2058364.571751 2060113.971753 2060122.181753 2060307.611753 2060571.201753 2061378.891754 2061563.521754 2061705.671754 2062205.581755 2062359.661755 2062586.361755 2062969.651756 2062977.951756 2063079.331756 2063949.881756 2064035.491757 2064042.891757 2064755.081757 2065509.761758 2066175.181759 2068033.961760 2068531.701761 2068880.861761 2069197.501761 2069303.911761 2069375.391762 2069385.471762 2070910.531763 2071433.791763 2071524.391764 2071807.901764 2071950.821764 2071960.721764 2072400.711764 2072966.251765 2073245.861765 2073421.431765 2073975.941766 2074504.721766 2075288.321767 2075458.031767 2075583.651767 2075599.921767 2075888.961768 2076564.621768 2076977.641769 2077359.391769 2077688.991769 2079039.521771 2079100.401771 2079503.931771 2079545.121771 2080082.641771 2080089.001772 2081008.041772 2081324.691773 2081734.501773 2084323.131775 2084346.221775 2084693.121776 2084721.431776 2084745.421776 2085159.021776 2085174.631776 2085240.431776 2085439.311776 2086344.061777 2087773.451779 2088482.371779 2088725.791780 2089222.461780 2089993.371781 2090123.161781 2090322.021781 2090341.681781 2090873.991782 2091223.711782 2091234.581782 2091354.291782 2091570.591782 2091616.881782 2092084.511783 2092858.171783 2092939.991783 2093028.091784 2093226.311784 2094274.811785 2094534.301785 2094616.001785 2094622.921785 2095249.901786 2095331.231786 2095338.711786 2095777.401786 2096016.471786 2096365.791787 2096369.501787 2096692.471787 2097265.371785 2097672.561776 2098486.931758 2098627.071754 2099020.641746 2099572.931733 2099583.321733 2099804.621728 2099872.031727 2101765.691684 2101845.211682 2102412.591670 2103227.811652 2103483.171646 2103915.101636 2104527.601623 2104935.341613 2106048.511589 2106339.031582 2107609.231554 2107776.251550 2107783.331550 2107843.381548 2108264.501539 2108492.341534 2108499.381534 2108508.751534 2108811.891527 2108823.661527 2108861.061526 2109129.261520 2110149.131497 2110154.181497 2110253.641495 2110312.401493 2110876.341481 2111190.511474 2111196.461473 2111341.651470 2113288.951427 2113295.011427 2113863.501414 2114228.831406 2114509.111399 2116377.881358 2116525.541354 2118760.381304 2119096.991297 2119590.511286 2119797.991281 2119848.261280 2120958.991255 2121448.421244 2121931.321234 2122421.061223 2122429.411222 2123156.601206 2124771.711170 2125253.841159 2125320.951158 2125690.771150 2125763.161148 2126327.821135 2127006.951120 2127043.391119 2127059.541119 2127111.981118 2129491.191065 2129495.441064 2129631.221061 2129639.671061 2130794.371035 2131316.971024 2131393.551022 2131981.161009 2134504.380953 2136677.910904 2136890.920899 2137330.280889 2137386.170888 2137988.420875 2139435.720842 2139767.680835 2140812.120812 2141581.740794 2141760.000790 2142378.050777 2142621.480771 2142668.550770 2143186.800758 2143392.430754 2144865.330721 2145982.760696 2146248.600690 2146400.410687 2146406.320686 2146518.650684 2146985.620674 2147835.800655 2147964.820652 2148680.360636 2148703.120635 2148774.280634 2148975.870629 2149272.920622 2150623.790592 2150901.900586 2150978.110584 2151455.400574 2152204.850557 2152693.660546 2154478.000506 2154772.920499 2155118.370492 2155133.540491 2155462.850484 2156267.380466 2157312.550443 2158163.170424 2158170.880424 2159215.970400 2159471.820394 2159557.540393 2160133.650380 2160141.240379 2160332.980375 2160348.960375 2160443.590373 2160552.320370 2160886.110363 2161224.230355 2161374.590352 2161943.170339 2163143.680312 2163155.620312 2163312.180309 2163617.710302 2163939.480295 2164138.780290 2164180.420289 2164706.260277 2166320.770241 2167551.030214 2168125.220201 2169238.540176 2169245.270176 2169291.180175 2169714.320166 2170133.340156 2170141.630156 2170625.580145 2170718.750143 2171289.000130 2171536.260125 2171578.800124 2172279.910108 2172920.340094 2173598.630079 2174194.460065 2174253.390064 2175276.620041 2175554.480035 2176159.770021 2176219.130020 2176821.930007 2177068.690001 2177324.449995 2177648.949988 2177827.589984 2177924.309982 2177959.119981 2178196.649976 2178499.589969 2178771.519963 2178845.979961 2179184.599954 2179644.719944 2179650.219943 2180557.379923 2180936.359915 2181062.579912 2181281.269907 2182058.679890 2182140.099888 2182248.259885 2183432.899859 2183748.279852 2183920.479848 2184417.349837 2184899.269826 2185597.219810 2185707.859808 2185889.529804 2186186.239797 2186265.239796 2187170.889775 2187422.309770 2187781.969762 2188190.509753 2188636.139743 2189139.199731 2189646.079720 2189737.579718 2190975.499690 2190982.339690 2191488.269679 2191653.849675 2192876.129648 2192965.099646 2192971.729646 2193051.649644 2193081.629643 2193988.239623 2194000.329623 2194493.079612 2195490.719589 2196220.059573 2196467.459568 2197740.019539 2197952.759534 2198142.189530 2198218.059528 2198519.329522 2198911.849513 2198916.739513 2198941.029512 2199029.339510 2199731.199495 2201321.819459 2201903.719446 2203256.159416 2203896.829401 2204345.619391 2205538.089365 2205814.659359 2205834.899358 2205840.619358 2206700.819339 2206786.509337 2207019.459332 2207516.779321 2207523.339320 2208822.269291 2209148.329284 2209494.769276 2209781.329270 2209892.959267 2209898.879267 2210234.629260 2210821.279247 2210969.779243 2211318.129236 2211475.339232 2212257.399215 2212582.409207 2212663.959206 2212911.269200 2213228.429193 2213441.129188 2213552.639186 2213931.029177 2213935.369177 2214365.609167 2215152.339150 2215307.059146 2216647.619116 2216960.509109 2217606.429095 2217746.319092 2218327.599079 2218402.189077 2218543.009074 2218876.939067 2219550.769052 2220336.729034 2220720.149025 2220724.239025 2222006.948997 2222170.358993 2222782.878979 2222803.448979 2223204.798970 2223371.268966 2223657.978960 2224374.938944 2225103.838927 2225212.538925 2225805.378912 2225818.098911 2225915.208909 2226676.638892 2227463.708875 2227788.718867 2227830.868866 2228031.288862 2228324.158855 2228393.798854 2228959.958841 2229369.048832 2229429.558831 2231230.638791 2231237.488790 2231862.768776 2232713.388757 2232874.478754 2233113.158748 2233922.998730 2233989.448729 2234057.538727 2234223.928724 2234276.938722 2234998.258706 2236004.848684 2236866.498665 2236998.888662 2237266.738656 2238364.978631 2238471.228629 2238728.938623 2238813.048621 2239657.968602 2239818.448599 2240251.778589 2240453.158584 2240483.148584 2240491.898583 2240606.208581 2241158.978569 2241643.168558 2241823.168554 2241937.768551 2242606.938536 2242616.398536 2243888.538508 2245089.908481 2245365.528475 2245591.798470 2246126.908458 2246601.698447 2247116.908435 2247805.848420 2248045.728415 2248065.438414 2248489.238405 2248724.378399 2249284.128387 2249388.898385 2249899.788373 2250075.298369 2250087.138369 2251932.538328 2252464.228316 2252512.548315 2252631.178312 2253506.778293 2253598.918291 2254044.238281 2254066.128280 2254707.638266 2254824.038263 2254967.218260 2255232.778254 2255260.838253 2255448.448249 2255683.048244 2256647.168222 2256877.558217 2257503.288203 2257510.858203 2257533.268203 2257849.988196 2258021.978192 2258086.538190 2258933.158171 2259954.048148 2260688.968132 2260786.008130 2260888.758128 2261926.348104 2262668.668088 2263270.298074 2263275.938074 2264501.238047 2264588.568045 2265178.978032 2265200.438031 2265623.278022 2266104.778011 2267504.087980 2268100.167966 2268260.127963 2269484.477935 2269644.557932 2269670.117931 2269788.957929 2269797.777928 2269825.027928 2270200.857919 2271650.187887 2271725.927885 2273754.827840 2273763.357840 2273812.057839 2273843.747838 2273872.527837 2274035.697834 2274386.107826 2275054.247811 2275127.407809 2276770.457773 2277255.907762 2277898.577747 2278584.307732 2279552.847710 2279564.127710 2280241.607695 2280556.527688 2280779.487683 2281192.307674 2281713.937662 2281718.977662 2282940.637635 2284257.187605 2284659.287596 2285481.327578 2285701.007573 2285709.457573 2285796.657571 2286251.437561 2286301.427560 2286501.267555 2286946.597545 2287238.947539 2287900.027524 2289038.817498 2289310.127492 2291199.337450 2291831.217436 2294111.297385 2295610.127352 2295618.047351 2296438.637333 2296578.477330 2297040.997320 2297611.157307 2297619.527307 2298386.967289 2298851.497279 2298865.437279 2298870.607279 2298969.187276 2299739.097259 2299783.647258 2300149.987250 2300377.827245 2300433.697244 2301205.057226 2301562.197218 2302068.867207 2302453.367199 2302509.067197 2302518.497197 2303490.647175 2303640.057172 2303646.697172 2304539.337152 2304761.827147 2305230.067136 2305902.487121 2306363.107111 2307404.257088 2307527.997085 2307806.827079 2307813.507079 2308291.027068 2308529.147063 2310152.277026 2310321.297023 2310768.507013 2310995.067008 2311002.967007 2311511.956996 2311780.156990 2311912.316987 2311926.046987 2312037.176984 2312045.276984 2312432.276976 2312454.046975 2313030.296962 2314431.826931 2314455.696930 2314893.476920 2315628.466904 2316413.786887 2316709.006880 2316876.796876 2316904.836876 2317830.636855 2317906.176853 2318506.076840 2318758.196834 2319368.046820 2319859.286810 2319964.366807 2320317.846799 2320700.126791 2320937.336785 2320942.406785 2321731.416768 2321779.536767 2321976.496762 2323445.066729 2323905.436719 2324022.586716 2324466.756707 2325059.506693 2325068.736693 2325795.406677 2326742.916656 2327735.956633 2328435.846618 2328619.176614 2329855.866586 2330369.366575 2330791.846565 2330797.256565 2330863.626564 2331138.016557 2331314.316553 2332357.586530 2332553.936526 2332853.306519 2333882.166496 2334037.426493 2334193.406489 2334627.376479 2334898.226473 2334955.116472 2335198.126467 2335763.256454 2336428.336439 2337693.216411 2338057.306403 2338955.806383 2338964.136382 2339060.336380 2339067.526380 2341693.146321 2341842.136318 2342680.556299 2342870.406295 2342882.376295 2343223.366287 2343282.716286 2343378.476284 2343390.656284 2344255.536264 2345060.826246 2345068.906246 2345506.046236 2346317.176218 2346739.956209 2346766.106208 2348618.426167 2350048.846135 2351624.586099 2351700.386098 2352447.546081 2352467.006081 2352476.126080 2352912.446071 2353490.646058 2353511.656057 2353807.156051 2353816.986050 2354189.796042 2354443.646036 2355685.186009 2355697.746008 2355899.756004 2356726.095985 2357001.145979 2357019.495979 2357209.335975 2357539.785967 2357581.365966 2358556.715945 2358564.485944 2359257.765929 2359264.665929 2359802.495917 2360948.895891 2360994.005890 2361137.605887 2361228.675885 2361483.795879 2362047.855867 2364176.255819 2364477.955812 2364704.705807 2365208.645796 2365314.515793 2366165.555774 2366338.935771 2367807.145738 2367824.415737 2368344.595726 2368623.455720 2368935.785713 2369408.465702 2369969.595689 2370107.115686 2370780.225671 2370785.145671 2371965.265645 2372264.725638 2372495.765633 2373682.795606 2373849.045603 2373859.525603 2373908.795601 2374137.195596 2374586.625586 2374594.355586 2375260.845571 2375274.175571 2375446.805567 2375471.415566 2375558.035565 2375839.385558 2376662.795540 2376669.445540 2376718.295539 2376925.985534 2377131.555529 2378337.595502 2378345.315502 2378678.005495 2380391.265457 2381000.965443 2381483.385432 2381724.855427 2382608.475407 2383190.845394 2383298.615392 2383775.265381 2384003.375376 2384196.065371 2384269.625370 2384513.695364 2386125.775328 2386454.085321 2386731.185315 2386806.605313 2387270.265303 2387329.395301 2387522.825297 2387561.705296 2387973.025287 2388812.245268 2390547.385229 2390680.195227 2390829.615223 2391319.205212 2392702.165181 2393061.025173 2393441.565165 2393493.485164 2393796.985157 2394401.275143 2394783.455135 2394999.975130 2398003.735063 2398436.775053 2398529.085051 2398627.685049 2398945.055042 2398994.315041 2399776.215023 2400008.675018 2400575.245005 2401657.244981 2402142.554970 2402345.724966 2402712.624958 2402719.884957 2403556.934939 2403955.334930 2404269.014923 2404311.284922 2404967.544907 2405216.004902 2406386.824875 2406891.994864 2406898.044864 2408318.344832 2408407.414830 2408575.384827 2408760.464822 2409686.634802 2409695.654802 2409964.934795 2410167.554791 2411485.834761 2411785.584755 2412079.844748 2412154.384747 2412252.034744 2412610.994736 2412629.324736 2412748.664733 2413446.404718 2413451.024718 2413460.004717 2413938.624707 2414340.824698 2415634.824669 2415642.894669 2415740.574666 2416407.824651 2416513.844649 2416615.684647 2416912.214640 2417100.824636 2417597.374625 2417763.494621 2418153.104612 2420369.594563 2421417.174540 2421986.484527 2422543.434514 2422700.484511 2423248.674499 2423449.504494 2423984.814482 2424205.404477 2424362.474474 2424679.264467 2425089.814457 2425914.174439 2426079.874435 2426970.044415 2427611.254401 2427691.704399 2427887.644395 2428806.214374 2428816.434374 2429285.084364 2429525.624358 2430123.724345 2430166.794344 2430178.424344 2430415.664338 2430462.914337 2430620.614334 2430904.504327 2430992.024325 2431299.454319 2431309.714318 2431714.664309 2431848.794306 2431954.494304 2433124.114278 2433247.564275 2433396.864272 2433406.094272 2433925.044260 2434501.344247 2434862.454239 2434888.304238 2435077.754234 2435253.574230 2435808.274218 2436613.574200 2437066.744190 2437086.674189 2437712.994175 2440721.044108 2440854.454105 2440878.134105 2441243.004096 2441252.804096 2442545.124067 2443260.194051 2443654.654042 2444402.524026 2445514.024001 2445670.253997 2446922.933969 2447099.153965 2447896.203948 2449431.213913 2449441.743913 2450087.913899 2450112.403898 2450353.593893 2451557.693866 2451601.603865 2452076.403854 2452518.753844 2453641.333819 2454266.433805 2455326.103782 2456921.653746 2457221.023739 2457338.873737 2457524.853732 2457553.873732 2458635.403708 2458677.813707 2459116.793697 2459489.023689 2459672.933684 2459680.833684 2460100.463675 2460112.423675 2460380.893669 2461166.453651 2461927.323634 2462176.613628 2462310.063625 2462616.343619 2462664.773618 2463259.693604 2464370.903579 2464579.533575 2464713.853572 2465019.223565 2465061.213564 2465408.663556 2465770.203548 2466256.883537 2467913.003500 2468343.143491 2468349.323490 2469200.603471 2469689.733461 2469790.043458 2470271.663448 2470283.593447 2470553.533441 2470640.923439 2470788.423436 2471385.673423 2472615.143395 2473351.443379 2473360.923378 2474095.273362 2474610.673351 2475641.603327 2476597.223306 2476606.303306 2476611.763306 2477080.413295 2477172.453293 2477563.503285 2477976.753275 2478224.883270 2478288.393268 2480387.853221 2480400.733221 2480468.753220 2481402.153199 2482064.373184 2482369.253177 2483325.833156 2483710.533147 2483897.123143 2483905.013143 2484031.923140 2484825.963122 2484835.573122 2485257.553113 2485361.773110 2487509.803062 2487572.553061 2487721.553057 2487806.163056 2489124.653026 2489278.113023 2489287.853022 2489550.753017 2489594.393016 2490004.193006 2491161.422981 2491460.182974 2491555.022972 2491704.832968 2492013.482962 2492260.262956 2492288.072955 2492298.382955 2492477.492951 2492676.452947 2492860.542943 2493493.602928 2493969.462918 2494039.102916 2494248.632912 2496283.772866 2496673.372857 2496958.202851 2497395.542841 2497721.582834 2497868.812831 2498297.782821 2498800.842810 2499013.262805 2499339.792798 2500081.852781 2500161.842779 2501093.502759 2501210.952756 2501265.712755 2501475.392750 2501530.172749 2501541.542749 2501556.942748 2501570.412748 2502172.192734 2503190.132712 2503243.572711 2503626.302702 2505344.832664 2505574.812658 2506705.672633 2506959.012627 2507079.372625 2507114.902624 2507723.712610 2507831.332608 2508323.012597 2508557.032592 2508817.822586 2509243.442576 2509985.672560 2510194.772555 2510465.122549 2511043.832536 2511052.782536 2511066.602536 2511208.442533 2511231.022532 2511385.022529 2511724.492521 2512102.402513 2512123.492512 2512462.172504 2512895.392495 2513204.222488 2513226.492487 2513482.532482 2514324.832463 2514507.792459 2514537.922458 2514934.672449 2515745.942431 2515756.722431 2516321.852418 2516681.452410 2517456.302393 2518126.272378 2518198.732376 2518211.582376 2518570.432368 2518914.902360 2519198.862354 2519366.902350 2519882.922339 2519959.022337 2519964.862337 2520109.522334 2520405.772327 2521459.712303 2521686.112298 2522236.612286 2522448.502281 2522469.222281 2522850.132272 2523557.182256 2524374.322238 2524734.162230 2524794.382229 2525258.792218 2525855.312205 2526081.632200 2527220.572175 2527766.052162 2527964.352158 2528674.872142 2529409.242126 2530128.212110 2530413.862103 2530433.712103 2530535.922101 2530619.072099 2533809.822027 2534130.582020 2534258.162017 2534596.482010 2535293.641994 2535424.661991 2535778.751983 2536630.311964 2536637.801964 2536850.351959 2537389.191947 2537520.811944 2537825.371938 2538105.741931 2539801.811893 2539970.841890 2541445.061857 2541928.131846 2542385.131836 2543366.491814 2543622.221808 2544003.411799 2544034.351799 2544360.931791 2544466.681789 2544583.151787 2544601.741786 2545430.301768 2545543.971765 2545556.381765 2547366.271724 2547415.751723 2547789.981715 2547839.051714 2548638.871696 2548874.131691 2549136.291685 2549235.421683 2549588.561675 2550469.871655 2550495.621654 2550598.621652 2551605.381630 2552258.521615 2553467.131588 2553879.441579 2554399.991567 2554408.141567 2554660.461561 2555258.911548 2556028.921531 2556037.121531 2556247.811526 2556547.841519 2556691.931516 2557309.491502 2558277.781480 2558590.261473 2558806.761469 2558813.391468 2558938.561466 2559230.341459 2559593.101451 2559717.191448 2560007.961442 2560372.661434 2561175.131416 2562061.251396 2562070.421396 2562192.461393 2562546.441385 2562724.801381 2563477.031364 2564130.791350 2564274.101346 2564912.641332 2565586.741317 2565641.821316 2565776.231313 2566254.661302 2566474.821297 2566543.671296 2566555.671295 2567546.711273 2567847.171267 2568790.631245 2570794.761201 2570840.771200 2570848.421199 2571209.021191 2571494.521185 2571629.771182 2571641.791182 2572173.421170 2572304.151167 2573267.641145 2573618.411138 2574043.451128 2574526.401117 2575025.721106 2575242.471101 2575555.211094 2576755.491067 2576901.341064 2576941.681063 2578482.871029 2578688.091024 2579066.901016 2579298.111011 2579316.881010 2579547.391005 2579718.511001 2579960.730996 2580383.190986 2581558.670960 2581850.600954 2582544.840938 2583678.740913 2584032.540905 2584092.370903 2584688.920890 2585138.620880 2585388.420874 2585492.910872 2585722.800867 2585835.490864 2586200.970856 2586207.650856 2586457.890851 2586626.590847 2586789.510843 2586803.890843 2587816.740820 2589996.250771 2591746.630732 2592134.930724 2592145.320723 2592775.530709 2593309.950697 2594356.470674 2594743.240665 2595086.900658 2595094.950658 2596100.770635 2596415.460628 2596833.410619 2597182.980611 2599259.770564 2599522.690559 2599719.560554 2599853.470551 2599865.550551 2600415.120539 2600508.550537 2600919.060527 2601435.440516 2601918.580505 2602107.250501 2602272.410497 2602831.420485 2604015.140458 2604028.910458 2604041.370458 2604875.190439 2604882.870439 2605102.340434 2607639.600377 2608198.800365 2608203.810364 2608452.270359 2608710.380353 2610035.780324 2610264.000318 2610516.970313 2611812.150284 2612249.340274 2612941.390259 2613268.000251 2614068.290233 2614169.580231 2614650.490220 2615021.610212 2615279.620206 2615291.240206 2615768.710195 2615796.970195 2616358.300182 2617131.110165 2617908.190148 2618307.470139 2618319.280138 2618543.640133 2619289.250117 2619332.720116 2619342.630116 2620138.070098 2620143.570098 2620392.280092 2621159.690075 2622409.530047 2623339.690026 2623600.660020 2624221.770006 2624481.760001 2625326.609982 2626130.889964 2626161.329963 2626413.149957 2626537.749955 2627642.139930 2627857.409925 2628272.979916 2628462.389912 2628467.479912 2628588.899909 2628597.999909 2628638.299908 2629234.869894 2629357.099892 2630023.549877 2630245.389872 2630419.939868 2630894.899857 2631031.569854 2631315.989848 2631445.819845 2631763.359838 2632339.439825 2632742.749816 2632978.789811 2633034.189809 2633969.519789 2634042.709787 2634276.399782 2634806.689770 2634906.739768 2635145.379762 2635737.119749 2635886.749746 2635948.119744 2636660.359728 2636804.689725 2637253.049715 2637552.439709 2637972.749699 2638076.249697 2638783.689681 2639304.259669 2640685.719638 2641014.809631 2641197.199627 2641203.339627 2641919.489611 2641933.819611 2642328.559602 2642433.539599 2642443.199599 2643493.879576 2643660.329572 2643770.309570 2643786.059569 2644007.219564 2644214.109560 2644928.429544 2645380.849534 2645417.249533 2645872.319523 2646905.659499 2647575.149484 2647585.029484 2647782.869480 2648653.699460 2648775.409458 2649081.989451 2649650.939438 2649655.929438 2650419.959421 2650832.309412 2650840.649411 2651675.959393 2651682.049393 2651690.299392 2651739.979391 2651792.209390 2652227.319380 2653176.799359 2654029.919340 2655286.019312 2655455.439308 2656001.789296 2656106.109294 2656694.469281 2656699.139281 2656708.719280 2656819.159278 2657034.029273 2657382.849265 2657416.769265 2658303.039245 2658313.159244 2658856.579232 2658959.959230 2659556.529217 2659731.429213 2661293.849178 2662044.219161 2662296.649155 2662668.829147 2662675.139147 2663993.539118 2664234.619112 2664241.699112 2664261.619112 2664315.969110 2664405.279108 2665186.199091 2665994.199073 2666049.709072 2666574.589060 2666747.119056 2667043.029049 2667815.869032 2668110.639025 2668424.149018 2669787.068988 2670194.398979 2670894.098963 2670908.248963 2670937.038962 2671556.138948 2671616.468947 2671655.028946 2672445.488929 2672570.818926 2673858.618897 2674000.968894 2674101.728892 2674305.658887 2674386.648885 2674543.048882 2675703.648856 2675774.568854 2675986.758849 2676246.568844 2676283.598843 2676374.178841 2676452.228839 2677995.208805 2678298.748798 2678972.898783 2679013.488782 2679210.888777 2679318.758775 2679429.728772 2679917.978762 2679945.828761 2680472.528749 2680500.648749 2680959.658738 2681131.148734 2681832.098719 2681840.008719 2681921.718717 2682286.848709 2682589.978702 2682993.688693 2683483.278682 2683490.098682 2683546.868680 2684971.978649 2685005.538648 2685017.498648 2685579.958635 2686284.458619 2687196.658599 2687663.358588 2687787.138586 2687994.118581 2688004.388581 2688263.628575 2688668.378566 2690091.048534 2690106.788534 2692045.538490 2692538.208479 2693340.498462 2693439.268459 2694181.928443 2694437.388437 2695412.068415 2695669.598409 2695799.838407 2698250.118352 2698353.458349 2698569.248345 2699011.788335 2699393.368326 2699825.128317 2700822.738294 2701288.518284 2701303.518284 2701516.178279 2702213.668263 2704023.008223 2704028.258223 2704114.768221 2704260.368217 2704273.418217 2704565.188211 2704715.688207 2705007.468201 2706403.658170 2706759.968162 2707093.578154 2707957.118135 2709749.318095 2709882.008092 2709964.768090 2710207.758085 2710234.348084 2711267.478061 2711479.358056 2711824.918048 2712347.188037 2713071.388021 2713609.888008 2713616.858008 2713623.248008 2713790.148004 2713800.658004 2714017.807999 2714514.397988 2714584.247987 2714611.667986 2715203.337973 2715418.547968 2715660.737963 2715814.357959 2716433.837945 2717489.947922 2718037.667910 2718436.137901 2718470.147900 2718493.117899 2718503.627899 2720036.977865 2720747.457849 2720756.287849 2720767.797848 2720982.097844 2721060.187842 2722088.117819 2722631.487807 2723346.137791 2723854.677779 2723902.807778 2723914.477778 2723921.407778 2725295.497747 2725302.037747 2725583.117741 2726346.077724 2726662.577717 2726669.877717 2726855.437712 2727000.077709 2727489.047698 2727507.887698 2727587.647696 2728220.387682 2728560.657674 2728686.807671 2728827.597668 2729288.987658 2729432.937655 2730531.037630 2731550.097607 2732113.127595 2732574.547585 2733039.737574 2733605.107562 2733944.197554 2733952.477554 2734025.107552 2734314.487546 2734788.497535 2735178.687526 2735186.727526 2735216.217526 2735581.217517 2735819.957512 2736076.677506 2736322.247501 2736732.847492 2737057.157484 2737115.907483 2737196.337481 2737312.747479 2737586.147473 2737597.427472 2737616.697472 2737924.177465 2738042.837462 2738189.797459 2738882.767444 2738914.947443 2739237.827436 2739766.717424 2741132.267393 2741137.397393 2741178.447392 2741187.367392 2741521.257385 2741959.437375 2742013.267374 2742027.657373 2742267.867368 2742925.927353 2742955.147353 2743099.007349 2743656.687337 2743852.337333 2744833.517311 2744986.107307 2745452.257297 2745975.637285 2746256.277279 2746290.667278 2746300.637278 2746635.017270 2746706.857269 2746712.817269 2747037.537261 2747787.687245 2747905.227242 2748110.337237 2748512.997228 2748858.577221 2749269.827211 2749910.457197 2749916.407197 2749927.047197 2750045.047194 2750331.067188 2750741.217179 2751103.717170 2751344.137165 2751411.367164 2751569.947160 2752080.267149 2752376.147142 2752496.537139 2753267.897122 2753387.487119 2753579.467115 2754223.257101 2754313.797099 2754500.487095 2754986.427084 2755467.767073 2755879.567064 2756024.357060 2756120.607058 2756201.347056 2756558.757049 2756779.887044 2756848.407042 2757294.877032 2757448.437029 2758096.197014 2759414.826985 2761113.216947 2761646.576935 2762804.556909 2762988.786905 2762996.756905 2763424.456895 2763627.266891 2764125.036879 2764134.166879 2764907.296862 2765436.526850 2766761.116820 2766774.686820 2767161.766812 2767300.066808 2767777.436798 2767809.526797 2768051.286792 2768671.256778 2769258.236765 2769714.896754 2769874.356751 2770520.316736 2770721.986732 2770941.726727 2772250.406698 2772388.536695 2772832.796685 2773085.536679 2774881.986639 2775247.396631 2775273.426630 2775402.516627 2775921.156616 2776110.686611 2776125.846611 2776370.396606 2776855.686595 2778577.616556 2779836.446528 2779844.506528 2780092.406522 2780860.006505 2780867.466505 2781169.806498 2781321.276495 2781662.826487 2781788.816485 2782104.606478 2782153.466476 2782500.966469 2783334.596450 2784353.226427 2784391.616426 2785583.436400 2786214.616386 2786896.546370 2786909.226370 2786920.916370 2787744.056351 2787763.986351 2787930.966347 2788034.426345 2788329.166338 2788847.736327 2789077.936322 2789157.616320 2789759.756306 2790129.956298 2790404.446292 2791117.046276 2791125.946276 2791654.366264 2791789.696261 2793530.826222 2793824.276216 2794212.086207 2794264.546206 2794362.276204 2794525.416200 2794535.246200 2796076.236165 2796243.536161 2796764.436150 2796771.346150 2796958.676145 2797833.646126 2798816.676104 2798824.536104 2798837.246104 2798966.906101 2799435.766090 2799649.376085 2799949.156079 2799988.446078 2800653.066063 2800963.116056 2802292.076026 2802297.936026 2803775.665993 2803838.965992 2803864.955991 2805062.955964 2805068.875964 2805349.925958 2806475.885933 2806535.795931 2808040.365898 2808187.985895 2809372.245868 2809377.815868 2809382.665868 2809711.205860 2810198.385850 2810562.485841 2810676.785839 2811596.945818 2811710.865816 2812000.175809 2812780.135792 2812931.635788 2812949.735788 2813318.835780 2813326.245780 2814514.285753 2814648.765750 2814655.865750 2815088.205740 2815104.215740 2815647.545728 2815656.585728 2815663.125727 2815806.685724 2816412.735711 2816645.215705 2816910.615700 2818294.085669 2818299.695668 2818900.195655 2818976.425653 2819181.785649 2819672.165638 2819848.865634 2820392.465622 2820621.765617 2821079.335606 2821157.385605 2821894.355588 2821943.725587 2822026.325585 2822301.775579 2822902.515566 2823290.615557 2823333.105556 2824167.255537 2824187.795537 2825345.885511 2825608.465505 2825827.475500 2826333.115489 2826525.915485 2826645.415482 2826908.945476 2827080.635472 2827296.795467 2828164.265448 2828173.205448 2828866.515432 2828889.285432 2829143.175426 2829337.025422 2829768.515412 2830137.065404 2830215.935402 2830228.085402 2831519.545373 2831661.865370 2831707.875369 2831720.735369 2831929.005364 2832327.285355 2833013.955340 2833141.305337 2833149.935337 2833318.765333 2833454.785330 2833519.415328 2833683.525325 2834045.575317 2834781.175300 2834787.645300 2835701.655280 2836319.985266 2836536.295261 2837216.855246 2837380.735242 2837496.545239 2837747.035234 2838570.625215 2838918.435208 2839560.215193 2839672.465191 2839744.935189 2840321.265176 2841286.565155 2841412.475152 2841429.765151 2841874.695142 2842080.515137 2842093.715137 2842206.005134 2842282.335132 2842473.265128 2842765.085122 2842984.905117 2843388.585108 2843666.715101 2843903.325096 2844224.275089 2844244.185089 2844785.885076 2844806.435076 2845267.045066 2845807.655054 2846298.285043 2847253.435021 2847381.375018 2847487.755016 2847792.765009 2847897.885007 2847925.155006 2848021.495004 2848709.184989 2849355.794974 2849374.384974 2849535.604970 2850261.804954 2850340.604952 2851302.784931 2851549.494925 2851562.504925 2851641.514923 2852617.044901 2853831.274874 2853920.164872 2854528.354859 2854751.074854 2855128.244845 2856350.564818 2856891.334806 2857779.644786 2857806.794785 2857835.464785 2858526.544769 2859019.174758 2859189.034755 2859295.634752 2860031.854736 2860497.574725 2860756.014720 2861529.704702 2861599.514701 2862877.834672 2863144.934666 2863292.224663 2863644.864655 2863941.004648 2864450.554637 2864920.034626 2865568.054612 2866112.304600 2866247.114597 2866351.214594 2867372.814572 2868094.834555 2868219.074553 2868518.934546 2869218.824530 2871270.834484 2871729.824474 2872040.524467 2873632.304432 2873642.144431 2873654.164431 2874048.334422 2874220.644419 2874225.724418 2875191.734397 2876482.174368 2876831.644360 2877405.284347 2877952.564335 2878662.104319 2879462.154301 2880310.064282 2880828.684271 2881362.224259 2881523.944255 2881530.424255 2882692.364229 2882929.684224 2882982.884223 2883720.964206 2884681.314185 2884686.944185 2884906.944180 2885128.364175 2885345.884170 2885718.174162 2887303.694126 2887948.224112 2888149.604107 2888946.234089 2889412.584079 2889421.974079 2889618.704074 2890636.194052 2890822.514047 2892135.744018 2892271.764015 2892561.424009 2893295.463992 2893501.943988 2894138.113973 2894561.913964 2894621.263963 2894632.203962 2894636.363962 2894646.713962 2895219.723949 2895231.553949 2895360.533946 2896066.973930 2896073.833930 2896222.753927 2896811.163914 2896996.663909 2897490.963898 2897724.343893 2897806.103891 2899064.833863 2899070.773863 2900688.023827 2901265.283814 2901670.773805 2902172.733794 2902780.873780 2902798.643780 2902889.603778 2903039.533774 2903657.893761 2903664.403760 2904084.333751 2904090.913751 2904303.713746 2904317.353746 2905025.523730 2905052.363729 2905611.803717 2906028.623708 2906782.823691 2906991.843686 2907686.053671 2908326.873656 2908344.593656 2908447.793654 2909038.883640 2909817.233623 2909879.243622 2910009.833619 2910261.553613 2910492.463608 2910936.963598 2910992.663597 2911299.453590 2911557.603584 2911574.353584 2912005.583574 2912099.343572 2912140.673571 2912156.523571 2915298.083500 2915505.633496 2916494.283474 2916804.143467 2917685.613447 2917975.283441 2918206.353435 2918233.323435 2918603.083427 2918934.623419 2919849.913399 2920986.473373 2921436.873363 2921588.093360 2921611.243359 2922098.913348 2924371.603298 2925038.863283 2925097.583281 2925816.453265 2926115.363259 2926332.003254 2926528.203249 2926628.113247 2927147.783236 2927671.873224 2929093.103192 2929384.813186 2929449.043184 2929455.703184 2929668.203179 2931874.823130 2932309.273120 2932959.783106 2933224.423100 2933231.963100 2933582.883092 2933615.783091 2933885.333085 2933935.453084 2934281.093076 2934716.703066 2934790.663065 2935712.563044 2936043.973037 2936203.493033 2936504.613026 2936758.113021 2936795.383020 2937257.353010 2937265.663009 2937479.363005 2937555.153003 2937784.512998 2938066.422991 2938224.522988 2939202.782966 2939339.122963 2939347.782963 2940224.922943 2940291.132942 2940454.962938 2940590.452935 2940921.622928 2940975.652926 2941199.402921 2941207.542921 2941527.112914 2941760.272909 2941980.452904 2942069.382902 2942273.592897 2943412.012872 2943486.232870 2943666.122866 2943771.612864 2943824.702863 2944961.892837 2945886.732817 2946118.842812 2946652.542800 2946894.382794 2947509.352780 2947776.532774 2947907.932772 2947996.282770 2948034.662769 2948201.392765 2948426.202760 2948469.992759 2948829.702751 2949279.802741 2949289.032741 2949440.662737 2949454.202737 2950175.782721 2950369.792716 2950737.132708 2950936.312704 2950948.642704 2951642.092688 2952349.742672 2952570.672667 2952993.202658 2954529.902624 2954628.282621 2954635.012621 2955949.152592 2955956.292592 2956058.412589 2956070.712589 2956500.722579 2956806.762573 2957143.802565 2957501.552557 2958113.292543 2958299.972539 2958514.752534 2959054.392522 2959197.052519 2959279.802517 2960166.592498 2960948.772480 2961471.102468 2961476.392468 2962838.122438 2962845.482438 2963531.102422 2963604.922421 2963614.362420 2963797.282416 2965148.592386 2965154.832386 2965550.892377 2965849.172371 2966175.242363 2966243.032362 2966249.212362 2966404.432358 2966959.922346 2966975.272345 2968327.862315 2968336.962315 2968893.862302 2968974.172301 2969180.512296 2969596.972287 2970099.372276 2970286.032271 2970931.732257 2972118.472230 2972795.582215 2973354.462203 2973362.702203 2974817.812170 2975271.122160 2975393.822157 2975521.642154 2976163.682140 2976398.192135 2976956.982122 2977122.682119 2977829.052103 2978980.742077 2979182.792072 2979220.312072 2979457.882066 2979464.892066 2979776.792059 2981376.772023 2981686.132017 2981780.862014 2982537.281997 2982990.151987 2983003.151987 2983034.751986 2983497.371976 2983735.941971 2985047.261941 2985415.121933 2986302.841913 2986411.471911 2986418.311911 2986737.361904 2986856.991901 2987745.941881 2988088.431873 2988131.991872 2988531.871864 2988903.831855 2989213.401848 2989232.171848 2990143.841827 2990484.901820 2990507.611819 2990615.161817 2992547.491774 2992847.741767 2993029.701763 2993767.611746 2993779.511746 2994776.051724 2995593.001706 2996255.641691 2996806.231679 2997619.971660 2997769.161657 2997778.281657 2998367.611644 2998379.001643 2998796.401634 2998936.981631 2999303.591623 2999325.861622 2999422.791620 2999637.401615 2999644.611615 2999651.301615 3000614.861593 3000620.211593 3000678.341592 3001257.431579 3001548.511573 3001954.831563 3001976.041563 3004372.511509 3004419.821508 3004608.721504 3004998.931495 3005840.831477 3006319.171466 3006491.191462 3007461.971440 3007504.431439 3008011.131428 3009567.221393 3009573.141393 3010249.991378 3010657.571369 3011557.241349 3011566.741349 3011573.791348 3011773.721344 3011779.511344 3011956.831340 3011962.861340 3012327.711332 3012658.591324 3012803.881321 3013447.681307 3013610.741303 3013618.301303 3013649.231302 3013697.471301 3013704.731301 3015198.201267 3015315.831265 3015464.281262 3016061.081248 3016084.231248 3016092.161247 3017401.731218 3017431.421218 3017937.881206 3018289.031198 3020402.901151 3020416.181151 3021150.761134 3021651.841123 3021883.361118 3022299.691109 3022702.691100 3022882.031096 3022916.791095 3023674.361078 3023959.471072 3023969.601071 3025586.631035 3025668.481033 3025774.791031 3025901.431028 3025920.051028 3027228.420999 3027626.520990 3028274.880975 3028295.160975 3028773.750964 3029131.280956 3030333.040929 3030341.890929 3030350.620929 3031370.880906 3032753.520875 3032759.560875 3033131.090867 3033136.350867 3033145.110866 3033766.450852 3033777.000852 3034105.390845 3035169.850821 3035503.690814 3036323.360795 3036457.160792 3037590.480767 3037806.010762 3037910.910760 3037926.180759 3038772.250741 3039117.040733 3039174.400732 3039950.160714 3040620.560699 3041233.650686 3041268.110685 3042244.600663 3042288.250662 3043190.230642 3043807.140628 3044221.630619 3045354.470593 3045361.290593 3046330.150572 3046361.500571 3046486.010568 3046552.130567 3046743.370562 3046940.360558 3047110.550554 3047370.510548 3047393.340548 3047561.210544 3047582.930544 3047876.980537 3047901.590536 3048696.290519 3050121.050487 3050283.990483 3050566.730477 3050626.260476 3051412.840458 3051818.270449 3052320.760438 3052899.000425 3054310.120393 3054806.630382 3055397.130369 3055607.550364 3055615.210364 3055630.070364 3057128.000330 3058805.760293 3059003.820288 3059775.250271 3059858.600269 3060273.980260 3060284.850260 3060521.000254 3060761.270249 3061073.270242 3061593.150230 3061599.370230 3061770.080227 3062310.970214 3062569.940209 3063384.770190 3063572.660186 3063630.760185 3063749.240182 3063810.510181 3063825.790181 3064917.140156 3065032.150154 3065781.320137 3067743.050093 3068056.200086 3071395.590011 3071404.940011 3071897.350000 3072051.309997 3072619.969984 3072656.319983 3072851.819979 3072890.509978 3073540.229963 3073625.619962 3074665.099938 3075292.359924 3075825.779912 3076975.059887 3076985.589886 3077133.079883 3077323.529879 3078578.899851 3079324.839834 3080009.799819 3080052.459818 3080496.599808 3080509.739808 3081800.799779 3082998.989752 3083222.919747 3083230.179747 3083425.469742 3084422.869720 3084683.159714 3084711.149714 3085058.179706 3085156.329704 3085541.279695 3085706.309691 3085794.679690 3086306.169678 3087287.909656 3088201.329636 3088206.839636 3088364.189632 3088565.569628 3089238.209613 3089664.509603 3089970.769596 3090094.909593 3090640.189581 3090731.499579 3091161.009570 3091226.319568 3091366.089565 3092033.029550 3092040.729550 3092284.339544 3092302.149544 3092339.479543 3092543.049539 3092555.599538 3093317.339521 3094264.509500 3094960.599485 3094977.129484 3095179.049480 3095958.349462 3096058.409460 3097757.499422 3098673.979402 3098905.569396 3100472.999361 3100916.199352 3101017.489349 3101158.199346 3101234.649344 3101702.909334 3102082.319325 3102263.309321 3102522.499316 3102529.869315 3102889.929307 3102895.409307 3102901.139307 3103314.679298 3104006.529282 3104197.599278 3104269.449277 3104452.199272 3104473.909272 3105320.569253 3106172.659234 3107191.649211 3107213.509211 3107790.839198 3108271.089187 3108430.039184 3108894.319173 3109386.179162 3109782.339153 3110476.319138 3110841.149130 3111129.289123 3111135.779123 3111743.859110 3111801.999108 3111884.599106 3113336.269074 3113658.139067 3113823.959063 3114276.659053 3114508.149048 3114679.739044 3114862.089040 3115034.919036 3115794.099019 3116524.639003 3116908.058994 3116960.508993 3117112.778989 3117120.488989 3117238.688987 3117677.798977 3117683.578977 3118915.668949 3119680.578932 3120388.758916 3121567.788890 3123237.438853 3123307.138851 3123463.508848 3123950.198837 3124088.178834 3124227.958830 3124706.748820 3124960.708814 3125262.318807 3125588.488800 3126009.628791 3126340.838783 3127187.728764 3128301.728739 3129250.888718 3130162.898698 3131678.188664 3132797.548639 3132888.688637 3133048.838633 3133312.978627 3133603.908621 3134469.178602 3134474.558601 3134526.078600 3134706.218596 3136012.568567 3136018.068567 3136279.068561 3136381.808559 3136389.248559 3136401.728558 3137420.558536 3137432.698535 3137448.268535 3138014.048522 3138314.118516 3138558.728510 3140561.958465 3141296.898449 3141497.848444 3141516.668444 3143727.208395 3144821.308370 3146485.438333 3146613.808330 3146774.218327 3146965.668322 3147278.868315 3147449.388311 3147462.538311 3147855.358302 3148339.158292 3148675.098284 3148903.888279 3149257.698271 3150021.308254 3150421.958245 3150548.858242 3150555.708242 3150963.638233 3151132.258229 3151360.798224 3151591.438219 3151606.378219 3151995.858210 3152736.008193 3152972.598188 3153909.878167 3153917.938167 3154014.898165 3154240.318160 3154357.648157 3154424.228156 3154635.968151 3155149.698139 3156140.168117 3156146.298117 3156340.018113 3157949.108077 3159229.298048 3159506.178042 3159772.318036 3160330.028024 3161067.588007 3162093.097984 3162103.107984 3163316.107957 3164470.967931 3164573.517929 3165001.387919 3165036.207918 3165872.797900 3166015.947896 3166025.657896 3166958.017875 3167305.227868 3167884.257855 3168129.307849 3168204.697848 3168813.677834 3169635.027816 3169649.237815 3170760.287790 3171179.027781 3171619.247771 3171971.807763 3171980.647763 3171986.607763 3172846.937744 3173145.397737 3173518.477729 3173778.787723 3175008.197695 3175864.677676 3176451.417663 3177567.237638 3178059.987627 3178208.587624 3178250.087623 3178344.027621 3178860.087609 3179163.727603 3179331.817599 3179404.207597 3179411.337597 3180398.347575 3180438.547574 3180951.977563 3181291.587555 3181444.867552 3181767.837544 3182524.127527 3182628.887525 3183240.157511 3183250.357511 3183844.427498 3183860.417498 3184368.007486 3184403.507485 3184552.967482 3184567.927482 3184790.927477 3185375.967464 3185408.027463 3186017.097449 3186027.717449 3186341.387442 3186489.547439 3186937.567429 3187017.387427 3187097.747425 3187497.837416 3187504.967416 3187556.657415 3187843.547409 3188139.577402 3188784.957387 3189497.967372 3189504.037371 3190109.277358 3190495.197349 3190743.777344 3191309.937331 3191504.207327 3192166.087312 3192489.377305 3192915.477295 3193499.097282 3193517.477282 3193524.277282 3193534.487281 3193541.727281 3193920.587273 3194632.087257 3194809.677253 3195006.707248 3195484.407238 3195828.407230 3196593.377213 3196657.647212 3198158.427178 3198163.797178 3198547.067169 3199113.117157 3199122.047156 3199904.347139 3200335.357129 3201814.927096 3202442.007082 3202448.017082 3202896.297072 3203514.797058 3203568.297057 3203965.717048 3204255.107042 3204634.107033 3204904.027027 3205191.907021 3205355.607017 3205447.877015 3206033.817002 3206168.846999 3206701.796987 3207152.206977 3207214.166976 3207339.366973 3207943.686959 3208399.006949 3209071.606934 3209080.456934 3210163.496910 3210170.876909 3210188.486909 3210554.616901 3211743.616874 3212387.786860 3212514.676857 3212520.416857 3212747.326852 3212887.676849 3213272.096840 3213550.746834 3213580.586833 3214519.666812 3214552.376812 3214621.076810 3214697.946808 3214705.676808 3215475.766791 3215926.846781 3216743.556763 3216844.516760 3218220.296730 3218538.376722 3219083.186710 3219149.566709 3219162.076709 3219267.606706 3219554.386700 3219776.606695 3220498.106679 3220858.586671 3221128.286665 3221138.696664 3222144.136642 3222332.366638 3222819.336627 3223675.846608 3223680.306608 3223719.346607 3224071.106599 3225513.266567 3225520.536566 3225811.736560 3226064.686554 3226732.236539 3226928.906535 3227278.776527 3227562.676521 3227682.236518 3228077.656509 3228105.086509 3228434.906501 3228477.336500 3229663.986474 3229859.366469 3229878.696469 3230052.166465 3230528.706454 3230728.466450 3230998.186444 3231401.366435 3231977.706422 3231982.826422 3232064.836420 3232076.586420 3232136.636419 3232155.836418 3232699.156406 3233095.516397 3233713.576383 3233858.736380 3233865.686380 3233904.296379 3234636.546363 3234812.566359 3234854.066358 3235752.056338 3236509.626321 3236614.216318 3236625.666318 3236864.416313 3237624.406296 3237634.766296 3237990.456288 3238171.156284 3238664.906273 3239078.176263 3239590.506252 3240297.846236 3240365.626235 3240680.056228 3240802.806225 3241651.186206 3241839.266202 3241968.186199 3242602.356185 3242683.136183 3243497.496165 3245005.316131 3245325.376124 3245857.706112 3246536.586097 3249498.776030 3249847.576023 3250514.606008 3250957.785998 3252555.595962 3252661.745960 3252929.015954 3253081.255950 3253369.945944 3253628.085938 3253740.875936 3255999.735885 3256006.045885 3256990.665863 3257415.135853 3257480.635852 3257960.255841 3257983.225841 3257989.025841 3259582.985805 3259618.935804 3260386.735787 3260392.645787 3261570.955761 3262408.105742 3262414.275742 3263167.985725 3265344.155676 3265540.915672 3265641.535670 3265806.215666 3265996.515662 3266164.005658 3266222.735657 3266435.415652 3266468.385651 3267195.295635 3267848.505620 3268173.315613 3269017.525594 3269029.465594 3269117.585592 3269352.315587 3269780.275577 3271201.815545 3271276.535544 3271283.295544 3272298.785521 3273556.915493 3273756.295488 3274596.645469 3275121.355458 3275466.965450 3275850.405441 3275858.505441 3277139.945413 3277825.605397 3279110.045369 3279184.275367 3279377.745363 3279830.505352 3280226.795344 3280268.925343 3280862.495329 3281094.075324 3282308.405297 3283217.915277 3284435.465250 3284446.835249 3285169.465233 3285671.605222 3286464.355204 3286576.385202 3286671.395200 3287003.655192 3289314.595140 3289337.795140 3289341.915140 3289707.755132 3289774.515130 3290768.225108 3291299.825096 3292192.985076 3292881.815061 3292942.405059 3293034.995057 3293508.855047 3293523.095046 3293929.995037 3294061.715034 3294710.435020 3294894.365016 3295343.225006 3295408.485004 3295421.125004 3295504.415002 3295744.114997 3297419.494959 3297427.614959 3297860.534949 3298379.094938 3298390.984938 3298923.294926 3299312.384917 3299613.144910 3299820.504906 3300094.864900 3300737.884885 3300788.654884 3301113.094877 3301733.444863 3302204.754852 3302620.284843 3303162.414831 3303281.914828 3303473.694824 3304817.724794 3304824.124794 3305076.954788 3305163.624786 3305251.264784 3305428.354780 3305814.954772 3306019.024767 3306088.764766 3306595.374754 3306771.664750 3307089.214743 3307206.384741 3307563.794733 3308006.294723 3308019.764722 3308067.884721 3308078.454721 3308113.694720 3308199.824718 3308557.854710 3309878.754681 3310204.654674 3310439.254668 3310997.404656 3311022.414655 3311161.244652 3311200.474651 3311209.314651 3311647.234641 3312434.624624 3312535.234621 3312738.484617 3312828.024615 3313215.934606 3314028.344588 3314538.024577 3314603.774575 3314814.264571 3314831.224570 3315005.014566 3315607.614553 3315712.774550 3316413.174535 3316766.414527 3317246.464516 3317718.184506 3317818.564503 3319282.504471 3319461.624467 3320326.224447 3320534.434443 3320653.594440 3322108.124407 3323032.464387 3323552.754375 3324884.124345 3325112.804340 3326068.494319 3326460.954310 3326538.314308 3326857.824301 3326915.614300 3327537.604286 3327544.704286 3327720.714282 3328930.054255 3329550.024241 3329611.054240 3329761.694236 3330104.304229 3331916.044188 3332997.234164 3333201.654160 3334416.944132 3334763.114125 3334920.264121 3335684.804104 3335824.184101 3335830.474101 3336296.904090 3336874.624077 3337201.474070 3337562.664062 3337569.964062 3337578.764062 3338009.114052 3338363.354044 3338392.194044 3338942.184031 3338949.244031 3339045.664029 3339095.084028 3339141.684027 3339156.234026 3339458.304020 3339548.864018 3339780.644012 3340307.244001 3341234.353980 3341240.253980 3341330.553978 3341560.383973 3341874.623966 3342264.713957 3342522.983951 3342557.913950 3342613.103949 3342621.743949 3342780.733945 3343742.983924 3343972.993919 3344366.293910 3344953.403897 3345078.343894 3345412.153887 3345418.163886 3346577.973861 3347124.153848 3347183.053847 3347651.983837 3348030.463828 3349296.823800 3349897.823786 3350370.173776 3351247.173756 3351254.163756 3351393.163753 3351693.753746 3352194.793735 3352217.413734 3352366.953731 3352693.463724 3353046.303716 3353498.313706 3354706.743679 3354798.313677 3355448.373662 3355849.063653 3356145.143647 3356428.403640 3356634.313636 3357937.923607 3358354.203597 3358361.643597 3358368.073597 3358918.163585 3359056.883582 3359067.433581 3359222.453578 3359328.693576 3359354.173575 3359375.763574 3359601.373569 3359608.583569 3359617.303569 3359689.503567 3359815.333565 3359885.543563 3360946.983539 3361056.153537 3361121.293535 3362004.943516 3362219.843511 3362266.213510 3362756.443499 3363412.503484 3364010.013471 3364533.103459 3366102.113424 3367602.533391 3368228.343377 3368235.193376 3368497.343371 3368755.853365 3369153.743356 3369506.693348 3369613.783346 3370729.243321 3371485.983304 3371635.553300 3373055.143269 3374423.463238 3374762.293231 3374893.453228 3374995.773225 3375650.583211 3375661.043210 3375781.573208 3376140.253200 3379217.243131 3379532.953124 3379680.803121 3380206.713109 3380315.413106 3381274.723085 3381853.113072 3381861.003072 3382383.313060 3382415.953060 3383458.383036 3385782.072984 3386102.632977 3386236.402974 3386814.642961 3386972.302958 3387702.802941 3387798.422939 3388137.682932 3388462.762924 3388684.962919 3389135.152909 3389960.482891 3390516.142878 3390521.252878 3390539.932878 3390677.162875 3391735.682851 3391875.202848 3392266.512839 3392981.292823 3394577.762788 3394741.232784 3395416.522769 3396833.612737 3397807.922715 3398036.012710 3398283.022705 3399255.702683 3399278.842683 3399326.122682 3399984.332667 3400177.362663 3400769.292649 3400775.412649 3402250.472616 3402334.902614 3402340.122614 3402467.542611 3402608.682608 3403524.672588 3403754.882583 3404500.512566 3404939.642556 3404948.312556 3405588.672542 3406047.942531 3406647.552518 3407055.622509 3407327.702503 3409428.052456 3409469.372455 3409596.092452 3409603.872452 3409613.112452 3410135.422440 3410594.422430 3411688.912405 3411903.772400 3411946.482399 3413124.652373 3413185.162372 3413574.502363 3414047.532352 3414209.552349 3414472.932343 3414936.402333 3415458.242321 3415862.392312 3418035.392263 3418046.172263 3418334.922257 3418879.892244 3419571.742229 3419580.672229 3420306.302213 3420595.292206 3420897.302199 3421180.542193 3421275.852191 3421365.882189 3421655.122182 3422015.362174 3422244.832169 3422342.442167 3422561.312162 3422762.122158 3423181.782148 3423404.432143 3424408.062121 3425465.462097 3425655.302093 3425690.332092 3425843.822089 3426185.812081 3427305.712056 3428516.652029 3428779.032023 3429358.622010 3429475.522008 3430486.551985 3430501.741985 3430526.261984 3430847.901977 3431320.881966 3431695.091958 3431701.721958 3431959.251952 3431990.571951 3432171.261947 3432270.121945 3433444.031919 3433484.091918 3434287.571900 3434915.631886 3434924.481886 3434944.091885 3435771.651867 3436590.481849 3436923.401841 3438893.651797 3439924.961774 3441308.731743 3441608.761736 3441676.841735 3442099.691725 3442107.461725 3442717.951712 3442726.751711 3442734.771711 3443258.521700 3443474.701695 3443533.581693 3443870.101686 3443896.231685 3443987.971683 3445123.131658 3445213.041656 3445758.341644 3446055.341637 3447000.951616 3447031.171615 3447301.281609 3447987.031594 3448751.891577 3448983.001572 3449382.541563 3450139.161546 3450764.421532 3451115.951524 3451272.761520 3451762.461509 3451778.411509 3452065.141503 3452074.721503 3452301.891497 3452767.741487 3453252.191476 3454168.801456 3454201.221455 3454445.301450 3454833.661441 3457156.181389 3457629.281378 3457680.251377 3459655.171333 3459662.881333 3459938.861327 3459946.151327 3460105.551323 3460288.431319 3460327.041318 3461708.731287 3461718.491287 3461917.341283 3462123.811278 3462685.091265 3462737.571264 3463085.081256 3464125.691233 3464292.421229 3464467.501226 3464912.601216 3466431.741182 3467020.371168 3467408.771160 3467591.251156 3467687.261154 3468310.231140 3468809.121128 3469120.261122 3470332.331094 3470340.491094 3471002.921079 3471100.151077 3471106.541077 3471158.631076 3471338.321072 3471858.841060 3472915.231037 3473790.961017 3474440.491003 3475363.740982 3475468.970980 3475597.420977 3476177.200964 3476645.600953 3477017.270945 3477130.520942 3478377.910915 3478590.410910 3478952.310902 3478998.670901 3479225.170896 3479278.660894 3479768.330884 3479922.150880 3479930.340880 3480712.660862 3481851.250837 3482522.460822 3483069.240810 3483254.360806 3483672.390796 3483703.960796 3484268.060783 3484274.570783 3484325.150782 3485097.290764 3485750.610750 3485864.350747 3485985.340745 3486573.440731 3486764.970727 3486818.760726 3486824.190726 3486829.800726 3487066.310720 3487518.560710 3487617.750708 3487624.130708 3488039.480699 3488124.000697 3488341.160692 3488719.320683 3489416.140668 3489554.040665 3490131.890652 3490876.190635 3491669.210618 3492949.230589 3493529.440576 3493841.110569 3493852.000569 3494299.450559 3494935.230545 3495055.490542 3496215.190516 3496221.910516 3496321.580514 3496436.730511 3496532.380509 3497359.810490 3497571.200486 3497577.600485 3497582.650485 3497800.090480 3498057.540475 3498341.110468 3498358.500468 3499854.340435 3499861.000434 3500639.890417 3501603.440395 3501853.690390 3501888.540389 3502163.870383 3502675.090372 3503121.840362 3503552.110352 3505348.680312 3505662.410305 3505885.340300 3506829.200279 3506837.320278 3507010.140275 3507336.650267 3507343.040267 3507836.970256 3508315.120245 3508496.710241 3508502.730241 3508575.970240 3508829.750234 3508955.710231 3509068.960229 3510365.840200 3511036.820185 3511385.640177 3511577.990173 3511587.630172 3511838.170167 3512150.560160 3512258.600157 3512738.480147 3513390.570132 3514140.550115 3514698.910103 3516140.850071 3516608.660060 3516668.410059 3516678.700059 3516876.180054 3517205.380047 3517597.370038 3518082.020027 3519614.639993 3519662.749992 3519778.459989 3520098.729982 3520351.009976 3520750.489967 3520769.169967 3521002.329962 3521276.939956 3521283.969956 3521310.299955 3521648.849947 3522332.829932 3522390.019931 3523240.299912 3523453.349907 3523858.319898 3525901.379852 3526021.439850 3526030.379849 3526036.919849 3526179.779846 3526692.059835 3527149.929824 3527247.209822 3527753.079811 3529006.729783 3529798.779765 3529909.719763 3530196.509756 3530864.939741 3531184.829734 3531329.779731 3532135.249713 3532197.339712 3532927.399695 3532938.219695 3532979.839694 3533091.699692 3533200.699689 3534775.239654 3535032.519648 3536336.259619 3536895.889607 3537066.309603 3537081.169602 3537287.589598 3537757.779587 3537892.899584 3538024.669581 3538278.309576 3539182.459556 3539313.809553 3539643.489545 3539673.359545 3539857.519540 3540163.919534 3540408.699528 3540762.119520 3540828.559519 3540838.029518 3541037.999514 3541180.639511 3541225.459510 3541500.629504 3541877.559495 3542223.939488 3542646.839478 3542882.829473 3543401.419461 3543945.629449 3543950.879449 3545127.019423 3545220.939421 3545228.799420 3545240.319420 3545903.599405 3547170.859377 3547276.179375 3547594.859367 3547756.399364 3547882.089361 3548028.269358 3548394.699350 3549283.599330 3549334.009329 3549703.249320 3549963.749315 3550545.029302 3550645.019299 3550653.249299 3550668.439299 3551881.819272 3551887.769272 3551904.449271 3551916.349271 3551923.869271 3553291.949240 3554530.129212 3555405.359193 3555695.339186 3555708.779186 3556023.269179 3556464.739169 3557448.349147 3557461.529147 3558949.319114 3559146.389109 3560025.019090 3560440.079080 3560933.509069 3561199.569063 3562193.469041 3562199.499041 3562326.279038 3563383.549015 3563389.599014 3563396.639014 3563414.969014 3564179.578997 3565533.348967 3565541.798966 3566549.118944 3566660.768941 3566815.598938 3567664.348919 3568038.578911 3568134.868908 3568653.688897 3569781.288872 3570201.788862 3570222.258862 3570467.648856 3570994.488844 3571100.638842 3571516.608833 3571563.888832 3572186.658818 3572421.948813 3572540.258810 3573029.788799 3574404.218768 3574476.038767 3574481.868766 3574489.798766 3574596.868764 3575894.658735 3576254.518727 3576576.578720 3577011.418710 3577346.438702 3577855.428691 3578141.488685 3578149.738685 3578161.648684 3578166.288684 3578980.418666 3579192.318661 3579791.778648 3581159.938617 3581572.618608 3581620.688607 3581717.068605 3581811.188603 3582341.978591 3582588.858585 3582978.868577 3583418.988567 3583606.528563 3583932.448555 3584332.308546 3584347.648546 3584526.138542 3584803.188536 3586013.378509 3586413.998500 3586647.908495 3587150.488483 3587220.398482 3587634.148473 3587762.578470 3588347.088457 3588529.038453 3588743.728448 3589614.188428 3589622.698428 3589686.198427 3589863.488423 3590169.208416 3590679.088404 3590734.158403 3591624.248383 3592256.398369 3592366.668367 3592751.108358 3592782.848357 3593201.028348 3593208.898348 3593968.248331 3594874.058311 3595264.388302 3595910.148288 3596328.018278 3596415.468276 3597732.758247 3597855.028244 3598172.298237 3598183.608237 3598354.378233 3598431.418231 3599915.298198 3600428.828187 3600811.808178 3601401.298165 3601512.328162 3601566.568161 3602454.208141 3602626.468137 3603167.568125 3603454.358119 3603828.368111 3604124.848104 3605084.498082 3605579.558071 3605935.798063 3606144.908059 3606445.108052 3606865.458043 3607243.428034 3607789.568022 3607797.628022 3607842.138021 3609188.467991 3609194.267991 3609344.617987 3610383.577964 3610645.987958 3610654.887958 3611159.327947 3611499.277939 3611868.747931 3612310.467921 3612341.927920 3612411.257919 3613056.597904 3613326.037898 3614125.097880 3614382.477875 3614449.037873 3614558.157871 3614870.047864 3615169.917857 3615464.377850 3616180.117834 3616329.687831 3616596.317825 3617130.027813 3617557.497804 3618311.557787 3618354.207786 3618552.937781 3618936.447773 3618946.187773 3619003.047771 3619360.787763 3619416.977762 3619730.027755 3619737.187755 3619983.217749 3620767.257732 3620775.677732 3621250.067721 3621527.637715 3621812.177709 3622027.757704 3622830.267686 3623816.417664 3624702.877644 3625028.167637 3625550.367625 3626417.757606 3626651.397600 3626912.367595 3626943.537594 3627215.757588 3627879.817573 3628539.217558 3628766.417553 3628815.677552 3630039.807525 3630354.307518 3630388.877517 3630399.467517 3630406.667516 3630486.057515 3630491.717515 3631280.547497 3632511.907469 3632654.627466 3634703.257420 3635312.307407 3635373.977405 3635958.187392 3636110.867389 3637030.797368 3637879.517349 3639512.317313 3639645.457310 3639654.527310 3641368.397271 3641447.817270 3641954.947258 3642091.747255 3642340.997250 3642772.447240 3643363.367227 3643375.717227 3643586.427222 3644282.427206 3644871.037193 3645066.787189 3647130.147143 3647267.147140 3647430.417136 3648241.567118 3649178.817097 3649649.467086 3649892.547081 3649900.127081 3650307.357072 3650351.267071 3650568.657066 3652510.287022 3652960.277012 3652973.917012 3652983.607012 3652997.247012 3653220.117007 3653942.456990 3654084.446987 3654300.686982 3655236.936961 3655461.966956 3655466.696956 3655583.436954 3657378.016914 3657593.256909 3658119.626897 3658719.956884 3658843.826881 3658917.216879 3659856.686858 3660229.416850 3660303.786848 3660590.136842 3660716.406839 3660751.506838 3661820.996814 3661941.666812 3662097.766808 3662104.796808 3662709.426794 3665207.896739 3665263.936737 3665702.966728 3666699.966705 3666857.096702 3667323.276691 3667340.046691 3667354.386691 3669779.166636 3669915.716633 3670125.516629 3670992.796609 3671050.086608 3672110.446584 3672481.416576 3672652.166572 3672793.646569 3673448.666554 3674026.706541 3674312.876535 3674379.096534 3675707.946504 3675771.736502 3675896.636500 3675969.506498 3676487.486486 3676561.316485 3677950.976454 3678569.836440 3679226.426425 3679236.316425 3680270.996402 3680283.796402 3680449.066398 3680680.396393 3681200.076381 3683175.816337 3683605.166327 3683617.266327 3683646.046326 3683743.326324 3683850.476322 3684101.296316 3684704.016303 3684715.276303 3685761.786279 3686042.626273 3686336.476266 3686897.066254 3687933.396231 3688812.196211 3688983.496207 3689471.986196 3689933.416186 3690207.486180 3691152.616159 3691774.546145 3692539.056128 3693612.336104 3694151.326092 3694246.566090 3694636.436081 3695097.736071 3695340.426065 3696314.386043 3697661.426013 3697983.226006 3698330.235998 3698412.605996 3698471.385995 3699991.005961 3700753.835944 3701721.055922 3702322.615909 3702486.305905 3702667.925901 3702923.205896 3703637.635880 3704440.235862 3704515.495860 3704635.445857 3704992.355849 3705519.845838 3706080.905825 3706378.025818 3707381.725796 3707580.055792 3708001.915782 3708012.195782 3708626.465768 3708754.085765 3710211.335733 3710218.525733 3710571.645725 3710583.905724 3710708.375722 3710823.225719 3711516.735704 3711911.375695 3712139.575690 3712536.045681 3712544.225681 3712915.635672 3712996.425670 3713384.655662 3713922.635650 3713940.805649 3714800.685630 3715419.505616 3716450.405593 3718997.555536 3719094.475534 3719119.095534 3719618.115522 3719625.675522 3720248.565508 3722339.385462 3723244.065441 3723839.985428 3723845.955428 3724011.185424 3724676.995409 3725558.845390 3725678.735387 3725689.305387 3725727.745386 3725737.495386 3726084.645378 3726629.295366 3727573.595345 3728006.775335 3729049.445312 3730358.875282 3730365.205282 3730998.605268 3731008.535268 3731175.955264 3731235.945263 3732042.675245 3732959.615224 3733215.785219 3733225.225218 3733952.635202 3733966.515202 3733987.745201 3734385.175192 3734888.875181 3736159.215153 3736319.895149 3736375.015148 3736849.155137 3737251.815128 3737340.135126 3737836.315115 3738423.415102 3738788.925094 3739236.915084 3739683.815074 3740771.615050 3740884.225047 3740890.305047 3741125.245042 3741179.435041 3741388.715036 3741473.545034 3741679.685029 3742312.835015 3742512.645011 3743257.154994 3744280.334971 3744290.584971 3745491.264944 3746092.934931 3746368.384925 3746387.254924 3747270.454904 3748327.444881 3748464.864878 3749299.394859 3749479.934855 3749514.914854 3750320.364836 3750775.154826 3751181.254817 3751459.634811 3751836.684802 3752009.494798 3753375.894768 3754512.694742 3754968.044732 3756023.584709 3756052.104708 3756324.364702 3756584.084696 3757230.474682 3757942.814666 3758276.824658 3758283.194658 3759301.234635 3759432.584633 3759439.454632 3759973.214620 3760505.634609 3761336.364590 3762291.114569 3763509.164541 3763854.504534 3764868.014511 3765468.034498 3765617.394494 3766026.754485 3766096.554484 3766289.594479 3766297.794479 3767025.264463 3767218.594458 3768550.384429 3768580.804428 3768786.204423 3769044.134418 3770100.824394 3770443.864386 3770833.294378 3772381.804343 3772542.514339 3774454.734297 3774528.654295 3774927.784286 3775111.384282 3775119.714282 3775322.304277 3777513.644228 3777549.384228 3778819.354199 3778849.894199 3778890.124198 3778928.914197 3779093.094193 3779864.164176 3780807.854155 3781346.104143 3782535.804116 3782655.854113 3783008.074106 3783024.624105 3783166.444102 3784269.114077 3784796.844066 3785154.764058 3787255.004011 3787331.484009 3787703.384001 3788040.033993 3788623.303980 3788628.023980 3789188.543967 3789592.403958 3790521.033938 3790995.653927 3792088.033903 3792522.673893 3792583.923892 3792986.883883 3793422.803873 3793428.493873 3794084.563858 3795606.343824 3797200.073788 3797791.713775 3797812.683775 3797858.493774 3797867.533773 3798397.093762 3799539.873736 3799550.893736 3799845.413729 3800175.073722 3800234.363721 3800994.153704 3801243.393698 3801300.653697 3802262.853675 3803115.403656 3804606.873623 3805055.413613 3805073.353612 3805425.333605 3806278.643585 3807131.873566 3807285.593563 3807454.793559 3807530.163557 3808744.903530 3809158.353521 3810346.543495 3810550.043490 3810738.863486 3811135.623477 3811637.083466 3812191.653453 3812330.733450 3812366.853449 3812381.793449 3812474.463447 3812525.703446 3812648.883443 3812887.183438 3813598.423422 3813808.923417 3814059.803412 3814246.973407 3815593.303377 3815642.423376 3815859.903371 3815866.603371 3816035.743367 3816145.243365 3817564.313333 3817779.263328 3818170.553320 3818371.033315 3818380.203315 3818555.753311 3818762.213306 3818777.603306 3820898.273259 3820974.873257 3821935.393235 3822681.973219 3822697.713218 3823714.883196 3823746.323195 3823834.023193 3824201.573185 3825341.673159 3825347.613159 3826517.033133 3827375.703114 3827924.983102 3829024.843077 3829600.663064 3829779.123060 3830086.583053 3830232.473050 3830950.563034 3830956.793034 3831722.693017 3832363.563002 3832454.783000 3832792.662993 3833217.252983 3833232.422983 3833889.222968 3834860.302947 3835579.072931 3835775.722926 3836593.002908 3839644.862840 3839653.822839 3840262.102826 3840697.252816 3841452.292799 3841469.032799 3841553.742797 3841743.502793 3841756.482792 3842603.282774 3843248.092759 3843605.632751 3844990.412720 3845059.072719 3845583.122707 3845865.552701 3847037.372674 3847885.592655 3847895.292655 3848192.332649 3848288.492646 3848779.302635 3848787.942635 3848970.212631 3849497.102619 3849940.072610 3851208.772581 3852459.672553 3853727.382525 3853752.572524 3854000.352519 3854090.942517 3854646.162504 3856476.112463 3856782.942457 3858503.682418 3858900.482409 3859084.692405 3860784.302367 3861365.432354 3861788.982345 3861980.172340 3862512.332329 3862732.852324 3862926.432319 3863272.552312 3863655.392303 3863663.272303 3864595.952282 3864905.342275 3865433.732263 3866744.202234 3866876.852231 3867445.182218 3867691.422213 3867699.852213 3867896.202208 3868084.802204 3868720.412190 3870546.662149 3870556.482149 3870571.312148 3871076.622137 3871104.082136 3871110.092136 3871637.662125 3872490.362105 3872688.462101 3873033.802093 3873786.102077 3874512.702060 3874880.682052 3875844.472031 3876341.702019 3876704.112011 3877194.722000 3877200.672000 3877206.682000 3878146.031979 3878172.011978 3879308.681953 3881831.251897 3881889.441895 3882079.911891 3882137.601890 3882195.681889 3883079.091869 3884758.451831 3885371.231818 3885664.761811 3886512.871792 3887389.971772 3888428.951749 3888687.131743 3888915.741738 3889248.571731 3889382.821728 3890241.891709 3890736.191698 3890920.341694 3890927.551693 3891423.701682 3891655.821677 3891840.081673 3892202.201665 3892339.611662 3892366.461661 3892377.781661 3892499.431658 3892553.181657 3893610.781633 3893928.591626 3893941.121626 3894109.281622 3894725.581608 3895204.831598 3895486.481591 3895741.011586 3896036.271579 3896562.071567 3896570.961567 3897763.941541 3897918.101537 3898104.551533 3898446.911525 3898566.201523 3898941.271514 3899345.421505 3899512.071502 3899746.941496 3899759.971496 3900032.001490 3900056.911489 3900073.061489 3900552.261478 3900701.291475 3900712.001475 3901276.791462 3901283.471462 3901678.601453 3902977.271424 3903528.811412 3903582.891411 3903608.081410 3905132.661376 3905138.021376 3905369.661371 3905817.991361 3905843.971360 3906914.731336 3907900.341314 3907906.701314 3908216.911307 3909642.001275 3910075.181265 3910452.151257 3910838.481248 3910853.761248 3911147.891241 3911517.231233 3912289.371216 3913341.961192 3913387.951191 3915009.311155 3915506.871144 3916456.951123 3917409.451101 3917564.531098 3917955.681089 3918092.081086 3918713.751072 3918727.091072 3919268.621060 3919571.901053 3922421.100989 3923006.430976 3923254.700971 3924033.420953 3924091.160952 3924110.070952 3924628.590940 3926000.300909 3926370.220901 3926561.310897 3926990.820887 3927407.700878 3927428.660878 3927458.420877 3927860.610868 3928220.240860 3928512.520853 3928569.060852 3928577.230852 3928584.970852 3929078.080841 3929370.490834 3929394.380834 3929662.740828 3929824.030824 3932205.110771 3932238.550770 3933650.590738 3936907.560666 3937143.980660 3937252.610658 3937370.600655 3938425.550632 3938520.400630 3938620.930627 3938628.660627 3938716.700625 3938918.470621 3938926.450621 3939649.060604 3939992.530597 3940475.970586 3940750.860580 3940838.260578 3941427.880565 3942246.250546 3942302.350545 3942330.530544 3942541.180540 3942578.760539 3942663.750537 3942728.700536 3943076.620528 3943087.300528 3943223.600524 3943549.340517 3943708.980514 3943916.290509 3944940.890486 3945314.320478 3945733.720468 3946607.980449 3947701.590424 3947939.910419 3948362.470410 3948381.430409 3948387.980409 3948533.550406 3948800.570400 3949070.490394 3949386.130387 3949490.370384 3950308.490366 3950370.280365 3950846.570354 3951202.580346 3951219.740346 3952120.900326 3952132.460325 3952420.860319 3953187.400302 3953778.330289 3953844.890287 3953957.050285 3954406.240275 3954439.790274 3954681.940268 3954841.080265 3955145.180258 3955279.470255 3955870.230242 3956134.060236 3956453.360229 3957092.260214 3957350.910209 3957357.230209 3958599.090181 3958791.600177 3958798.890176 3959656.810157 3959725.170156 3959847.780153 3960460.390139 3961007.780127 3961220.280122 3963425.970073 3964073.330058 3964401.070051 3965170.660034 3965642.920023 3966015.340015 3966642.540001 3966650.690001 3966840.359997 3967200.299989 3967534.729981 3967703.899977 3968187.029967 3968194.779966 3968202.079966 3969310.169941 3969694.619933 3970397.519917 3970405.639917 3970827.039907 3971133.769901 3971821.799885 3971828.009885 3972958.209860 3973531.159847 3973692.179843 3973948.999838 3974253.059831 3974707.639821 3975086.199812 3975851.049795 3976548.009780 3976821.179774 3977494.209758 3978056.999746 3978454.339737 3978657.729732 3978985.589725 3979017.099724 3979721.359709 3979783.709707 3979922.009704 3979928.169704 3979948.319704 3981236.169675 3981241.019675 3981294.829674 3982386.709649 3982658.619643 3982715.089642 3982737.879641 3983305.839629 3983654.819621 3984227.889608 3985418.159581 3985424.969581 3985802.829573 3986290.819562 3986483.169558 3987883.889526 3987905.049526 3988108.639521 3988958.599502 3989322.029494 3989370.469493 3990322.079472 3990369.539471 3991035.929456 3991277.579450 3991777.289439 3991785.919439 3991798.759439 3992130.249431 3992270.469428 3992916.399414 3995245.859362 3995641.329353 3995710.889351 3996028.709344 3996472.789334 3996990.849323 3997260.159317 3997337.609315 3997929.039302 3997975.429301 3998657.289285 3998666.199285 3999420.149268 4000223.019250 4000310.659248 4000503.049244 4002211.869206 4003677.069173 4003869.589169 4004762.979149 4004774.669149 4005664.669129 4005711.489128 4005726.949127 4005740.719127 4005747.509127 4006539.039109 4007196.979095 4007797.289081 4008026.359076 4008540.699065 4008632.429062 4008897.879057 4009452.719044 4010528.299020 4011797.658992 4011803.668992 4011810.188991 4012194.558983 4012285.218981 4012294.578981 4012378.178979 4013847.528946 4014847.188924 4015149.828917 4015158.218917 4015850.348901 4016259.928892 4016265.208892 4016525.248886 4016882.548878 4017334.798868 4018458.768843 4019988.438809 4020125.908806 4020675.048793 4020979.648786 4021258.528780 4021351.208778 4021510.218775 4021672.428771 4022528.688752 4022652.328749 4023890.308721 4024573.728706 4024890.298699 4025703.918681 4025866.218677 4025881.218677 4026168.188671 4026184.238670 4026304.278667 4027028.898651 4027840.888633 4029053.088606 4029315.838600 4029629.638593 4029849.678588 4030086.768583 4030107.118582 4030196.428580 4030824.988566 4031326.908555 4031977.188541 4032522.688528 4032628.248526 4032693.828525 4033451.038508 4033603.898504 4034732.898479 4035263.708467 4035326.858466 4035494.608462 4035530.978461 4036367.838443 4036374.848442 4036752.988434 4037614.218415 4038175.908402 4038536.918394 4038596.908393 4038619.468392 4039155.238380 4039162.038380 4040241.328356 4040871.358342 4040922.288341 4041385.678330 4041390.918330 4041397.338330 4041692.978324 4041723.458323 4041743.988322 4042200.738312 4042415.378307 4043015.908294 4043479.738284 4044043.348271 4045034.298249 4045687.588234 4046866.768208 4047143.118202 4047413.868196 4047421.658195 4049420.358151 4049581.778147 4050020.098137 4050741.818121 4051083.288114 4051287.088109 4051977.968094 4052471.298083 4052809.058075 4052859.658074 4053475.868060 4054049.838047 4054195.838044 4054201.378044 4054821.598030 4054945.998027 4055099.208024 4055725.448010 4056638.097989 4057074.877980 4057162.727978 4058429.617949 4060695.907899 4061109.707890 4061212.357887 4061436.197882 4061498.257881 4061726.827876 4063270.027841 4063416.377838 4063561.357835 4063623.257833 4064554.187813 4064595.147812 4065077.617801 4065330.647795 4065443.537793 4066311.147773 4066513.197769 4066770.577763 4066779.307763 4067076.737756 4067087.317756 4068265.847730 4068274.587729 4068325.987728 4068550.267723 4068821.877717 4069506.547702 4070359.957683 4070603.317677 4070650.037676 4070953.937669 4071119.217666 4071862.247649 4071965.207647 4072004.257646 4072501.977635 4072929.767625 4073466.817613 4073715.097608 4073721.467608 4074021.577601 4074304.397595 4074389.447593 4075821.197561 4075935.117558 4075941.127558 4076491.137546 4076560.387544 4076939.747536 4077461.147524 4077670.917519 4078282.027506 4078872.877492 4079032.737489 4079577.947477 4079689.607474 4080479.307457 4080483.227456 4080860.897448 4080873.147448 4081083.647443 4081813.707427 4082339.817415 4082819.057404 4082918.787402 4083764.327383 4083824.967382 4084295.327371 4084302.817371 4084581.097365 4084728.477362 4084735.947361 4084748.987361 4085255.887350 4085353.827348 4085391.317347 4085428.767346 4085472.187345 4086354.617325 4086953.437312 4088547.337276 4088558.167276 4089438.367256 4090601.757230 4090657.067229 4091284.467215 4091539.817209 4092199.217195 4092216.587194 4092268.817193 4092473.337188 4092484.867188 4092962.497178 4093988.067155 4095283.187126 4096055.637108 4096378.297101 4096726.377093 4096783.337092 4097047.917086 4097634.757073 4098159.717061 4098340.497057 4098505.517054 4099117.557040 4099243.207037 4099513.897031 4100294.657014 4100358.647012 4100793.687003 4101189.116994 4101226.146993 4102006.416975 4102620.086962 4102712.886960 4102906.396955 4102931.286955 4103283.346947 4103291.246947 4103455.526943 4103629.706939 4103705.896937 4104276.796925 4104433.726921 4104619.926917 4105757.556892 4106247.216881 4106700.916870 4106808.766868 4106893.066866 4107594.766850 4107625.556850 4107967.816842 4108033.476841 4108423.766832 4108583.576828 4108750.356825 4109016.456819 4109499.906808 4111207.466770 4111533.086762 4112438.156742 4112795.076734 4112992.266730 4113424.216720 4114796.306690 4114911.276687 4115613.276671 4115681.136670 4115883.856665 4116289.646656 4117182.206636 4117194.216636 4117319.096633 4117691.996625 4119051.646594 4119060.726594 4120474.856563 4120821.326555 4120832.146555 4120933.596552 4121712.686535 4121836.606532 4122272.116522 4122477.016518 4123345.686498 4123730.136490 4123979.956484 4124828.866465 4124861.906465 4125319.296454 4126290.186433 4126464.406429 4126472.916429 4127767.066400 4128265.816388 4128458.226384 4128814.646376 4129305.806365 4129482.936361 4129560.506360 4130627.376336 4131969.746306 4132104.796303 4133208.256278 4133221.286278 4133230.146278 4133935.506262 4133942.886262 4134663.646245 4135802.176220 4136692.216200 4136822.396197 4137106.686191 4138203.916166 4139881.496129 4139944.936127 4140096.556124 4140740.386110 4141332.156096 4141711.696088 4141747.696087 4141974.156082 4142274.406075 4142398.536073 4142867.196062 4143931.546038 4144089.816035 4145033.576014 4145187.986010 4145414.336005 4145435.236005 4146994.985970 4147272.975964 4147798.515952 4148158.885944 4149415.425916 4149716.865909 4149846.645906 4150005.085903 4150077.615901 4150687.635887 4151035.725880 4151429.345871 4153247.955830 4154495.205802 4155256.785785 4155572.655778 4155653.435776 4155812.105773 4156038.565768 4156505.595757 4156521.135757 4156533.115757 4156772.775751 4157181.075742 4157832.885728 4158202.615719 4158209.095719 4158300.665717 4159762.385684 4160110.665677 4160233.435674 4160534.195667 4160848.065660 4160854.335660 4161040.225656 4161082.875655 4161360.465649 4161858.725638 4161878.245637 4161886.045637 4162689.825619 4164149.805586 4164355.365582 4164499.445579 4165248.515562 4165404.515558 4165679.065552 4165696.125552 4166420.085536 4166612.255531 4166748.745528 4166757.975528 4167048.815522 4167444.625513 4167473.625512 4168722.835484 4168728.595484 4168737.815484 4168816.985482 4169640.945464 4169646.065464 4170264.695450 4170572.485443 4171152.505430 4171981.165411 4172045.645410 4172162.545407 4172174.615407 4172562.455398 4172585.085398 4172861.995392 4173626.495375 4174159.925363 4174183.005362 4174251.635361 4174382.395358 4175852.135325 4175976.475322 4176095.015319 4176686.795306 4178321.725270 4178397.925268 4180114.755230 4180690.855217 4181364.265202 4181658.995195 4181837.145191 4181844.865191 4181852.575191 4181880.205190 4182114.015185 4182368.745179 4182742.735171 4184165.915139 4184604.285129 4185011.455120 4185885.165101 4185933.725099 4186067.235097 4186265.095092 4186782.725081 4188861.185034 4188924.585033 4189307.745024 4189334.135023 4190985.034987 4191810.574968 4191872.334967 4192591.274951 4192710.284948 4192718.204948 4193128.484939 4193134.214939 4193150.334938 4193683.174926 4193798.814924 4193911.124921 4195020.644896 4195171.884893 4195389.474888 4196469.544864 4197315.724845 4197373.704844 4198144.574827 4198157.514826 4198624.074816 4199219.854803 4200625.794771 4201955.254741 4201972.984741 4203011.504718 4203524.624706 4203801.024700 4203976.014696 4204401.994687 4204483.714685 4204734.114679 4204887.914676 4205418.674664 4205761.344656 4205766.794656 4206355.434643 4206365.214643 4206371.584643 4206768.374634 4207421.384619 4208310.004599 4208934.184585 4209422.504574 4210202.224557 4210659.174547 4210791.854544 4211214.884534 4212178.404513 4212189.094513 4212196.564512 4212416.524508 4212424.294507 4212444.054507 4212757.554500 4213503.264483 4213591.284481 4213638.294480 4213875.374475 4213886.974475 4214220.044467 4214832.094454 4214984.564450 4215484.744439 4215958.154428 4216306.034421 4216669.394412 4216675.394412 4217084.014403 4217456.304395 4217827.214387 4218080.694381 4218889.894363 4219150.184357 4219446.824350 4220604.364325 4220693.154323 4220697.844322 4221380.014307 4221467.974305 4221859.854296 4222808.614275 4223180.384267 4223316.494264 4223606.884257 4224192.754244 4224521.174237 4225709.074210 4225714.944210 4225837.744208 4226327.644197 4226333.114196 4227265.174176 4227303.984175 4227916.494161 4228404.884150 4228624.074145 4229065.944135 4229140.994134 4229265.324131 4229271.034131 4229475.284126 4229555.814124 4230017.324114 4230256.614109 4230316.464107 4230649.394100 4230956.884093 4231511.234081 4231938.104071 4232142.154067 4232221.974065 4232326.624063 4232934.494049 4232994.624048 4233948.314026 4233955.734026 4234069.424024 4234127.864022 4234298.364018 4234921.824005 4235156.503999 4235182.543999 4235409.593994 4236055.213979 4236151.903977 4236728.703964 4236803.573962 4236901.433960 4236973.323959 4236979.823959 4237147.223955 4237813.153940 4238155.353932 4238717.923920 4238952.053914 4239026.653913 4239083.763911 4239112.983911 4240301.603884 4240396.053882 4240401.723882 4240450.923881 4241249.083863 4242823.763828 4242897.723826 4243513.783812 4243815.193806 4244067.193800 4244195.713797 4245391.703770 4245531.953767 4246503.813746 4246696.703741 4246771.123740 4247558.113722 4247640.323720 4248142.843709 4248240.123707 4248260.263706 4248524.273700 4248591.583699 4248627.953698 4249147.983687 4249528.093678 4249599.193676 4250353.993660 4250658.313653 4250917.153647 4250932.553647 4251483.043634 4251884.603625 4251939.073624 4252831.263604 4253242.423595 4253848.843581 4253857.043581 4253995.083578 4254112.273576 4254617.683564 4254634.213564 4254640.583564 4254683.223563 4254691.913563 4255418.373546 4255423.323546 4256612.033520 4256979.533511 4257448.793501 4257552.793499 4257720.133495 4257728.333495 4257751.763494 4257975.153489 4258154.653485 4258161.553485 4258639.093474 4258745.033472 4258901.743469 4259746.183450 4260526.033432 4260706.323428 4261090.513420 4261122.073419 4261611.193408 4261632.693407 4261649.273407 4261749.843405 4261942.873401 4262874.663380 4263104.163375 4263164.563373 4263507.863366 4263524.243365 4264410.463345 4264900.613334 4265045.493331 4265459.883322 4265467.143322 4265630.043318 4265845.843313 4265857.923313 4266354.823302 4266565.673297 4266657.733295 4267048.373286 4267153.033284 4267165.863284 4268046.033264 4269115.783240 4270032.563220 4270338.923213 4270710.193205 4270993.843198 4271891.013178 4274302.373124 4274390.413122 4274546.963119 4274620.803117 4275169.483105 4275206.733104 4275221.953104 4276186.693082 4276931.503066 4277188.353060 4277508.863053 4278081.213040 4278991.593019 4279838.883001 4279848.393000 4279872.923000 4280581.782984 4280775.122980 4281509.522963 4281653.842960 4281890.762955 4282045.972951 4282214.242947 4282561.222940 4282827.982934 4282923.062932 4283626.072916 4283635.392916 4283926.932909 4285891.602865 4286139.642860 4286341.982855 4286795.342845 4287461.532830 4287649.412826 4287658.072826 4287727.852824 4287807.232822 4288439.942808 4289076.082794 4289827.392777 4289832.442777 4289886.222776 4290742.542757 4290836.482755 4291235.382746 4292306.452722 4293545.232694 4293709.372691 4294131.532681 4294688.812669 4295052.632660 4295821.502643 4295826.442643 4296714.792623 4298195.102590 4298498.792583 4299088.252570 4299154.702569 4299543.452560 4299760.012555 4300157.262546 4300792.842532 4301002.492527 4301025.672527 4301643.942513 4301755.962511 4301767.202510 4302135.152502 4303064.902481 4303070.812481 4303403.312474 4303504.782472 4303769.442466 4304573.002448 4304739.892444 4305656.222423 4306992.822394 4307954.572372 4307970.722372 4308111.192369 4308533.062359 4308800.002353 4308970.312349 4308977.372349 4309144.142346 4310448.112316 4310726.192310 4311278.142298 4311723.282288 4311811.722286 4313150.782256 4314077.292235 4314389.852228 4314919.352216 4315742.752198 4315820.632196 4316118.902190 4316215.172187 4316366.672184 4316545.122180 4317323.872163 4317555.402158 4318357.142140 4318368.652139 4318621.062134 4318878.732128 4319187.782121 4319526.552113 4319596.592112 4319842.882106 4319849.232106 4320775.062086 4321108.902078 4321367.532072 4321440.912071 4321523.982069 4321661.232066 4323556.602023 4323862.112017 4324783.921996 4325505.951980 4325780.521974 4326077.951967 4326265.531963 4327387.441938 4327792.941929 4328378.101916 4328726.191908 4329805.251884 4330496.381868 4330601.871866 4331843.011838 4332349.771827 4333017.081812 4333040.211811 4333372.541804 4334543.651778 4334569.581777 4334851.421771 4335376.801759 4335737.751751 4336262.141739 4337525.781711 4338096.041698 4338535.181689 4338542.451688 4338915.021680 4338929.721680 4339798.321660 4339826.811660 4340578.861643 4340965.661634 4341126.601631 4341304.331627 4341727.711617 4342296.761604 4342335.571604 4343495.221578 4343649.491574 4345363.871536 4345371.581536 4346302.191515 4346765.131505 4347061.081498 4347634.371485 4347649.461485 4347683.971484 4349183.161451 4349207.421450 4349222.781450 4349449.171445 4349825.071436 4349983.971433 4350238.161427 4350647.721418 4350679.391417 4351263.301404 4351540.691398 4351548.561398 4352097.031385 4352229.441382 4353223.761360 4353233.991360 4353447.981355 4354041.231342 4354252.241337 4354567.411330 4355362.411312 4355593.561307 4355602.381307 4356318.341291 4356363.501290 4356680.371283 4356798.251280 4357200.461271 4358399.521245 4359530.711219 4360136.891206 4362176.641160 4363318.281135 4364369.861111 4364604.961106 4364649.211105 4364657.341105 4365434.561087 4366640.131060 4366700.711059 4367386.561044 4367395.151044 4367986.911030 4368331.131023 4370123.510983 4370129.340982 4370347.420978 4370355.440977 4370437.520976 4371488.710952 4371788.340945 4372081.960939 4374698.710880 4375242.290868 4376041.120850 4376203.280847 4376291.270845 4377471.930818 4377478.790818 4378404.990797 4378441.570797 4378455.660796 4378820.380788 4378928.080786 4380295.770755 4380397.470753 4380582.230749 4380715.620746 4381317.290732 4381437.100730 4382279.600711 4382432.050707 4382475.130706 4383029.640694 4383348.070687 4383608.180681 4383716.220679 4384200.140668 4386004.260628 4386342.850620 4386691.980612 4387011.170605 4387243.930600 4387727.610589 4387739.080589 4388554.760571 4389355.260553 4389610.340547 4389982.750539 4390875.370519 4391296.730509 4392330.980486 4392972.050472 4393107.230469 4393267.590465 4393692.220456 4393818.350453 4393850.900452 4393858.660452 4394597.420435 4394799.950431 4394969.960427 4395198.210422 4395256.150421 4395262.440421 4395382.480418 4395392.490418 4395599.640413 4396755.640387 4397435.600372 4398603.310346 4398678.660344 4399018.270337 4399766.900320 4400285.430308 4400294.980308 4400484.650304 4401699.810277 4401736.120276 4402226.610265 4402690.610255 4402768.040253 4403194.020243 4404010.240225 4404860.510206 4405219.710198 4406004.000181 4407805.650140 4407890.520138 4407924.860138 4408579.290123 4409194.830109 4409443.610104 4409605.930100 4409812.280095 4410666.130076 4411090.000067 4411094.490067 4411398.940060 4411866.280049 4411908.380049 4412058.760045 4412068.060045 4412154.410043 4413264.750018 4413274.830018 4413521.230013 4414138.779999 4414181.439998 4415495.379968 4415628.529965 4415830.909961 4416831.469939 4417187.739931 4417439.229925 4417757.869918 4418196.109908 4418434.399903 4418750.679896 4419230.969885 4419365.499882 4420038.359867 4420759.019851 4420768.949851 4421158.939842 4422212.599818 4422301.179816 4422427.599813 4422492.919812 4423255.129795 4423628.809787 4424240.989773 4424953.039757 4425157.419752 4426650.159719 4427189.349707 4427269.769705 4427300.159705 4427425.819702 4427918.319691 4427930.299690 4429029.449666 4429115.049664 4429939.629646 4430125.049641 4430139.949641 4430377.019636 4430752.399627 4430836.559625 4431446.309612 4431452.369612 4431462.729611 4431598.819608 4431608.849608 4432964.089578 4434032.759554 4434437.599545 4434553.929542 4434811.499537 4435454.219522 4436395.719501 4436928.769489 4436947.479489 4438050.549464 4438060.339464 4438763.859448 4439095.019441 4439434.909433 4439623.399429 4439630.819429 4443607.249340 4443616.829340 4444032.759331 4444130.899328 4444571.179318 4446373.079278 4447433.809255 4450295.259191 4451006.319175 4451892.659155 4453883.689110 4454294.859101 4454519.219096 4454982.799086 4455001.729085 4455072.229084 4455982.419063 4456150.769060 4456317.089056 4456351.459055 4457067.639039 4457431.469031 4457985.639019 4458184.689014 4458691.859003 4459298.488989 4459347.108988 4459757.858979 4460080.898972 4460121.138971 4460244.428968 4461634.918937 4462272.958923 4462524.538917 4462543.558917 4462723.498913 4462738.618912 4462887.848909 4464260.338878 4464267.718878 4464273.288878 4464473.388874 4464544.388872 4464554.338872 4464565.078872 4465085.958860 4465996.028840 4466455.188829 4466462.978829 4466490.788829 4466931.848819 4466947.828818 4467221.048812 4467419.228808 4467856.898798 4467865.898798 4468684.748780 4469109.818770 4469529.368761 4470669.328735 4471086.028726 4472146.608702 4472862.088686 4473385.518674 4473427.118674 4473438.918673 4473882.108663 4474157.228657 4474588.958648 4475039.928637 4475715.338622 4476249.168610 4476311.018609 4477710.318578 4478686.478556 4479820.958531 4480049.198525 4481265.988498 4481272.038498 4481430.528495 4481441.708494 4481873.298485 4482071.138480 4482150.258479 4483042.578459 4483594.218446 4483610.208446 4483620.918446 4484695.028422 4484852.148418 4485027.238414 4485818.428397 4486108.228390 4486271.508386 4486402.158383 4486557.528380 4486564.688380 4486777.838375 4487387.778361 4487447.568360 4487551.198358 4488970.668326 4488981.878326 4488988.798326 4489465.218315 4491953.798259 4492157.588255 4492262.038253 4492931.148238 4492968.828237 4493044.598235 4493140.948233 4494651.358199 4495152.588188 4495416.858182 4495735.278175 4495767.168174 4495785.528174 4495926.408171 4496062.238168 4496081.548167 4497304.658140 4497434.058137 4499097.018100 4499676.348087 4499730.678086 4499938.948081 4500049.288078 4501269.978051 4501275.658051 4501552.548045 4501646.108043 4502158.078031 4502291.248028 4502994.908013 4503612.607999 4503969.017991 4504631.317976 4504636.437976 4505700.147952 4506100.187943 4506105.477943 4506145.587942 4506846.707927 4506855.827926 4507300.537916 4507965.637902 4508300.727894 4508467.257890 4509727.897862 4510286.717850 4510434.007846 4510469.777846 4510522.297844 4510573.007843 4510645.927842 4510749.857839 4511159.907830 4512023.477811 4512033.557811 4512245.967806 4512267.577805 4512273.467805 4512398.017802 4512689.807796 4512751.547795 4513186.047785 4513431.647779 4514320.937759 4514429.357757 4515270.077738 4515728.187728 4515753.437727 4516504.017711 4516572.987709 4516678.497707 4517334.777692 4518684.927662 4519203.807650 4519212.867650 4519942.267634 4519982.687633 4520124.727630 4520150.807629 4520622.147619 4521069.087609 4521798.217592 4521806.307592 4523111.937563 4523910.597545 4523961.007544 4524013.207543 4524559.187531 4526298.557492 4527240.807471 4527323.227469 4527616.487462 4527622.407462 4528226.327449 4528234.457448 4528242.737448 4528344.827446 4528718.197438 4528750.997437 4528870.037434 4529049.677430 4529956.487410 4530103.627407 4530344.597401 4530920.687388 4531525.037375 4532283.917358 4532692.877349 4533752.447325 4533992.687320 4534155.377316 4534736.687303 4534810.927301 4535281.227291 4535499.017286 4535730.057281 4536204.907270 4536266.337269 4536425.887265 4536741.227258 4536758.167258 4539349.547200 4540066.797184 4540717.067169 4540838.337167 4540998.027163 4541087.487161 4541210.307158 4541411.067154 4542271.457135 4542589.777128 4543049.407117 4544105.857094 4544128.707093 4544148.117093 4544730.627080 4544755.577079 4544933.997075 4545156.347070 4545322.407067 4546076.087050 4546190.767047 4546406.067042 4547743.537012 4549610.876971 4550385.756953 4550627.856948 4550750.716945 4550836.916943 4551142.446936 4551151.116936 4552420.716908 4552431.836908 4552752.136900 4553725.266879 4553734.316879 4554316.716865 4554359.136865 4554486.326862 4555086.296848 4555281.356844 4555471.276840 4556293.986821 4558193.286779 4558326.226776 4560180.556734 4560189.936734 4560544.846726 4560936.726718 4561186.676712 4561934.796695 4562498.056683 4564121.976646 4564751.836632 4565243.146621 4565434.436617 4565810.866609 4566242.546599 4566336.916597 4567242.696577 4567309.546575 4567320.126575 4568204.246555 4570468.156504 4570474.606504 4570505.876504 4570541.986503 4570653.626500 4570662.206500 4570846.106496 4572629.996456 4572893.076450 4573236.326443 4574081.986424 4574242.196420 4574727.936409 4575192.336399 4576993.206359 4577300.166352 4577497.506347 4577661.426344 4578492.206325 4578630.796322 4579057.536312 4579083.886312 4579193.966309 4579456.436304 4580473.586281 4580550.366279 4581622.526255 4581730.496253 4581735.526253 4581943.466248 4583308.376217 4583728.616208 4583936.866203 4583991.646202 4584177.576198 4585735.356163 4586114.046155 4586120.086155 4586768.656140 4587522.946123 4587607.936121 4587617.746121 4589045.856089 4589283.436084 4589640.006076 4589979.176068 4591763.306028 4592647.006009 4593625.665987 4594050.475977 4594061.795977 4595455.445946 4595550.415944 4595560.935944 4595568.595943 4596047.665933 4596217.225929 4596226.705929 4596233.155929 4598040.195888 4598106.995887 4600067.645843 4600075.055843 4600150.775841 4600670.035829 4600675.165829 4600683.795829 4601017.575822 4601273.655816 4601293.815815 4601303.915815 4601313.775815 4601339.445814 4601594.275809 4602869.675780 4602964.305778 4602994.235777 4603199.915773 4603484.125767 4604142.205752 4604304.505748 4605099.095730 4606075.245709 4606967.905689 4607632.175674 4607948.255667 4608037.065665 4608184.945661 4608787.345648 4608794.915648 4608952.465644 4609152.055640 4609608.495630 4609811.015625 4611426.535589 4611801.015581 4611844.905580 4612382.805568 4612397.165567 4612613.535562 4612654.655562 4613036.095553 4613048.195553 4613442.895544 4613929.045533 4614226.675526 4614465.395521 4615632.295495 4615640.855495 4615925.985488 4616475.975476 4616610.235473 4616619.245473 4616783.945469 4616961.575465 4617616.835451 4617928.935444 4617986.715442 4618339.625434 4619499.605409 4619658.265405 4619726.385403 4620516.875386 4620542.975385 4621742.705358 4622086.605351 4622096.365350 4622671.285338 4622904.125332 4623188.005326 4624016.345308 4624059.125307 4624381.635299 4625490.095275 4625670.705271 4626014.215263 4626603.655250 4626980.325241 4627008.605241 4627250.555235 4627741.765224 4627945.185220 4627955.535220 4628038.375218 4628047.375217 4628349.375211 4629298.875190 4629334.975189 4630774.695157 4630784.345156 4631844.905133 4632064.125128 4632191.825125 4632252.645123 4633012.785106 4633775.665089 4634972.985063 4635422.505053 4635431.685052 4636227.055035 4636270.725034 4636462.805029 4637012.795017 4637435.495008 4638363.744987 4639326.254965 4639464.514962 4639672.984958 4639732.114956 4640063.054949 4640668.004935 4641981.994906 4642045.324905 4642172.744902 4642360.074898 4642901.174885 4643443.654873 4643671.774868 4643678.204868 4645736.924822 4646352.654808 4646359.994808 4647224.004789 4647326.964787 4647508.184782 4648679.814756 4648695.944756 4648842.134753 4649697.514734 4650203.924722 4651758.364687 4652836.254663 4653474.564649 4653571.754647 4653669.164645 4653872.794640 4654215.654633 4654635.294623 4658251.754542 4659384.354517 4660297.444497 4660392.734494 4660708.464487 4661160.984477 4661354.714473 4661364.244473 4661707.604465 4661756.104464 4661764.424464 4662454.574448 4662461.114448 4662521.394447 4662608.714445 4662752.224442 4662967.614437 4662972.584437 4663483.964425 4663875.574417 4664404.454405 4665044.234391 4665142.284388 4665292.154385 4665688.984376 4666438.224359 4666442.724359 4666480.364358 4666943.854348 4666949.274348 4667305.504340 4667390.414338 4667541.734335 4667975.934325 4667993.684325 4668656.074310 4670099.084278 4670406.624271 4671256.164252 4671361.424249 4671569.744245 4671735.464241 4672897.844215 4673387.704204 4673392.944204 4673936.764192 4674077.454189 4674805.024172 4675228.714163 4675334.614161 4675718.414152 4676876.474126 4676937.464125 4677040.104122 4677107.284121 4677365.064115 4677914.254103 4678930.834080 4680219.314051 4680231.864051 4680702.384041 4681381.804025 4681675.534019 4682704.323996 4683146.653986 4683163.083986 4683440.473979 4683547.573977 4683645.903975 4683690.653974 4683697.403974 4683744.523973 4685512.883933 4685601.873931 4685607.763931 4685859.263925 4686462.193912 4688712.053862 4688721.083861 4688888.983858 4689072.833853 4689307.713848 4689319.573848 4689408.123846 4689437.713845 4690524.783821 4690700.523817 4690756.903816 4691220.133805 4691467.323800 4691475.803800 4691579.363797 4692729.443772 4693905.003745 4694137.463740 4694217.973738 4694292.143737 4694424.373734 4694437.743734 4695792.563703 4695827.323702 4696277.253692 4697142.893673 4697169.473672 4697465.383666 4698455.763644 4698724.423638 4699232.993626 4699985.943610 4700076.153608 4700302.663602 4700508.823598 4701098.163585 4701105.843584 4701673.383572 4702529.443553 4703065.993541 4703477.923531 4703544.293530 4703877.583523 4703970.173520 4704143.823517 4704301.303513 4705158.843494 4705164.323494 4706016.653475 4706023.993475 4706196.613471 4706954.423454 4706977.383453 4707899.163433 4707913.253432 4707936.083432 4708746.113414 4709307.453401 4711136.123360 4712348.883333 4712355.003333 4713202.543314 4713509.493307 4714327.473289 4714893.353276 4714910.223276 4714916.693276 4715483.103263 4715914.273253 4716016.223251 4716024.023251 4716593.963238 4717659.553214 4718077.903205 4718180.773203 4718742.503190 4719900.173164 4720054.973161 4720243.093157 4720253.843156 4720731.143146 4720888.553142 4721337.993132 4721382.263131 4721945.023119 4722663.743103 4722925.763097 4722945.253096 4724015.073072 4725082.943049 4726584.493015 4726892.483008 4727413.502996 4727485.162995 4727496.572995 4729190.872957 4729205.632956 4729712.262945 4730390.782930 4730956.592917 4731114.732914 4732074.082892 4733897.122852 4734309.412842 4734336.742842 4736031.122804 4736111.852802 4736538.952792 4736620.642791 4736979.912783 4737104.962780 4737208.152778 4737437.212772 4738018.892759 4738354.862752 4738884.592740 4739096.932735 4739165.062734 4739672.672722 4740297.532708 4741183.742689 4741844.042674 4742074.482669 4742308.012664 4742464.542660 4742697.682655 4742778.192653 4743116.182645 4743122.982645 4743509.802637 4743516.822637 4743723.432632 4743829.652630 4744182.022622 4744779.112608 4745274.252597 4747672.802544 4748645.972522 4749057.042513 4749213.352509 4749220.152509 4749548.312502 4749780.092497 4749786.842496 4750596.452478 4750746.582475 4750918.322471 4751083.792467 4753621.012411 4753707.292409 4753895.892405 4754491.882391 4754503.102391 4754726.632386 4754987.262380 4754997.272380 4755592.252367 4756082.732356 4756664.762343 4756941.542336 4758539.922301 4758835.862294 4759328.812283 4759343.262283 4759519.512279 4759600.492277 4760241.052263 4760247.102263 4761146.602242 4761357.002238 4761652.412231 4762163.292220 4762307.362217 4762314.712216 4762321.642216 4762337.742216 4762345.702216 4763317.492194 4763325.672194 4763542.212189 4763786.452183 4763990.462179 4764132.682176 4764630.082165 4765062.192155 4766178.772130 4766432.212124 4766449.372124 4766877.182114 4767581.052099 4769403.892058 4769432.622057 4769509.382056 4769548.952055 4769665.392052 4769863.522048 4770792.822027 4771099.982020 4771399.932013 4771670.552007 4772464.531989 4772800.891982 4773209.871973 4773937.751957 4774785.961938 4775766.161916 4776058.681909 4776634.581896 4777387.201879 4777712.831872 4778161.081862 4778573.141853 4778899.191846 4779022.901843 4779618.371830 4779626.871829 4779816.121825 4779823.251825 4780441.001811 4781259.461793 4781286.271792 4781578.191786 4782315.411769 4782387.461768 4782676.141761 4782790.591759 4783546.081742 4784650.191717 4784656.591717 4784661.321717 4784709.001716 4785448.941699 4785501.551698 4785819.871691 4785826.791691 4785938.691688 4787310.881658 4787388.061656 4787558.991652 4787687.271649 4788176.331638 4789116.351617 4789297.471613 4789692.101604 4790131.191595 4790429.001588 4790645.191583 4790696.941582 4790771.571580 4791652.481561 4792031.541552 4792229.671548 4792393.451544 4793760.221514 4793835.531512 4793878.731511 4794195.101504 4794667.301493 4794675.301493 4795136.071483 4796225.321458 4796279.441457 4796832.101445 4796884.861444 4797634.531427 4798135.261416 4799052.281395 4799059.451395 4799528.321385 4799915.721376 4800325.811367 4801133.241349 4801200.261347 4801447.271342 4802291.311323 4802417.361320 4803010.911307 4803031.971306 4803707.341291 4803739.041290 4804289.581278 4804559.801272 4805529.341250 4805759.271245 4806869.981220 4807112.771215 4808014.801195 4808523.521184 4808623.821181 4809384.081164 4809547.971161 4809667.211158 4809995.571151 4810222.821146 4810589.581137 4810760.511134 4810993.841128 4810999.031128 4812533.471094 4812542.001094 4812656.351091 4813010.621083 4813019.141083 4813103.821081 4813618.881070 4814049.471060 4814430.281051 4814437.301051 4814443.331051 4814455.331051 4814612.211047 4814765.281044 4815220.731034 4815233.331034 4815372.881030 4815557.481026 4815696.081023 4815755.041022 4816225.581011 4818364.200964 4818730.630955 4818938.740951 4818951.230950 4818956.740950 4818962.420950 4821234.980899 4821240.440899 4821266.060899 4821271.720899 4821639.090890 4821644.340890 4822336.880875 4822580.370869 4822704.020867 4822712.750866 4823135.580857 4823951.540839 4824084.760836 4824553.130825 4824914.860817 4824932.280817 4825360.800807 4827076.290769 4827397.510762 4828572.520735 4828919.300728 4829874.400706 4830806.570685 4831322.380674 4831919.480661 4832322.700652 4832330.230651 4832575.710646 4833254.870631 4833530.470625 4833651.590622 4834671.300599 4834772.680597 4834782.340597 4834833.440595 4835258.200586 4835419.620582 4835512.110580 4835914.990571 4836348.750562 4836760.180552 4836780.810552 4837216.510542 4838033.180524 4838039.930524 4838059.400523 4838100.920522 4839471.640492 4839805.470484 4839944.640481 4839992.320480 4840186.560476 4840898.680460 4840904.940460 4841234.270452 4842458.710425 4842599.520422 4843308.950406 4843655.370398 4844429.190381 4844480.240380 4844947.990369 4844953.630369 4846205.420341 4846211.280341 4846409.940337 4846420.090336 4846652.840331 4846677.880331 4846974.960324 4847081.310322 4847386.970315 4847394.300315 4847472.860313 4847678.200308 4847785.770306 4848701.110285 4848761.350284 4849195.030274 4851044.380233 4851179.450230 4851641.190220 4851676.570219 4853494.810178 4853969.830168 4854131.180164 4854321.130160 4854493.920156 4855672.690130 4856823.370104 4857736.930084 4857817.230082 4857859.700081 4859159.090052 4859180.990051 4859242.390050 4859582.200042 4860008.370033 4860014.890033 4860031.600032 4860501.090022 4860526.300021 4861249.570005 4861405.240002 4861921.059990 4862034.039987 4862073.819987 4863650.559951 4864043.909943 4864172.159940 4864512.199932 4864518.089932 4865359.529913 4865692.299906 4866483.119888 4866805.079881 4867633.179862 4868092.799852 4868605.649841 4868742.059838 4868839.009835 4869267.919826 4870459.649799 4870466.659799 4870601.539796 4871309.989780 4871920.079766 4871931.299766 4872207.189760 4872212.499760 4872486.909754 4872747.689748 4873174.749738 4873893.459722 4874190.969716 4875290.169691 4875794.009680 4876728.189659 4877191.519649 4877366.799645 4877719.289637 4878137.159628 4878809.359613 4879553.289596 4879603.999595 4880010.129586 4880285.969580 4880544.619574 4880771.269569 4881109.099561 4881317.699556 4882116.319539 4882301.059534 4882311.619534 4883462.769508 4883957.129497 4883980.269497 4884150.729493 4884160.789493 4886381.479443 4886440.319442 4887556.109417 4887561.539417 4887633.299415 4887640.399415 4887985.099407 4888244.279402 4889439.509375 4889489.589374 4889549.769372 4889922.719364 4890257.819357 4890327.819355 4890740.549346 4890916.009342 4891059.199339 4891635.489326 4891800.129322 4891977.869318 4893022.439295 4893034.599295 4893314.649288 4893800.049277 4893839.339277 4894120.459270 4895757.229234 4896115.319226 4896360.569220 4896593.699215 4897339.129198 4897439.339196 4897976.589184 4898725.159167 4898805.619166 4898834.779165 4898938.649163 4900322.989132 4900707.859123 4900870.839119 4902019.919094 4902031.669093 4903170.999068 4903531.499060 4903871.799052 4904058.509048 4904775.649032 4904812.509031 4904859.399030 4905964.529006 4906072.389003 4906985.208983 4907004.988982 4907049.668981 4907474.808972 4908269.618954 4908733.068944 4909184.698934 4909602.398924 4909629.108924 4909846.138919 4911585.588880 4911693.928877 4911703.788877 4912227.438866 4912736.988854 4912789.588853 4913115.528846 4913483.038837 4913755.358831 4914053.718825 4914387.828817 4914780.698808 4914938.988805 4914944.118805 4915186.728799 4915192.068799 4915266.018798 4915545.548791 4915556.148791 4916597.258768 4917483.898748 4917518.418747 4917872.168739 4919604.378701 4919774.728697 4919909.528694 4920512.138680 4920519.438680 4920632.958678 4920692.498676 4921382.568661 4922095.898645 4923390.808616 4924110.978600 4924267.168596 4924274.978596 4924340.808595 4925376.928572 4926477.048547 4927311.558528 4927321.538528 4927552.868523 4927805.188517 4928207.398508 4928355.228505 4928523.048501 4928574.188500 4930237.518463 4930314.108461 4931760.558429 4932776.898406 4933201.678397 4933216.228396 4933259.268395 4933500.208390 4934211.998374 4934417.438370 4935182.878352 4935438.878347 4935700.148341 4937829.288293 4937866.708292 4937959.378290 4938007.328289 4938056.548288 4938548.838277 4938803.788272 4939084.968265 4939095.048265 4940001.388245 4940013.548244 4940227.988240 4941054.778221 4941214.718218 4942664.568185 4943242.688172 4945546.538121 4946049.798110 4946116.508108 4946768.978093 4946833.158092 4947077.718087 4947133.628085 4947603.268075 4947702.968073 4947764.158071 4949341.378036 4950040.358020 4950275.358015 4950339.718014 4950781.838004 4950789.508004 4952284.457970 4952699.397961 4952709.877961 4953791.487937 4955800.787892 4956306.517880 4957134.967862 4957231.927860 4957380.587856 4957748.807848 4958298.667836 4958636.737828 4960263.077792 4960549.337785 4961095.677773 4961255.797770 4961263.497770 4961569.217763 4961804.767757 4962898.787733 4963375.897722 4964024.987708 4964197.637704 4964203.567704 4964531.077696 4965749.837669 4965771.727669 4965779.927669 4965944.227665 4966549.257651 4966942.227643 4967086.177639 4967119.397639 4968719.437603 4969700.937581 4969706.927581 4970119.817572 4970124.947571 4970427.467565 4970794.337556 4971039.367551 4971150.527549 4971264.597546 4971274.037546 4971353.017544 4971553.147540 4972086.227528 4972624.057516 4973285.827501 4973295.947501 4973654.587493 4973831.817489 4974830.667466 4975135.827459 4975141.597459 4975689.087447 4975696.447447 4975794.397445 4975954.107441 4976558.387428 4978154.057392 4979003.637373 4979182.367369 4979187.857369 4980374.137342 4980464.457340 4980471.977340 4980902.677331 4980955.537329 4981284.447322 4981366.487320 4981620.077315 4982950.267285 4984222.057256 4985575.767226 4986152.437213 4986256.947211 4986499.957205 4986532.567205 4986901.897196 4987489.207183 4988033.467171 4988285.007166 4988611.227158 4989606.437136 4990102.937125 4990341.047120 4990398.497118 4990595.127114 4991745.387088 4992576.197070 4992746.077066 4992876.167063 4993343.267052 4994043.377037 4995203.627011 4995225.547010 4995746.526999 4996220.786988 4996228.186988 4996609.736979 4997475.216960 4998606.426935 4998975.976927 4999000.106926 4999006.186926 4999611.956912 5002167.056855 5002180.106855 5002320.786852 5004091.376812 5004501.346803 5005136.536789 5005266.926786 5005410.216783 5005762.136775 5006142.876766 5006238.056764 5006433.776760 5006615.736756 5007677.836732 5008154.946721 5008473.466714 5009881.336683 5009897.546682 5010327.936673 5011465.586647 5011508.096646 5011825.816639 5012143.736632 5012610.036622 5013097.156611 5013735.536597 5013937.326592 5015259.586563 5015561.916556 5016942.536525 5017290.346517 5017636.976509 5017779.976506 5019714.176463 5021588.266421 5021807.846416 5021837.056416 5021864.126415 5022468.096401 5022473.546401 5022901.696392 5023092.086388 5023249.306384 5023752.906373 5023908.576369 5024866.546348 5025058.066344 5025298.876338 5025724.716329 5025775.716328 5026796.296305 5026889.126303 5026948.966301 5027742.786284 5027747.916283 5028217.056273 5028242.216272 5029319.306248 5029773.656238 5030543.056221 5030858.246214 5031160.646207 5031718.036195 5031873.796191 5032173.036185 5032674.186173 5033901.106146 5034959.606122 5037146.646073 5037371.776068 5037623.976063 5037680.846061 5038770.386037 5039009.426032 5039445.736022 5039769.736015 5040207.976005 5040217.816005 5040982.865988 5041002.155987 5041197.705983 5041757.955970 5042232.015960 5042591.505952 5042770.995948 5043058.175941 5043231.945937 5043374.835934 5043427.535933 5043706.995927 5043738.865926 5044651.285906 5044947.665899 5045504.015887 5046273.855869 5046398.905867 5046707.495860 5047151.785850 5047769.555836 5048039.055830 5048063.405829 5048069.745829 5048244.655825 5049019.625808 5049209.715804 5050112.615784 5050253.375780 5050825.435768 5050934.145765 5051014.145763 5051304.295757 5051470.635753 5051920.815743 5053246.615714 5053387.085710 5054531.755685 5054973.525675 5056358.795644 5056881.825632 5056955.555631 5056968.145630 5057006.185629 5057790.405612 5058606.365594 5059232.635580 5059560.635572 5059833.645566 5059843.145566 5059985.315563 5061015.015540 5061704.225524 5061875.965521 5062040.185517 5062185.415514 5062519.155506 5062897.755498 5062991.925496 5063034.075495 5063670.945481 5064951.245452 5065832.745432 5066692.675413 5066730.015412 5067697.225391 5068101.095382 5068659.635369 5068805.595366 5068811.715366 5069461.235351 5070732.545323 5071093.285315 5071098.755315 5071365.545309 5071892.755297 5072016.485294 5072051.455293 5072070.135293 5072725.565278 5072753.895278 5073495.605261 5073569.625259 5074793.215232 5074800.105232 5074958.425228 5075138.865224 5075618.785213 5075685.465212 5077309.005176 5077321.745175 5077422.105173 5078019.655160 5078416.265151 5078468.565150 5078815.085142 5080053.595114 5081152.615090 5081264.275087 5081685.575078 5081822.135075 5082219.525066 5082609.695057 5082669.505056 5082797.285053 5082887.335051 5083024.685048 5083232.775043 5083268.315042 5084246.725021 5084476.565015 5085941.284983 5086097.214979 5086110.044979 5086120.864979 5086765.814964 5086809.224963 5087089.244957 5087153.194956 5088057.184935 5088544.704925 5088871.994917 5089051.104913 5089058.654913 5089282.264908 5089623.704900 5090748.534875 5090754.664875 5092006.824847 5092099.444845 5093408.424816 5093593.824812 5095692.554765 5096250.334752 5096553.994746 5096597.674745 5097010.744735 5097193.854731 5097199.484731 5098160.464710 5098278.294707 5098782.364696 5099040.234690 5099709.544675 5100503.854657 5100586.804655 5101477.284635 5102005.844624 5102552.254611 5102925.864603 5103131.234599 5103148.884598 5103282.824595 5103623.254588 5104260.494573 5104946.204558 5105089.314555 5105335.574549 5105352.074549 5105547.554545 5105638.584542 5107364.294504 5107439.144502 5107970.834490 5108197.954485 5108409.464481 5108602.894476 5109365.134459 5109916.624447 5109950.604446 5110578.924432 5110921.514424 5111072.934421 5112109.974398 5112173.544396 5113968.504356 5114070.144354 5114172.684352 5114178.844352 5114185.894351 5114363.984347 5114737.234339 5115170.744329 5115322.814326 5115330.794326 5115344.864326 5116075.954309 5116184.344307 5117061.594287 5117267.824283 5117505.624277 5117741.284272 5118027.004266 5118092.364264 5118376.274258 5118554.924254 5118805.374248 5119104.864241 5119270.714238 5119398.124235 5119702.544228 5119993.254222 5120034.994221 5120045.974220 5120098.694219 5120502.494210 5120719.714205 5120871.554202 5122318.054170 5122518.944165 5122670.114162 5123059.254153 5123263.834149 5124518.094120 5124878.254112 5125487.904099 5125507.314098 5126741.374071 5127158.564061 5127388.054056 5128255.714037 5128375.514034 5129441.174010 5130044.763997 5131056.723974 5131122.243973 5131815.143957 5131822.753957 5132724.243937 5133121.183928 5133625.243917 5133777.063914 5133871.763911 5134384.533900 5135718.683870 5136432.903854 5136479.193853 5136486.463853 5137972.053820 5137980.573820 5138088.233817 5138876.353800 5138886.973799 5138892.693799 5138904.713799 5139263.723791 5139600.393783 5139671.053782 5140197.993770 5140567.743762 5142276.053724 5142867.823710 5143114.713705 5143886.323688 5144280.923679 5145064.833661 5145364.633655 5145391.463654 5145580.063650 5145632.133649 5146050.343639 5146248.833635 5147467.503608 5147793.423600 5147931.203597 5148251.663590 5148605.933582 5148783.713578 5148840.663577 5149188.693569 5150090.713549 5150449.923541 5150779.673533 5150785.893533 5150955.383530 5151792.503511 5152094.643504 5152105.903504 5152478.513496 5152540.023494 5153037.923483 5153662.683469 5153717.763468 5154625.223448 5155067.973438 5155133.373436 5155442.193429 5155806.953421 5155943.193418 5156386.873408 5156471.043406 5158564.913359 5158903.123352 5158912.263352 5158940.633351 5159432.773340 5159726.983334 5160389.383319 5161028.393304 5161568.383292 5161660.653290 5162269.813277 5162900.853263 5162919.213262 5163122.263258 5163584.663247 5164293.813231 5164586.033225 5165693.923200 5166140.443190 5166543.393181 5166598.363180 5167158.093167 5167164.643167 5167168.603167 5167174.053167 5167456.283161 5168383.463140 5168515.313137 5168842.803130 5169494.503115 5169567.893114 5169607.103113 5169714.693110 5170597.483091 5170723.643088 5171054.093080 5171105.083079 5171470.163071 5172384.413051 5172748.873042 5173824.953018 5174510.263003 5174583.753001 5175087.232990 5175145.972989 5175250.812987 5176879.602950 5176916.652949 5177091.102945 5177937.502926 5178762.902908 5179511.542891 5179602.322889 5179778.832885 5179853.582884 5180347.012873 5181554.982846 5182587.812823 5182709.142820 5183061.822812 5184683.292776 5184689.702776 5184853.582772 5184865.752772 5185156.992765 5185548.252756 5185642.042754 5185919.962748 5186871.692727 5187067.662722 5187453.532714 5187590.732711 5187600.292710 5187948.912703 5188448.992692 5188815.402683 5189872.542660 5189976.672657 5190105.922654 5190181.572653 5190236.482652 5190252.872651 5191405.862625 5191545.852622 5192171.162608 5192193.812608 5192652.612598 5193163.912586 5193891.622570 5193958.502568 5194186.522563 5195512.772534 5196192.682518 5196616.422509 5196838.462504 5196872.492503 5197685.402485 5197929.612480 5198759.672461 5199084.992454 5199112.182453 5199381.222447 5199525.522444 5199630.552442 5200588.462420 5200942.062412 5201662.502396 5201933.062390 5202421.682379 5202538.882377 5203533.922354 5203542.702354 5204047.672343 5204083.152342 5205777.272304 5205782.852304 5206323.392292 5206511.282288 5207086.652275 5207132.822274 5208379.782246 5209232.902227 5209349.012224 5209558.282220 5211861.132168 5211975.792166 5212126.822162 5212353.702157 5212943.132144 5213847.042124 5213909.422122 5214361.742112 5214482.432110 5214785.482103 5215784.762081 5216334.282068 5216435.532066 5218641.432017 5218983.352009 5219068.272007 5219635.391994 5219645.801994 5219657.601994 5219918.641988 5220133.011983 5220147.681983 5220331.701979 5220340.611979 5220800.481968 5220807.831968 5220825.901968 5220840.111968 5222176.731938 5222446.961932 5222540.301930 5222728.881925 5222732.831925 5224845.141878 5225192.681870 5225325.721867 5226240.281847 5226632.211838 5226914.081832 5227419.141820 5227557.621817 5227956.611808 5228260.951802 5228485.121797 5228498.251796 5228540.241795 5228609.111794 5228749.441791 5228844.211789 5229204.621781 5229372.611777 5230140.321760 5230774.221745 5230781.771745 5230978.321741 5231657.741726 5231686.991725 5231847.271721 5231856.551721 5231883.781721 5232086.111716 5232344.141710 5232551.211706 5232866.731699 5232953.401697 5233434.021686 5234330.121666 5234882.921654 5235022.461651 5235083.391649 5236739.301612 5237470.831596 5237840.091588 5238689.571569 5239659.091547 5240246.141534 5241444.101507 5242430.221485 5243668.141457 5244261.651444 5244677.861435 5245462.891417 5245475.381417 5245615.851414 5247341.391375 5247535.091371 5247863.701364 5247877.721363 5247920.271362 5248181.481356 5248285.521354 5248406.121351 5249475.081327 5249491.121327 5249749.841321 5251004.911293 5251293.071287 5251339.201286 5251694.581278 5251740.021277 5252470.721261 5253248.941243 5253353.691241 5253885.251229 5254372.801218 5254475.671216 5254985.311204 5255334.561197 5256817.751163 5257388.261151 5257765.681142 5258398.211128 5259052.161113 5260129.571089 5260931.201071 5260942.661071 5261555.461057 5262052.041046 5262264.361042 5262470.391037 5262719.861031 5263272.341019 5263479.481014 5263558.171013 5263653.771011 5263911.571005 5264881.650983 5265493.640969 5266297.950951 5267064.130934 5267409.440927 5268094.020911 5268350.150906 5268409.300904 5268887.690894 5271043.500845 5272022.560824 5272126.620821 5272281.790818 5272780.870807 5272979.720802 5272992.680802 5273135.330799 5273904.380781 5274210.960775 5275623.180743 5275937.280736 5275949.480736 5276573.260722 5276910.600714 5276955.830713 5277761.480695 5278483.530679 5278760.240673 5278825.520671 5279048.980666 5279106.410665 5279380.320659 5279388.970659 5280904.310625 5281326.340616 5281332.600615 5282015.020600 5282405.670591 5283252.530572 5283393.120569 5284518.920544 5284754.730539 5284866.490536 5284965.880534 5285359.470525 5285724.980517 5285933.200513 5286060.650510 5286139.980508 5286163.000507 5287068.800487 5287547.040477 5287903.330469 5287988.660467 5288129.880463 5288277.130460 5288385.290458 5289007.770444 5289195.960440 5289991.000422 5290047.910421 5290366.570413 5290619.980408 5290768.010405 5291794.380382 5291800.800381 5291807.190381 5291858.890380 5293326.340347 5294289.080326 5294295.170326 5294395.000323 5294440.160322 5297748.220248 5297755.740248 5297917.360245 5298609.820229 5298677.100228 5299213.600216 5299614.430207 5300168.940194 5301277.830170 5301343.130168 5301348.760168 5301509.150164 5301558.280163 5301654.600161 5301836.610157 5301892.550156 5302948.900132 5304147.400105 5304291.880102 5304299.110102 5304328.270101 5304574.710096 5304623.120095 5304631.630095 5304731.190092 5304848.820090 5305025.980086 5305348.460079 5305845.770067 5305863.580067 5306677.180049 5306849.430045 5306914.820044 5307278.860035 5307322.830034 5308154.510016 5308514.310008 5308714.310003 5309809.909979 5310527.309963 5310588.779961 5312939.189909 5314020.939885 5314027.109885 5314311.589878 5314409.649876 5314488.649874 5315159.039859 5315254.119857 5315937.359842 5315945.159842 5317130.329815 5317364.359810 5318379.349787 5318390.379787 5319289.329767 5319998.809751 5320053.259750 5320393.189742 5320602.159738 5320614.879737 5321168.959725 5321176.789725 5321546.289717 5322605.419693 5323269.159678 5324153.359658 5324190.019657 5324199.539657 5324812.909644 5324931.089641 5325150.999636 5325449.089629 5325789.819622 5325920.839619 5328501.979561 5328770.399555 5329490.579539 5329956.439529 5330025.219527 5330754.859511 5330783.609510 5331333.579498 5331418.579496 5331700.059490 5331834.349487 5332654.029468 5332862.689464 5333283.909454 5333355.579453 5333597.979447 5333794.329443 5335327.129409 5335336.119408 5335728.949400 5335876.189396 5337188.909367 5337618.949357 5337628.159357 5338639.419335 5338648.999334 5339084.309325 5339134.629323 5339360.999318 5340555.389292 5340732.939288 5341106.559279 5341965.369260 5342094.599257 5342465.239249 5342471.509249 5343224.389232 5343448.209227 5343882.889217 5345784.749175 5345804.779174 5345949.459171 5347185.369143 5347447.559138 5347621.949134 5348171.559121 5348701.499110 5349594.939090 5350007.989080 5350049.529079 5350062.549079 5350580.279068 5350697.939065 5351295.069052 5352248.719030 5352392.739027 5353048.419012 5353358.019006 5353480.539003 5353546.499001 5354055.248990 5354064.368990 5354231.588986 5354248.108986 5355163.518965 5355176.988965 5355730.798952 5356246.128941 5356829.868928 5358068.458900 5358146.918898 5358194.788897 5358640.398887 5358843.498883 5359217.438875 5359518.428868 5360595.518844 5360773.838840 5362140.588809 5362452.748802 5362460.398802 5363903.498770 5364083.368766 5364692.778752 5364887.168748 5365315.518738 5366111.298720 5366758.088706 5368612.708665 5368620.048664 5368915.698658 5369155.308652 5370128.538631 5370189.078629 5371877.458592 5372096.898587 5372144.008586 5373509.028555 5374049.408543 5374334.148537 5375869.698502 5376686.598484 5377089.318475 5377122.758474 5377130.768474 5378376.948446 5378381.738446 5378585.148442 5379350.278425 5379437.928423 5379791.098415 5380009.608410 5380268.728404 5380539.598398 5380851.538391 5381599.528374 5381835.518369 5382269.118359 5382282.528359 5382829.698347 5383239.748338 5383777.298326 5383995.428321 5386084.638274 5387719.848237 5387973.248232 5388567.258219 5389551.288197 5389728.138193 5391754.788147 5391762.518147 5391908.538144 5392479.528131 5393374.068111 5393843.568101 5393989.888097 5394057.328096 5394293.178091 5394493.108086 5394637.318083 5394732.708081 5395024.768074 5395274.448069 5395643.258060 5396109.168050 5396928.238032 5397207.818025 5397595.218017 5398370.147999 5398541.247996 5399690.237970 5399696.697970 5400124.307960 5400537.747951 5401461.177930 5401803.597923 5401837.407922 5403423.977886 5403502.187885 5403849.107877 5403870.787876 5404727.597857 5405326.747844 5405389.447843 5405432.717842 5405506.197840 5405680.857836 5406625.987815 5406735.187812 5406796.097811 5407150.637803 5407160.017803 5407380.937798 5407619.597793 5407746.727790 5408051.887783 5408088.477782 5408736.137768 5410458.967729 5410512.177728 5410796.627722 5411427.917708 5411631.667703 5411652.357703 5412266.947689 5412395.037686 5412600.157681 5412832.117676 5412914.427674 5412922.577674 5413391.927664 5413816.287654 5414293.577644 5414648.687636 5414795.167632 5415335.577620 5415541.257616 5415873.517608 5415944.957607 5416379.847597 5417846.907564 5417851.457564 5418545.577548 5418781.767543 5419401.507529 5419517.887527 5419602.707525 5420488.107505 5421037.807493 5421108.597491 5421570.277481 5421575.127481 5422691.187456 5422988.957449 5423204.177444 5426458.727372 5426465.097371 5427735.537343 5428276.197331 5428303.757330 5428893.967317 5429076.007313 5429347.197307 5429404.937306 5430723.957276 5431157.687267 5431551.987258 5431637.327256 5431983.967248 5432187.717244 5432206.717243 5432379.797239 5432394.377239 5434408.137194 5434671.597188 5435273.377175 5436506.177147 5437007.747136 5437760.647119 5438080.347112 5438309.167107 5438777.327096 5439481.177081 5439530.967079 5439536.397079 5439835.797073 5440142.347066 5440652.937054 5441817.997028 5442069.197023 5442556.097012 5442570.277011 5442643.457010 5443092.687000 5443235.836997 5443451.786992 5443914.186981 5443999.506980 5444424.186970 5444704.516964 5445184.056953 5446078.646933 5446611.286921 5447006.486912 5447672.726897 5447786.846895 5447830.276894 5448270.916884 5448448.596880 5448822.736872 5449323.806861 5449976.686846 5451873.436804 5453688.186763 5454137.666753 5454366.926748 5454837.636737 5454843.236737 5455317.476727 5455413.346724 5457787.166671 5458149.616663 5458549.326654 5458647.936652 5459961.966623 5459969.666623 5459998.296622 5460003.576622 5460185.786618 5460898.206602 5461049.256598 5461651.646585 5461884.496580 5462692.616562 5462949.536556 5462955.246556 5463259.576549 5463868.996535 5463951.316534 5464474.226522 5464614.296519 5464867.666513 5464875.336513 5464886.376513 5465301.806503 5466054.076487 5466147.416484 5466154.936484 5466161.096484 5467429.156456 5468841.836424 5468928.846422 5469994.026399 5470607.596385 5470874.856379 5470991.326376 5471458.036366 5471870.296357 5472427.006344 5472583.576341 5472840.936335 5473575.926318 5474022.306308 5474214.286304 5474857.586290 5475020.306286 5475679.446271 5475743.866270 5476818.056246 5476882.576245 5477351.326234 5477885.816222 5478114.816217 5478206.876215 5478821.766201 5479497.826186 5480798.016157 5480830.626156 5481173.636149 5481387.816144 5481707.116137 5481766.076135 5481775.666135 5483006.086108 5483304.436101 5483345.886100 5483748.116091 5484180.056081 5484392.886077 5485709.196047 5485914.376043 5486243.076035 5486895.426021 5488313.685989 5489361.185966 5489367.495965 5490461.795941 5490576.835938 5490617.075938 5490739.135935 5490912.845931 5490918.835931 5491507.015918 5492065.355905 5492773.165889 5493278.895878 5493283.915878 5493291.565878 5495453.315829 5495806.395822 5495819.175821 5496416.505808 5496733.355801 5497570.955782 5497619.295781 5498615.835759 5498883.915753 5499538.925738 5499571.705737 5500125.735725 5500193.265723 5501353.165698 5502646.095669 5503188.415657 5503709.345645 5504051.385637 5504108.595636 5504528.905627 5504668.525623 5505115.985613 5505133.755613 5506460.495583 5508016.745549 5508022.245549 5509165.005523 5509181.155523 5509634.425512 5510027.545504 5510036.035503 5510045.075503 5510175.915500 5510463.785494 5510873.625485 5510981.375482 5511812.325464 5511945.055461 5513190.445433 5514157.955411 5514881.125395 5515018.845392 5516263.135364 5516283.275364 5516685.995355 5517544.465336 5517703.205332 5517710.795332 5518575.255313 5518799.295308 5518835.185307 5519310.545296 5519631.535289 5519695.165288 5520311.955274 5520317.185274 5520328.615273 5521309.065252 5522146.875233 5522275.375230 5522830.725218 5522857.005217 5523975.385192 5524003.075191 5524065.995190 5524073.615190 5525110.755167 5525518.635157 5525842.505150 5525965.615147 5525981.475147 5526165.655143 5527089.245122 5527329.565117 5527484.615113 5527963.855103 5528573.275089 5528607.505088 5528690.785087 5529013.385079 5529079.935078 5529088.305078 5529998.175057 5530288.115051 5531364.695027 5531617.755021 5532335.355005 5532501.055001 5533236.434985 5533974.614968 5534106.264965 5534541.524956 5534707.064952 5536524.744911 5536684.004908 5536729.724907 5537109.834898 5537126.494898 5537438.094891 5537970.254879 5538041.954878 5538276.454872 5539962.454835 5540210.454829 5540764.464817 5541424.514802 5541815.194793 5542265.994783 5543057.914765 5543872.594747 5544337.034737 5544387.634736 5544396.114735 5545436.204712 5545593.814709 5545633.214708 5545903.064702 5546149.484696 5546928.744679 5547725.504661 5547738.344661 5548355.934647 5548535.204643 5549233.974627 5549661.444618 5549790.904615 5549795.804615 5549822.654614 5551025.804587 5551870.814568 5553372.214535 5553381.474535 5554316.874514 5555057.734497 5555515.794487 5555594.914485 5555602.334485 5555711.214483 5556436.544466 5556959.664455 5556968.364454 5557193.474449 5557198.164449 5557510.414442 5557676.704439 5558117.004429 5558644.164417 5559348.954401 5559523.374397 5559593.864396 5560063.844385 5560531.444375 5560709.794371 5560750.474370 5560859.214368 5560872.504367 5561161.424361 5561289.684358 5562112.514339 5562973.124320 5563195.604315 5564713.634281 5565891.614255 5565907.764255 5566153.354249 5566934.924232 5567051.514229 5567055.244229 5567994.394208 5568004.334208 5569608.104172 5570132.354160 5570264.624157 5571014.654141 5571095.054139 5571274.174135 5571377.234132 5571989.464119 5572368.734110 5572817.934100 5573538.924084 5573545.444084 5574487.044063 5574552.484061 5574557.854061 5575333.104044 5575486.444041 5575493.074040 5575629.934037 5576356.114021 5576384.674020 5576954.044008 5577028.194006 5577551.993994 5577631.013993 5577637.503992 5578148.183981 5578354.103976 5578448.563974 5578473.793974 5578803.863966 5579164.283958 5580424.593930 5581359.063909 5581688.903902 5582063.633894 5582548.753883 5582915.353875 5583520.703861 5583886.993853 5583937.033852 5583988.553851 5585139.583825 5585843.353809 5585942.193807 5585945.823807 5586356.323798 5586965.523784 5587395.933774 5588680.223746 5588868.923741 5589163.833735 5589483.063728 5590248.473711 5590662.873701 5590817.983698 5591487.113683 5591634.593680 5591686.213678 5591692.603678 5591888.763674 5592575.573659 5592833.213653 5593193.113645 5595503.063593 5596529.413570 5597452.973550 5597484.773549 5598027.993537 5598457.133527 5598493.133526 5598666.543522 5598937.243516 5598946.443516 5598965.353516 5599290.603508 5600422.393483 5600668.973478 5601226.583465 5601324.923463 5601845.273451 5602390.833439 5602396.903439 5602527.693436 5603874.743406 5603896.303406 5604033.793402 5604158.553400 5604165.303400 5604178.883399 5604200.673399 5604369.473395 5605324.433374 5605375.923372 5606101.113356 5606902.833338 5607050.343335 5607057.293335 5607685.403321 5608913.593293 5609977.423270 5610379.823261 5611039.593246 5611335.973239 5611696.543231 5611705.693231 5611716.733231 5612144.833221 5612402.663215 5612773.243207 5613375.473194 5613718.043186 5614104.783177 5616499.853124 5616616.323121 5617006.953113 5617916.223092 5618373.693082 5618382.963082 5618692.353075 5619498.273057 5620003.083046 5620069.013044 5621544.363011 5621766.523006 5622244.462995 5622579.752988 5622893.402981 5622900.412981 5624484.302945 5625140.132931 5625344.422926 5626089.892909 5626932.212891 5627332.412882 5627695.202874 5628107.882864 5628273.522861 5628399.012858 5629072.952843 5629176.062841 5629579.662831 5629866.702825 5630745.432805 5630753.502805 5630863.282803 5630870.292803 5630880.152802 5632199.152773 5632388.902769 5632604.592764 5633250.242749 5634069.482731 5635997.952688 5636455.372678 5636681.492673 5636920.882667 5637460.752655 5638311.502636 5639352.912613 5640153.622595 5640286.162592 5640613.002585 5641292.062570 5641418.892567 5642108.822551 5642551.162542 5642589.182541 5643051.162530 5643807.312513 5644743.342493 5645126.842484 5645152.952483 5645235.532482 5645521.002475 5645841.482468 5646065.172463 5647045.452441 5647050.922441 5647091.072440 5647724.322426 5649165.962394 5649171.912394 5649180.542393 5649338.632390 5649390.882389 5649443.122388 5649551.562385 5649955.422376 5650508.442364 5650816.082357 5651078.182351 5651357.992345 5651872.432333 5651972.002331 5653917.602287 5654112.502283 5654450.842276 5654665.362271 5655202.962259 5655211.952259 5655757.302246 5656214.962236 5656414.372232 5658204.462192 5658427.152187 5658491.912185 5658507.632185 5658647.522182 5660042.872151 5660414.582142 5660529.142140 5660771.502134 5661309.782122 5661689.862114 5662359.332099 5662676.082092 5662879.162087 5662971.462085 5663465.602074 5663508.872073 5663853.452065 5664322.982055 5664460.322052 5665179.882036 5668184.961969 5668302.791966 5668469.771962 5668475.631962 5668538.161961 5668633.561959 5668814.081955 5671502.471894 5671633.161892 5671744.171889 5671843.321887 5671966.401884 5672190.851879 5672834.911865 5673175.141857 5673283.041855 5673602.301848 5673936.631840 5674662.101824 5675312.681809 5675490.131805 5675544.601804 5675847.651797 5675991.841794 5676495.051783 5676506.571783 5677053.781770 5677289.841765 5677615.151758 5677683.101756 5677715.421756 5678770.041732 5678823.071731 5678867.801730 5678877.131730 5679456.271717 5679459.921717 5679464.351716 5679493.641716 5680174.971701 5681038.451681 5681406.881673 5683041.271637 5683366.131629 5684084.381613 5684679.631600 5684714.391599 5685482.501582 5685992.561571 5686907.871550 5687726.781532 5688805.891508 5689277.411497 5689523.561492 5689667.031488 5689991.191481 5690150.121478 5690160.211477 5690906.501461 5691225.511454 5691703.611443 5692361.861428 5693177.171410 5693409.061405 5693594.411401 5694233.551386 5694518.451380 5695459.581359 5696297.921340 5696306.311340 5696561.451334 5697495.551313 5697554.781312 5697724.751308 5698184.001298 5698663.671287 5699477.171269 5700310.901251 5700799.361240 5701274.401229 5701505.691224 5701784.831218 5703400.551181 5703851.681171 5703858.671171 5704763.951151 5705891.331126 5706133.171120 5706837.311105 5706909.551103 5708056.651077 5708501.741067 5708548.381066 5708962.551057 5708981.571057 5710544.951022 5710626.941020 5710693.451018 5710737.941017 5710919.701013 5711622.210998 5712159.760986 5712278.740983 5712366.230981 5713089.610965 5713477.710956 5714638.030930 5715006.280922 5715134.570919 5715503.160911 5715980.760900 5717036.770877 5719457.770823 5719472.740822 5720251.470805 5720290.810804 5720295.990804 5720436.160801 5721622.570774 5721696.170773 5721776.450771 5722855.380747 5722989.450744 5723055.560742 5723062.950742 5723519.410732 5723960.650722 5724305.810714 5724481.660710 5724579.190708 5724897.350701 5725911.050678 5725944.640678 5726330.770669 5726342.920669 5726531.700664 5728933.370611 5729013.270609 5730553.430575 5730653.630572 5730712.830571 5731176.300561 5732386.540534 5733572.700507 5734709.910482 5735029.850474 5735275.120469 5735506.530464 5735760.010458 5735957.060454 5736656.530438 5736671.310438 5736713.320437 5737104.160428 5737113.610428 5737533.650419 5737542.410418 5737636.720416 5737888.620411 5738091.080406 5738215.980403 5738243.370403 5738286.100402 5738299.440401 5739148.220382 5739547.820374 5739886.440366 5739961.750364 5740059.370362 5740752.070347 5741740.430324 5742262.220313 5743271.980290 5743362.080288 5743929.460276 5745079.900250 5745099.530249 5745106.820249 5745467.750241 5746172.670225 5746811.560211 5746869.510210 5746972.230208 5747762.830190 5748234.550179 5748841.460166 5748879.630165 5748900.270164 5748908.080164 5749523.380151 5749738.460146 5749863.440143 5750762.560123 5751267.620112 5751901.180097 5752037.920094 5752905.270075 5752963.940074 5753867.020053 5756210.480001 5756894.809986 5757101.289981 5757133.209980 5757587.399970 5758461.269951 5758494.119950 5759094.929937 5759332.419931 5760228.509911 5760439.959907 5760883.559897 5761002.409894 5761238.379889 5761357.979886 5761439.269884 5761744.579877 5762511.329860 5762544.739859 5762692.939856 5763190.699845 5763524.369838 5764296.069820 5764644.249813 5764879.889807 5764913.909807 5765183.859800 5765387.019796 5765399.969796 5766026.279782 5766049.819781 5766058.409781 5766360.919774 5766925.539762 5766933.149761 5767387.969751 5767598.219747 5767740.499743 5767846.089741 5768027.049737 5769009.129715 5769117.479713 5770227.849688 5770233.289688 5770309.059686 5770530.749681 5770951.799672 5771024.849670 5771205.159666 5771254.489665 5771421.259661 5771964.169649 5772561.409636 5772689.379633 5772886.029628 5773647.179611 5774192.509599 5774335.199596 5774341.279596 5774444.389594 5775613.679567 5775687.389566 5776423.939549 5776572.899546 5777013.889536 5777401.489527 5777739.789520 5777865.039517 5778477.679503 5778982.859492 5779118.809489 5779136.809489 5779231.559487 5779379.569483 5779576.359479 5779826.499473 5780880.729450 5780953.139448 5781081.629445 5781646.789433 5782280.189418 5782552.939412 5783350.529394 5783382.859394 5784375.619372 5784822.839362 5784996.489358 5785216.439353 5785612.539344 5787688.349297 5788075.279289 5789076.359266 5789361.459260 5791133.499220 5791320.979216 5792345.279193 5792938.279180 5793158.219175 5793361.699171 5794344.839149 5795056.489133 5795113.049132 5796017.299111 5797152.799086 5797414.829080 5797569.729077 5797991.809067 5797997.009067 5798746.489050 5798977.639045 5798990.749045 5799055.019043 5799431.219035 5799471.489034 5799543.499032 5799941.639024 5800671.739007 5800817.259004 5801009.519000 5801103.588998 5801567.008987 5802056.628976 5802065.608976 5802300.358971 5803070.628954 5803077.658954 5803086.038953 5803312.508948 5803861.768936 5804817.418915 5805538.058899 5806127.568885 5806135.638885 5807151.698862 5807264.428860 5807678.328851 5808782.838826 5808918.278823 5809416.948812 5809438.208811 5809585.118808 5812184.948750 5812303.718747 5813562.278719 5814078.748708 5814089.748707 5814761.308692 5814965.998688 5815082.648685 5815662.788672 5816100.738662 5816386.878656 5816396.518656 5816808.708647 5817469.468632 5817480.488632 5817948.668621 5818114.278617 5818124.168617 5818159.328616 5818452.898610 5818821.568602 5819314.408591 5819827.948579 5820440.568565 5820633.088561 5821080.328551 5821349.148545 5822362.918522 5822582.828518 5822658.248516 5823215.898503 5823358.938500 5823999.328486 5824145.078483 5824325.608479 5824421.968476 5825117.388461 5825457.328453 5825566.748451 5825898.798443 5825969.198442 5826075.308439 5826410.628432 5826476.178431 5826592.088428 5828155.488393 5828312.018389 5828389.238388 5828453.848386 5828924.748376 5829575.768361 5829783.898357 5829871.098355 5830774.538334 5830781.998334 5830788.098334 5831518.618318 5832341.478299 5833316.198278 5833341.478277 5834126.968259 5834356.868254 5834806.778244 5835108.618238 5835336.728232 5835450.798230 5835822.618222 5835925.948219 5836364.368209 5836444.818208 5836452.588208 5836754.548201 5838298.418166 5838570.738160 5838938.848152 5839372.198142 5839787.048133 5840205.588124 5840263.628122 5840813.008110 5841953.598085 5842261.108078 5842268.918078 5844989.938017 5845541.578004 5845567.148004 5846212.737989 5846377.607986 5846996.737972 5848108.697947 5848205.567945 5849043.367926 5849630.507913 5849807.147909 5849816.087909 5849821.947909 5849937.087906 5850866.717885 5850987.927883 5851499.807871 5851596.277869 5851607.837869 5851668.227867 5852293.947853 5852305.307853 5853362.487830 5853950.537816 5853973.187816 5854121.177813 5854842.997796 5855191.857789 5855538.977781 5855702.447777 5856279.147764 5856335.337763 5857636.147734 5858338.287718 5858661.837711 5859569.507691 5859979.747682 5860977.307659 5860994.907659 5861023.277658 5861049.847658 5861222.397654 5861269.597653 5861413.367650 5861544.107647 5862316.237629 5863048.327613 5863069.977613 5864228.557587 5864613.837578 5864842.167573 5864917.007571 5864922.957571 5865690.017554 5865827.717551 5866024.237547 5866277.547541 5866908.267527 5867247.907519 5867980.347503 5869250.867474 5870337.687450 5870463.187447 5870826.827439 5870833.987439 5871791.937418 5871924.357415 5872386.747404 5872803.157395 5872992.987391 5874189.797364 5874211.137364 5876002.637324 5876137.037320 5876261.117318 5876462.357313 5876840.467305 5877298.587295 5877571.727288 5877752.537284 5877890.097281 5877898.577281 5878393.017270 5878823.727260 5878989.377257 5879347.057249 5880088.337232 5880098.227232 5880495.747223 5881348.957204 5881450.707202 5881530.117200 5881672.057197 5881766.907195 5881811.917194 5882298.537183 5883550.407155 5883992.117145 5884009.917145 5884072.767143 5884296.187138 5884364.997137 5884955.417123 5885502.467111 5886924.577079 5887233.537072 5887240.967072 5888048.427054 5888888.837035 5889399.997024 5890340.107003 5890480.037000 5890637.986996 5890669.886996 5891502.856977 5891556.916976 5891936.026967 5892059.136965 5893628.436930 5893679.816928 5894020.286921 5895459.236889 5895463.856889 5895469.896888 5895577.796886 5896230.816871 5896331.546869 5896440.436867 5897678.026839 5897769.896837 5900914.816767 5901093.656763 5901358.596757 5902011.386742 5902153.846739 5902229.486737 5903200.206716 5903861.196701 5904051.856697 5904428.446688 5904861.656678 5905088.006673 5905838.406657 5905857.526656 5905861.996656 5906806.816635 5907467.826620 5908224.256603 5908229.416603 5908454.626598 5909040.376585 5909678.206571 5909688.366571 5909861.326567 5910158.326560 5910402.366555 5910411.806554 5910424.076554 5910485.686553 5910678.976548 5911155.796538 5911266.166535 5911700.056526 5912000.006519 5913782.776479 5914127.556471 5914279.096468 5914785.856457 5914840.106455 5915020.566451 5915154.756448 5915174.336448 5916690.476414 5916804.886411 5916852.526410 5916864.256410 5916917.276409 5917035.956406 5917443.796397 5917535.226395 5917643.646393 5917905.506387 5917983.386385 5918664.556370 5918671.666370 5919506.696351 5920030.766339 5920350.526332 5920847.876321 5920898.806320 5921744.926301 5922127.626293 5922138.586292 5922272.956289 5922326.096288 5922546.936283 5922824.406277 5923058.816272 5924448.556241 5924878.116231 5925044.966227 5925513.816217 5925593.786215 5925623.946214 5925630.236214 5926114.336203 5926272.386200 5926558.436193 5926565.446193 5926996.036184 5927350.826176 5928026.276161 5928060.466160 5928355.976153 5928539.606149 5929389.046130 5929464.576129 5929861.736120 5930249.486111 5930325.876109 5930819.936098 5931105.306092 5931120.206092 5931380.386086 5931387.286086 5932190.656068 5932255.996066 5932462.426062 5932546.236060 5932594.336059 5932791.686054 5933410.206040 5934852.746008 5936165.925979 5936908.305962 5937293.105954 5937573.065947 5937589.005947 5937598.705947 5937648.605946 5937659.275945 5937777.915943 5937983.725938 5938674.075923 5939202.115911 5939502.985904 5939671.905900 5940106.075891 5941185.105867 5941292.995864 5941899.095851 5942041.655847 5942050.625847 5942239.505843 5942316.245841 5942610.055835 5942972.105827 5942981.175826 5943524.215814 5943796.165808 5944182.225800 5946091.295757 5946279.175753 5946351.625751 5946380.565750 5946527.355747 5946637.115745 5947116.355734 5947129.145734 5948335.985707 5948346.145706 5948453.255704 5948464.925704 5948726.725698 5949035.755691 5949042.455691 5949164.345688 5949197.825687 5949983.275670 5950443.155660 5950879.775650 5951654.215633 5952093.905623 5952315.275618 5952670.985610 5952958.735603 5954004.415580 5954278.315574 5954284.825574 5954900.265560 5954909.425560 5955075.955556 5955671.055543 5956356.575527 5956849.905516 5956856.725516 5956906.795515 5956986.975513 5957042.855512 5957682.195498 5958293.125484 5958475.185480 5958865.515471 5959436.405459 5960253.505440 5960684.795431 5961073.565422 5962075.425400 5962842.625382 5963747.475362 5963817.065361 5965506.055323 5965652.365320 5965690.145319 5965866.045315 5966384.475303 5966877.555292 5966926.595291 5967144.915286 5967830.215271 5968673.915252 5969105.995242 5969238.525240 5969454.385235 5970117.945220 5970181.235218 5970672.365207 5971002.025200 5971176.975196 5971463.405190 5972479.615167 5973292.075149 5973696.825140 5974081.515131 5974322.805126 5974556.015121 5974651.905119 5974738.425117 5976218.005084 5976309.995081 5977809.225048 5977815.945048 5977992.645044 5979057.685020 5979621.965007 5979631.955007 5980077.784997 5980695.284983 5980931.784978 5982573.804941 5982638.054940 5982741.424938 5982747.734938 5983101.694930 5983910.864912 5984548.864897 5984559.424897 5984894.114890 5984933.234889 5986278.344859 5986649.804850 5987535.944831 5987913.864822 5987921.354822 5987961.664821 5987973.034821 5988911.884800 5988969.424798 5989722.314782 5989783.824780 5990919.164755 5991256.404747 5991806.414735 5991981.214731 5992390.404722 5992573.564718 5992581.284718 5992689.424715 5992709.834715 5993360.864700 5993704.614693 5994063.054685 5994068.884685 5994476.414675 5994633.074672 5994647.794672 5995160.094660 5995367.084655 5996057.944640 5996315.534634 5996339.984634 5996541.464629 5996738.414625 5997126.754616 5998341.874589 5998406.894588 5999348.634567 5999615.554561 5999804.444556 5999809.544556 6000373.834544 6000668.944537 6001382.954521 6001475.264519 6001960.404508 6002169.344503 6002963.054486 6005046.544439 6005892.774420 6006416.804409 6006440.244408 6006999.914395 6007758.814379 6008944.554352 6008952.734352 6009207.094346 6009637.124337 6009748.774334 6009948.164330 6010354.064321 6010366.884320 6010805.884310 6011093.904304 6011097.954304 6011103.454304 6011190.834302 6011316.444299 6011539.054294 6012800.714266 6013163.414258 6013183.784257 6013700.274246 6014763.534222 6014948.694218 6014953.224218 6015374.624208 6015381.524208 6015979.314195 6016170.434191 6016418.134185 6016433.394185 6017056.794171 6018087.564148 6019120.794125 6019726.734111 6020205.974100 6020214.864100 6020579.904092 6020587.084092 6020879.354085 6022043.074059 6022350.894052 6022361.974052 6022430.754051 6022466.604050 6022914.124040 6023178.264034 6023188.394034 6023849.724019 6024223.394011 6024469.244005 6024476.804005 6024891.333996 6025006.703993 6025125.353990 6025318.293986 6025392.023984 6025900.483973 6026877.823951 6027038.523948 6027212.863944 6027698.923933 6027709.423933 6027984.573926 6028082.243924 6028130.773923 6029760.843887 6029927.483883 6030282.323875 6030553.183869 6030993.743859 6031012.183859 6031017.973859 6032106.293834 6032481.903826 6033622.513800 6034151.343789 6034784.953774 6035386.753761 6035401.563761 6035539.413758 6035944.383749 6036012.223747 6036021.593747 6036361.153739 6036506.343736 6036620.773733 6037293.533718 6038072.653701 6038253.693697 6038517.113691 6039415.123671 6039818.793662 6040313.983651 6041168.643632 6041996.723613 6042892.813593 6043259.983585 6043265.443585 6043691.793575 6043723.323575 6043733.643574 6044354.343561 6045010.903546 6045862.223527 6046330.673516 6046669.503509 6047017.793501 6047932.993481 6048590.773466 6048740.203463 6049619.533443 6049624.253443 6049631.673443 6050482.423424 6050684.033419 6050802.483416 6051024.753411 6051527.463400 6055575.643310 6055850.213304 6056476.923290 6056611.173287 6056616.913286 6056690.293285 6057789.913260 6057796.823260 6057806.393260 6057880.923258 6059625.113219 6061266.513183 6061395.363180 6061405.783179 6061754.843172 6061849.043170 6061886.753169 6062389.683157 6062426.953157 6064562.043109 6064584.403108 6064749.273105 6065038.063098 6065727.963083 6066679.873062 6067046.643053 6068367.473024 6068471.163021 6068490.503021 6069436.323000 6069444.263000 6069598.892996 6069605.282996 6069632.452996 6069833.492991 6070908.842967 6071371.482957 6071973.562943 6072886.012923 6073286.922914 6073308.972913 6073539.752908 6073779.912903 6073921.952900 6074630.482884 6074973.062876 6074983.602876 6075260.662870 6075493.072865 6076621.382839 6076792.902835 6077006.182831 6077330.952823 6078000.792808 6078771.512791 6078823.552790 6078979.902787 6079807.142768 6081279.852735 6081940.002720 6082571.352706 6082597.012706 6082985.532697 6082998.532697 6083523.952685 6083579.642684 6083629.852683 6083874.692677 6084937.642653 6085052.552651 6085145.542649 6086780.302612 6087261.392601 6087372.902599 6090032.712540 6090069.692539 6090075.032539 6090081.732538 6090180.872536 6090598.152527 6091560.422505 6091776.892501 6092524.242484 6093309.672466 6093316.762466 6093666.522458 6093756.022456 6094188.952447 6095222.052424 6095627.272415 6096181.662402 6096191.252402 6097093.942382 6097394.162375 6098042.092361 6098288.852355 6098349.572354 6098722.712345 6099481.682328 6099966.502318 6099981.732317 6100216.042312 6100486.492306 6100607.972303 6101212.542290 6102009.872272 6102321.192265 6102405.432263 6102687.372257 6103240.062244 6103428.522240 6104133.342224 6104779.582210 6104784.512210 6105070.362203 6105076.742203 6105402.752196 6106268.652177 6106674.432168 6108273.682132 6108563.322125 6108613.152124 6108679.912123 6109452.062105 6109733.662099 6109871.832096 6109983.782094 6110320.552086 6111357.912063 6111451.202061 6112633.012034 6112895.592029 6113026.112026 6113087.882024 6113917.582006 6114034.622003 6114537.681992 6114742.881987 6115455.591971 6115542.481969 6115798.111964 6115860.181962 6116499.731948 6116508.421948 6117532.391925 6117619.671923 6117767.921920 6119218.311887 6120539.171858 6120679.071855 6120719.631854 6120735.351853 6121077.021846 6121156.911844 6121511.651836 6121671.951832 6122340.391817 6122377.441817 6122408.331816 6122911.361805 6123438.011793 6124410.021771 6125575.271745 6126275.821729 6126678.741720 6126764.911719 6126844.561717 6127692.111698 6127798.801695 6129900.591648 6130024.281646 6130030.041646 6131010.791624 6131700.011608 6132503.071590 6132808.261583 6133581.441566 6133801.571561 6133933.771558 6134192.481553 6135447.581524 6135660.241520 6136041.831511 6136699.831496 6136967.261490 6136984.501490 6136988.671490 6136995.211490 6138059.971466 6138176.961463 6138197.401463 6138603.211454 6138694.791452 6139264.011439 6139289.861439 6139562.211432 6139568.661432 6140515.571411 6141789.471383 6141882.281381 6142321.211371 6142569.461365 6142581.431365 6143071.511354 6143107.081353 6143177.531352 6143183.841352 6143556.751343 6144428.921324 6144435.011324 6146380.221280 6147423.411257 6147624.201252 6149456.651211 6149542.611209 6149560.521209 6149978.671200 6150454.151189 6150691.091184 6151316.241170 6151483.591166 6151759.901160 6151777.101159 6152895.611134 6153042.411131 6153150.561129 6153288.941126 6154101.351108 6154942.841089 6155104.511085 6155431.171078 6155494.021076 6156795.071047 6156824.171047 6156845.611046 6157324.471035 6157497.491032 6158137.861017 6158470.891010 6158591.121007 6159242.420993 6159778.560981 6159860.310979 6159920.700977 6159927.690977 6160674.560961 6160773.360958 6162043.270930 6162645.280917 6162653.820916 6162687.300916 6162935.910910 6163042.480908 6163559.260896 6164640.910872 6165390.860855 6165543.690852 6165726.040848 6165979.920842 6166143.340838 6166150.710838 6166804.270824 6166903.410821 6166993.990819 6168205.760792 6168406.400788 6169088.630773 6169697.340759 6169772.200757 6170131.880749 6170984.080730 6171515.840718 6171981.950708 6173024.960685 6173806.880667 6173947.780664 6174773.490645 6175727.930624 6175734.520624 6175959.520619 6177392.730587 6177402.400587 6177540.020584 6177548.380583 6177916.910575 6178168.060570 6178986.920551 6179723.840535 6179912.270531 6180192.750524 6180248.890523 6180704.460513 6181976.120484 6182200.380479 6182511.680472 6182710.820468 6183791.320444 6184608.040426 6184613.820426 6184901.760419 6185059.940416 6185075.940415 6185148.180414 6186211.930390 6186574.260382 6186583.160381 6186655.300380 6187167.010368 6189464.790317 6189694.440312 6190016.810305 6190400.230296 6190690.460290 6192109.370258 6193091.640236 6193212.010233 6194064.340214 6194075.410214 6194120.670213 6194552.170203 6195936.080172 6195941.360172 6196474.950160 6196649.510156 6196751.490154 6197191.850144 6197409.730139 6197610.570135 6198425.050117 6199495.690093 6201202.300055 6201327.700052 6201749.420042 6201919.830039 6202153.920033 6202282.890031 6202906.360017 6204247.459987 6204308.779985 6204493.109981 6204794.169974 6205142.479967 6205441.769960 6205511.739958 6206157.989944 6206164.189944 6206174.849944 6206302.209941 6206690.909932 6206867.139928 6206912.739927 6206956.639926 6207517.909914 6208456.159893 6208464.819892 6208472.039892 6208527.009891 6208646.729888 6208875.169883 6209528.079869 6210121.599855 6210512.629847 6210604.939845 6210930.429837 6211890.939816 6211997.219813 6212441.799803 6212501.289802 6212727.589797 6212944.569792 6212990.889791 6214726.299752 6215094.149744 6215625.309732 6215693.789731 6216486.609713 6216492.909713 6216958.949703 6217049.779701 6217655.189687 6217666.509687 6218385.929671 6219062.449656 6219483.259646 6219514.199645 6220021.899634 6220213.059630 6220558.499622 6220875.319615 6221352.389604 6221382.259604 6221946.559591 6222122.199587 6223383.989559 6223397.589559 6225018.809522 6225433.069513 6225439.449513 6225448.149513 6225454.559513 6225490.599512 6225650.239508 6228385.069447 6228701.949440 6229143.309430 6229236.789428 6231105.129386 6231525.859377 6232078.779365 6232107.399364 6232114.529364 6232120.699364 6232686.669351 6233004.469344 6233139.839341 6233409.179335 6234194.999317 6235889.319279 6235926.269279 6236265.469271 6236306.869270 6236552.569265 6237203.339250 6237657.199240 6238032.459232 6239076.949208 6239214.449205 6239997.029188 6240146.319184 6240260.669182 6240266.869182 6240283.309181 6240750.429171 6241343.209158 6241855.819146 6241862.189146 6241991.359143 6242169.389139 6242576.579130 6242591.519130 6242912.969122 6243375.279112 6243987.739098 6244164.659094 6245054.299075 6245578.239063 6245609.389062 6246390.869045 6246989.619031 6247412.029022 6247774.669014 6247909.399011 6248462.058998 6248620.528995 6249117.928984 6249124.008984 6249131.748983 6249972.398965 6251028.648941 6251426.728932 6251621.208928 6251787.278924 6251801.578924 6251848.958923 6252212.028915 6252257.208914 6252887.128899 6253504.068886 6254016.838874 6254079.498873 6254515.318863 6254795.888857 6255202.768848 6255221.318847 6255231.548847 6255475.418842 6255607.738839 6255805.118834 6255937.288831 6255949.518831 6256234.628825 6257119.128805 6257714.808792 6257991.428785 6258563.018773 6259783.338745 6259795.778745 6260393.798732 6261323.428711 6262045.558695 6262316.278689 6262477.768685 6262925.348675 6263259.338668 6263337.608666 6264108.728649 6264574.698638 6264907.978631 6266692.348591 6266871.978587 6267032.768583 6267191.628580 6267529.328572 6267570.838571 6267916.738564 6268288.768555 6269064.238538 6269078.848538 6269810.518521 6269902.648519 6270265.158511 6271011.488494 6272442.208462 6272894.388452 6273139.078447 6273555.368438 6273702.588434 6275771.738388 6276037.418382 6276084.378381 6276174.408379 6276435.008373 6277568.428348 6277943.428339 6278310.508331 6278399.228329 6279792.828298 6281871.818252 6281903.648251 6282621.578235 6283388.968218 6284158.488201 6284316.248197 6284617.828190 6284624.478190 6285220.948177 6285888.368162 6286726.908143 6287379.598129 6287803.538119 6288606.278101 6289587.108079 6290433.458060 6290507.158059 6291608.528034 6291641.668033 6291991.548025 6292232.838020 6293037.388002 6293310.287996 6293867.557983 6294064.017979 6294448.217971 6294564.997968 6294578.087968 6294926.817960 6296329.857928 6296453.367926 6296460.897926 6296717.647920 6297221.487909 6297480.077903 6298209.897886 6298221.177886 6298528.947879 6298726.317875 6300392.027838 6300657.327832 6300663.527832 6301440.357814 6301643.187810 6302094.727800 6302262.507796 6302844.647783 6303355.947771 6303598.567766 6303605.777766 6305299.597728 6305362.017727 6305970.767713 6306068.727711 6307220.607685 6307819.647672 6307897.397670 6309081.427643 6309562.397633 6309764.837628 6310191.757619 6310289.897616 6310441.867613 6311127.157598 6312146.817575 6312270.207572 6313148.607553 6314779.707516 6314786.537516 6314848.317515 6315663.037496 6315805.117493 6315994.567489 6316486.377478 6316491.607478 6316869.127469 6318702.297428 6318879.127424 6319000.137422 6319013.217421 6320028.337399 6320277.107393 6320835.157381 6320994.107377 6321223.457372 6321649.967363 6321740.607360 6321783.297360 6322009.727354 6322321.097348 6322851.687336 6323222.797327 6323992.997310 6324083.867308 6324580.307297 6324742.767293 6325607.377274 6326882.497246 6326889.377245 6327470.807232 6327502.837232 6327510.457232 6327960.947221 6328038.277220 6328415.297211 6328608.477207 6328838.217202 6328845.977202 6328868.107201 6329584.107185 6329806.617180 6330668.247161 6330982.577154 6332005.757131 6332276.297125 6332344.187123 6332406.097122 6332644.827117 6333660.697094 6333974.777087 6334266.457081 6334399.647078 6334771.797069 6335603.777051 6335830.737046 6336300.397035 6336316.797035 6336587.567029 6337853.507000 6338049.276996 6338221.556992 6338461.466987 6338983.496975 6339238.406969 6339269.566969 6339494.686964 6340015.786952 6340459.056942 6341065.646929 6341267.036924 6342211.496903 6342582.186895 6342808.176890 6343264.636879 6344272.406857 6344599.716850 6344650.546848 6344940.876842 6346587.846805 6346970.886797 6347111.366793 6348194.296769 6349677.756736 6350035.356728 6350291.456722 6350298.936722 6350883.276709 6351291.586700 6351310.336700 6352103.306682 6352260.716678 6352322.676677 6352382.326676 6352421.666675 6352582.026671 6352686.626669 6353014.586661 6353232.856657 6353410.266653 6353610.976648 6353846.436643 6353870.906642 6355044.156616 6355323.076610 6355651.566603 6355816.376599 6356286.076588 6357358.466564 6357511.346561 6358497.056539 6358578.596537 6358967.466528 6358995.496528 6360326.626498 6360438.726496 6361192.366479 6361330.406476 6361340.836475 6362243.056455 6362798.186443 6363569.646426 6364766.306399 6365562.006381 6365782.326376 6365786.936376 6366209.916367 6366424.826362 6366436.776361 6366450.296361 6366738.896355 6367650.706334 6367891.366329 6368168.576323 6369196.866300 6369738.266288 6370059.516280 6370964.346260 6371756.146243 6372517.286226 6372606.076224 6373039.776214 6374551.236180 6374704.006177 6375180.696166 6375192.296166 6376400.846139 6377111.326123 6377172.086121 6378304.956096 6378632.516089 6378648.906088 6378832.146084 6380430.036049 6380770.426041 6380875.706039 6382243.486008 6382261.886008 6382346.206006 6382354.626006 6384666.595954 6384885.665949 6385089.135945 6385592.395933 6386339.285917 6387312.015895 6388309.055873 6388314.845872 6389529.155845 6389731.065841 6389770.995840 6389923.255836 6390485.365824 6391100.205810 6391368.785804 6391410.425803 6391983.995790 6392175.745786 6393018.615767 6393488.585757 6394214.935741 6394464.215735 6394496.625734 6396307.075694 6396380.695692 6396457.815690 6396700.845685 6396716.555685 6396724.045684 6397792.885661 6398529.385644 6398619.215642 6398874.805636 6399068.835632 6399207.525629 6399742.045617 6400443.315601 6401391.045580 6401398.965580 6401409.495580 6401562.925576 6402396.235558 6402621.215553 6402679.315551 6402685.665551 6403409.915535 6403748.625527 6403755.575527 6404511.885510 6405190.975495 6405237.545494 6405439.755490 6405602.745486 6406876.195458 6407025.145454 6407238.075449 6407889.915435 6408354.985424 6408723.905416 6409685.285395 6409754.075393 6409973.795388 6410259.015382 6410275.695382 6410608.255374 6410707.245372 6410721.115372 6411162.535362 6411369.175357 6411711.915349 6412477.045332 6413672.765306 6415093.035274 6415267.505270 6415314.585269 6415377.955268 6415916.845255 6416072.565252 6416294.195247 6416707.465238 6417027.595231 6417540.585219 6418556.765196 6419064.735185 6419745.995170 6420119.855162 6420524.475152 6421408.085133 6421554.635129 6422011.145119 6422736.175103 6422978.195098 6424468.155064 6424474.355064 6424661.215060 6425357.295044 6425991.125030 6427169.855004 6427263.165002 6427628.704994 6428496.664974 6428711.314969 6429075.864961 6429674.104948 6429719.064947 6430235.534935 6430243.054935 6430433.914931 6430616.134927 6430625.214927 6431416.644909 6431445.334908 6432529.304884 6432918.574875 6433023.934873 6433193.404869 6433871.044854 6433930.664853 6434386.434843 6434484.094840 6434655.834837 6434713.974835 6435527.364817 6435573.514816 6435970.704807 6436243.744801 6436300.414800 6436521.114795 6437063.844783 6437185.964780 6438663.494747 6438940.584741 6438951.364741 6439176.554736 6439184.194735 6439526.984728 6439759.764723 6440188.104713 6441188.524691 6441699.834679 6442257.914667 6442346.564665 6442587.014659 6442630.484658 6442983.764650 6443028.404649 6443392.304641 6443469.014640 6445308.784599 6445708.474590 6446390.704574 6446837.744564 6448236.514533 6448529.314527 6448631.264524 6448638.934524 6448703.514523 6449021.234516 6449973.734494 6450546.744481 6450620.434480 6450897.024474 6451224.684466 6451232.994466 6451894.754451 6452036.894448 6452485.264438 6452904.344429 6453076.994425 6453783.114409 6453902.464406 6456160.134356 6456684.354344 6457634.644323 6457673.424322 6457921.584317 6459070.924291 6459447.734282 6459508.184281 6459523.364281 6460024.174270 6460051.024269 6460112.804268 6460440.544260 6460447.864260 6461062.814246 6461450.214238 6461953.894226 6462799.324208 6462811.054207 6463000.014203 6463068.134202 6463347.114195 6463597.254190 6463732.534187 6463756.564186 6465091.484156 6465103.014156 6465209.914154 6466218.124131 6466477.274125 6466937.344115 6467257.814108 6468092.634089 6468357.494083 6468363.934083 6468831.934073 6469407.664060 6469554.594057 6470393.574038 6471353.484016 6472377.623993 6472465.083992 6472810.493984 6473017.423979 6473565.103967 6473726.083963 6474031.823957 6474824.633939 6474920.133937 6476098.633910 6477410.523881 6477705.213874 6477872.733871 6478711.003852 6479020.583845 6479154.773842 6479789.923828 6480173.143819 6480555.173811 6481759.723784 6482046.773777 6482095.573776 6482475.923768 6482539.783766 6482976.123757 6482983.233756 6483156.683753 6483162.683752 6483214.903751 6483561.253744 6483643.993742 6484393.933725 6485239.863706 6485274.403705 6485291.413705 6485457.683701 6486323.043682 6486657.453674 6486735.963673 6486883.433669 6487306.823660 6487965.103645 6487985.753645 6488641.503630 6488737.363628 6489200.953617 6489415.393613 6490299.523593 6490448.603590 6490700.303584 6490924.633579 6491077.483576 6491483.453566 6492627.713541 6494201.053506 6494524.043498 6494774.193493 6495370.883480 6495762.963471 6496165.953462 6497003.023443 6498336.793413 6498783.263403 6499315.923391 6499396.703390 6499555.953386 6501730.963337 6501840.723335 6501850.483335 6501974.483332 6502164.433328 6503176.313305 6503460.423299 6504052.283285 6504483.983276 6505082.443262 6505747.773248 6506828.693223 6507394.093211 6508043.403196 6508196.773193 6508294.733191 6509801.453157 6510572.073140 6511976.293108 6512295.443101 6512301.923101 6512675.773093 6512750.013091 6513250.873080 6513313.133079 6513901.503065 6514663.443048 6515525.173029 6516027.093018 6516463.103008 6516583.783005 6518164.802970 6519020.032951 6519104.062949 6520013.492929 6520018.032929 6520053.542928 6520138.722926 6521206.962902 6521534.482895 6522246.412879 6522671.232869 6522679.332869 6523752.002845 6523824.832844 6524391.632831 6524582.262827 6524934.232819 6525127.702814 6525476.322807 6525716.682801 6525902.712797 6528313.952743 6528888.832730 6529213.862723 6529677.562713 6529911.062708 6530154.392702 6530400.022697 6530432.232696 6530948.512684 6530958.192684 6531857.992664 6532152.092657 6532421.672651 6532552.262648 6532665.902646 6533055.212637 6533511.632627 6533712.402623 6535275.302588 6535954.072572 6536007.362571 6537237.292544 6537245.992544 6537392.212540 6537826.192531 6537842.142530 6539557.312492 6540392.392473 6540401.942473 6540497.582471 6540792.802464 6541460.652449 6542502.112426 6542513.332426 6542585.262424 6543601.192402 6544122.832390 6545734.622354 6545899.732350 6546098.852346 6546119.622345 6546353.432340 6547366.842317 6547587.442312 6547996.662303 6548008.112303 6548220.412298 6548333.442296 6548476.362293 6548831.042285 6548836.762284 6549255.702275 6549347.322273 6551238.942231 6552052.312213 6552429.702204 6552436.212204 6553102.072189 6553822.552173 6554248.472164 6554511.082158 6555171.172143 6555773.422129 6555778.892129 6556129.412121 6556138.992121 6556272.892118 6556711.642108 6556781.082107 6557184.122098 6557404.892093 6557421.912093 6558262.682074 6558407.752071 6559197.372053 6559319.222050 6560123.732032 6560236.272030 6560965.142013 6561838.021994 6562400.631981 6563975.431946 6564644.551931 6564666.291931 6565578.841910 6565685.431908 6565805.791905 6565990.281901 6566126.881898 6566496.201890 6566503.471890 6567158.761875 6568009.971856 6568036.571855 6569306.841827 6569921.961813 6570481.441801 6570940.551790 6571374.081781 6571383.541781 6571653.181774 6571798.271771 6572441.631757 6573519.281733 6573629.131730 6573770.591727 6574834.271703 6576524.641666 6577007.611655 6577959.261634 6577972.511633 6577979.921633 6578635.371618 6578679.671617 6578709.451617 6578969.791611 6579043.031609 6579993.171588 6580003.881588 6580031.721587 6580570.041575 6580887.211568 6581663.121551 6582286.221537 6582937.541522 6583436.711511 6583442.681511 6583792.391503 6584109.431496 6584422.051489 6584642.231484 6586114.711451 6586150.111450 6586876.771434 6588154.031406 6588343.381401 6589331.891379 6589620.111373 6590154.921361 6590398.191356 6590615.851351 6590657.841350 6591145.981339 6591486.241331 6591945.291321 6592973.301298 6593426.651288 6593848.821278 6595675.891238 6595709.531237 6595743.821236 6596246.441225 6596558.471218 6597035.291207 6597370.661200 6598102.401183 6598364.281177 6599204.721159 6599516.331152 6600488.311130 6600600.991127 6600641.721127 6600725.991125 6601226.131113 6601232.301113 6601916.681098 6602774.221079 6603459.511064 6603466.621063 6604010.791051 6604458.641041 6604578.641039 6605010.041029 6605056.701028 6605077.961027 6606070.811005 6606512.150995 6606635.510993 6607025.460984 6608914.220942 6609321.530933 6609644.750925 6610274.000911 6610324.030910 6610653.760903 6610675.140902 6611346.620887 6611959.730874 6612256.460867 6613521.230839 6614578.970815 6614709.420812 6614715.930812 6614971.580806 6615439.090796 6616902.570763 6616910.980763 6617293.540754 6618219.950734 6618281.140732 6618362.810730 6618543.570726 6618688.470723 6619110.980714 6619501.060705 6619515.780705 6620036.590693 6620201.120689 6621596.720658 6622829.320631 6623186.980623 6623279.480621 6623604.510613 6624225.280599 6624945.930583 6625686.260567 6625694.000567 6625781.510565 6625889.360562 6625902.900562 6625939.070561 6627009.160537 6627040.200537 6627546.630525 6627556.890525 6627933.880517 6627982.400515 6628316.320508 6628538.460503 6629092.960491 6629187.420489 6629977.140471 6629996.440470 6630663.920456 6631599.090435 6632293.430419 6632338.680418 6632703.660410 6633684.390388 6633696.310388 6633929.240383 6634095.310379 6634300.850374 6634382.800372 6634722.940365 6635979.420337 6636329.600329 6637997.200292 6638709.390276 6638852.670272 6639343.970261 6639629.030255 6639864.400250 6640031.200246 6640925.670226 6641738.950208 6641802.870207 6642326.060195 6643053.670179 6643341.060172 6643552.580167 6643777.000162 6645075.360133 6645353.290127 6645391.620126 6645766.060118 6645833.970116 6646058.920111 6646092.150111 6646116.690110 6646222.330108 6646773.790095 6647232.780085 6647412.650081 6647692.980075 6647698.980075 6649430.010036 6649894.070026 6649898.320026 6649964.700024 6650438.620014 6651105.419999 6651525.319989 6651754.959984 6652507.879967 6653127.489953 6653814.069938 6654022.759933 6654060.029933 6654501.659923 6654732.689918 6654871.999914 6655489.479901 6656000.309889 6656853.849870 6657688.829851 6657825.749848 6658047.419843 6658085.649843 6659815.539804 6659822.219804 6659980.129800 6660671.279785 6660744.649783 6661068.889776 6661609.649764 6661790.599760 6662178.879751 6662600.229742 6663556.219720 6663847.019714 6664581.319697 6665025.749687 6665446.619678 6665494.169677 6666313.279659 6666697.789650 6667435.709634 6667608.119630 6667799.869625 6667828.299625 6668898.279601 6669048.749598 6669179.399595 6669361.829591 6670652.429562 6670662.269561 6670793.179559 6672029.419531 6672568.299519 6673053.549508 6673311.069502 6673499.329498 6673539.889497 6674124.719484 6674447.109477 6674468.049476 6675633.559450 6675717.629448 6675737.299448 6676136.059439 6676253.849436 6676632.909428 6676884.559422 6676958.569421 6677127.069417 6677398.969411 6678106.539395 6678752.399381 6679137.509372 6679190.489371 6679203.219371 6679712.519359 6680526.519341 6681197.149326 6682786.099290 6683296.709279 6683315.839279 6683871.309266 6684582.629250 6684929.229243 6685316.119234 6686067.699217 6686281.059212 6686602.249205 6686822.409200 6687069.829195 6688304.469167 6688697.619158 6688959.649152 6689522.089140 6689578.129139 6689851.299133 6690328.269122 6690991.159107 6690998.079107 6691237.299102 6691480.249096 6691541.819095 6693269.889056 6693698.039047 6694024.119039 6694223.089035 6694826.849021 6696253.498989 6696646.638981 6696658.768980 6696968.848973 6697913.848952 6699900.398908 6701340.178876 6701445.108873 6701939.438862 6702277.128855 6702682.498846 6703325.788831 6704105.768814 6704289.258810 6706432.488762 6707215.938744 6708032.718726 6708451.518717 6708984.168705 6709005.978704 6710006.408682 6710022.328682 6710027.248682 6710179.738678 6710800.678664 6710840.858663 6711227.998655 6711993.348638 6712231.728632 6712466.518627 6712666.488623 6713000.068615 6713089.118613 6713842.818596 6714083.848591 6714089.728591 6714373.768584 6714513.728581 6715114.728568 6715200.608566 6715625.358556 6715695.958555 6715928.528550 6716006.088548 6716977.808526 6718785.188486 6718794.598486 6719007.198481 6719187.528477 6719575.888468 6720012.738458 6720377.458450 6720495.478448 6721058.098435 6721138.628433 6721728.338420 6722225.028409 6722778.718397 6722788.428396 6722949.788393 6722959.638393 6723885.738372 6724048.008368 6724054.338368 6724060.518368 6724896.818349 6724920.368349 6725609.478333 6726621.958311 6727241.808297 6727731.998286 6727968.158281 6728209.248275 6728443.728270 6728636.628266 6728857.028261 6729850.398239 6730699.178220 6730877.658216 6731175.188209 6732095.888188 6733203.178164 6733352.688160 6733440.418158 6733906.858148 6734085.348144 6734095.328144 6734395.678137 6734469.898135 6734754.078129 6734831.808127 6735032.758123 6737052.598078 6737863.478059 6738301.138050 6738307.428049 6739282.668028 6741729.837973 6742477.747956 6742484.837956 6742602.977953 6742702.927951 6742720.297951 6744837.717904 6746338.477870 6746395.337869 6746529.777866 6747654.777841 6747666.967840 6747938.837834 6748468.497822 6749327.167803 6750039.137787 6750047.527787 6750288.547782 6751938.297745 6752004.957743 6752071.837742 6753519.507709 6753525.447709 6753537.017709 6754339.417691 6754721.997683 6755265.887670 6755369.087668 6755971.487655 6756206.977649 6756268.747648 6756350.197646 6757223.437627 6757340.917624 6757508.597620 6758749.827593 6758840.617591 6760521.487553 6761288.357536 6761784.677525 6761791.517525 6763722.057481 6764345.347467 6765828.527434 6766110.917428 6766369.757422 6766815.417412 6767043.967407 6767052.387407 6768180.937382 6768637.147372 6768644.657371 6769033.717363 6770661.837326 6770976.927319 6771004.567319 6771010.267319 6771922.647298 6771935.757298 6772178.457292 6774612.627238 6774988.287230 6775322.127222 6775899.457209 6776243.827202 6776309.227200 6777016.997184 6777619.667171 6778083.527160 6778168.597159 6778249.697157 6778401.997153 6779034.197139 6779313.447133 6779554.487128 6779606.147126 6779724.847124 6779740.377123 6779842.637121 6780042.337117 6780860.077098 6781708.227079 6782178.977069 6783662.077036 6784123.137025 6785248.657000 6785700.456990 6786036.776983 6788088.116937 6788098.326937 6788519.596927 6788649.666924 6788858.556920 6789282.026910 6789642.656902 6789648.256902 6790097.206892 6790283.266888 6790379.006886 6791045.416871 6791474.206861 6792546.546837 6792562.746837 6792874.336830 6793171.366823 6793189.026823 6794223.346800 6795506.006771 6795734.956766 6796094.446758 6797012.296737 6797379.436729 6799649.916678 6799896.586673 6799918.576672 6801653.006634 6801745.556632 6802056.806625 6802131.056623 6802747.726609 6802759.566609 6803206.466599 6803291.356597 6803646.906589 6803731.936587 6803759.146587 6803850.306584 6804032.356580 6804192.016577 6804984.666559 6805211.136554 6806341.606529 6807311.996507 6807632.456500 6807779.636497 6809032.516469 6809038.256469 6809069.916468 6809137.156466 6809552.386457 6810616.076433 6810706.076431 6811659.126410 6811857.326406 6812264.146396 6812478.616392 6813626.076366 6814251.896352 6814851.276339 6815316.996328 6816317.916306 6816330.836306 6816340.256305 6817090.476289 6818232.006263 6818346.826260 6818412.206259 6818547.266256 6818963.136247 6819527.466234 6819891.016226 6821236.156196 6821869.616182 6821923.596181 6823100.016154 6823111.396154 6823986.156134 6825840.566093 6825996.156089 6826344.236082 6826975.396068 6827017.896067 6827422.636058 6827696.336051 6827706.906051 6828151.186041 6828639.176030 6828706.956029 6829151.176019 6829687.666007 6830415.495991 6831023.775977 6831426.665968 6831874.675958 6832675.605940 6832865.305936 6833760.875916 6834803.395893 6835699.415873 6836019.055865 6836161.965862 6836494.605855 6837609.485830 6837969.925822 6839234.355794 6839764.275782 6839840.745780 6841142.805751 6841383.915746 6842087.615730 6842731.175715 6843528.535698 6844312.635680 6844369.465679 6844679.635672 6844687.495672 6844862.555668 6844887.375667 6844895.185667 6845298.955658 6845430.305655 6845708.105649 6847476.615609 6847481.755609 6848344.285590 6848985.325576 6849101.815573 6849499.065564 6849520.465564 6849661.155561 6850815.425535 6851111.685528 6852413.325499 6852714.755492 6852775.355491 6852913.315488 6853315.505479 6853641.235472 6853981.975464 6853991.235464 6854069.025462 6855839.225422 6856940.195398 6857108.545394 6857138.135393 6857836.625378 6858592.095361 6858929.915353 6858978.855352 6860210.355325 6860216.955325 6860694.195314 6860758.855312 6861760.085290 6861930.035286 6862543.205273 6862699.215269 6862962.325263 6863016.155262 6863091.405260 6863315.505255 6863329.085255 6863508.655251 6864553.285228 6864762.605223 6865626.305204 6865940.495197 6865947.835197 6866068.175194 6866947.435174 6867442.895163 6868868.365131 6869426.915119 6870587.055093 6871463.665073 6871725.535067 6871739.855067 6872119.905059 6872398.125052 6872519.325050 6872818.385043 6873119.195036 6873456.535029 6873917.265018 6873934.335018 6873943.955018 6874752.845000 6874853.414997 6875162.754991 6875729.904978 6876249.744966 6876689.344956 6876750.014955 6877314.914942 6877715.454933 6878197.624923 6878556.024915 6878670.204912 6879147.214901 6879785.154887 6879795.834887 6880321.484875 6880672.844867 6880829.214864 6881064.324859 6881089.734858 6881755.344843 6881829.374842 6883426.724806 6883816.744797 6884672.854778 6885198.694766 6886198.274744 6886202.214744 6886887.694728 6886990.084726 6887818.164708 6888149.974700 6888161.734700 6889252.464676 6889345.514674 6890162.834655 6890261.324653 6891257.464631 6891617.564623 6891621.464623 6892068.034613 6892221.214609 6893116.544589 6893195.564587 6893754.954575 6894037.984569 6894431.664560 6894813.504551 6895092.344545 6895749.884530 6895960.504526 6896383.524516 6896473.564514 6897240.344497 6898513.204469 6898663.184465 6900448.964425 6901032.434412 6901214.514408 6901434.624403 6901465.404403 6901824.924395 6903141.924365 6903268.854362 6904329.194339 6904393.624337 6905077.104322 6905086.034322 6906149.304298 6906412.354292 6906984.224279 6907011.374279 6907103.854277 6907625.484265 6908591.564243 6909074.594233 6909568.684221 6910609.304198 6910784.354194 6910880.094192 6912142.204164 6912828.734149 6912891.604147 6913769.184128 6913776.244127 6913850.154126 6914366.264114 6915037.684099 6916776.004060 6916780.914060 6917490.884044 6917522.994044 6918088.904031 6919156.474007 6919613.963997 6919654.543996 6919727.153994 6919901.933991 6920658.053974 6921214.343961 6922144.843940 6922168.483940 6922297.583937 6922822.103925 6922878.033924 6923417.803912 6923913.343901 6924233.963894 6924395.063890 6924610.193885 6926177.793850 6927127.633829 6927941.913811 6929769.343770 6929928.163766 6930071.593763 6930455.163755 6930802.103747 6930818.393747 6931419.663733 6931808.223724 6932798.553702 6933486.113687 6933492.833687 6933744.823681 6933950.193677 6934663.433661 6934680.803660 6935434.493643 6937130.023605 6937532.113596 6937769.723591 6937924.023588 6938274.223580 6938610.133572 6938617.743572 6938667.953571 6939017.253563 6939162.983560 6942204.413492 6942335.753489 6942343.473489 6942965.313475 6943315.963467 6943535.973462 6944113.853449 6944784.383434 6945848.493411 6946122.923404 6946581.653394 6946853.583388 6947655.603370 6948185.613358 6948495.263351 6948994.813340 6949105.893338 6949113.183338 6949488.883329 6949497.033329 6950150.913314 6950884.403298 6951606.803282 6951782.483278 6953639.603236 6953715.343235 6953970.423229 6954498.293217 6954504.703217 6954621.053214 6956191.743179 6956307.873177 6956540.193172 6956598.413170 6957029.693161 6957332.333154 6957339.483154 6958775.993122 6959258.993111 6959420.103107 6959490.933106 6959980.493095 6960223.473089 6960682.573079 6961099.723070 6961156.663068 6961402.803063 6962578.303037 6962986.663028 6963147.063024 6964339.512997 6964395.232996 6964640.602991 6965257.772977 6965648.692968 6965661.362968 6965669.762968 6966259.122954 6966407.192951 6966537.032948 6966617.292946 6967236.892933 6967283.792931 6967347.002930 6968409.282906 6968839.232897 6968844.292897 6968852.792896 6969052.592892 6969518.312882 6970360.002863 6970633.802857 6971500.272837 6972311.452819 6973199.932799 6974965.062760 6975329.822752 6975822.002741 6977252.322709 6977662.572699 6978826.642673 6978889.272672 6979621.562656 6980069.162646 6980185.572643 6980396.732638 6980844.312628 6980861.582628 6981411.542616 6981937.162604 6982156.072599 6982378.582594 6982391.832594 6982671.052588 6982676.912587 6984042.712557 6984311.442551 6985158.362532 6986645.262499 6986990.072491 6987000.152491 6987075.152489 6987853.222472 6989061.342445 6989171.592442 6989303.052439 6989361.122438 6989677.142431 6990578.212411 6990930.132403 6991315.042394 6991693.842386 6993009.762356 6993069.582355 6994253.762329 6994577.832321 6994696.592319 6994905.162314 6995304.302305 6995837.582293 6996569.392277 6997325.462260 6998090.352243 6998863.092226 6999083.172221 6999334.702215 6999471.742212 6999484.012212 6999590.462209 6999889.212203 7000537.392188 7000709.502184 7000971.112178 7000980.252178 7001134.272175 7002302.272149 7002450.922145 7004148.512107 7004234.482106 7004353.842103 7004595.082097 7005060.312087 7006762.612049 7006833.812047 7006987.032044 7006993.852044 7007712.902028 7007725.522028 7008241.842016 7008324.242014 7008331.682014 7008697.412006 7008801.432003 7008839.652003 7009343.231991 7009700.401983 7010536.011965 7010831.541958 7010893.181957 7012681.891917 7012815.521914 7013624.251896 7013984.561888 7013989.711888 7014534.311875 7015411.671856 7016034.981842 7016720.601826 7017115.421818 7017513.051809 7017523.171809 7017713.141804 7018126.081795 7018818.401780 7019064.071774 7019489.731765 7019503.511764 7019812.951757 7020107.241751 7020695.281738 7022752.531692 7023087.741684 7024558.181651 7025641.011627 7025648.401627 7025653.761627 7026228.661614 7027086.031595 7027118.611594 7027325.761589 7029370.261544 7029418.341543 7031366.121499 7031568.191495 7031572.831494 7032416.421476 7032691.821469 7032767.301468 7032848.211466 7033217.501458 7033228.431457 7033604.811449 7034324.171433 7035062.961416 7035308.011411 7035467.741407 7035532.601406 7036009.761395 7036217.731391 7036289.351389 7036660.651381 7037007.701373 7037879.701354 7038232.781346 7038605.011337 7038902.651331 7038921.311330 7039014.601328 7039266.801323 7039351.021321 7039366.791320 7039800.041311 7040359.301298 7040437.561296 7040678.971291 7040940.121285 7041923.301263 7042137.861258 7042581.001248 7042700.921246 7043859.541220 7044238.981211 7044838.041198 7045206.541190 7045220.611189 7045226.631189 7045723.801178 7045775.251177 7045796.241177 7046281.221166 7047108.171147 7047745.421133 7047756.931133 7048675.121112 7048688.691112 7048693.871112 7048829.241109 7049111.031102 7049225.321100 7049536.131093 7049773.201088 7049889.101085 7050072.231081 7050959.611061 7051039.711059 7053408.091006 7053809.230997 7053902.150995 7054062.680992 7054398.700984 7055565.510958 7056135.320945 7056191.920944 7056207.370944 7057833.640908 7058363.200896 7058393.480895 7058535.890892 7058636.890890 7058947.700883 7061118.780834 7061327.350829 7061538.760825 7062137.550811 7062214.700810 7064100.680767 7064142.290767 7064345.940762 7064664.710755 7065752.750731 7067026.810702 7067790.110685 7067989.430681 7068177.780676 7068605.720667 7070186.820631 7070534.380624 7072697.120575 7073081.550567 7073097.850566 7073743.130552 7074233.870541 7074440.620536 7074656.270532 7074663.610531 7075281.550518 7075553.030511 7077347.250471 7077695.990464 7077968.560457 7077975.950457 7078224.620452 7078519.810445 7079105.470432 7079112.160432 7079115.930432 7079123.150432 7080214.000407 7080221.350407 7080436.010402 7080490.990401 7081253.620384 7081896.760370 7082134.370364 7082354.730359 7082701.880352 7082707.440352 7084165.380319 7084173.620319 7085558.320288 7085816.950282 7085913.650280 7086189.250274 7086194.860274 7086209.220273 7087158.880252 7087485.690245 7087961.090234 7089428.800201 7090034.720188 7090544.130176 7090647.760174 7091458.150156 7091766.060149 7092365.530136 7092862.190125 7093447.380111 7093582.350108 7093591.370108 7093617.370108 7094348.490091 7094982.180077 7095955.280055 7096130.830052 7097297.030025 7098138.760007 7098186.590006 7098281.460003 7098431.890000 7099517.869976 7099771.419970 7101559.649930 7101919.199922 7101966.029921 7102112.409918 7102568.839908 7102979.489898 7103032.389897 7104089.909874 7104096.269873 7104248.859870 7104275.709869 7105274.489847 7105598.339840 7105668.239838 7105701.959838 7105785.879836 7106426.169821 7106851.739812 7106857.939812 7107510.299797 7107893.709789 7109028.239763 7109144.389761 7109296.739757 7110744.229725 7110951.149720 7111750.369702 7111798.269701 7112737.069680 7112937.379676 7113102.879672 7114758.299635 7115525.239618 7115615.209616 7115695.389614 7116517.189596 7117923.849564 7118055.359561 7118518.569551 7118858.579544 7118866.809543 7119221.649535 7119858.269521 7120513.389507 7121126.939493 7121244.699490 7121506.839484 7121515.329484 7121650.889481 7121715.759480 7122993.989451 7123822.489433 7125248.499401 7125640.209392 7125983.619384 7126489.769373 7126669.129369 7126728.419368 7126994.329362 7127458.659351 7127732.459345 7129432.349307 7129700.129301 7129956.779295 7129961.619295 7129968.239295 7130359.399286 7130429.569285 7130791.819277 7131252.029266 7132186.819246 7132431.829240 7132438.309240 7132632.979236 7133650.279213 7133734.409211 7133999.829205 7136001.919160 7136473.819150 7136844.429141 7137165.159134 7137426.619128 7138740.939099 7138746.599099 7139421.289084 7139471.279083 7139482.159083 7140193.149067 7140308.829064 7140439.899061 7140450.379061 7140865.369052 7140946.059050 7140955.979050 7140967.389049 7141559.099036 7141568.109036 7141994.769026 7142814.279008 7143876.738984 7144330.798974 7144863.398962 7145009.938959 7145061.858958 7145290.438953 7145300.368952 7145445.028949 7145734.018943 7146485.178926 7146906.848917 7147301.688908 7147413.378905 7147773.338897 7148096.208890 7148426.038883 7148914.238872 7149712.278854 7149845.248851 7150048.968846 7150190.938843 7150587.198834 7150602.248834 7151104.618823 7151240.368820 7151809.248807 7152013.528802 7152608.028789 7152778.008785 7153006.328780 7153410.208771 7153648.028766 7153658.878766 7153849.378761 7153911.688760 7154614.878744 7156151.368710 7156554.338701 7156818.608695 7156969.518692 7157120.998688 7157410.808682 7157753.518674 7157990.638669 7159127.758643 7159233.748641 7159323.948639 7159857.838627 7160450.568614 7160685.338609 7160858.308605 7161270.198596 7161285.478595 7161573.028589 7161833.718583 7161842.668583 7163276.098551 7163622.468543 7164216.758530 7164541.008522 7166735.548473 7166750.308473 7166759.428473 7166841.498471 7166929.698469 7167818.848449 7167826.368449 7168070.798444 7168131.408442 7168138.808442 7168468.858435 7169448.538413 7169507.078411 7169720.018407 7169879.868403 7170519.998389 7170697.358385 7170707.048385 7172542.828344 7172843.768337 7173588.518320 7174141.828308 7174324.288304 7174667.438296 7174690.478296 7174714.128295 7174823.098293 7175211.218284 7175566.938276 7175750.588272 7176197.628262 7176320.238259 7176739.448250 7176745.828250 7176942.478245 7177175.168240 7177218.078239 7178820.748203 7178924.898201 7180000.378177 7182044.658131 7182327.328125 7182560.098120 7183315.858103 7183385.178101 7183988.498088 7185757.898048 7186084.868041 7186425.418033 7186671.408028 7187180.748016 7189252.687970 7189260.507970 7189310.377969 7189317.117969 7189505.997964 7189734.557959 7189752.857959 7190011.937953 7190546.757941 7190615.037940 7190849.937934 7190948.117932 7190975.057932 7191532.467919 7191540.107919 7192143.547905 7192296.987902 7192346.677901 7192556.177896 7194265.397858 7194272.227858 7194626.307850 7194666.137849 7194897.517844 7195125.797839 7195462.927831 7195939.347821 7195988.537820 7196034.277818 7196376.427811 7196390.937811 7196407.797810 7197525.147785 7198274.807768 7198280.267768 7198834.157756 7199056.347751 7199455.797742 7199797.127734 7200166.357726 ; 8.629986 35.019986 1041.819986 2161.119986 2170.689986 2581.859986 4259.749986 4769.319986 4866.309986 5244.229986 6138.339986 6303.039986 6845.769986 7512.099986 7806.079986 7938.619986 9093.679986 9278.449986 9696.529986 10179.239986 10217.939986 12237.469987 14332.319987 14558.349987 15486.009987 17684.949986 17977.719986 20109.259986 20483.739986 20896.529986 21299.129986 23087.859986 24944.059985 29681.089984 31268.989984 31633.949984 31739.909984 33062.219984 33405.399984 33598.639984 33912.279984 34746.579984 35206.419984 37507.269985 38195.109985 40616.609986 41283.569986 41491.099986 44687.239986 44867.059986 45086.839987 45732.889987 46106.219987 46167.969987 46713.409987 46811.759987 47483.369987 49940.189987 50414.589988 51137.219988 51428.799988 52446.919988 52808.009988 53097.459988 53337.059988 54698.129988 55422.749989 56126.179989 56584.959989 58156.059989 58192.989989 59433.679989 60098.819990 61198.949990 62803.099990 62887.679990 63485.759990 64612.109990 65647.109991 66286.289990 66610.679990 66713.439990 66813.629990 67286.719990 67569.529990 68155.379989 68953.129989 69864.499988 72038.729987 72535.659987 75104.689986 75416.829985 76213.029985 78010.989984 78701.989984 78724.989984 78811.409984 80018.579983 81711.029982 82054.879982 82062.579982 82197.899982 82479.469982 82517.909982 82569.519982 83173.029981 83294.039981 83350.819981 87119.989979 87442.009979 89191.729978 90001.659978 90180.669978 90992.419977 91879.849977 91929.259977 93006.849976 95566.199975 96199.689975 96553.449974 97051.929974 97281.839974 97779.339974 99541.229973 99776.059973 100813.319972 101135.159972 101658.079972 102156.969971 102214.219971 102251.509971 102260.639971 103177.839971 103648.889971 104305.779970 105384.329970 105393.079970 105441.179970 107052.769969 107181.189969 107264.139969 108576.249968 109601.559968 109771.719968 115041.179965 115786.259964 116322.359964 116865.429964 116989.569964 118196.349963 119373.329962 119764.109962 120095.869962 123247.289960 123254.979960 125000.179960 125421.759959 126487.459959 127730.209958 129227.549957 131059.479956 131111.469956 131154.699956 132591.279958 132623.109958 132704.999958 132728.759958 132922.749958 134198.549959 134807.609960 135364.999960 136342.879961 136728.309962 137264.669962 137273.659962 137612.089962 137887.649963 139671.609964 142003.599967 142058.889967 142212.839967 142258.329967 142421.399967 143459.509968 143902.089968 143947.089968 145052.479969 147121.299971 147224.899971 148009.219972 148197.129972 148647.249973 148847.959973 151025.979975 151233.919975 151589.689975 153826.419978 156722.729980 158124.229982 159913.189983 161960.159985 162550.619986 163112.419986 163765.109987 164223.189987 164555.219988 164834.269988 166710.729990 167002.959990 167551.919990 167560.799990 168507.039991 168955.759992 170223.169993 170801.159993 172144.539995 173617.689996 173802.249996 173822.209996 173940.369996 175126.189997 175923.119998 176321.699998 179044.340001 179077.960001 180154.010002 180727.220003 181815.870004 182437.280004 183108.860005 184757.780006 185077.250007 185794.480007 186878.070008 187631.770009 188074.910009 189107.690010 189331.290011 189478.380011 190780.160012 190902.780012 191650.560013 192403.420013 193085.460014 193473.690014 193478.810014 193485.700014 194261.400015 194274.620015 194517.990015 195181.600016 196044.950017 196254.640017 196537.680017 197579.140018 198141.330019 198340.510019 198714.410019 199055.830020 199434.470020 199442.890020 200132.270021 200603.850021 201637.150022 202055.180022 202328.680023 202645.420023 203406.700024 204506.190025 204638.550025 204984.870025 205343.490026 205536.310026 207725.400028 209108.870029 209491.220029 210156.550030 210192.280030 210323.670030 210749.600031 211998.220032 212238.610032 214043.780034 214193.130034 214263.310034 214753.590034 215044.160035 215998.980035 220844.470040 221304.510040 221563.120041 222004.740041 223933.390043 224532.700043 224936.220044 225147.290044 226098.370045 226239.340045 229407.650048 229486.700048 231078.360049 232156.830050 233328.820052 233688.940052 234339.900053 234974.590053 236103.950054 237438.890055 239753.590058 239975.630058 240320.100058 240394.540058 240691.490058 240902.320059 241620.800059 241767.530059 242275.150060 242285.290060 243300.840061 243989.770062 243996.940062 244701.950062 246065.040063 246072.530063 246121.100063 248386.310066 248510.550066 248944.390066 249060.160066 249969.530067 250403.850067 250410.930067 250628.470068 252077.140069 252923.150070 253366.680070 254799.190072 256435.470073 256684.200073 256908.170074 257064.370074 258804.310075 259270.520076 259341.760076 259504.440076 262112.290078 262478.770079 262944.160079 263112.020079 263513.800080 264503.400081 264703.060081 264743.240081 267103.010083 267937.940084 269195.520085 270229.740086 270529.160086 270859.860087 271216.070087 273438.770089 273758.760089 274026.350089 274429.990090 274476.900090 274984.950090 275345.440091 277964.530093 277973.990093 277997.120093 278075.590093 278118.470093 278178.910093 278255.210093 278617.040094 279287.520094 279486.950095 280456.620095 280571.220096 280698.920096 282839.990098 284199.380099 284921.780100 285407.930100 286314.790101 286884.830101 286962.000102 288007.840102 288512.160103 289497.680104 289573.940104 291140.780105 291467.750106 291476.740106 291503.910106 291688.470106 292354.570107 292511.840107 294677.360109 294996.700109 295428.990109 295632.360110 295824.990110 296210.090110 296579.600110 297135.270111 297522.600111 299815.860113 300233.860114 301253.090115 301913.710115 302730.360116 302747.760116 303166.070117 303958.980117 305312.190119 306604.780120 307560.930121 308697.740122 309432.940122 312993.320126 314563.670127 315634.940128 317204.820130 318611.650131 319248.070132 319957.190132 320580.730133 321453.630134 321581.760134 322494.290135 322958.730135 323248.650135 323620.760136 324375.610136 324437.820136 327212.650139 328175.220140 328698.590140 329154.390141 330242.370142 330275.610142 330302.860142 330317.680142 331455.280143 333120.340145 334268.990146 334856.340146 335272.450147 335760.150147 336652.950148 337689.520149 338402.510149 342225.440153 342242.610153 343707.850154 344051.370155 344535.420155 344703.400155 344715.770155 345710.780156 347300.450158 347523.900158 348017.030158 348665.530159 349212.230160 349387.020160 349406.970160 350925.800161 351252.300161 351313.890161 351779.090162 356023.230166 356434.310166 356451.760166 358660.300168 359239.720169 359246.440169 359273.210169 359960.760170 360940.260170 362003.530171 364942.500174 367033.270176 367099.350176 367464.660176 367632.410177 368261.630177 369284.410178 370435.230179 370898.640180 371939.470181 373529.500182 373813.140182 373920.260183 374302.900183 375310.410184 375539.180184 375905.730184 375990.230184 376006.130184 377219.280186 377229.750186 381381.370189 382114.860190 382917.150191 383216.240191 383599.520192 383905.660192 384522.390192 384977.920193 385263.770193 385424.150193 386768.100194 386791.820194 387236.550195 387659.230195 387797.170195 388938.270196 389219.300197 389263.120197 389962.250197 390089.490198 391260.500199 391272.450199 391488.170199 391626.100199 391832.100199 393121.390200 394147.350201 396047.530203 396385.840203 396839.830204 397316.540204 398238.610205 401552.440208 403186.440210 405458.100212 405599.980212 405716.620212 405908.280212 406417.340213 406550.270213 407161.060213 408123.580214 408489.520215 409494.800216 410557.680217 411079.460217 411607.710218 412728.300219 413565.670219 413644.040220 414133.390220 415036.600221 415565.100221 415582.960221 417834.950223 418286.050224 418980.250224 419803.870225 420606.820226 420730.350226 422596.130228 422803.730228 423510.230229 424056.070229 424250.320229 425355.640230 425665.450231 426160.310231 426535.770232 427879.220233 432997.490238 433753.640238 433762.550238 434745.560239 435564.430240 435624.950240 436389.010241 438149.220242 439896.860244 440592.110245 442083.220246 443422.290247 443951.310248 445814.940249 445830.020249 446340.220250 446887.400250 447348.540251 448419.350252 448595.120252 448735.060252 450246.230254 450264.600254 450754.730254 450793.350254 453269.350256 453765.100257 453773.370257 455329.500258 455947.940259 457029.050260 457090.290260 459967.610263 463432.980266 463530.560266 464998.950267 465440.450268 467007.520269 468227.330270 469573.000272 470163.010272 471211.580273 472257.300274 474007.470276 474155.160276 474535.900276 474840.140277 475559.030277 476436.060278 476782.230278 477241.030279 478553.390280 478739.650280 479037.860280 479061.090280 479759.790281 481080.450282 481506.530283 482130.310283 483786.350285 486829.060288 488945.080290 488959.620290 489157.350290 489623.310290 490999.610292 491607.110292 492520.590293 492795.050293 492956.790293 497239.170297 497339.780297 497356.730297 497718.110298 498135.010298 498468.440299 498476.060299 500299.250300 500315.090300 501252.880301 502118.110302 504002.910304 504357.340304 504643.130304 504870.490304 506610.840306 507583.900307 507590.950307 507601.210307 507830.280307 509393.920309 509756.400309 513271.070312 513281.920312 513295.280312 513410.920312 513837.600313 515871.450315 515886.490315 516216.510315 516925.580316 519721.150318 520492.570319 521047.350320 522402.510321 522941.810321 523116.040321 523741.670322 524583.070323 528829.610327 529714.970328 529722.870328 529928.470328 532494.210330 533657.710331 534253.240332 534946.750332 536515.810334 538451.770336 540146.890337 540153.590337 540344.310338 541625.340339 542106.720339 543257.520340 543689.870341 543892.790341 544044.670341 544438.670341 544600.300341 544683.890342 544769.130342 545113.170342 546323.980343 547288.380344 547821.950344 548087.890345 548198.490345 549674.660346 550713.470347 551528.590348 552556.080349 552900.830349 552983.750349 554294.300350 554302.240351 554423.080351 555652.210352 556148.950352 556434.160352 557014.080353 558401.200354 558639.610355 559020.210355 559054.980355 559802.090356 560192.950356 560868.450357 561143.180357 563709.000359 564002.490360 564839.980360 565296.690361 566130.710362 567175.650362 567458.440363 567569.500363 568935.970364 569504.220365 570957.630366 571234.840366 571602.610367 572865.580368 573414.550368 575728.600370 576744.710371 577263.500372 577819.670372 578958.390373 579105.480374 579503.090374 579522.360374 579634.460374 580864.840375 580986.680375 585009.560379 585030.450379 585251.050379 585389.310379 586605.300381 588819.490383 590246.530384 591013.900385 591715.970385 592095.440386 593464.320387 593537.650387 594548.220388 597778.860391 600383.070393 600779.240394 600793.850394 600835.080394 604763.460398 604826.730398 604838.740398 604875.680398 605352.040398 606009.340399 608524.620401 608789.500401 608813.290401 609004.150401 609441.370402 609673.490402 611286.830404 612105.800404 613017.680405 613381.560406 613710.780406 615301.950407 617254.370409 617748.280410 618278.360410 618645.480410 619942.990412 621265.590413 621499.480413 621546.960413 622354.880414 622420.540414 622747.190414 622984.170414 623113.800415 623611.250415 624915.420416 625334.360417 626805.650418 627353.540419 627841.300419 628432.780420 628562.460420 629208.680420 630094.400421 630101.470421 630111.160421 630438.370421 630482.190421 633102.140424 633560.050424 633690.130424 634820.090425 636079.290427 636168.250427 636439.400427 638346.000429 638367.210429 638542.450429 639165.500430 641628.770432 643100.160433 644510.590435 646359.720436 646511.830436 646585.100436 647290.090437 648484.800438 649826.810439 651164.600441 651790.070441 651807.510441 654369.470444 655614.930445 655869.540445 655881.010445 655981.220445 657581.880447 658612.910448 659349.660448 659910.900449 660779.760450 660799.540450 662350.070451 663120.920452 663179.620452 664153.640453 664503.470453 664903.480454 664991.140454 666157.110455 666292.320455 666594.050455 667132.600456 668011.840456 670263.070459 670359.490459 670410.480459 670750.510459 670835.450459 670980.960459 671361.670460 672424.330461 672745.930461 672818.760461 674164.840462 676596.020464 678009.680466 679451.190467 680052.490468 681346.360469 682353.300470 683864.830471 684394.610472 685374.940473 686518.000474 686758.810474 689959.390477 690565.400477 690898.680478 690925.560478 691198.080478 691413.510478 691985.190479 692081.640479 692651.480479 693239.630480 694052.960481 695550.490482 696090.660483 697394.800484 697503.450484 698632.600485 699307.110486 699316.610486 699819.750486 699860.030486 700580.710487 704123.700490 704359.450490 704905.730491 705097.780491 706998.740493 707128.520493 708820.030494 709461.070495 710227.920496 710608.870496 713769.080499 713775.020499 713914.270499 713979.380499 714268.860499 716158.900501 717270.310502 717422.580502 718484.600503 720466.700505 720819.380506 720828.700506 722590.520507 722676.000507 723014.210508 724718.210509 725758.130510 726848.490511 727040.310511 727519.260512 727625.690512 728008.640512 728019.200512 728766.890513 730595.650515 731223.760515 731933.340516 732811.230517 733774.530518 734328.470518 735545.440519 736768.390520 737694.020521 738653.450522 738661.060522 738697.570522 739038.070523 739068.430523 739079.720523 739091.240523 741448.690525 741880.650525 742282.580526 742513.580526 742531.880526 744128.160527 745343.960528 747443.110530 748055.490531 751599.210534 753079.290536 754001.260536 754151.150537 755297.800538 756768.270539 757229.770539 757895.970540 757915.180540 759020.820541 760418.770542 761206.820543 761218.660543 762036.550544 764099.760546 765252.520547 765285.130547 765583.630547 767824.050549 768777.680550 769409.830551 769951.140551 769985.190551 770034.390551 770126.700552 771199.560553 772238.630553 772622.910554 773107.320554 773767.050555 773915.210555 774050.170555 775332.990556 775980.970557 776626.620558 776921.530558 779280.960560 779555.720560 780940.200562 781416.880562 783929.180564 784124.820565 784575.940565 785120.990565 787482.630568 788869.970569 789409.470569 789727.700570 789746.390570 789883.810570 791372.860571 792750.460573 793080.130573 793532.960573 794831.820575 795234.120575 795405.930575 795732.510575 795742.520575 797607.260577 798694.510578 799845.940579 801416.550581 803510.590583 805056.370584 806340.520585 806786.470586 807366.810586 808360.700587 809069.050588 809163.910588 809317.030588 810431.370589 810790.800589 810966.420590 811579.030590 811745.270590 812266.060591 812824.380591 813363.490592 813451.030592 813792.230592 813969.490592 814647.900593 815165.080593 816729.430595 816912.560595 817277.510595 817326.340595 817730.770596 818004.110596 818018.160596 818679.060597 819362.260597 819396.080597 819432.630597 820206.770598 821482.160599 821733.070600 822152.140600 823787.650601 825008.370603 825951.830603 826273.950604 826759.290604 826768.150604 826863.390604 827382.770605 828003.610605 829498.300607 831180.560608 831283.810608 831425.630609 832480.270610 832515.900610 832683.990610 833704.890611 833713.490611 834903.470612 835552.250612 836149.520613 836163.170613 838902.160616 839032.420616 839423.980616 840152.550617 840164.900617 840338.160617 841479.990618 842435.860619 842646.740619 844098.870620 845928.510622 846133.760622 846714.010623 848912.390625 849028.690625 849271.910625 849761.700626 849877.420626 851930.690628 852601.900628 853632.840629 853892.140630 854735.200630 855760.650631 856222.390632 856935.810632 858216.090634 858570.140634 858696.240634 859179.800634 859779.910635 860249.530635 860681.970636 861966.710637 864810.000640 866482.630641 867027.010642 867469.610642 868442.370643 868452.390643 868902.850644 869950.920644 869958.190644 871133.260646 871140.510646 872690.700647 872705.470647 873185.390647 874689.890649 874823.770649 874830.420649 874878.050649 875222.350649 878302.360652 878447.760652 879148.810653 881056.510655 881395.600655 881408.040655 881664.600655 882046.620656 882605.020656 882772.640656 882780.370656 882976.250657 883662.930657 887299.750661 888163.530661 888509.560662 889078.330662 889250.460662 889580.910663 894300.670667 894614.410667 894627.100667 895885.120669 897687.810670 897797.850670 901293.650674 901947.810674 901968.010674 903031.090675 903548.240676 903554.360676 903720.930676 905783.850678 907083.050679 909598.380681 909988.480682 910008.820682 910848.670683 911906.710684 912236.640684 912674.880684 913717.950685 915603.300687 916257.580688 916539.300688 921483.270692 921876.340693 923781.310695 924837.040696 926297.100697 926454.910697 926860.930697 927070.290698 928322.270699 928829.340699 929162.910700 929208.340700 929570.430700 930488.690701 930748.740701 931187.640702 931260.870702 932700.080703 933160.330703 934389.740704 934999.780705 936077.990706 937192.920707 938225.100708 939873.880710 940096.680710 942163.890712 942578.590712 946757.770716 947207.800716 947906.640717 947928.910717 950920.880720 951037.990720 951857.590721 951880.350721 952555.290721 953152.270722 953586.880722 954122.420723 954254.900723 954703.620723 955996.720725 957373.320726 959286.760728 959499.930728 960731.850729 960915.110729 961020.010729 962584.390731 963494.500732 963886.640732 964421.560732 965760.670734 966003.970734 967088.090735 967493.670735 967587.660735 968468.220736 968967.330737 969323.200737 969650.260737 970850.170738 973018.140740 973609.880741 973618.630741 974929.550742 975395.080743 976128.480743 976301.310744 977213.760744 977461.920745 978317.780745 979259.460746 979661.500747 980660.000748 980796.220748 980908.480748 981240.430748 983126.150750 983470.910750 984585.610751 984787.320751 985383.680752 987090.920754 987099.650754 987348.500754 987534.050754 989171.080756 990080.650756 990711.020757 991042.670757 992295.390758 992983.480759 993893.740760 994833.070761 995611.200762 996465.480762 996579.930762 997431.870763 997748.130763 998308.880764 998331.280764 998397.650764 999044.040765 999257.870765 999556.150765 1000510.680766 1000802.450766 1001486.840767 1001510.660767 1002072.740768 1002082.000768 1002128.610768 1006309.450771 1006409.370772 1007374.040772 1007470.200773 1007950.490773 1008429.210773 1008738.790774 1009141.260774 1009239.770774 1009889.320775 1012011.480777 1012157.100777 1013207.860778 1014312.060779 1014903.270779 1016078.090781 1016359.120781 1016374.970781 1017609.640782 1018567.450783 1019151.820783 1019311.780784 1020442.530785 1021025.320785 1021114.290785 1021215.410785 1021451.800786 1022072.620786 1022899.690787 1023130.430787 1023614.810788 1024633.360789 1024904.820789 1024998.130789 1025283.740789 1026507.780790 1028072.580792 1030849.390794 1031579.900795 1031680.180795 1033176.470796 1033280.190797 1035334.160799 1036454.020800 1036671.870800 1037001.630800 1037545.990801 1039187.570802 1043924.590807 1044536.770807 1045416.830808 1046047.730808 1046811.370809 1049005.730811 1050539.150813 1050709.440813 1050766.820813 1051908.380814 1052062.380814 1054893.540817 1054912.640817 1055307.330817 1055585.810817 1055616.610817 1055804.770818 1055816.290818 1056354.750818 1056890.520819 1057816.050819 1058013.340820 1058046.930820 1060985.340822 1061370.250823 1062197.790824 1062796.320824 1062807.870824 1063877.870825 1063896.790825 1064021.330825 1064034.790825 1064823.650826 1065601.870827 1065781.990827 1065819.260827 1066213.800827 1067304.620828 1067376.120828 1067521.910828 1067539.820828 1068530.500829 1069614.990830 1069670.010830 1069707.970831 1070022.440831 1070108.560831 1071385.980832 1071983.570833 1072134.580833 1074164.540835 1074359.140835 1075194.420836 1080724.170841 1082698.580843 1083092.610843 1083820.060844 1084868.030845 1087271.730847 1088549.410848 1089019.630848 1089125.930849 1089178.430849 1089775.420849 1091305.070851 1091329.590851 1092793.370852 1093595.590853 1094144.960853 1094158.920853 1096581.810856 1098797.280858 1099442.530858 1099452.230858 1099591.690858 1100174.630859 1100267.480859 1100276.420859 1100404.320859 1101174.110860 1102300.180861 1102573.530861 1103627.020862 1105114.760863 1105785.690864 1106713.420865 1106965.330865 1112086.780870 1112094.590870 1114183.070872 1114503.140872 1114581.820872 1118280.460876 1118314.820876 1118667.290876 1120239.920878 1120604.790878 1121391.390879 1121755.970879 1121894.950879 1122929.770880 1123455.220881 1123887.160881 1124804.910882 1125181.220882 1125333.070882 1125801.870883 1125968.190883 1126255.470883 1126482.400883 1129772.790886 1131566.950888 1133688.080890 1133927.250890 1134524.820891 1134683.620891 1135367.350892 1135376.730892 1135955.860892 1136313.180893 1136862.970893 1137333.560893 1137911.490894 1138755.580895 1138876.370895 1140203.230896 1140307.480896 1140615.270897 1142499.590898 1142925.220899 1143277.930899 1143883.080900 1145205.370901 1145525.230901 1145531.980901 1147136.140903 1148533.850904 1150433.190906 1152319.070907 1152625.560908 1152811.590908 1154096.650909 1154215.710909 1154444.140909 1154574.130910 1155772.020911 1155935.030911 1158385.250913 1160771.300915 1160915.270915 1162872.410917 1163631.100918 1165577.840920 1165844.270920 1166137.630920 1166573.330921 1166727.720921 1167651.740922 1171503.850925 1172243.270926 1173725.300927 1173782.890927 1174196.370928 1175269.580929 1176392.290930 1176811.550930 1178017.890931 1179161.160932 1181893.960935 1181951.210935 1182450.250936 1184390.460937 1185432.400938 1185806.250939 1186454.190939 1187375.430940 1187506.290940 1188626.000941 1191269.130944 1192078.100944 1192865.800945 1192910.800945 1193255.800946 1193457.860946 1194061.190946 1196101.580948 1196448.470949 1196878.840949 1197250.180949 1198073.820950 1198178.180950 1198356.120950 1199726.690952 1200881.080953 1201009.780953 1201469.910953 1202795.660954 1203741.020955 1203748.620955 1204113.270956 1206516.540958 1206642.710958 1208509.970960 1209503.490961 1210954.370962 1210960.400962 1210973.840962 1211864.750963 1213018.540964 1213589.840965 1214010.410965 1217648.570968 1217789.680968 1217800.390968 1218623.470969 1218772.710969 1218918.510969 1218933.620969 1219598.580970 1219735.400970 1220445.330971 1220866.720971 1221529.140972 1221645.280972 1221981.880972 1222267.890973 1223055.070973 1223181.060973 1225509.960976 1225519.000976 1225818.700976 1225900.870976 1226312.700976 1226580.060977 1227834.550978 1228436.110978 1228885.830979 1229643.010979 1229904.850980 1230109.020980 1231362.390981 1232582.460982 1234218.280984 1235537.710985 1235597.000985 1235632.200985 1236052.210985 1237085.630986 1237193.320986 1238060.130987 1239460.150989 1239482.770989 1240582.150990 1240863.110990 1242198.210991 1242659.060992 1244071.720993 1246043.180995 1246925.680996 1246950.500996 1250223.180999 1251682.361000 1252176.041000 1252734.391001 1253371.171002 1253958.411002 1254384.211003 1255761.721004 1257307.931005 1258181.801006 1258215.581006 1258930.361007 1260345.511008 1260572.461008 1260833.331009 1262766.861010 1263354.981011 1266033.791013 1266047.751013 1266904.341014 1267148.071014 1268280.881015 1268460.481016 1268973.491016 1269062.851016 1270496.381018 1270505.371018 1271315.061018 1272393.031019 1272532.701019 1272890.601020 1273394.011020 1274341.641021 1275020.191022 1275046.001022 1275878.101023 1275891.981023 1275902.721023 1277193.881024 1277606.671024 1278764.461025 1279210.891026 1280888.891027 1282093.611028 1282334.911029 1282489.101029 1283753.031030 1284136.621030 1286099.101032 1287423.421033 1287840.171034 1289331.471035 1290518.801036 1292344.201038 1292552.011038 1292565.141038 1296575.691042 1298519.131044 1298560.761044 1299670.031045 1300321.931045 1300893.121046 1302217.121047 1302557.521047 1303076.201048 1303235.001048 1303516.361048 1305834.581050 1307372.271052 1308288.201053 1308954.671053 1309084.671053 1309282.321054 1309794.891054 1310834.311055 1311435.061056 1312071.431056 1313138.631057 1313152.951057 1313402.441057 1313442.861058 1313834.751058 1316487.201060 1316838.931061 1317426.311061 1318978.441063 1319995.231064 1320637.271064 1320891.561064 1321539.341065 1322739.241066 1322988.831066 1324689.401068 1325514.661069 1325952.811069 1326098.201069 1327446.781071 1327604.851071 1328392.001071 1328527.351072 1328731.051072 1329007.591072 1329428.861072 1329463.611072 1332511.731075 1333822.591076 1334450.181077 1335168.901078 1335499.601078 1335809.621078 1336131.831079 1337166.641080 1337262.571080 1337480.751080 1339227.681082 1340839.141083 1341941.521084 1342836.881085 1343752.671086 1344485.881086 1345824.221088 1346240.261088 1346248.391088 1346438.061088 1346787.341089 1347020.321089 1347128.471089 1347624.671089 1347768.021089 1348361.341090 1348588.731090 1348606.961090 1348630.111090 1350467.431092 1350732.611092 1351789.011093 1352196.621094 1352346.051094 1352384.561094 1352692.451094 1353256.761095 1353331.801095 1353911.141095 1354018.641095 1354038.501095 1354044.551095 1355510.291097 1356021.401097 1356155.531097 1356996.201098 1357027.731098 1358314.421099 1360977.271102 1361233.621102 1362174.631103 1364021.801105 1364261.281105 1364472.051105 1365280.341106 1365858.021106 1367914.311108 1368433.341109 1369404.581110 1369491.471110 1369951.301110 1371816.221112 1372126.691112 1372804.241113 1373834.231114 1374546.491114 1375289.801115 1377692.991117 1378350.171118 1379101.831119 1379297.771119 1382211.111122 1382524.851122 1384874.601124 1386112.811125 1386758.511126 1387383.061126 1388119.781127 1388771.951128 1388784.291128 1390214.031129 1390700.161129 1390708.611129 1390962.861130 1391125.681130 1391188.991130 1393448.561132 1395406.791134 1396697.701135 1396917.541135 1399751.521138 1399772.761138 1401675.301140 1402378.791140 1403937.351142 1404345.601142 1407287.731145 1407569.241145 1407578.771145 1409343.901147 1409737.821147 1410662.221148 1411131.091148 1411147.241149 1411571.201149 1412166.791149 1414360.591151 1415015.891152 1416981.911154 1417813.801155 1418890.031156 1418963.861156 1419779.181157 1419790.361157 1419808.381157 1420372.171157 1421278.671158 1421377.361158 1423245.121160 1423526.061160 1424467.551161 1427817.091164 1430336.091166 1430603.461167 1432573.601168 1433141.481169 1436615.601172 1437993.561174 1438076.451174 1439250.461175 1439265.921175 1439974.471175 1441834.891177 1441955.911177 1442818.081178 1444222.791179 1444939.551180 1445609.461181 1447185.521182 1449348.021184 1452973.751187 1453677.251188 1453843.921188 1455482.641190 1456359.381191 1458185.241192 1458196.101192 1461153.611195 1462043.481196 1462088.461196 1462524.701196 1463719.781197 1463731.141197 1466975.031200 1467290.561201 1467881.881201 1469425.511203 1469868.781203 1469923.581203 1470097.331203 1471872.011205 1472575.831206 1472898.871206 1473178.851206 1473224.901206 1474222.001207 1475183.651208 1475872.851209 1478689.591211 1478711.621211 1478756.161211 1479029.771212 1479472.401212 1480393.601213 1483697.331216 1484129.561216 1484449.321217 1485780.261218 1486501.911219 1487737.621220 1488753.621221 1489097.251221 1489951.501222 1490181.211222 1491030.431223 1491897.621224 1492266.521224 1492487.061224 1494710.591226 1495300.461227 1496338.661228 1496347.551228 1496663.191228 1497622.381229 1497802.141229 1500570.221232 1501867.971233 1501917.511233 1503270.571234 1503530.051235 1503993.371235 1504109.501235 1504768.661236 1505223.581236 1505232.981236 1506143.231237 1506186.661237 1506701.461237 1507320.031238 1507698.971238 1507818.971239 1508454.661239 1508468.351239 1510638.021241 1511548.351242 1511629.631242 1513355.181244 1513879.071244 1514792.871245 1515118.971245 1516097.041246 1516463.181247 1517044.551247 1517657.951248 1518109.951248 1518511.531248 1518517.441249 1519519.441249 1519599.101250 1521131.461251 1521181.641251 1522824.671253 1522960.551253 1523488.401253 1523730.501253 1525487.051255 1525968.901255 1528827.401258 1529621.001259 1529696.911259 1531399.501260 1532038.381261 1532635.861262 1532918.631262 1533589.391263 1534081.671263 1534778.441264 1534901.681264 1537472.271266 1537928.971267 1539232.811268 1539303.611268 1539535.291268 1540032.401269 1540119.031269 1540655.911269 1540722.511269 1541600.591270 1541627.691270 1541639.151270 1541704.961270 1542621.911271 1545387.231274 1546080.221274 1547065.711275 1547271.931275 1547660.671276 1550604.541278 1550857.651279 1552121.721280 1555615.411283 1557652.711285 1558657.831286 1558679.371286 1559415.121287 1560571.441288 1561071.221288 1562144.891289 1563262.671290 1563273.391290 1563297.591290 1563395.101290 1563702.021291 1565139.261292 1567592.591294 1568207.541295 1569945.951296 1570011.921296 1571858.461298 1572702.681299 1572938.871299 1573590.051300 1574550.111301 1575272.181301 1576302.281302 1577084.731303 1577370.031303 1578628.401304 1578998.421305 1579024.921305 1580884.331307 1582732.481308 1582858.541308 1583217.321309 1584764.251310 1585601.601311 1586161.561311 1590142.661315 1592020.921317 1596520.281321 1596950.791322 1598177.201323 1598982.511323 1599135.621324 1600332.951325 1600561.371325 1601650.911326 1601822.101326 1602856.841327 1605359.301329 1608148.591332 1608449.541332 1608486.191332 1608853.771333 1610046.641334 1611012.831335 1611855.751335 1612288.891336 1613235.551337 1614675.291338 1617112.171340 1617379.831341 1617732.721341 1618297.851341 1618306.441341 1618371.571341 1618387.231342 1618664.651342 1620077.061343 1620619.381344 1620800.881344 1621671.481345 1622226.391345 1622452.551345 1625468.351348 1625528.561348 1626117.781349 1626256.761349 1626375.881349 1628159.781351 1628677.171351 1631181.821353 1631779.431354 1632147.181354 1632639.901355 1633537.171356 1634590.081357 1634852.671357 1636178.181358 1636597.261358 1636970.421359 1638525.731360 1639033.971361 1639577.091361 1639928.061362 1640661.231362 1640953.181363 1643940.571365 1644860.491366 1645102.531366 1645480.731367 1645742.311367 1647641.371369 1648191.961369 1648918.071370 1649733.011371 1651309.071372 1652835.201374 1653688.101374 1653832.931375 1656827.371377 1657377.711378 1657385.691378 1659058.811379 1659537.041380 1659712.941380 1660387.051381 1660562.081381 1660655.861381 1660718.371381 1665246.361385 1665257.031385 1665737.201386 1665951.781386 1667371.401387 1668874.031389 1669095.871389 1669995.681390 1671429.241391 1674076.711393 1674101.651393 1674579.991394 1675148.081394 1675527.351395 1675991.161395 1677801.301397 1677873.951397 1678778.041398 1679070.301398 1679299.651398 1679705.991399 1680638.481399 1681816.671401 1686215.611405 1686409.361405 1686927.211405 1687172.301406 1688830.331407 1691154.881409 1692338.651410 1692381.071410 1692596.081411 1693132.841411 1693629.611412 1695027.491413 1696287.651414 1696944.811415 1698391.971416 1698586.301416 1698765.041416 1701134.781419 1701235.361419 1701662.631419 1702273.871420 1703284.071421 1703698.031421 1703953.111421 1705066.021422 1706055.791423 1706798.911424 1707985.111425 1710492.671427 1710812.511428 1710890.131428 1711972.311429 1712753.481429 1713171.261430 1714174.851431 1714627.731431 1715118.371432 1715134.091432 1715151.781432 1715515.441432 1715763.261432 1717331.171434 1718122.331434 1718216.131434 1718357.211435 1718695.171435 1719369.071436 1720577.841437 1721940.971438 1722045.851438 1722799.301439 1723192.371439 1723382.631439 1724547.901440 1724948.141441 1725274.091441 1726959.211443 1727897.431444 1728379.841444 1728713.411444 1729205.231445 1729704.241445 1729872.571445 1730287.181446 1731516.121447 1733049.531448 1733216.471448 1733732.451449 1734910.551450 1734920.401450 1735762.441451 1736029.721451 1738006.801453 1738195.501453 1739668.371454 1740053.511455 1740215.421455 1741414.041456 1742767.731457 1746078.191460 1747004.261461 1747206.311461 1747366.621462 1748848.491463 1748940.451463 1749135.981463 1750388.461464 1750799.591465 1751166.811465 1752826.321467 1754867.251469 1756091.941470 1756449.881470 1757438.551471 1757828.691471 1758508.341472 1758535.121472 1759227.311473 1760870.801474 1761105.831474 1761123.561474 1764199.681477 1765178.741478 1765492.101479 1766254.441479 1766597.121480 1767351.871480 1767502.521480 1767777.601481 1769862.631483 1771582.061484 1772847.651485 1774488.331487 1776632.601489 1778013.921490 1778795.981491 1779272.621491 1779753.601492 1779900.671492 1781206.531493 1781318.311493 1781622.801494 1782592.321494 1783711.681495 1784108.311496 1785003.381497 1785303.251497 1786905.171498 1787012.661499 1787338.021499 1788217.981500 1789257.381501 1790218.071502 1790619.791502 1791225.761502 1792723.971504 1793640.251505 1794243.271505 1796617.961508 1797704.231509 1798245.261509 1799093.541510 1799947.611511 1800636.411511 1801011.991512 1801508.991512 1802933.151513 1802998.681513 1803490.011514 1803673.661514 1804934.021515 1805364.041516 1805594.451516 1805710.961516 1805720.781516 1806355.601517 1807062.921517 1807868.361518 1808378.111518 1808725.331519 1808996.431519 1809278.221519 1810032.531520 1810237.761520 1810458.231520 1810758.001521 1810772.541521 1811165.821521 1811173.911521 1812304.761522 1812744.881523 1814283.621524 1815119.021525 1816488.101526 1819892.031529 1820953.051530 1821175.461530 1821488.781531 1821574.381531 1821676.861531 1822826.131532 1823925.611533 1823933.591533 1824585.451534 1825814.231535 1827235.401536 1827261.981536 1827634.931536 1828205.721537 1829735.041538 1830046.881539 1833517.331542 1834200.861543 1835409.441544 1835976.031544 1836102.341544 1836577.561545 1836988.401545 1837198.031545 1837650.481546 1837682.001546 1838500.721547 1839957.651548 1841931.681550 1842007.651550 1845239.421553 1845255.471553 1845853.301553 1846679.041554 1847502.751555 1848152.971555 1848334.791556 1848628.781556 1849347.271557 1852279.091559 1856408.941563 1856617.931563 1857984.341565 1858372.391565 1858381.661565 1861288.651568 1861932.111568 1861950.831568 1863799.311570 1864034.071570 1865443.801572 1865959.231572 1866239.711572 1866712.811573 1867650.361574 1867964.541574 1868289.191574 1868813.511575 1868825.721575 1870059.461576 1870311.351576 1870355.561576 1871618.001577 1872136.621578 1873371.151579 1874365.171580 1876552.001582 1876648.871582 1877788.101583 1877873.681583 1878165.721583 1878226.081584 1878812.561584 1878826.171584 1879236.411584 1879250.501584 1879325.971585 1880210.431585 1880898.481586 1884298.971589 1885058.271590 1885692.841590 1886658.901591 1887118.091592 1888404.911593 1888544.311593 1888897.931593 1889863.751594 1890201.761595 1891225.281596 1892559.751597 1892924.601597 1894828.631599 1895255.941599 1897257.401601 1897292.701601 1900699.721604 1901707.741605 1902263.591606 1903019.301607 1904458.561608 1905396.201609 1906241.621610 1907067.611610 1909639.141613 1911388.601614 1911924.581615 1912953.941616 1914356.321617 1915460.611618 1915946.961619 1916037.191619 1917471.201620 1917480.261620 1917493.991620 1918213.621621 1920553.321623 1922172.451624 1922898.751625 1923023.251625 1923547.781626 1924377.831626 1926935.311629 1927272.721629 1927775.851630 1927794.071630 1928707.561631 1929831.531632 1929933.451632 1930701.811632 1930740.431632 1931147.071633 1931153.331633 1933491.931635 1933832.701635 1934746.631636 1937764.341639 1939324.461640 1939407.981640 1941239.051642 1941322.281642 1941827.391643 1942214.391643 1943510.211644 1943517.561644 1943529.181644 1943624.661644 1944206.571645 1944735.691645 1945492.271646 1946107.451647 1947141.021648 1947977.201648 1949045.781649 1950854.981651 1952154.951652 1952890.601653 1954383.161654 1954397.201654 1955041.491655 1955216.871655 1955237.571655 1956953.871657 1957216.401657 1957279.581657 1957337.701657 1958726.091658 1958880.801659 1959145.011659 1960063.171660 1961093.121661 1961690.161661 1962049.991662 1962056.091662 1962489.511662 1963359.341663 1964347.821664 1966244.401665 1966808.301666 1967536.491667 1967550.591667 1967572.681667 1968076.231667 1969149.941668 1970749.561670 1970885.371670 1970894.501670 1971248.391670 1971457.341670 1971787.651671 1972157.981671 1974088.081673 1975477.671674 1975595.151674 1976578.431675 1979537.681678 1980266.781679 1980316.671679 1982657.771681 1982759.051681 1983645.381682 1983757.771682 1984067.501682 1985181.481683 1986208.591684 1986342.681684 1987672.351685 1988181.931686 1988189.231686 1988634.021686 1989160.431687 1989327.641687 1990447.791688 1991052.811689 1992007.981689 1993334.341691 1993514.691691 1994066.881691 1994080.431691 1996000.191693 1996034.671693 1996475.351694 1996485.191694 1999497.531696 1999904.981697 2001344.021698 2002164.491699 2002214.761699 2003089.581700 2006138.651703 2006648.381703 2006767.881703 2007721.611704 2007929.531704 2008428.271705 2008489.051705 2009860.301706 2010938.341707 2012360.171708 2012366.601708 2012472.931709 2014480.981710 2015961.961712 2016093.361712 2016134.001712 2018489.351714 2019011.951715 2020242.741716 2022823.351718 2023356.331719 2024312.861720 2024628.121720 2024972.001720 2025420.341721 2026371.401721 2027403.441722 2027765.651723 2028474.061723 2028816.061724 2028938.911724 2029237.951724 2031818.311727 2031948.551727 2032466.831727 2032768.121727 2034411.361729 2034470.231729 2035293.491730 2036170.411731 2036521.141731 2036784.871731 2036797.501731 2037293.211732 2037959.351732 2039168.481733 2039203.831733 2039572.781734 2040014.221734 2040554.961735 2040609.121735 2041298.881735 2041845.731736 2042536.121737 2043190.841737 2043520.271737 2044524.121738 2045456.861739 2046337.051740 2046589.151740 2047753.931741 2048493.431742 2049046.671743 2052172.751746 2052508.291746 2052970.171746 2053329.431747 2053341.711747 2053567.691747 2054030.591747 2055349.621748 2057715.901751 2057723.811751 2058019.231751 2058274.501751 2058747.391752 2058788.181752 2058915.231752 2059185.501752 2061401.541754 2062409.651755 2063019.051756 2063098.711756 2064777.771757 2065556.911758 2065908.971758 2065953.851758 2066126.261759 2067106.871759 2067158.831759 2068569.181761 2068801.401761 2068820.421761 2069290.481761 2069766.901762 2069775.721762 2070364.801762 2071144.051763 2072789.401765 2075804.111768 2079942.721771 2080787.641772 2081463.561773 2083891.791775 2083902.271775 2084144.011775 2084155.641775 2084187.471775 2085267.511776 2086809.611778 2087681.171779 2087892.231779 2088404.631779 2088833.391780 2091528.531782 2093722.411784 2094604.661785 2094894.471785 2096465.331787 2096813.631787 2097674.391776 2099127.711743 2101486.661691 2101795.681684 2103522.521645 2104883.921615 2105780.531595 2105803.701594 2106192.271585 2107007.021567 2107013.421567 2107415.771558 2107661.001553 2109193.191518 2112243.811450 2112253.041450 2114006.241411 2114025.651410 2114394.041402 2114551.931398 2115040.581388 2115231.411383 2116839.361347 2117127.931341 2117455.001334 2118414.961312 2120460.211266 2120547.851264 2121278.211248 2122338.721224 2122797.291214 2124066.181186 2124459.741177 2124472.911177 2124937.591166 2125421.371156 2127563.431108 2129016.041075 2129035.971075 2129520.091064 2129558.081063 2133291.270980 2133685.600971 2133733.680970 2135280.510935 2137596.120883 2138405.050865 2138961.520853 2140105.600827 2141139.570804 2141885.850788 2142097.390783 2142403.420776 2142531.270773 2144731.660724 2145418.760709 2148701.790635 2149626.190615 2150284.950600 2151657.470569 2152153.480558 2152570.490549 2152639.130547 2153367.730531 2154198.000512 2154910.530496 2155556.030482 2156387.290463 2159514.690393 2159563.090392 2160262.980377 2162330.350331 2162881.690318 2162891.200318 2163669.650301 2163691.610300 2163939.790295 2164959.190272 2166909.300228 2167071.750225 2168175.000200 2169787.850164 2170824.300141 2180365.889927 2184081.839844 2184650.169832 2185507.499812 2186745.589785 2188547.499745 2188558.839744 2190830.239694 2191142.289687 2192172.689664 2192536.919655 2192560.729655 2195180.449596 2195240.539595 2197956.869534 2198394.369524 2198656.369519 2200076.839487 2200314.179482 2200324.079481 2200423.339479 2200437.599479 2202257.459438 2202281.389438 2203280.169415 2203287.809415 2204092.849397 2205332.199369 2205541.869365 2206427.059345 2207021.609332 2208239.709304 2208936.669289 2209741.369271 2210798.909247 2211104.839240 2212097.169218 2212960.289199 2214188.099171 2214296.799169 2214748.049159 2215373.759145 2216212.249126 2216834.039112 2218321.739079 2218589.049073 2219035.269063 2219097.229062 2219395.839055 2219616.319050 2219627.079050 2219791.949046 2220164.339038 2220266.859036 2220299.179035 2221384.689011 2224017.668952 2224723.848936 2225114.258927 2226605.218894 2227081.228883 2228652.418848 2228917.758842 2229074.558839 2229794.348823 2230475.878807 2231007.708795 2231412.258786 2231518.798784 2231708.008780 2232441.758763 2232630.718759 2234825.298710 2235781.208689 2236771.518667 2237800.028644 2237845.458643 2238052.538638 2238210.898634 2238420.048630 2238675.918624 2240252.868589 2242140.538547 2242887.058530 2243604.428514 2245059.808481 2245763.888466 2247589.848425 2248450.238406 2249134.888390 2249211.628389 2252033.508326 2252756.878309 2253168.708300 2253201.678299 2255163.808256 2255269.278253 2255389.028251 2255515.028248 2256652.968222 2256905.848217 2256919.398216 2257214.278210 2257222.808210 2257429.898205 2260641.008133 2261462.478115 2261481.788114 2261889.518105 2261946.788104 2261992.328103 2263502.968069 2263728.258064 2263887.378061 2265211.798031 2265440.838026 2265868.458016 2265988.098014 2266264.728007 2266735.287997 2267088.357989 2267254.137985 2267384.187982 2269338.197939 2269468.417936 2269530.427934 2269539.177934 2270498.417913 2271714.907886 2273011.287857 2275288.927806 2276024.497789 2277098.807765 2277315.507760 2277447.737757 2278253.367739 2278297.967738 2279058.467721 2282606.727642 2282636.957641 2282902.867636 2284870.987592 2284881.787591 2285409.167580 2286174.937562 2286477.727556 2286489.237555 2287389.237535 2288158.507518 2288550.727509 2290173.557473 2290181.177473 2290826.597458 2291235.607449 2291747.767438 2292510.527421 2293025.787409 2294211.137383 2295496.647354 2296710.467327 2297432.807311 2297454.197310 2297940.777299 2298026.867297 2298401.247289 2298618.847284 2298819.097280 2298828.767280 2301139.507228 2301410.467222 2301969.107209 2302002.157209 2302302.187202 2303445.307176 2304813.887146 2305142.387138 2305941.047121 2308288.497068 2308700.297059 2308722.227058 2309486.517041 2309710.177036 2309875.917033 2310991.187008 2310997.257008 2312105.966983 2312285.766979 2315438.916908 2315736.256902 2316525.046884 2317602.676860 2318001.676851 2318685.536836 2318754.006834 2318932.306830 2319536.056817 2321291.596777 2322706.286746 2323148.956736 2323499.936728 2323701.566724 2324393.246708 2325341.166687 2325423.226685 2326625.896658 2328332.356620 2329032.146604 2330564.526570 2330938.136562 2332928.806517 2333000.436516 2333135.936513 2333720.206500 2333982.276494 2335333.996464 2336358.156441 2336717.006433 2337443.356416 2338675.966389 2338691.286389 2339803.276364 2340180.696355 2340492.476348 2340729.386343 2341472.746326 2342066.086313 2342075.006313 2342267.556309 2343106.576290 2343235.396287 2343528.566280 2344494.766259 2344791.836252 2344856.426251 2345974.416226 2346686.126210 2347079.346201 2347647.686188 2347818.306185 2348774.876163 2349191.186154 2350564.076123 2352380.116083 2353065.476067 2353698.066053 2353727.336052 2354718.326030 2356840.145983 2356854.675983 2357120.975977 2357776.295962 2358978.745935 2359173.465931 2360076.975911 2360767.895895 2362312.585861 2365174.755797 2365473.165790 2365905.415780 2366069.995777 2367333.715748 2367874.565736 2368483.525723 2368599.145720 2368862.615714 2369685.115696 2369758.225694 2369776.075694 2369800.955693 2370312.485682 2372225.375639 2372549.725632 2373111.335619 2373258.265616 2373395.045613 2374364.675591 2374755.685582 2375530.035565 2375661.485562 2375739.315560 2377094.755530 2378288.045504 2379467.095477 2380353.235457 2381184.875439 2381795.705425 2381812.525425 2382583.255408 2382792.805403 2382860.615401 2383302.385391 2383322.145391 2383329.655391 2383560.565386 2384684.595361 2385033.075353 2385758.635337 2386480.885320 2386954.345310 2389379.635256 2390628.085228 2391485.825209 2393249.295169 2393875.405155 2394191.385148 2395215.115125 2395797.015112 2395847.355111 2397428.075076 2397480.345075 2397490.415074 2397903.275065 2397918.895065 2397925.885065 2398769.075046 2399077.695039 2401785.804978 2402172.284970 2403175.274947 2403493.754940 2405361.934898 2405843.934888 2405990.054884 2406555.094872 2407753.594845 2407773.794844 2407822.684843 2408915.414819 2409544.574805 2409612.354803 2411402.394763 2411425.624763 2411678.854757 2412295.394743 2413401.864719 2413701.874712 2413929.894707 2415359.954675 2416657.924646 2417283.394632 2417399.644629 2417713.544622 2417751.674621 2418737.294599 2422829.714508 2423604.664491 2424858.094463 2425035.184459 2425313.374452 2426285.204431 2427077.654413 2427629.744401 2427793.864397 2429637.174356 2429938.724349 2430344.434340 2431876.954306 2431996.714303 2433027.954280 2433419.134271 2434766.004241 2434775.254241 2434785.274241 2435557.134223 2436899.564193 2437808.794173 2437815.384173 2439440.164137 2439665.124132 2440333.664117 2441005.404102 2441095.834100 2442181.054075 2442722.254063 2442883.644060 2442893.004059 2442939.944058 2443314.414050 2444260.894029 2444371.104026 2444494.984024 2444676.504020 2446810.363972 2447772.693950 2447984.573946 2449504.073912 2451015.023878 2451089.953876 2451226.663873 2451262.583872 2451274.993872 2451303.453871 2451649.523864 2451744.793862 2452274.593850 2453752.103817 2453849.113815 2454287.693805 2454801.813793 2455301.333782 2456479.873756 2456630.023752 2457456.783734 2457985.183722 2460064.943676 2460945.993656 2461177.613651 2462588.113619 2462964.323611 2464176.053584 2465089.763563 2465106.293563 2465521.713554 2468266.773492 2468669.023483 2469258.793470 2470196.653449 2471124.533428 2471144.913428 2471567.453419 2471973.423409 2472436.253399 2472794.393391 2472873.823389 2472960.093387 2473586.503373 2473929.043366 2474236.143359 2476658.303305 2477179.143293 2477409.193288 2478914.893254 2479052.243251 2480160.963226 2481327.253200 2483281.523157 2483469.133153 2483870.933144 2485456.603108 2485581.043105 2485650.403104 2485959.713097 2486007.313096 2486444.313086 2488528.293039 2489211.653024 2491658.832969 2491770.152967 2492433.812952 2493240.782934 2494150.352914 2494703.992901 2495175.042891 2496688.972857 2496720.612856 2500306.362776 2500832.412764 2502067.812737 2506094.762647 2506164.772645 2506266.422643 2507263.012621 2507282.582620 2508214.202599 2508801.002586 2509909.652562 2510475.462549 2512404.802506 2513373.092484 2515035.262447 2515093.742446 2515572.732435 2516066.432424 2519328.272351 2520244.292331 2521004.542314 2521573.032301 2523065.442267 2523188.002265 2523326.332262 2524592.672233 2524604.922233 2526529.612190 2526778.852184 2526847.542183 2526856.192183 2526900.712182 2528119.292155 2529054.582134 2529705.922119 2529997.292113 2530897.002092 2531325.522083 2531747.402073 2532780.642050 2533994.772023 2534782.122006 2535828.141982 2536928.351958 2539273.221905 2540998.181867 2541836.151848 2541849.771848 2542285.401838 2543527.161810 2544802.421782 2545388.361769 2545398.781768 2547754.671716 2548928.661689 2549623.701674 2549642.801673 2550201.911661 2551409.901634 2551871.231624 2552424.891611 2552748.611604 2554625.691562 2555343.681546 2555619.581540 2555930.921533 2556901.311511 2558921.061466 2559194.111460 2559696.941449 2560874.231422 2561342.431412 2563227.711370 2565026.121330 2565920.171310 2567679.091270 2567728.111269 2568216.911258 2568269.631257 2569432.901231 2570866.431199 2571536.791184 2571704.161180 2573112.171149 2576562.231072 2577277.641056 2577287.711056 2577790.151044 2578647.321025 2578890.121020 2579345.731010 2580153.920991 2580207.770990 2580403.250986 2582024.840950 2582093.110948 2582442.050940 2583054.080927 2583470.120917 2584485.990895 2585341.830876 2589631.930780 2589651.160779 2590513.350760 2592152.660723 2592430.230717 2592784.660709 2594350.840674 2594409.500673 2595646.340645 2596171.430633 2597561.800602 2597935.330594 2599664.720555 2600618.060534 2601189.120521 2601984.750504 2602304.010496 2602710.030487 2603971.810459 2605185.480432 2605777.400419 2608017.090369 2608887.000349 2608894.850349 2609019.460346 2609468.240336 2611215.170297 2611675.680287 2612100.630277 2612538.460268 2613528.910245 2613809.370239 2615313.930206 2616932.920169 2617211.860163 2618054.590144 2618806.420128 2620149.950097 2621356.000071 2621750.130062 2621760.960061 2622276.900050 2622343.270048 2623017.720033 2625306.639982 2625753.999972 2625985.289967 2626128.579964 2626554.239954 2627114.719942 2627152.559941 2627888.489925 2628426.349912 2629368.009891 2629443.689890 2630277.189871 2630420.369868 2630875.209858 2631024.159854 2631540.829843 2631553.999843 2631738.919838 2632196.469828 2632514.439821 2636099.739741 2636584.569730 2636735.489727 2638489.439688 2638727.019682 2640320.869647 2640799.869636 2641661.469617 2642518.199598 2642974.439587 2643560.869574 2643906.079566 2646180.179516 2648211.839470 2648397.749466 2648853.799456 2649051.399451 2649548.349440 2649868.049433 2650282.859424 2650419.579421 2650605.599417 2650616.409417 2651323.889401 2653182.079359 2656061.409295 2657705.849258 2658307.259245 2662326.689155 2662848.969143 2663367.989131 2663426.109130 2667616.849037 2667657.659036 2668312.049021 2668388.929019 2668962.789006 2669986.738984 2670109.648981 2670144.668980 2670282.168977 2670477.768973 2670501.338972 2671299.128954 2671902.848941 2671919.168940 2672427.918929 2672697.348923 2672827.948920 2675678.498856 2677825.808808 2678015.148804 2678172.828801 2678789.958787 2679181.058778 2679351.628774 2682499.258704 2682964.898693 2683070.658691 2683128.198690 2684293.708664 2685636.208634 2687063.928602 2687894.788583 2688701.238565 2689470.818548 2690302.358529 2690421.828527 2690538.318524 2691013.588514 2691538.278502 2692072.398490 2693483.888458 2694075.278445 2695330.718417 2696333.408395 2697090.288378 2697160.798376 2697219.488375 2698074.418356 2700360.948305 2700449.168303 2700655.208298 2700809.738295 2701710.738274 2702214.388263 2703017.678245 2704332.178216 2704389.798215 2704768.278206 2706667.078164 2708999.928112 2709364.618103 2710143.908086 2710211.708084 2710223.848084 2710287.788083 2710327.898082 2710824.528071 2710928.168068 2711129.418064 2711572.778054 2712786.878027 2712968.598023 2713424.508013 2714203.027995 2714210.887995 2714217.727995 2715723.837961 2716522.827943 2717422.537923 2717434.597923 2718247.767905 2718994.817888 2720413.317856 2720723.537849 2720953.637844 2722448.747811 2722945.627800 2726029.757731 2726919.297711 2727757.557692 2728307.497680 2728651.777672 2729472.237654 2729959.187643 2731128.357617 2732321.727590 2733154.617572 2733813.227557 2733886.997555 2735849.817511 2737240.567480 2737248.307480 2739009.797441 2739235.827436 2739482.767430 2739968.437419 2740478.177408 2741197.067392 2746077.167283 2747284.867256 2749055.487216 2749404.967208 2750177.817191 2750186.237191 2750954.647174 2751004.227173 2751031.147172 2752340.587143 2752771.367133 2753351.047120 2753551.087116 2753699.007112 2753961.397107 2754443.457096 2754674.657091 2755302.547077 2755461.537073 2757065.827037 2758869.786997 2759172.496990 2765381.746851 2766240.406832 2766546.376825 2767027.756815 2767847.176796 2768459.896782 2770389.366739 2771750.456709 2771944.596705 2774070.826657 2775257.906631 2775474.076626 2775492.926625 2775500.736625 2776416.256605 2776455.936604 2778074.656568 2778913.016549 2779647.656532 2781438.026492 2782098.956478 2782130.586477 2782549.756468 2783085.716456 2783444.256448 2783453.276447 2784227.426430 2785267.036407 2785589.416400 2788276.526340 2788398.066337 2788615.496332 2790144.406298 2790377.816293 2790448.696291 2792203.296252 2792332.336249 2792530.816244 2792550.256244 2793171.216230 2793519.326222 2793782.266216 2794211.876207 2794282.936205 2794758.036195 2795818.766171 2797398.036136 2797436.766135 2799718.006084 2800437.856068 2801172.346051 2801247.686050 2801290.166049 2802513.006021 2803488.206000 2803621.685997 2803714.175995 2804122.595985 2806259.275938 2806282.955937 2807495.685910 2809343.795869 2809520.585865 2811692.975816 2816310.195713 2818611.805662 2819689.645637 2819697.605637 2820202.575626 2821013.195608 2822440.965576 2824738.995525 2827078.025472 2827435.415464 2827446.985464 2827645.345460 2828128.925449 2829348.285422 2829388.955421 2829880.415410 2830020.215407 2830029.155406 2830333.215400 2831715.675369 2831926.725364 2832443.855352 2834016.845317 2834446.015308 2834611.755304 2835932.625274 2836618.925259 2837557.995238 2837649.915236 2837843.115232 2838184.965224 2839028.885205 2839811.345188 2841940.415140 2842183.955135 2843683.085101 2843958.575095 2845569.515059 2845879.555052 2846967.715028 2847244.555022 2847473.025016 2848068.275003 2848270.984999 2848753.364988 2849267.764976 2850996.664938 2853600.084879 2853765.324876 2854689.174855 2854891.974851 2855309.954841 2855364.804840 2856441.944816 2857106.654801 2857444.764794 2859220.394754 2859559.264746 2859634.254745 2859743.854742 2860920.794716 2861793.314696 2862968.834670 2863333.494662 2864148.224644 2864738.534630 2864857.944628 2865645.904610 2866121.314600 2867013.334580 2868882.684538 2869551.194523 2869732.314519 2871243.204485 2871256.194485 2872090.794466 2873959.224424 2873977.814424 2874157.484420 2874236.674418 2874649.444409 2876128.824376 2876163.654375 2876259.244373 2877815.064338 2879432.704302 2882276.704238 2883360.164214 2884503.424189 2885015.124177 2885406.254169 2885756.994161 2885964.394156 2886349.304147 2886588.684142 2888381.024102 2888710.024095 2890097.504064 2890620.414052 2891986.854021 2892475.934011 2892532.404009 2893124.473996 2893194.383994 2893887.703979 2893897.293979 2895390.403945 2895998.543932 2896399.303923 2900408.893833 2900486.633831 2900606.893829 2900843.473823 2901848.013801 2901960.353799 2904151.403750 2904481.973742 2905466.883720 2905582.763718 2905962.773709 2908405.993654 2908606.893650 2909314.373634 2910727.803603 2912635.573560 2912697.653559 2914989.833507 2915153.443504 2915280.703501 2915664.523492 2915677.673492 2917958.363441 2918716.803424 2919699.933402 2919928.843397 2921613.483359 2921904.083353 2922150.853347 2924227.893301 2924378.483297 2924878.753286 2925279.283277 2927509.783227 2927563.553226 2927622.613225 2929209.133189 2929233.193189 2931126.673147 2931140.953146 2931560.433137 2931859.323130 2932780.453110 2932910.963107 2933206.383100 2934147.953079 2934532.163070 2936719.063022 2938901.262973 2939312.802964 2940253.562943 2940382.312940 2940546.912936 2940994.262926 2942129.672901 2942454.062893 2943020.542881 2943211.122877 2943329.212874 2943674.042866 2944314.412852 2945059.032835 2945269.352830 2947619.642778 2947708.962776 2947763.062775 2948124.352767 2948353.902762 2949763.422730 2950041.702724 2950055.592724 2950981.672703 2954786.312618 2955223.602608 2956325.052583 2956341.712583 2957641.772554 2958004.242546 2958015.512546 2958575.342533 2958815.462528 2958981.562524 2959317.632516 2961717.342463 2962641.662442 2963710.802418 2964969.032390 2965302.622383 2966837.872348 2968159.152319 2968171.962319 2968279.642316 2971270.432249 2971912.912235 2973105.292208 2973595.182197 2975023.892165 2976534.972132 2977117.632119 2978844.372080 2979032.132076 2979508.532065 2979555.262064 2980589.292041 2983141.411984 2987087.201896 2987235.331892 2988486.801865 2989362.151845 2992737.761769 2993885.651744 2994841.001722 2995464.701709 2996036.811696 2997661.231659 2997799.531656 2997823.131656 2999123.571627 2999132.141627 2999776.361612 3001799.161567 3002069.001561 3003963.691519 3005360.491487 3007254.631445 3007289.831444 3008282.501422 3008945.511407 3009285.851400 3010768.521366 3010850.571365 3011134.031358 3014036.641293 3014728.701278 3014884.961274 3015233.071267 3015805.121254 3015870.391252 3015905.571252 3016029.821249 3016847.921231 3016900.071229 3017332.591220 3019382.021174 3019471.211172 3019492.531171 3019883.101163 3020422.711151 3022311.071108 3023154.381090 3023536.801081 3023544.061081 3023676.531078 3023790.051075 3024930.751050 3025727.901032 3026112.411024 3026157.911022 3027197.930999 3027322.040996 3027331.650996 3027619.160990 3031532.820902 3033369.980861 3033762.280853 3033790.680852 3035549.290813 3035770.860808 3037899.700760 3037938.770759 3038085.560756 3040571.950700 3042056.910667 3042678.110653 3045378.770593 3045600.810588 3046675.590564 3047349.210549 3047587.170544 3047821.170538 3048010.300534 3048019.320534 3048733.890518 3048872.400515 3051256.640461 3052216.410440 3052606.660431 3052998.150423 3053007.240422 3053372.040414 3054456.600390 3055059.050377 3057832.330315 3057842.170314 3057852.890314 3058728.060294 3059102.410286 3059327.970281 3059780.980271 3060966.580244 3061074.480242 3061560.110231 3061790.180226 3061920.310223 3062655.140207 3063033.220198 3065124.170152 3065277.170148 3066392.540123 3066569.760119 3066862.780113 3067474.330099 3067934.480089 3068370.590079 3070090.340041 3074914.489933 3075384.179922 3076757.579892 3077328.699879 3077348.409878 3077889.789866 3078400.469855 3079210.599837 3079300.619835 3079468.579831 3079675.279826 3080289.939813 3082120.649772 3082265.459768 3082273.649768 3082608.119761 3083965.439730 3084786.299712 3085152.339704 3085442.189697 3085611.779694 3088530.819628 3088949.809619 3089106.319615 3089974.619596 3092988.949529 3093355.689521 3093362.399520 3093376.719520 3094383.739498 3096805.929443 3097313.499432 3098423.079407 3098695.839401 3099918.079374 3100167.359368 3100507.479361 3101618.409336 3101807.039332 3102613.799314 3102921.359307 3104196.769278 3106259.929232 3106271.069232 3108011.009193 3108585.029180 3109133.169168 3109665.969156 3112298.569097 3112499.219093 3112874.529084 3112888.639084 3113604.789068 3113876.499062 3114706.909043 3116112.839012 3116385.659006 3117817.938974 3118935.438949 3120850.068906 3121197.508898 3121282.168896 3122279.868874 3122432.618871 3122519.808869 3122718.928864 3122816.758862 3123302.158851 3124203.408831 3124570.048823 3124679.098820 3125052.858812 3125112.708811 3125810.488795 3127534.028757 3128232.098741 3128733.618730 3129495.248713 3129795.878706 3130906.418681 3133120.758632 3133447.468624 3133545.388622 3133779.718617 3135880.788570 3138741.418506 3139855.748481 3139881.698481 3140358.708470 3141036.198455 3141413.118446 3142413.538424 3142836.838415 3142842.698414 3145788.158349 3146240.338338 3147177.298318 3148554.988287 3150280.428248 3151164.348228 3151406.128223 3153407.848178 3154134.698162 3154185.768161 3154692.268150 3156442.988110 3156724.228104 3157296.588091 3158107.508073 3158475.458065 3159503.928042 3159867.478034 3160179.788027 3160400.718022 3161064.728007 3161913.507988 3162151.497983 3162402.287977 3163763.567947 3163891.787944 3164875.857922 3168291.037846 3169544.967818 3169551.227817 3171400.397776 3171726.187769 3172361.677755 3174157.047714 3174216.227713 3175300.547689 3176493.757662 3176676.907658 3176957.577652 3177885.447631 3178090.897627 3178609.077615 3178952.357607 3179334.707599 3181598.467548 3181698.857546 3181707.337546 3182385.287531 3184422.127485 3185227.607467 3185754.087455 3186222.447445 3186610.817436 3188652.007390 3191084.137336 3191306.947331 3191359.447330 3191474.077327 3191634.357324 3192804.667298 3193580.457280 3194492.027260 3195807.547231 3195938.277228 3197245.347198 3198591.987168 3199505.227148 3199641.687145 3199724.387143 3202135.107089 3204035.727047 3205045.747024 3205397.057016 3206694.986987 3208092.376956 3210922.316893 3213297.466840 3214126.116821 3217083.466755 3217850.776738 3218820.056716 3219852.816693 3221647.876653 3224186.116596 3224577.696587 3224794.676583 3225485.876567 3226295.536549 3227466.866523 3228108.466509 3229497.926477 3229768.076471 3229780.546471 3230171.626462 3231115.006441 3232196.036417 3232316.086415 3232816.706403 3233217.056394 3233506.666388 3234297.406370 3234792.106359 3236144.536329 3236916.376312 3237658.346295 3238761.986270 3238766.976270 3240160.406239 3241171.976217 3242375.996190 3242772.286181 3243590.306163 3245354.176123 3245493.836120 3246204.956104 3246278.966102 3246300.866102 3246651.836094 3247189.926082 3247278.196080 3247458.986076 3247952.966065 3248214.246059 3248246.406058 3248488.556053 3249181.296038 3250837.096001 3252141.695971 3252740.855958 3253933.645931 3254317.225923 3256407.185876 3256425.615876 3257109.515860 3257379.195854 3258109.245838 3258708.025825 3259307.285811 3261418.355764 3262497.655740 3262869.485732 3262930.465730 3264126.935703 3265055.195683 3265126.705681 3266309.435655 3266317.505655 3266951.815640 3268423.095607 3268507.445606 3268689.665601 3268949.485596 3269153.115591 3269625.255581 3272867.495508 3272909.925507 3273146.195502 3273205.915501 3273352.875497 3274242.765477 3274367.085475 3274778.065465 3274896.145463 3275482.955450 3275489.075450 3275542.175448 3276260.565432 3279721.455355 3282966.155282 3283967.425260 3284398.245250 3286819.115196 3287084.455190 3287535.795180 3288249.435164 3288707.475154 3289633.865133 3289716.005132 3289777.935130 3289910.525127 3290484.745114 3290804.445107 3291668.525088 3291719.415087 3292156.095077 3294113.725033 3294127.265033 3294152.245032 3294883.245016 3297053.344968 3297729.954952 3298360.704938 3300092.384900 3301314.054872 3302173.504853 3302662.444842 3302696.394841 3303376.154826 3304270.234806 3307840.034726 3309889.824681 3310583.474665 3310939.044657 3311015.464655 3311965.434634 3313655.904596 3314094.534587 3314398.564580 3314920.804568 3315434.954557 3315602.514553 3317385.784513 3317775.814504 3319466.524467 3319692.034461 3320563.404442 3321349.834424 3321776.714415 3323174.764384 3323302.744381 3323929.794367 3323946.544366 3324365.314357 3326026.234320 3327241.234293 3328212.764271 3329675.494238 3329764.184236 3330706.084215 3331097.224207 3331179.594205 3331213.184204 3332885.314167 3334486.514131 3334756.234125 3334767.354125 3337228.374070 3337887.704055 3338841.854033 3338971.464031 3341516.193974 3342637.953949 3343404.373931 3345213.403891 3346354.723866 3346362.783865 3347145.883848 3348838.773810 3349538.763794 3351111.953759 3352166.663736 3352805.253721 3353112.683714 3353964.393695 3354178.643691 3355091.313670 3359381.363574 3359901.993563 3360205.883556 3360948.123539 3361430.223529 3362614.153502 3364636.903457 3364658.763456 3366293.893420 3366605.013413 3366815.963408 3367056.143403 3368211.093377 3368805.143364 3369353.893351 3372023.673292 3373527.403258 3374179.123244 3374416.063238 3374695.473232 3375419.203216 3375748.653209 3376181.333199 3376455.513193 3376606.953189 3380132.353111 3380163.793110 3380361.413105 3380544.103101 3381015.443091 3381120.393088 3381776.283074 3382325.273062 3382396.703060 3383352.083039 3384028.023023 3384580.413011 3384729.153008 3385283.732995 3385783.792984 3386440.872970 3388663.262920 3390018.932890 3390112.252887 3390479.712879 3392344.322838 3393351.982815 3394260.972795 3394371.912792 3395208.552774 3395396.762769 3395885.122758 3397543.552721 3397703.372718 3398809.032693 3398926.052690 3399112.382686 3402133.262619 3403680.612584 3403755.422583 3404023.722577 3404040.672576 3405227.612550 3406144.922529 3406685.432517 3406727.622516 3406837.272514 3407413.432501 3407647.682496 3407877.032490 3407984.462488 3410401.672434 3411362.182413 3412807.842380 3417218.892282 3418778.562247 3419469.302231 3421094.972195 3421826.162179 3422180.192171 3422719.682159 3423878.232133 3424904.562110 3424912.892110 3425622.972094 3426915.902065 3428116.022038 3428740.292024 3429316.882011 3430895.851976 3431553.791961 3431713.041958 3431723.221957 3431896.981954 3432737.141935 3432751.221934 3435360.721876 3437246.691834 3437595.571826 3439254.421789 3439855.891776 3441157.881747 3441748.411733 3443007.011705 3443834.771687 3443941.911684 3444445.411673 3444537.131671 3444692.961668 3445022.341660 3445906.361640 3446025.021638 3446663.661623 3447285.431610 3447812.831598 3449773.161554 3451335.361519 3452277.911498 3452293.011498 3452976.871482 3453479.121471 3454054.761458 3454275.791453 3454314.381452 3454596.461446 3455117.501435 3455916.211417 3456887.701395 3458714.471354 3458742.441353 3459280.751341 3460514.111314 3460922.991305 3461753.891286 3465616.921200 3466604.041178 3467757.141152 3468778.341129 3468890.081127 3468900.651126 3469046.641123 3469771.381107 3470246.591096 3470538.141090 3470755.651085 3471236.071074 3472132.741054 3472310.801050 3472869.011038 3473334.751027 3473756.681018 3476907.830947 3476943.820947 3477015.750945 3477765.230928 3477969.730924 3478887.040903 3480424.890869 3480641.850864 3481234.750851 3481956.700835 3484240.880784 3484778.230772 3486635.260730 3487517.020710 3490079.990653 3491029.890632 3491208.690628 3491683.130617 3492636.120596 3492760.090593 3495171.830539 3498570.290463 3498718.810460 3500528.370419 3500932.760410 3501736.200392 3501829.890390 3502730.700370 3502792.630369 3503416.880355 3504765.260325 3505808.940301 3506558.350285 3507291.940268 3507336.110267 3509106.460228 3509230.230225 3510292.460201 3511714.430169 3512473.290152 3514449.140108 3514612.870105 3514644.760104 3514795.730101 3515116.630093 3517720.780035 3518161.780025 3518447.880019 3519707.179991 3520002.919984 3522698.309924 3522837.899921 3523790.099900 3524231.659890 3524917.959874 3525489.849862 3526979.149828 3527468.839817 3528791.259788 3529146.119780 3532244.649711 3533009.399693 3533081.999692 3533447.459684 3534585.279658 3536705.739611 3536732.159610 3537335.929597 3537346.559597 3537395.439595 3537728.729588 3538730.049566 3541913.389494 3541972.339493 3542218.049488 3543308.209463 3543341.259463 3544045.639447 3544990.939426 3545604.619412 3546525.979391 3546597.759390 3546956.739382 3547771.889364 3548757.039341 3549267.539330 3549647.179322 3550410.499305 3550765.969297 3551488.389280 3551990.099269 3552551.859257 3552798.189251 3554935.669203 3554950.749203 3555558.479189 3555697.069186 3557279.599151 3558131.139132 3561294.769061 3562529.619034 3562803.939028 3564467.088990 3565168.428975 3565889.768959 3565945.258957 3566336.568949 3566861.758937 3566871.118937 3567186.388930 3567562.068921 3568879.528892 3569235.158884 3569323.528882 3569460.448879 3569669.148874 3570240.948861 3570826.888848 3571700.468829 3571876.108825 3572297.988815 3573457.368789 3573524.968788 3574703.958762 3574733.148761 3575027.978754 3575121.308752 3575874.228735 3576308.908726 3576718.058717 3578295.238681 3578600.198674 3583646.598562 3584568.858541 3587193.798482 3587358.328479 3588694.608449 3589566.628429 3589578.348429 3590001.448420 3590416.158410 3590556.678407 3591903.518377 3593701.098337 3594674.598315 3595271.038302 3596530.718274 3596682.778270 3599077.028217 3599665.848204 3599675.718203 3600477.548185 3600918.908176 3600932.868175 3602755.188135 3602770.038134 3604657.548092 3605021.018084 3606202.998057 3607038.078039 3608320.158010 3608646.698003 3608692.318002 3609620.437981 3610905.617952 3611599.787937 3612885.637908 3613283.147899 3613320.827898 3613877.257886 3613908.987885 3613920.427885 3618420.517784 3619227.407766 3620083.337747 3620109.227747 3622531.667693 3622927.697684 3624327.507652 3624489.947649 3625759.547620 3627534.437581 3627595.697579 3628658.047556 3629109.737545 3629735.447531 3634070.097435 3634637.447422 3635088.337412 3635913.977393 3636939.527370 3637488.307358 3638043.827346 3638596.367333 3640113.767300 3640311.667295 3642646.677243 3642802.547239 3643140.287232 3644927.317192 3646174.837164 3646922.927147 3647147.557142 3647905.267125 3648342.857116 3648970.557102 3649851.277082 3651450.087046 3651492.187045 3652602.767020 3653046.667010 3653498.057000 3654916.336969 3655361.436959 3658426.846890 3658975.006878 3660191.746851 3663671.596773 3664369.566757 3664837.646747 3664849.166747 3665526.646731 3666119.516718 3667928.876678 3668746.396660 3669759.696637 3670494.066620 3670504.396620 3670764.586614 3670866.216612 3670950.556610 3672504.166576 3672918.766566 3673087.346562 3673779.016547 3673803.506546 3673810.306546 3674837.136523 3675150.286516 3675918.006499 3676051.366496 3677071.556473 3679125.046428 3679192.246426 3679201.856426 3680733.396392 3681004.206386 3683021.366340 3684459.696308 3685467.706286 3686744.366257 3687244.626246 3687628.386237 3689600.476193 3691044.836161 3691348.326154 3691693.296147 3692213.516135 3694058.566094 3695021.376072 3695246.956067 3696254.896045 3697568.786015 3697814.536010 3698673.225991 3698898.915986 3699850.075964 3700252.175955 3700843.535942 3701478.275928 3702598.425903 3705521.285838 3706008.865827 3707643.985790 3709276.805754 3709797.195742 3709900.725740 3709912.345739 3710149.755734 3710282.695731 3710728.685721 3710737.155721 3711698.825699 3711909.575695 3712797.195675 3713687.285655 3715906.465605 3716381.485595 3716448.635593 3716909.835583 3718249.615553 3718461.315548 3718653.425544 3719982.115514 3720021.575513 3720188.785510 3720703.475498 3720830.285495 3721040.965491 3721755.475475 3721766.325474 3723261.835441 3723304.615440 3723514.015435 3723860.655428 3724168.705421 3726324.895373 3726690.435364 3730103.315288 3730290.905284 3730549.585278 3731112.435266 3731420.855259 3731460.245258 3732465.575235 3734218.885196 3734257.295195 3734301.685194 3734770.665184 3737212.845129 3737998.255112 3738480.335101 3738504.685100 3739515.865078 3740482.965056 3742641.755008 3744760.754960 3744977.534956 3745836.984936 3746870.984913 3747728.754894 3748474.964877 3749357.974858 3749525.374854 3751800.044803 3752413.884789 3752428.924789 3752458.404788 3753058.334775 3753081.474774 3753087.924774 3753097.004774 3753673.944761 3754609.874740 3754985.644732 3755939.204711 3756089.324707 3756248.854704 3757311.494680 3757377.134678 3758795.544647 3758813.974646 3760288.274613 3760870.734600 3761370.514589 3761610.314584 3761652.004583 3762403.624566 3762546.064563 3762591.004562 3764246.484525 3764825.514512 3764900.944510 3767179.114459 3767256.174458 3767295.454457 3767322.254456 3768212.024436 3768300.644434 3770112.654394 3770197.794392 3771680.964359 3771714.414358 3772418.794342 3772836.394333 3775022.144284 3775320.744277 3776153.404259 3777305.714233 3778139.494214 3779407.134186 3779937.024174 3780421.724163 3781746.444134 3783975.704084 3784828.694065 3786392.224030 3787542.434004 3788169.623990 3789986.593950 3791116.713924 3793732.883866 3793967.623861 3794870.853840 3796511.663804 3797864.363774 3798690.423755 3798932.823750 3799146.493745 3799193.873744 3801423.393694 3802584.103668 3802804.333663 3803423.683649 3806116.383589 3806677.293577 3807354.263561 3808431.113537 3809439.023515 3810215.753497 3810781.583485 3812236.153452 3814591.703400 3815552.053378 3816078.463366 3816202.993364 3816850.843349 3817623.833332 3818102.813321 3818231.613318 3818899.993303 3819706.113285 3820591.103266 3820806.833261 3821826.283238 3822289.893228 3823588.433199 3823800.523194 3824252.703184 3825607.743153 3826989.033123 3827460.003112 3827866.043103 3829182.573073 3829401.513069 3829627.293064 3830446.833045 3831327.913026 3832302.893004 3833469.972978 3834923.342945 3834937.312945 3835390.122935 3837072.932897 3837704.652883 3838180.162872 3838360.092868 3838384.242868 3838826.452858 3839612.762840 3839680.922839 3840842.992813 3842524.802775 3843900.432745 3844446.892732 3845606.202706 3847354.622667 3848537.802641 3850124.352605 3851262.752580 3852635.822549 3853380.162533 3853836.762522 3854414.202510 3854625.322505 3855664.432482 3856009.072474 3856608.782460 3856626.062460 3856962.872453 3857755.602435 3857842.542433 3858028.312429 3860095.172383 3861585.782349 3861886.052343 3862334.592332 3863048.252317 3863501.772306 3863511.022306 3865192.802269 3865240.462268 3865338.542265 3865626.492259 3866350.842243 3866712.822235 3867376.352220 3867387.142220 3867583.572215 3867951.382207 3868529.152194 3868900.652186 3869244.322178 3869585.372170 3870275.982155 3870286.672155 3870438.052151 3870447.102151 3871960.072117 3871970.392117 3873885.532074 3875209.832045 3876716.762011 3878395.561973 3878431.611973 3879868.011941 3881082.581913 3881365.941907 3881859.911896 3882081.621891 3882118.651890 3883769.501853 3887881.701761 3888732.471742 3890404.961705 3890861.681695 3893362.011639 3895446.021592 3896984.171558 3897246.461552 3897885.591538 3898315.001528 3898593.481522 3899383.501504 3900271.381485 3901913.631448 3903434.671414 3904117.851399 3906664.091342 3906780.761339 3910122.101264 3911287.421238 3912069.381221 3912473.741212 3913077.581198 3913305.371193 3913435.261190 3914225.101173 3914351.991170 3914370.451169 3915274.401149 3915874.931136 3916485.341122 3916766.721116 3917474.221100 3917581.941098 3918947.271067 3919664.481051 3923037.670976 3923548.090964 3924047.680953 3925730.210915 3926022.300909 3926099.850907 3926316.170902 3928220.210860 3930599.200807 3932807.260757 3933362.300745 3934825.170712 3934953.240709 3935445.940698 3935804.370690 3936504.850675 3936552.160674 3940046.030596 3940681.090581 3941859.410555 3941911.180554 3942552.070539 3943023.430529 3943033.730529 3944031.960506 3944268.000501 3944369.680499 3945368.340477 3945973.120463 3946037.450462 3947471.010430 3948747.630401 3948790.250400 3949781.010378 3951526.350339 3952521.330317 3953209.020301 3953684.900291 3954594.530270 3955199.360257 3955280.730255 3955798.290243 3955831.600243 3956151.920236 3956897.920219 3957305.400210 3957776.440199 3957969.540195 3960749.430133 3960756.340133 3963264.320077 3963284.190076 3965489.580027 3967437.549983 3969349.679941 3969402.579939 3970642.519912 3971458.689893 3971495.959893 3971839.639885 3972081.409879 3972172.779877 3973754.459842 3973911.769839 3973919.369838 3975541.189802 3980095.409700 3980736.989686 3981328.809673 3981489.599669 3981684.309665 3981800.259662 3981957.919659 3981968.999658 3982046.639657 3983519.599624 3983743.119619 3983905.769615 3985083.609589 3985727.559574 3985991.389569 3986634.529554 3987208.929541 3988864.709504 3990017.559479 3990263.389473 3991106.189454 3991427.619447 3992579.869421 3992770.029417 3993812.519394 3994044.799389 3996318.809338 3996614.399331 3997041.659322 3997267.899316 3997384.589314 3997966.429301 3998314.549293 4000520.839244 4002271.369205 4002651.459196 4004953.329145 4006394.819112 4008401.359068 4009617.419040 4011939.108989 4012741.448971 4014195.918938 4014689.818927 4015674.638905 4015946.688899 4017247.338870 4017278.458869 4017452.068865 4019970.078809 4020068.698807 4020145.648805 4020760.308791 4021247.088781 4022861.288744 4023403.338732 4023961.138720 4026277.078668 4026462.778664 4026794.678657 4029227.528602 4030242.118579 4030250.228579 4030791.228567 4030828.838566 4031761.018546 4031773.438545 4032231.918535 4032788.528523 4034398.368487 4034796.688478 4035053.268472 4036799.258433 4037372.298420 4038398.478397 4038822.208388 4039993.168362 4040469.198351 4043291.598288 4043568.028282 4044811.578254 4044860.858253 4045086.438248 4045581.778237 4047985.448183 4048062.638181 4048928.668162 4049211.308155 4049750.468143 4050116.518135 4051268.618109 4051496.578104 4052803.918075 4053719.488055 4054550.308036 4054982.338026 4055478.188015 4057205.667977 4057656.217967 4057790.617964 4058329.647952 4058770.087942 4061642.127878 4061745.057875 4061835.047873 4062329.657862 4064889.867805 4065468.967792 4066396.267771 4066782.397763 4067514.547746 4068048.497734 4068424.807726 4069075.547711 4069263.157707 4069967.567692 4070246.617685 4070471.397680 4071220.227664 4071473.847658 4073530.127612 4073802.637606 4074425.067592 4074486.397591 4076862.507537 4077410.597525 4077602.007521 4078517.207500 4078863.817493 4079655.037475 4081842.597426 4081848.737426 4082460.977412 4083540.957388 4084008.387378 4084031.357377 4084790.497360 4085055.457354 4087268.747305 4087433.437301 4089917.547246 4090575.387231 4093201.327172 4094975.817133 4095736.447116 4096244.007104 4096730.987093 4097080.237086 4097631.377073 4098563.767052 4098810.997047 4100627.277006 4101387.886989 4101611.626984 4102585.936962 4104111.076928 4104734.576914 4105301.816902 4105521.286897 4108122.726839 4108158.866838 4109156.216816 4109260.266813 4109676.546804 4112168.556748 4113411.406720 4113716.736714 4114077.376706 4114748.956691 4116217.366658 4116734.606646 4119331.356588 4119784.316578 4120504.596562 4121875.116531 4123264.196500 4123784.696489 4124446.426474 4124885.996464 4124899.856464 4124934.226463 4125071.416460 4125279.066455 4126079.756437 4127343.966409 4129026.756371 4129195.816368 4130184.026346 4130323.576342 4130443.676340 4130621.626336 4130888.306330 4131356.956319 4131405.156318 4132655.436290 4132743.836288 4134119.936258 4135443.696228 4136082.986214 4136860.786196 4138332.936163 4138402.806162 4138534.386159 4139278.496142 4139508.946137 4140218.806121 4140719.606110 4142371.976073 4142465.416071 4147943.025949 4148596.905934 4148884.215928 4148971.965926 4149456.785915 4151841.825861 4152682.045843 4152967.115836 4154577.355800 4154938.225792 4155780.275773 4158108.165721 4158684.495709 4160290.735673 4161210.445652 4161588.765644 4161600.345643 4162007.985634 4162680.095619 4163331.155605 4164176.765586 4164225.605585 4165087.115565 4166960.115524 4168133.275497 4168601.485487 4168731.945484 4169308.685471 4169756.595461 4170764.615439 4171182.635429 4171784.015416 4173602.995375 4177368.445291 4177472.585289 4177606.665286 4177617.155285 4177712.385283 4179868.145235 4180998.325210 4181932.495189 4182318.795180 4185657.695106 4185727.235104 4186164.865094 4186507.005087 4187202.335071 4187356.745068 4190105.865006 4190946.264987 4191218.054981 4192767.034947 4192850.224945 4194885.324899 4196358.934866 4196694.774859 4197515.154841 4197636.164838 4197836.444833 4197955.914831 4198304.504823 4198964.394808 4198971.774808 4199134.874804 4199147.804804 4201071.864761 4201850.554744 4202760.704723 4206756.234634 4206992.614629 4208013.574606 4208927.624586 4208956.754585 4209792.684566 4210396.634553 4210764.314544 4211908.024519 4212652.524502 4212852.994498 4212886.354497 4213637.464480 4214923.484452 4215510.604438 4220395.044329 4220414.824329 4220875.864318 4220884.644318 4222500.944282 4223297.784264 4224552.474236 4225099.534224 4225252.994221 4225260.714220 4225845.154207 4225906.994206 4227948.564160 4227980.354160 4228843.914140 4230052.894113 4230886.354095 4231158.764089 4231956.144071 4231964.414071 4234048.414024 4236411.453971 4237320.213951 4237783.033941 4238395.933927 4239888.123894 4241433.153859 4242278.343840 4243094.563822 4243285.423818 4243790.443806 4244611.003788 4244619.543788 4246222.493752 4247547.803722 4247866.633715 4248305.653705 4249038.603689 4251485.113634 4252390.013614 4255040.823555 4255693.983540 4255839.083537 4256027.123533 4258778.993471 4259035.723466 4261871.533402 4261900.983401 4263424.433367 4263921.843356 4264081.113353 4264478.233344 4264640.423340 4266451.213300 4267060.933286 4267270.463281 4267818.913269 4268503.323254 4268656.433250 4269430.753233 4270073.093219 4270491.093209 4270501.793209 4270931.593200 4271209.113193 4271449.563188 4271831.943180 4272409.673167 4273723.263137 4274515.193120 4276724.593070 4277178.203060 4277340.313056 4277509.693053 4277791.543046 4277993.493042 4279985.502997 4280790.302979 4281454.302964 4283026.252929 4285145.662882 4285405.762876 4286075.182861 4286673.382848 4286867.172843 4287096.592838 4287729.752824 4288131.002815 4288203.552814 4288518.262807 4288701.552802 4289922.112775 4290269.992767 4290747.342757 4290884.992754 4293547.372694 4294064.932683 4294312.502677 4296703.412624 4297779.682600 4298920.852574 4299046.652571 4299286.952566 4299455.572562 4299775.992555 4300942.462529 4301382.292519 4301813.652509 4302072.692504 4302635.082491 4304215.302456 4304429.692451 4304628.982446 4304661.562446 4304750.932444 4304931.652440 4304940.942439 4305519.952427 4305589.062425 4305729.602422 4306288.902409 4307261.762388 4307311.532386 4307513.002382 4308559.872359 4309078.652347 4310523.452315 4310612.122313 4314742.762220 4315863.402195 4316433.982183 4316517.882181 4316775.222175 4316889.072172 4317985.062148 4318339.572140 4319929.662104 4320968.922081 4321826.022062 4321832.202062 4324976.051992 4325334.561984 4325856.591972 4331883.211837 4331905.211837 4333470.201802 4333870.181793 4334050.031789 4334587.421777 4336508.821734 4337385.161714 4337669.771708 4338688.461685 4338696.551685 4339233.451673 4339514.951667 4340192.891652 4340330.161648 4341032.481633 4341286.161627 4341449.671623 4342512.411600 4343072.881587 4344080.541565 4344471.031556 4344703.791551 4344864.721547 4345140.431541 4345481.571533 4346084.851520 4346120.861519 4346132.301519 4346349.481514 4347158.251496 4348609.771463 4348625.211463 4349384.721446 4349711.281439 4349748.361438 4350902.861412 4351038.741409 4352393.971379 4353432.291356 4353489.351354 4353842.341346 4359465.121221 4359822.441213 4361787.861169 4363521.181130 4363769.601125 4364043.001118 4364985.931097 4365191.821093 4366143.571071 4366737.461058 4367509.541041 4367851.281033 4367920.181032 4368723.771014 4369809.990990 4370629.980971 4372810.180922 4374765.150879 4374874.510876 4376210.180846 4376405.660842 4377324.480822 4377445.730819 4379446.580774 4380018.040761 4385893.910630 4386555.120615 4387580.850592 4387875.030586 4389427.330551 4389536.840549 4390100.530536 4390532.900526 4391191.300512 4392642.890479 4394682.530434 4396479.730393 4397708.920366 4397885.310362 4397913.330361 4398023.210359 4401898.850272 4403339.270240 4403484.840237 4404277.760219 4404676.500210 4404968.430204 4405005.370203 4406095.170178 4406600.180167 4406614.630167 4406981.930159 4407591.970145 4407924.980138 4408825.550117 4409517.790102 4410182.490087 4410916.060071 4411270.340063 4411785.190051 4412007.770046 4415484.579969 4418034.019912 4418052.219911 4418899.109892 4419816.359872 4420629.539854 4420697.189852 4422386.909814 4422898.399803 4424067.039777 4425211.629751 4425657.209741 4427528.209699 4428015.479689 4428174.219685 4428890.889669 4429037.439666 4429109.999664 4429689.659651 4433025.519577 4434139.479552 4434446.089545 4435597.099519 4436975.249488 4437632.909474 4438351.469458 4440463.359410 4440472.899410 4440486.239410 4440686.409405 4441730.959382 4441799.759380 4445931.729288 4446520.679275 4446682.849271 4448216.249237 4448634.059228 4449208.969215 4451123.589172 4452001.979152 4452299.409146 4453211.349125 4453235.889125 4454846.649089 4455519.909074 4455822.229067 4456443.939053 4457399.699032 4457698.529025 4458046.139017 4458943.958997 4459683.518981 4459711.058980 4461171.358947 4461193.358947 4461202.548947 4461529.328939 4463018.268906 4463801.438889 4463839.498888 4466401.028831 4467546.308805 4468727.018779 4469154.958769 4469686.638757 4469769.088755 4470731.838734 4472864.238686 4473571.778670 4475285.718632 4476091.558614 4476323.908609 4477386.128585 4477393.178585 4481116.908502 4481718.328488 4481760.618487 4482194.858478 4482799.548464 4483534.148448 4483602.978446 4484075.118436 4484253.688432 4484424.358428 4484747.098420 4485391.258406 4485798.608397 4486412.368383 4487103.578368 4487515.948359 4487800.768352 4488316.088341 4489047.348324 4490047.598302 4490876.148283 4491268.758275 4491951.198259 4493530.828224 4494188.418209 4495766.508174 4497075.688145 4497195.148142 4497433.598137 4497487.458136 4497497.508135 4497627.468133 4497751.058130 4498232.428119 4499315.708095 4499760.628085 4499926.168081 4500804.048062 4503789.117995 4504283.837984 4504562.287978 4505573.597955 4505710.707952 4507162.847919 4507224.137918 4507629.937909 4508943.847880 4509551.807866 4511274.267828 4511291.137827 4513248.267783 4514066.917765 4515174.857740 4515555.027732 4516993.727700 4518292.117671 4518309.567670 4518393.087668 4518830.847659 4518897.407657 4520404.497623 4520653.437618 4520842.607614 4522253.177582 4523038.397565 4524969.917521 4525592.947508 4527746.807459 4528903.257434 4529293.547425 4531335.617379 4531871.827367 4531962.777365 4532375.717356 4533875.877322 4535083.877295 4535347.067289 4538776.107213 4538823.637212 4539346.597200 4541475.257153 4542108.077138 4544002.607096 4544830.137078 4545075.307072 4546279.007045 4547138.857026 4549210.726980 4553859.336876 4556456.336818 4556466.096817 4557333.736798 4557708.136790 4561049.066715 4561536.616704 4562044.176693 4562324.946686 4562337.666686 4562346.226686 4562954.706672 4563467.876661 4563499.196660 4563657.426657 4564982.906627 4565171.936623 4567848.846563 4568071.336558 4568238.486554 4569002.396537 4569209.166533 4570353.596507 4570682.906500 4571470.846482 4572892.556450 4573090.196446 4573768.246431 4575303.246396 4575353.286395 4575877.996384 4576256.976375 4577556.566346 4583629.416210 4584358.126194 4584987.306180 4585341.356172 4585735.676163 4585771.096162 4586049.546156 4586140.386154 4586439.096147 4586458.286147 4586845.846138 4586851.446138 4586959.906136 4587542.296123 4587958.996114 4588555.276100 4589481.116079 4589491.256079 4590080.446066 4594783.605961 4596704.615918 4597120.855909 4597167.735908 4597401.145902 4597905.315891 4599776.785849 4600072.145843 4600151.395841 4600425.625835 4601212.345817 4601948.145801 4602838.755781 4603121.235775 4608238.605660 4608244.625660 4608318.435658 4608794.255648 4609930.665622 4610552.465609 4611138.025595 4611559.295586 4612590.615563 4613733.125537 4615356.175501 4616985.935465 4617188.995460 4617421.375455 4617759.875447 4618836.975423 4619090.055418 4619398.445411 4619765.045403 4620083.945395 4621871.905356 4623572.595317 4624153.365305 4624545.295296 4625120.985283 4625795.975268 4626295.965257 4627334.015233 4627621.265227 4629472.115186 4630219.435169 4631003.755151 4631163.425148 4631825.095133 4632563.875117 4633013.675106 4634911.525064 4634953.375063 4637318.785010 4637606.505004 4638017.084995 4639127.744970 4639282.664966 4641547.064916 4641775.574911 4642473.804895 4642714.364890 4642737.614889 4644220.724856 4646396.914807 4646462.464806 4646568.794803 4650909.934706 4651923.804684 4652858.934663 4652967.744660 4654175.514633 4654506.924626 4656041.184592 4657259.264565 4657417.394561 4658191.054544 4658919.614527 4658986.294526 4659023.414525 4660489.634492 4660835.274485 4661142.674478 4661225.184476 4662275.544452 4664432.334404 4665551.664379 4666501.584358 4668103.374322 4668891.534305 4669116.184300 4669787.974284 4670266.724274 4671976.764236 4673157.814209 4673870.454193 4673939.844192 4674290.024184 4674559.614178 4675455.254158 4675463.804158 4676759.964129 4678454.394091 4678846.204082 4678858.494082 4679019.584078 4680180.534052 4680382.054048 4680423.984047 4681991.424012 4682736.623995 4683175.063985 4683722.663973 4683896.163969 4684009.383967 4684656.413952 4685680.073929 4685801.563927 4685938.723924 4686978.903900 4688030.173877 4688037.563877 4688064.043876 4688345.533870 4691187.133806 4691868.363791 4692176.713784 4693435.763756 4693556.083753 4694095.733741 4694940.473722 4697226.393671 4697307.323669 4699020.723631 4699270.213626 4699338.183624 4699599.573618 4701412.803578 4701604.563573 4702022.643564 4702353.413557 4703695.233527 4704054.973519 4704066.963518 4704799.393502 4705292.893491 4706706.583459 4707191.113448 4707264.153447 4708495.463419 4708510.783419 4708561.123418 4708839.763412 4710461.713375 4712320.423334 4712492.953330 4714961.513275 4715329.213267 4716674.853236 4716947.783230 4716958.693230 4717420.693220 4718312.113200 4718421.783197 4719064.243183 4719184.303180 4719235.773179 4719362.253176 4720430.433153 4721416.673131 4721862.303121 4721907.163120 4724940.653052 4725124.693048 4727257.433000 4728273.122977 4728900.172963 4728987.122961 4730496.812928 4730517.432927 4732339.952886 4733046.332871 4733066.382870 4733269.002866 4733656.202857 4735169.722823 4735391.252818 4735667.522812 4735698.272811 4736315.162798 4738050.892759 4738378.932751 4738422.322750 4738557.112747 4740959.002694 4742266.582664 4742776.292653 4742901.772650 4743069.362647 4743427.642639 4744858.132607 4745696.552588 4745998.052581 4746398.052572 4747867.442539 4747885.162539 4748617.242523 4750352.492484 4751581.032456 4752043.522446 4752520.772435 4754043.092401 4754284.152396 4754413.052393 4755551.052368 4757112.152333 4757485.802324 4757599.682322 4757625.742321 4757670.422320 4759991.202268 4760013.272268 4760172.262264 4760209.492263 4760229.742263 4760398.332259 4761302.592239 4762870.382204 4763515.182190 4766585.422121 4766961.992112 4767119.212109 4768986.552067 4769457.462057 4770273.092038 4771974.562000 4771987.542000 4772351.421992 4772766.491983 4773176.781974 4774508.841944 4775563.361920 4775574.091920 4776427.121901 4776797.761893 4779045.181842 4779781.611826 4780104.061819 4780657.241806 4781308.101792 4782495.901765 4784814.691713 4786586.561674 4786827.231668 4786850.751668 4787216.071660 4788628.311628 4792125.591550 4792463.191542 4793013.501530 4793059.161529 4793605.631517 4794783.351491 4796596.691450 4797120.921438 4797614.071427 4798346.541411 4800152.291371 4800686.341359 4800713.441358 4800747.961357 4801422.301342 4801466.241341 4801606.211338 4801832.781333 4802424.481320 4803866.071288 4804735.781268 4805186.631258 4805203.001258 4805591.011249 4807651.771203 4807968.961196 4808221.591190 4809095.801171 4809610.391159 4811678.351113 4811952.561107 4814273.241055 4815472.761028 4815497.231028 4815594.051025 4816150.881013 4817486.340983 4817807.770976 4817948.850973 4817957.480973 4818955.380950 4819131.900946 4821471.310894 4822492.450871 4825458.460805 4825691.960800 4826895.490773 4828905.400728 4829144.870723 4829584.890713 4829753.690709 4829951.730705 4830144.290700 4832053.490658 4833480.070626 4833842.220618 4834147.790611 4834634.310600 4834966.210592 4835107.270589 4835544.990580 4835552.170579 4836089.080567 4836299.060563 4837481.930536 4837649.550533 4837667.650532 4838157.670521 4838330.450517 4840381.040471 4840763.860463 4841462.040447 4843553.070401 4844189.350386 4844209.380386 4845719.580352 4845985.760346 4848228.260296 4849890.900259 4850355.010249 4850405.860247 4850812.400238 4850875.660237 4852920.440191 4854351.660159 4854408.890158 4855561.090132 4856085.390120 4856276.940116 4857297.480093 4859811.250037 4860947.800012 4860971.150011 4860980.010011 4861056.320009 4861624.779997 4861955.029989 4865361.789913 4865515.909910 4865786.009904 4866119.159896 4866893.479879 4866901.509879 4866944.319878 4867519.079865 4869683.379816 4870236.809804 4870927.949789 4871910.079767 4872676.409750 4873886.019723 4874327.309713 4874634.899706 4875414.129688 4876473.559665 4877031.119652 4877442.159643 4879943.859587 4880004.559586 4880140.919583 4882868.149522 4884248.499491 4884683.639481 4884977.709475 4885162.519471 4885173.599470 4885694.489459 4887061.369428 4888130.909404 4889038.669384 4889099.229383 4889483.709374 4889512.899373 4890226.229357 4890558.279350 4890773.089345 4890917.249342 4890930.889342 4891237.849335 4893021.009295 4895253.579245 4895270.249245 4895603.949237 4895618.339237 4896332.279221 4897989.759184 4899263.289155 4899509.569150 4900107.819136 4900932.259118 4902393.859085 4902648.369080 4902678.029079 4903111.959069 4903718.459056 4904033.529049 4904247.189044 4906544.108993 4907998.488960 4908258.768954 4908267.098954 4909356.648930 4909561.588925 4910193.868911 4910320.698908 4910989.598893 4911221.868888 4911718.638877 4913305.538841 4913929.088828 4914174.868822 4915552.318791 4915569.558791 4915991.368781 4918933.328716 4919501.288703 4919544.408702 4920760.208675 4921515.868658 4921817.738651 4921986.278647 4922681.068632 4924536.078590 4926571.878545 4927570.918523 4928324.398506 4929138.258488 4930009.978468 4930741.218452 4931018.848446 4932287.758417 4932431.918414 4932743.018407 4935404.418348 4936247.758329 4936289.088328 4938334.938282 4940761.768228 4942287.528194 4942908.858180 4943010.408178 4943020.618177 4943509.668166 4943886.588158 4943955.168156 4944218.438151 4944414.628146 4944713.988139 4946573.048098 4948720.888050 4949643.788029 4949767.928026 4950659.768007 4950870.358002 4950882.268002 4951270.967993 4951426.007989 4952618.007963 4953194.057950 4954434.117922 4954819.037914 4954848.587913 4955878.387890 4956421.847878 4957286.507858 4958520.567831 4960362.477790 4960483.577787 4960718.307782 4960852.707779 4961389.557767 4963132.347728 4964195.097704 4964430.617699 4964783.337691 4965003.647686 4965712.897670 4966086.397662 4967413.307632 4968238.337614 4968373.127611 4968815.737601 4969625.157583 4971236.247547 4971259.627546 4971430.187542 4971455.147542 4972105.807527 4972163.717526 4973397.987498 4975196.487458 4975692.257447 4978357.557387 4978568.187383 4978939.937374 4978953.637374 4980376.947342 4980459.197340 4981186.887324 4981594.897315 4981928.607308 4982305.077299 4983684.427268 4984353.697253 4984902.557241 4985753.657222 4987062.857193 4987344.267187 4988239.787167 4988742.207155 4989325.497142 4990219.557122 4990421.477118 4990827.317109 4992655.537068 4994673.397023 4997285.246964 4998181.636944 4998846.166929 4999375.776918 4999815.016908 5000418.736894 5000526.516892 5000790.666886 5002788.346841 5003271.146831 5003464.756826 5003815.266818 5004996.426792 5006049.446768 5006578.056757 5007338.196740 5007598.286734 5008386.976716 5008423.116715 5009053.586701 5009208.126698 5009328.226695 5009641.106688 5011949.776637 5011960.556636 5013203.306609 5013636.136599 5015410.836559 5016064.746545 5016483.746535 5016749.286529 5018222.566496 5018853.466482 5018863.086482 5019238.226474 5019928.526458 5020821.686438 5022044.546411 5022489.106401 5022532.976400 5022813.826394 5023405.816381 5023991.076367 5024672.376352 5026276.876316 5026443.736313 5026545.546310 5026577.216310 5029192.416251 5029596.626242 5029631.456241 5030248.176228 5030852.856214 5031936.516190 5035677.016106 5035816.506103 5035826.706103 5036939.806078 5037840.536058 5038193.026050 5038264.616048 5039180.546028 5039195.886028 5039386.956023 5040248.476004 5041214.825982 5041916.705967 5043917.135922 5044222.595915 5046941.545854 5048099.095829 5049196.505804 5049231.295803 5049323.895801 5049733.915792 5049761.615791 5050058.135785 5050122.075783 5050367.715778 5052278.775735 5052881.345722 5054255.755691 5055338.705667 5057839.755611 5058825.145589 5059935.905564 5060095.145560 5060229.535557 5060609.115549 5060885.845543 5062531.775506 5062540.185506 5062867.515498 5063098.305493 5065925.195430 5066598.185415 5066609.585415 5067687.395391 5068573.385371 5069319.435354 5070049.705338 5071125.985314 5072266.605288 5074093.935248 5074549.575237 5077191.935178 5078518.495149 5080215.125111 5081499.905082 5082433.765061 5083936.675028 5085226.794999 5085603.544990 5085613.294990 5086586.804968 5087601.674946 5089349.624907 5089671.184899 5089749.884898 5091115.464867 5092164.834844 5092472.284837 5094620.814789 5095810.024762 5096130.984755 5096366.434750 5096876.144738 5096981.144736 5098467.324703 5098500.074702 5100296.214662 5100357.454661 5102254.874618 5103818.764583 5103865.464582 5105157.844553 5105167.284553 5107765.254495 5108466.074479 5110284.674439 5112443.584390 5112458.944390 5113734.174362 5113811.294360 5113923.644357 5113961.034356 5114553.074343 5115602.144320 5116150.314308 5116629.554297 5116918.024290 5117545.414276 5117590.994275 5117932.234268 5118281.994260 5118921.624246 5119521.014232 5120640.154207 5120939.824200 5120958.864200 5123717.124138 5123987.994132 5124692.924117 5126169.224084 5127498.374054 5127724.254049 5128833.434024 5129193.354016 5131077.103974 5131228.403971 5132416.413944 5133184.953927 5134455.693898 5136207.133859 5137046.973840 5137078.943840 5137524.553830 5137808.013823 5138125.483816 5138162.823816 5139977.413775 5140728.013758 5141386.013743 5141853.753733 5141907.133732 5142157.973726 5143047.673706 5145794.833645 5146202.633636 5147722.223602 5147861.673599 5149030.353573 5150282.923545 5151621.323515 5152766.533489 5152881.893487 5154997.223439 5155038.153438 5156284.473410 5156562.503404 5157640.383380 5159279.173344 5160268.263321 5162528.503271 5163210.543256 5164125.413235 5165543.383204 5166430.953184 5166519.113182 5166656.983179 5168959.023127 5171164.413078 5172122.473056 5172685.593044 5173406.823028 5173494.063026 5173605.723023 5173686.583021 5177185.002943 5177499.792936 5178250.402919 5180043.142879 5181259.142852 5182142.142832 5183148.172810 5183690.762798 5184202.012786 5185392.842760 5186053.002745 5186242.922741 5187260.552718 5188048.602700 5189179.952675 5189335.052672 5190203.422652 5192571.802599 5194829.142549 5196328.812515 5198619.852464 5198717.832462 5198897.282458 5199840.702437 5200108.242431 5200443.542423 5200527.862422 5202144.172385 5202153.452385 5202474.322378 5204281.792338 5204510.322333 5205360.632314 5205829.432303 5207186.682273 5208439.522245 5209460.332222 5210779.712192 5211818.212169 5212818.582147 5212906.412145 5213489.632132 5213974.912121 5214941.572099 5214964.212099 5215355.782090 5216319.272069 5218210.752026 5218598.952018 5219400.712000 5220434.191977 5220444.441976 5220710.521970 5221947.791943 5222080.121940 5222989.801919 5223694.131904 5223905.521899 5224099.331895 5225345.251867 5225537.991863 5226053.041851 5229332.901778 5231275.321734 5231392.861732 5232290.021712 5232504.831707 5232513.761707 5232743.981701 5233163.101692 5233248.151690 5234437.111664 5235156.271648 5235164.991647 5235591.841638 5237687.221591 5238481.671573 5238657.431569 5239157.271558 5240745.101523 5240816.721521 5241131.071514 5244149.641447 5244512.961438 5244996.211428 5248431.151351 5248437.971351 5248454.661350 5249284.941332 5249313.711331 5249330.791331 5250268.931310 5250845.651297 5251166.601290 5251657.251279 5251852.141274 5252030.601270 5253071.311247 5253980.861227 5255766.401187 5256347.501174 5256630.761168 5257209.741155 5257495.061148 5257699.741144 5260099.751090 5260173.141088 5263810.931007 5266149.160955 5266533.560946 5267962.430914 5268296.390907 5268376.190905 5268930.310893 5269522.850879 5269743.960874 5270600.000855 5271715.090830 5271942.980825 5273416.820792 5274270.770773 5274554.890767 5275402.050748 5275575.950744 5275914.760737 5276179.850731 5276852.680716 5278449.830680 5278461.060680 5278960.010668 5278972.680668 5280339.910638 5280579.710632 5282162.260597 5283829.830560 5284904.530536 5288145.840463 5289552.700432 5289869.280425 5293125.640352 5293207.190350 5294445.570322 5295112.050307 5295241.990305 5295379.650301 5296019.130287 5298955.150222 5298998.680221 5299713.980205 5301589.960163 5301949.420155 5303664.900116 5305682.810071 5306942.620043 5307385.970033 5308927.529999 5308949.739998 5309966.789975 5310329.039967 5314074.459884 5314690.629870 5315697.869847 5316155.539837 5316436.339831 5316656.349826 5317050.639817 5317072.059817 5318817.399778 5319001.389773 5319603.349760 5320235.649746 5321253.599723 5323487.509673 5323918.389664 5324074.839660 5324130.799659 5324824.309643 5325669.969624 5325903.939619 5327249.809589 5327631.459581 5328609.859559 5329228.179545 5329909.829530 5330783.489510 5332612.689469 5332618.469469 5333034.889460 5334158.509435 5334506.799427 5334606.669425 5334624.259424 5337646.529357 5337707.649355 5338243.629343 5339488.719316 5341937.299261 5341947.839261 5343205.399232 5343549.169225 5343940.689216 5344582.089202 5346034.949169 5346158.569166 5347415.999138 5349400.729094 5350589.639067 5350598.789067 5351651.909044 5352035.019035 5352612.879022 5352754.109019 5352773.969019 5353748.338997 5355214.798964 5355645.048954 5355875.268949 5356312.168939 5356331.478939 5357277.098918 5358241.768896 5358629.828888 5358759.128885 5359981.298857 5362318.958805 5362524.358801 5362637.098798 5364686.448752 5364978.628746 5365179.858741 5366673.078708 5366879.648703 5368963.738657 5369424.578646 5369566.648643 5371100.948609 5371258.928605 5371519.788600 5372922.428568 5373091.018564 5373100.548564 5375191.208518 5376079.958498 5378128.698452 5379851.358413 5380014.568410 5380422.438401 5381155.038384 5383764.218326 5384072.978319 5385012.308298 5386422.288266 5386583.958263 5386692.618260 5388028.058231 5391364.978156 5391373.938156 5393036.568119 5393153.858116 5397726.148014 5399034.487985 5400006.077963 5400394.617954 5400402.437954 5400878.777943 5403078.847894 5403649.557881 5405094.827849 5405105.017849 5405155.427848 5405485.077840 5405891.967831 5406670.937814 5408097.447782 5408363.107776 5409179.587758 5409202.447757 5409445.427752 5410804.667721 5412285.177688 5414237.827645 5415385.657619 5415395.787619 5416143.607602 5417538.157571 5418636.347546 5418777.187543 5419704.497523 5419954.037517 5421969.927472 5422191.227467 5422846.107452 5424406.477417 5424504.437415 5424807.597408 5425073.977403 5425532.557392 5425569.607391 5425797.257386 5425867.157385 5425945.147383 5426039.307381 5427412.177350 5427678.267344 5428172.127333 5428428.497328 5429938.597294 5433132.207222 5434277.197197 5434477.867192 5435245.847175 5435402.117172 5436306.767151 5438070.617112 5439153.787088 5439389.537083 5439509.227080 5439805.867073 5440307.317062 5440572.947056 5441147.257043 5441572.407034 5442710.587008 5442824.317006 5443199.546997 5443292.886995 5444927.676959 5445698.436942 5445791.936939 5446125.876932 5446732.316918 5448208.076885 5449012.166867 5449580.756855 5449588.236855 5449608.816854 5450479.366835 5450937.466824 5452655.316786 5455756.506717 5455895.416714 5456695.126696 5458934.456646 5459435.876634 5460465.946611 5461726.646583 5461834.836581 5463206.276550 5464140.086529 5464222.936527 5467525.396454 5467615.356452 5468144.756440 5468748.116426 5469868.966401 5471884.296356 5472248.426348 5472460.426343 5475632.566272 5475639.596272 5476380.246256 5477464.016232 5478659.106205 5478760.036203 5478938.496199 5481117.346150 5481951.036131 5483458.586098 5484167.126082 5484204.996081 5485150.486060 5486002.556041 5486932.406020 5487744.116002 5488298.265989 5489559.745961 5490057.335950 5490629.475937 5490940.965930 5491622.495915 5491761.535912 5492189.035902 5493156.205881 5494281.135856 5494508.045851 5497307.705788 5498071.735771 5498313.275766 5499792.765732 5500743.465711 5502350.455675 5503723.725645 5503920.725640 5505092.695614 5506807.195576 5508236.365544 5508685.605534 5509441.625517 5509473.955516 5510146.625501 5510452.125494 5512367.935451 5513492.605426 5513586.415424 5514350.035407 5514619.195401 5515613.205379 5515619.275379 5516083.835368 5517353.195340 5517835.165329 5518197.915321 5518453.185315 5518468.415315 5518564.585313 5519415.925294 5520312.165274 5520710.205265 5521910.905238 5523054.025213 5524945.935170 5524985.475169 5525679.925154 5526012.375146 5526061.395145 5526578.775134 5526663.915132 5527416.715115 5527555.485112 5527781.345107 5528017.695102 5528580.855089 5529556.625067 5531000.565035 5531008.245035 5532989.114990 5533275.004984 5533666.284975 5534164.804964 5534351.134960 5534749.854951 5536338.604916 5536838.914904 5537231.194896 5538178.834874 5538538.314866 5538941.944857 5539362.734848 5539761.584839 5539782.924839 5540796.324816 5541168.614808 5541262.264806 5542927.634768 5543064.824765 5543387.054758 5544599.154731 5546351.014692 5546520.424688 5546744.764683 5547060.824676 5547943.504656 5548650.984640 5549293.514626 5549771.434615 5550350.614602 5550381.384602 5551200.364583 5551734.994571 5551923.444567 5552871.764546 5555996.304476 5556336.444469 5556578.544463 5556798.414458 5557444.524444 5557498.744443 5558161.324428 5560876.654367 5561291.644358 5564502.894286 5568952.104187 5568981.984186 5570015.034163 5570515.414152 5571306.014134 5572210.864114 5573978.154074 5574806.754056 5575715.524035 5575878.184032 5576316.584022 5576686.124014 5578372.213976 5580850.063921 5580884.813920 5580893.593920 5581069.323916 5582313.543888 5582581.153882 5582646.663881 5583206.903868 5583960.603851 5584338.563843 5585486.333817 5585511.493816 5586969.903784 5587696.313768 5588514.773749 5588610.743747 5588994.533739 5589004.703738 5589230.173733 5589961.983717 5590807.733698 5591514.333682 5591896.313674 5591905.653674 5591978.243672 5592283.883665 5592304.033665 5592479.233661 5593643.683635 5593829.973631 5593883.773629 5594327.273619 5594658.823612 5594927.543606 5596133.853579 5599148.683512 5601662.403455 5601768.223453 5602085.313446 5602093.103446 5602993.283426 5603313.523419 5604922.263383 5605285.923374 5605367.853373 5605771.503364 5606124.813356 5607192.753332 5608258.413308 5609100.303289 5609192.583287 5610456.183259 5613041.333201 5613420.633193 5614903.393160 5614912.843159 5614925.373159 5615859.993138 5615878.533138 5617169.863109 5617200.183108 5617557.473100 5619314.673061 5620304.973039 5620544.553033 5620857.043026 5621591.633010 5622405.262992 5623122.022976 5623158.302975 5623524.422967 5623914.082958 5624185.712952 5625151.642930 5625484.442923 5626141.812908 5626215.932907 5626240.572906 5627591.722876 5627605.352876 5630460.312812 5630487.392811 5632780.832760 5633236.752750 5633446.202745 5634571.512720 5634804.222715 5635422.022701 5636614.012674 5636981.982666 5639531.392609 5640951.942577 5641752.532559 5642057.902553 5643068.502530 5643147.332528 5644326.752502 5644487.912498 5644503.592498 5644555.642497 5645030.772486 5645076.072485 5645507.472475 5645927.962466 5646096.472462 5646727.502448 5646733.852448 5646765.822447 5649793.752380 5650601.622362 5650767.572358 5650776.462358 5650907.582355 5651978.122331 5652920.752310 5654420.782276 5657551.912206 5657878.062199 5659079.262172 5660321.612144 5662149.732103 5662291.872100 5662779.682089 5663166.032081 5664092.422060 5665597.332026 5665968.702018 5667047.581994 5667268.501989 5668660.111958 5669113.771948 5671374.341897 5671630.431892 5672167.221880 5673510.191850 5673644.041847 5675228.141811 5676377.561785 5676479.091783 5676898.851774 5677133.011769 5677428.181762 5678217.121744 5680225.061699 5680455.681694 5680724.421688 5682647.271645 5684642.541601 5684651.091601 5685456.731583 5686633.931556 5686821.761552 5687009.671548 5687091.651546 5688467.541515 5691620.091445 5692170.221432 5692185.911432 5692194.411432 5692228.361431 5695025.361369 5696313.671340 5696416.341338 5696440.791337 5696574.571334 5696676.141332 5698134.761299 5699566.411267 5699735.761263 5699937.741259 5700057.251256 5700512.221246 5700528.331246 5700638.331243 5701897.451215 5701911.011215 5703484.161180 5704843.561149 5704853.921149 5704928.381147 5704992.541146 5705389.631137 5705918.941125 5706445.321113 5707172.511097 5707830.471082 5708204.021074 5709859.731037 5710550.491022 5710934.391013 5711350.351004 5711841.830993 5711991.420989 5712557.910977 5712765.230972 5712782.440972 5713049.680966 5713760.430950 5715017.290922 5715187.580918 5715230.210917 5715253.200917 5716485.290889 5717731.500861 5717935.810857 5718018.910855 5718032.030854 5720463.220800 5721387.120779 5722398.810757 5725083.780697 5725518.490687 5726635.130662 5726807.850658 5728360.830624 5728464.960621 5729244.220604 5729631.950595 5730200.330582 5730983.460565 5731249.870559 5731275.520558 5731828.370546 5732071.290541 5732240.050537 5732607.080529 5733216.490515 5733584.980507 5733596.110507 5733662.510505 5733814.090502 5735552.020463 5735986.180453 5736360.420445 5737311.830423 5737421.230421 5737596.400417 5738007.130408 5738293.220402 5738426.580399 5738550.060396 5739514.080374 5740355.530355 5742027.450318 5742202.330314 5744930.810253 5744941.110253 5746097.040227 5746137.870226 5748045.030184 5750171.160136 5750177.440136 5750185.110136 5750522.970128 5750996.480118 5751092.860115 5751626.920104 5751915.220097 5753397.020064 5753431.050063 5754315.080043 5756829.879987 5760415.629907 5760773.919899 5761801.599876 5761821.139876 5762110.639869 5762908.119851 5764021.679826 5764354.659819 5765971.789783 5766532.209770 5766580.559769 5766693.429767 5767215.099755 5767403.569751 5767955.059739 5768771.939720 5768799.259720 5768882.579718 5769361.489707 5769390.969706 5769437.159705 5770020.299692 5771504.539659 5771519.109659 5771666.039656 5773181.739622 5775030.099580 5775910.529561 5776192.999554 5776575.609546 5776917.139538 5777484.019526 5778115.639511 5781143.949444 5781936.849426 5782991.939402 5783082.859400 5783498.439391 5784549.539368 5786417.509326 5788396.349282 5788413.739281 5788731.799274 5788797.249273 5789549.169256 5790531.359234 5790589.719233 5791578.199211 5792753.529184 5793395.189170 5793647.659164 5794049.349155 5794151.399153 5795298.479127 5796933.739091 5798625.789053 5799041.019044 5799120.909042 5801078.148998 5801452.308990 5803591.488942 5803958.938934 5805121.098908 5805497.998899 5807461.748856 5808127.028841 5809800.028803 5811938.518755 5812970.148732 5812993.678732 5815462.528677 5815978.748665 5816156.098661 5816910.258644 5817288.428636 5818409.308611 5820319.348568 5823269.738502 5823958.208487 5824334.808478 5824641.218472 5824649.418471 5826247.338436 5828153.078393 5829112.168372 5830018.988351 5830731.458335 5831602.788316 5831822.028311 5832199.778303 5832540.838295 5835334.078233 5836400.918209 5837626.028181 5840129.508125 5842840.538065 5843400.568052 5845729.878000 5846301.307987 5847435.617962 5848853.067930 5849577.727914 5850104.997902 5850155.257901 5852744.997843 5853365.497829 5853821.597819 5853976.117816 5855094.757791 5856107.597768 5856942.467750 5856961.537749 5859038.357703 5859140.477700 5862585.887623 5862705.147621 5863681.037599 5863859.247595 5864742.017575 5864964.637570 5865689.267554 5866040.757546 5866318.667540 5867065.297523 5867726.617508 5868671.357487 5868898.147482 5869051.897479 5869120.737477 5869553.977468 5870773.307440 5871879.587416 5872113.517410 5872127.767410 5872235.987408 5872341.237405 5873099.907388 5873270.867385 5873749.417374 5875741.757329 5876568.707311 5876695.567308 5876936.977303 5878206.137274 5879313.857249 5880183.057230 5880670.567219 5880965.577213 5880995.817212 5881169.597208 5881567.577199 5881832.507193 5883302.117160 5884529.267133 5884683.547129 5885470.557112 5886220.917095 5886408.557091 5886631.617086 5887348.607070 5888868.297036 5888882.187036 5891530.886976 5892108.386964 5892881.716946 5892915.716945 5893620.976930 5893864.726924 5893997.646921 5894377.086913 5896129.326874 5896557.996864 5896854.856857 5898407.856823 5898587.606819 5899521.856798 5899986.616787 5900439.356777 5900950.786766 5901000.026765 5901480.676754 5901708.466749 5902516.396731 5903124.186717 5903913.616700 5904551.726685 5904605.596684 5905458.776665 5906165.296649 5906776.356636 5907433.726621 5907545.316618 5907913.366610 5909627.256572 5910634.596549 5910986.466542 5912142.076516 5913299.336490 5914314.056467 5914429.766465 5914814.996456 5915070.416450 5916651.766415 5917350.926399 5917422.806398 5918910.076364 5919022.806362 5920122.456337 5921631.586304 5921877.126298 5922226.506290 5923707.626257 5923719.376257 5925525.986217 5927111.816181 5927326.326176 5929343.036131 5929812.116121 5929823.436121 5932237.036067 5932424.976062 5933598.306036 5935188.206001 5936781.075965 5936936.135962 5937183.065956 5937212.165955 5937669.895945 5938551.795925 5939647.065901 5939664.575901 5940181.765889 5940275.515887 5940706.865877 5940867.465874 5941779.305853 5942533.595836 5943681.985811 5943936.535805 5944718.125788 5945148.195778 5948737.525698 5949814.125674 5949916.765671 5950430.585660 5951096.345645 5951557.135635 5951736.195631 5951943.045626 5952461.615615 5954806.335562 5955136.465555 5955349.015550 5961163.585420 5961684.865408 5963589.865366 5965361.535326 5965696.245319 5966039.505311 5966828.025293 5967507.835278 5968763.705250 5969107.355242 5970014.945222 5971318.245193 5971541.845188 5971958.255179 5972012.765178 5972116.775175 5973406.055146 5977372.785058 5977568.495053 5978727.835027 5978817.115025 5978845.775025 5979241.955016 5979480.855011 5980884.304979 5982494.654943 5983211.534927 5985573.234874 5986687.304850 5987121.934840 5987507.154831 5987541.504830 5987833.444824 5988334.854813 5991216.334748 5991597.754740 5991911.274733 5992424.094721 5994007.474686 5995173.734660 5995367.134655 5996335.894634 5998201.314592 5998750.374580 5999026.294574 6001051.324528 6001172.054526 6003142.864482 6003203.984480 6004237.924457 6004352.984455 6005045.194439 6005295.684434 6006329.014410 6006919.784397 6006955.934396 6007534.174384 6007567.014383 6008601.314360 6008792.934355 6009562.254338 6014871.094220 6014880.004219 6015145.364213 6015211.754212 6015400.854208 6017290.464165 6018366.354141 6018565.614137 6018718.034134 6018890.594130 6021188.244078 6022407.234051 6024826.853997 6024995.713993 6026561.073958 6026634.383957 6029658.403889 6029714.923888 6030308.513874 6030647.123867 6031263.463853 6032520.643825 6033119.893812 6033133.823811 6034445.253782 6034867.263773 6034916.823771 6035528.083758 6035686.763754 6036464.963737 6036762.213730 6038752.373686 6040096.363656 6040326.873651 6040570.383645 6041251.493630 6041258.683630 6041724.213619 6042109.903611 6042849.073594 6045239.973541 6045368.393538 6045490.613535 6045571.043533 6045934.993525 6046202.373519 6046339.793516 6046533.803512 6048667.463464 6050163.383431 6050681.373419 6051612.383398 6053340.223360 6054095.283343 6056740.363284 6056753.293283 6056889.883280 6058521.813244 6059690.673218 6059861.593214 6059872.713214 6060111.153208 6061557.943176 6061974.983167 6062811.643148 6065107.053097 6067418.333045 6069244.753004 6070571.692975 6071620.022951 6073040.502919 6073049.552919 6073344.592913 6075172.362872 6075709.812860 6076601.232840 6076745.962837 6077277.022825 6077668.162816 6077863.292812 6077895.212811 6078897.152788 6080510.912752 6081176.122738 6081585.072728 6084417.942665 6085433.952642 6086009.822629 6086476.912619 6088971.612563 6089199.722558 6089481.762552 6092027.282495 6092472.072485 6093211.102469 6093939.572452 6094766.732434 6095626.452415 6096475.772396 6096854.732387 6097865.762364 6098472.952351 6098969.812340 6101490.152283 6101741.852278 6101952.062273 6102073.362270 6102704.112256 6103633.282236 6104559.392215 6105275.612199 6105544.282193 6106408.672174 6106759.932166 6107189.562156 6107759.422143 6107801.302142 6108105.192136 6108614.652124 6109686.872100 6112174.422045 6113339.882019 6113750.002009 6114537.611992 6114685.361989 6115424.031972 6115688.851966 6116058.701958 6117054.421936 6117690.091921 6118560.201902 6118796.011897 6120169.231866 6120311.921863 6122747.481808 6123764.761786 6124623.471766 6124834.271762 6124987.741758 6125129.071755 6125392.431749 6126896.561716 6127058.541712 6127674.571698 6128009.181691 6128596.221678 6129322.751661 6129701.151653 6130508.271635 6130782.671629 6130792.271629 6132127.621599 6132802.001584 6133707.321563 6134537.291545 6134665.161542 6135330.301527 6135339.421527 6135620.211521 6136310.791505 6136867.761493 6137079.891488 6137380.601481 6138464.201457 6140395.691414 6140909.331402 6143741.761339 6144826.951315 6147305.981259 6148047.541243 6148400.181235 6148526.171232 6148717.451228 6148728.721228 6149931.711201 6150568.691186 6151180.921173 6151307.741170 6151928.851156 6153194.961128 6153259.101126 6155934.891067 6156959.591044 6157491.441032 6157635.271029 6160941.900955 6161478.200943 6161934.520932 6162296.390924 6162307.280924 6162519.190919 6164087.440884 6164114.970884 6165145.750861 6165192.320860 6165349.590856 6165895.200844 6165918.440843 6165955.150843 6166840.800823 6167617.560805 6168628.140783 6168993.770775 6169565.460762 6170154.090749 6170797.240734 6171070.140728 6171105.340727 6172414.590698 6172725.680691 6173763.920668 6174029.790662 6174564.360650 6175453.540630 6175596.700627 6175805.090622 6176897.300598 6177756.770579 6178871.350554 6179623.010537 6181732.530490 6182867.600465 6183406.230452 6183841.030443 6184083.450437 6185550.400405 6186088.620393 6186787.330377 6187516.620361 6188651.330335 6189132.210325 6189647.250313 6190478.780294 6190914.070285 6191575.970270 6193382.210230 6194070.660214 6194376.660207 6195578.760180 6196245.650166 6196271.040165 6199409.440095 6200617.290068 6201069.730058 6201151.440056 6201355.540051 6201425.350050 6201983.670037 6202836.560018 6203391.550006 6204085.509990 6204168.779988 6204335.899985 6204707.949976 6205945.549949 6207745.659908 6207771.449908 6207924.049904 6208681.979888 6210848.039839 6211144.979832 6213134.439788 6213329.759784 6215057.409745 6215071.329745 6215162.709743 6216421.339715 6217268.859696 6217511.129690 6217545.329689 6218192.569675 6220613.199621 6221000.469612 6221085.939610 6221096.989610 6222321.469583 6224224.089540 6225375.339514 6225659.229508 6226012.939500 6228147.899452 6228296.609449 6229301.759427 6230244.689406 6230447.609401 6230815.719393 6230861.749392 6232071.629365 6232339.819359 6232487.519355 6232601.219353 6232826.619348 6234632.319308 6234940.979301 6237521.429243 6237807.689237 6238938.569211 6239853.349191 6240411.989178 6240726.039171 6240878.199168 6241119.599163 6241859.029146 6242732.629126 6243578.579108 6244346.889090 6244958.669077 6246878.939034 6247599.809018 6249559.098974 6251352.298934 6251599.458928 6251660.848927 6253303.458890 6254341.068867 6255062.018851 6255120.868850 6255197.588848 6255946.508831 6257083.798806 6258090.838783 6259182.458759 6259661.278748 6259666.698748 6260299.208734 6260487.968730 6261052.218717 6262419.998686 6263138.908670 6263846.928655 6264280.028645 6265179.058625 6265190.468624 6265568.508616 6265783.048611 6265955.568607 6269365.868531 6269642.748525 6270188.958513 6270619.538503 6270778.768500 6272604.118459 6273579.678437 6274366.508419 6276395.548374 6278888.868318 6279032.528315 6279487.248305 6279776.678298 6280015.978293 6281644.168257 6281652.608257 6282031.978248 6282222.558244 6283236.188221 6284002.868204 6285080.398180 6285661.208167 6285670.368167 6285963.668160 6286485.178149 6287790.518119 6288100.738112 6290980.768048 6291285.768041 6292097.958023 6292882.268006 6292904.608005 6294047.167979 6294414.727971 6295141.497955 6295206.347954 6295223.717953 6295439.717948 6296754.327919 6296760.407919 6297072.227912 6298292.517885 6299119.127866 6299825.017850 6300829.617828 6302653.067787 6302738.557785 6303377.617771 6304405.687748 6304988.367735 6305358.877727 6306811.277694 6311184.997596 6311196.017596 6311268.077595 6311325.537593 6313775.037539 6314208.887529 6314284.897527 6314294.787527 6314397.947525 6314605.197520 6314643.317519 6316869.657469 6317119.337464 6319466.627411 6319519.657410 6320130.757396 6321454.817367 6321485.867366 6322606.777341 6323788.797315 6325170.987284 6325211.607283 6325957.387266 6327294.327236 6327416.377234 6327536.257231 6327854.487224 6328193.127216 6328200.967216 6328453.187210 6328791.967203 6330000.037176 6330638.277162 6331326.867146 6331647.667139 6331812.337135 6332683.417116 6332912.067111 6334581.777073 6334986.417064 6335418.717055 6335487.667053 6336080.577040 6336176.127038 6337114.207017 6337509.477008 6338151.166994 6338170.306993 6342323.736900 6343231.486880 6343641.626871 6344356.686855 6346476.216808 6346535.816806 6347087.016794 6347151.946792 6347674.276781 6347682.396781 6350448.306719 6350579.466716 6350644.426714 6351593.886693 6352806.726666 6352914.696664 6353414.146653 6354065.766638 6354076.566638 6354223.286634 6355880.226597 6356880.906575 6358639.176536 6358922.906529 6359176.696524 6360388.636497 6360835.996487 6361384.296474 6362554.666448 6363866.796419 6364725.106400 6366011.186371 6366020.116371 6366197.586367 6366514.906360 6366858.776352 6367145.646346 6367809.876331 6368744.496310 6369386.876296 6369554.036292 6370104.396279 6370829.516263 6371131.316257 6372632.986223 6372778.946220 6373587.646202 6374051.606191 6374898.026172 6375195.536166 6375361.436162 6375649.966156 6375966.776148 6377835.186107 6378463.576093 6379261.446075 6380448.716048 6381754.286019 6381932.146015 6384405.805960 6385447.605937 6385688.695931 6385900.955926 6385919.555926 6385929.035926 6386022.175924 6386502.055913 6388261.745874 6388755.355863 6390633.175821 6391814.665794 6391863.555793 6392268.385784 6392593.515777 6393108.545765 6393453.105758 6393947.795747 6394129.745742 6395064.475722 6395379.575715 6395734.925707 6395746.165706 6396515.445689 6396993.945678 6398527.995644 6399508.355622 6400420.275602 6401304.515582 6401624.435575 6402718.785550 6402876.475547 6403471.385534 6403693.275529 6404557.845509 6405131.905497 6406241.255472 6406436.525467 6406744.625460 6408683.865417 6409198.675406 6409370.295402 6409903.825390 6409951.875389 6410145.865384 6411471.085355 6412208.215338 6412894.065323 6413212.215316 6413786.355303 6415047.835275 6415631.475262 6415922.415255 6416229.145248 6416374.245245 6416871.275234 6416877.745234 6416884.335234 6417385.195223 6419086.745185 6420031.335164 6422331.795112 6422568.905107 6423109.085095 6423875.195078 6424153.545071 6424387.435066 6424830.695056 6425619.215039 6425627.425038 6425844.185034 6426961.855009 6427262.525002 6427292.415001 6428321.384978 6430192.124936 6430591.394927 6430817.204922 6431076.684917 6431281.184912 6435970.224807 6435984.654807 6437021.894784 6437031.114784 6439087.494738 6442850.384653 6443197.424646 6443404.184641 6443986.124628 6444337.854620 6446572.354570 6446798.724565 6446820.674565 6447519.274549 6447950.144539 6448786.034521 6449137.754513 6450593.404480 6451717.424455 6455176.064378 6455312.964375 6456614.774346 6457170.514333 6457630.074323 6459047.914291 6459483.314282 6462369.494217 6465086.194156 6467089.464112 6467356.504106 6467423.284104 6468536.994079 6469426.624059 6469875.514049 6470101.424044 6470833.494028 6470899.694027 6473385.803971 6473433.553970 6474161.873954 6475995.773913 6476629.353898 6476700.973897 6476789.703895 6477343.053882 6477660.033875 6478420.693858 6478991.693846 6479031.743845 6480557.733811 6480835.783804 6480891.423803 6482295.593772 6484598.143720 6485984.303689 6485996.143689 6486188.933685 6486982.743667 6488135.653641 6488246.243639 6488361.133636 6490082.233598 6495950.603467 6497878.203423 6500194.823372 6500325.603369 6500994.683354 6504978.593265 6506136.273239 6506259.553236 6507179.973216 6510052.393151 6510828.813134 6511760.793113 6512376.703099 6512895.243088 6513316.433078 6516482.173008 6517504.202985 6518912.602953 6519895.202931 6520098.332927 6520763.482912 6522804.972866 6523363.562854 6524085.862838 6524763.302823 6526358.702787 6527001.282773 6528340.432743 6529365.212720 6530316.412698 6530360.932697 6531009.802683 6531107.902681 6532453.582651 6532464.622650 6532484.782650 6533461.852628 6533693.082623 6534380.452608 6534888.232596 6535309.412587 6535323.012587 6536345.322564 6539301.012498 6539556.842492 6539585.792491 6539631.992490 6539854.052485 6541207.562455 6543419.062406 6543704.852399 6545024.262370 6545374.962362 6545389.572362 6545586.272357 6548859.822284 6549079.622279 6550002.502258 6551399.972227 6552366.312206 6556836.532106 6556977.702103 6557649.252088 6558077.362078 6561154.982009 6563401.251959 6563592.801955 6564947.341924 6566271.591895 6568532.411844 6568675.171841 6569139.411831 6569511.821822 6569571.601821 6569843.031815 6570490.821800 6570542.561799 6571657.711774 6571826.491771 6572199.601762 6572451.461757 6572681.791752 6573945.271723 6574013.081722 6574928.721701 6575066.451698 6576531.111665 6578538.881621 6579404.921601 6580164.151584 6580486.211577 6581017.441565 6581643.001551 6581803.441548 6582813.431525 6583272.491515 6585197.731472 6587519.411420 6589095.341385 6590016.001364 6590720.301348 6591863.221323 6591906.121322 6592843.661301 6592855.171301 6592939.811299 6593529.721286 6594305.411268 6595331.411245 6595702.981237 6596257.921225 6596594.191217 6596649.301216 6597185.111204 6597353.541200 6597368.851200 6597389.531199 6597996.881186 6598026.201185 6599129.771160 6600675.291126 6601033.511118 6601290.451112 6601348.301111 6601858.851099 6601871.801099 6602960.721075 6605759.761012 6607423.500975 6607745.340968 6608073.470960 6610939.110896 6610946.970896 6611594.330882 6612546.230860 6613087.280848 6613146.970847 6615008.970805 6616022.660783 6616246.130778 6617746.190744 6619384.770708 6621603.140658 6622206.720645 6624473.740594 6624968.140583 6625417.020573 6628044.990514 6628565.800502 6628818.500497 6628933.500494 6629987.810471 6630372.500462 6630390.010462 6630997.070448 6631791.250430 6632632.530412 6632974.920404 6633122.830401 6633379.430395 6633559.410391 6634266.420375 6635183.840354 6635418.510349 6636072.600335 6636093.780334 6636247.210331 6636262.950330 6636587.810323 6638225.650286 6639668.390254 6640534.520235 6640612.980233 6640622.130233 6640798.010229 6641928.340204 6643345.420172 6643417.950170 6643777.590162 6646498.190102 6646748.010096 6646867.780093 6646875.350093 6647745.190074 6647968.860069 6648185.500064 6649037.210045 6649571.360033 6651300.969994 6651320.859994 6652405.679970 6652419.259969 6653005.189956 6653055.159955 6653517.499945 6653805.379938 6653812.819938 6654913.219913 6656402.269880 6658346.539837 6659451.819812 6659460.499812 6659612.989808 6659808.189804 6661568.879765 6662274.149749 6663633.749719 6663867.309713 6664846.899691 6664866.719691 6666220.149661 6666674.359651 6667751.049627 6668105.429619 6668755.489604 6669074.339597 6669709.619583 6671702.239538 6672248.469526 6672611.469518 6672637.019517 6672777.289514 6674591.799474 6674998.009465 6676773.339425 6677494.209409 6678458.409387 6679689.119360 6680983.929331 6682554.189296 6685239.419236 6685854.619222 6686018.099218 6686404.739210 6687084.509194 6688478.519163 6688511.289163 6688841.319155 6688917.219153 6689791.659134 6689967.939130 6690002.689129 6690018.109129 6690691.219114 6691014.749107 6691390.309098 6692824.549066 6694003.169040 6694020.419039 6694160.179036 6694763.789023 6694900.279020 6695195.169013 6695322.449010 6695686.169002 6695695.209002 6697037.858972 6698104.478948 6699996.868906 6700490.978895 6701527.348872 6701692.658868 6701834.588865 6702556.258849 6703178.098835 6703205.108834 6704882.698797 6706668.658757 6707922.338729 6708744.558710 6708927.798706 6709383.798696 6711662.758645 6711668.398645 6712064.108636 6713303.078608 6713704.108599 6713943.588594 6714382.038584 6714533.758581 6714581.108580 6716149.978545 6717234.168521 6717245.668520 6717802.898508 6718393.438495 6719405.568472 6721380.138428 6721897.848416 6721972.548415 6722337.748406 6724260.838363 6724441.458359 6728355.068272 6729637.228243 6730031.048234 6730253.318230 6732451.458180 6732794.108173 6732860.458171 6733802.668150 6739309.988027 6739329.118027 6740270.048006 6740770.077994 6741144.907986 6741696.307974 6744253.787917 6744775.527905 6746059.167876 6746245.927872 6748508.457821 6749403.627801 6749984.837788 6750422.787779 6750893.957768 6751971.307744 6754450.107689 6756199.257650 6756625.347640 6756992.807632 6757076.277630 6759132.917584 6759832.397568 6760161.387561 6760533.207553 6760941.577544 6761184.647538 6761373.667534 6761655.537528 6762580.287507 6763688.327482 6764402.597466 6768410.727377 6768505.187375 6769487.767353 6770121.297338 6770874.317322 6770941.427320 6771740.767302 6773458.727264 6773522.547262 6774101.287249 6774996.627229 6775780.027212 6777120.857182 6777426.627175 6777955.587163 6779162.187136 6783206.467046 6783243.867045 6785142.187003 6785859.926987 6785935.956985 6786195.586979 6786598.546970 6791313.706865 6791320.336865 6791564.736859 6791977.166850 6791990.826850 6793085.276825 6793229.716822 6793982.126805 6795678.196767 6795822.586764 6795989.086760 6797337.146730 6797707.046722 6798785.006698 6799216.136688 6799500.456682 6799977.146671 6800191.936666 6800997.276648 6801210.876643 6802314.346619 6802608.526612 6803249.796598 6805591.686546 6806042.696535 6806082.876535 6806784.646519 6807864.366495 6807897.946494 6809777.186452 6810771.386430 6811718.836409 6814053.416356 6815845.766316 6817095.596288 6817290.916284 6819271.776240 6819895.806226 6820401.346215 6821377.756193 6822308.796172 6824634.926120 6825863.136092 6826867.276070 6827624.616053 6827820.446049 6828814.476026 6829535.636010 6830049.085999 6830697.545984 6832046.845954 6832931.835934 6833658.535918 6833926.635912 6835302.175881 6835923.265868 6836011.995866 6836542.165854 6837148.965840 6837850.575825 6838244.365816 6839108.695796 6840547.835764 6842811.865714 6843025.555709 6843937.425688 6846158.555639 6846453.455632 6846462.465632 6849621.205561 6853281.885480 6854704.185448 6855213.385436 6856088.495417 6856144.335416 6856618.025405 6857022.325396 6857046.285395 6857697.425381 6857796.695379 6857804.695379 6857979.105375 6858688.955359 6859923.205331 6860057.975328 6860150.415326 6861615.915293 6861840.975288 6863340.765255 6866979.055173 6867186.845169 6867332.715166 6867900.325153 6868175.895147 6868575.645138 6871787.515066 6871963.815062 6873082.455037 6874950.344995 6875132.174991 6875482.624983 6876430.094962 6876815.664954 6877744.864933 6878568.444914 6879197.084900 6879789.754887 6881018.744860 6881500.054849 6881788.824842 6881992.434838 6882254.194832 6882529.374826 6882607.524824 6883059.964814 6883840.144797 6884087.854791 6884652.924778 6886785.684731 6887162.684722 6887169.074722 6887550.624714 6887663.634711 6887960.734704 6888704.424688 6892137.344611 6892792.034596 6893430.634582 6895475.434537 6896157.794521 6897482.854492 6901058.754412 6902469.054380 6903100.894366 6903395.314359 6904361.714338 6905009.824323 6905016.134323 6905086.374322 6907508.324268 6907523.244267 6907899.894259 6907961.374257 6908123.114254 6908503.684245 6908747.564240 6908999.204234 6910041.844211 6910406.814203 6910784.024194 6911392.614181 6911506.334178 6912389.854158 6913148.064141 6913743.814128 6914410.854113 6914792.074105 6914989.954100 6915068.134099 6916818.104059 6916829.244059 6917376.334047 6919869.413991 6920857.813969 6921188.563962 6921218.883961 6921640.793952 6922651.133929 6922858.113924 6923860.353902 6924639.433885 6925207.643872 6925797.653859 6926220.823849 6926797.053836 6927181.283828 6927423.673822 6927833.953813 6927980.903810 6928063.243808 6929459.633777 6932184.833716 6934300.823669 6934768.593658 6936514.993619 6937092.753606 6938341.123578 6938519.233574 6939421.463554 6940489.143530 6940724.113525 6944259.313446 6944479.193441 6945000.533430 6945234.243424 6946933.053386 6947446.733375 6948061.143361 6948910.983342 6950025.013317 6951340.473288 6951518.423284 6951554.693283 6952484.823262 6953034.853250 6953628.483237 6953642.083236 6954773.483211 6955259.693200 6956102.663181 6957296.963155 6959389.083108 6960751.853077 6963065.523026 6964398.162996 6964970.272983 6966229.082955 6966421.722951 6966539.532948 6967332.902930 6967721.882922 6968036.932915 6968076.722914 6968251.852910 6968505.062904 6969026.302893 6970258.852865 6970274.412865 6971010.522848 6972040.522825 6972696.532810 6974274.102775 6975870.502740 6976459.522726 6976585.702724 6976849.052718 6977506.122703 6977516.792703 6978207.162687 6978300.052685 6980379.882639 6981622.392611 6981768.612608 6982222.072598 6983286.062574 6983979.072558 6984240.662552 6985132.242533 6985691.822520 6988100.392466 6989918.152426 6990257.962418 6990424.482414 6991285.192395 6991389.742393 6991552.082389 6991614.292388 6991653.972387 6992671.252364 6993116.902354 6994679.552319 6995167.372308 6998030.832244 6998300.322238 6998667.552230 6998882.882225 6999257.382217 7000496.572189 7000614.562186 7001778.462160 7003729.822117 7004356.652103 7006159.302063 7007216.562039 7008123.372019 7008490.872010 7009943.081978 7010308.001970 7010561.671964 7010613.681963 7010845.801958 7011874.711935 7013228.321905 7013241.191904 7013982.761888 7014962.021866 7015644.551851 7016279.741836 7016372.601834 7016603.511829 7016953.941821 7021593.231718 7022518.741697 7023331.371679 7023825.761668 7026165.811615 7026395.851610 7026495.761608 7029703.991536 7030226.331525 7030527.141518 7030966.611508 7032078.721483 7034728.341424 7035550.041406 7035563.191405 7036700.791380 7037194.261369 7037662.221358 7038338.771343 7038685.721336 7042334.561254 7043029.531238 7043279.841233 7043429.391229 7044157.541213 7046722.531156 7046733.611156 7047270.521144 7048526.881116 7050177.881079 7051449.371050 7051612.671047 7051709.251044 7053347.811008 7056344.450941 7056393.600940 7056684.640933 7059599.480868 7059974.110860 7065160.980744 7065748.500731 7065821.750729 7065929.110727 7066225.880720 7066278.110719 7066664.040710 7066708.690709 7067570.950690 7068393.120671 7069297.910651 7069566.230645 7070616.990622 7071201.510609 7073153.690565 7076246.370496 7076312.970494 7077314.850472 7077529.820467 7078221.360452 7078370.980448 7078643.310442 7080294.980405 7081478.030379 7081722.110374 7082152.870364 7084040.880322 7084689.600307 7088285.110227 7088335.700226 7088893.620213 7093770.550104 7094675.230084 7094925.470078 7095085.070075 7095109.550074 7095120.720074 7096534.880042 7096677.310039 7097736.550016 7097804.670014 7098525.669998 7098531.139998 7099189.759983 7100607.959951 7102335.329913 7102428.859911 7102583.769907 7102719.089904 7102929.939900 7103064.159897 7104274.059869 7105838.309835 7106173.419827 7106762.009814 7107805.089791 7107931.739788 7108428.489777 7108943.549765 7110161.169738 7110997.639719 7111226.999714 7112017.639696 7113011.499674 7115165.139626 7116219.039603 7116229.279602 7117106.109583 7117390.109576 7118143.209559 7120535.559506 7120961.399497 7122279.499467 7122546.429461 7123257.019445 7125605.959393 7127532.749350 7129008.979317 7130311.579288 7130947.219273 7131439.689262 7132157.929246 7132989.749228 7134060.669204 7136510.359149 7137201.829134 7138265.469110 7142136.149023 7143596.278991 7143683.388989 7144311.958975 7144334.408974 7145510.038948 7146970.248915 7149290.398863 7150440.178838 7150447.828837 7150962.928826 7152657.558788 7156520.998702 7156640.088699 7159619.178632 7160380.308615 7160428.388614 7160435.938614 7162677.498564 7162695.238564 7163247.158551 7163254.848551 7163986.278535 7165157.078509 7165366.978504 7165611.428498 7166516.828478 7166789.438472 7167192.178463 7167632.958453 7167929.038447 7168659.178430 7169177.878419 7169714.078407 7170228.458395 7171581.808365 7172175.408352 7172311.158349 7172588.218343 7173430.608324 7174918.448290 7176092.648264 7176350.348258 7177929.338223 7178536.518210 7179106.948197 7179719.448183 7181974.668133 7182660.538117 7184380.888079 7187498.728009 7188338.517991 7188815.337980 7189009.107976 7189574.207963 7190106.927951 7190368.817945 7192843.207890 7193796.047869 7194289.327857 7194317.857857 7194341.897856 7194841.017845 7196165.807816 7198562.877762 7198726.067758 7199175.947748 7199890.807732 7201552.537695 ; 23.099986 412.609986 487.779986 700.809986 1521.839986 4224.239986 5408.729986 6665.999986 7083.809986 7529.019986 8491.149986 9874.329986 10162.109986 10817.209986 11082.679987 12401.189987 12826.389987 15062.729987 16510.699987 16544.159987 18013.149986 19539.799986 19749.899986 19769.679986 19863.109986 20748.939986 23614.799985 23673.489985 24396.909985 24725.869985 25527.659985 27355.219985 28552.139985 29332.849985 29551.439985 29666.289984 29679.389984 30485.509984 31319.609984 33188.569984 33613.259984 33625.889984 33657.579984 34116.169984 34741.079984 35451.759985 35601.159985 38670.559985 40206.599986 40856.579986 41223.679986 41933.289986 42161.849986 43980.139986 45743.949987 47245.929987 48934.849987 49659.189987 49733.549987 51516.239988 51830.749988 52480.129988 53738.269988 54029.049988 54355.339988 54369.599988 54495.289988 55077.759989 55778.409989 55916.989989 57493.349989 58091.219989 58639.679989 59368.139989 59680.689989 59730.469989 60096.549990 62069.349990 62535.709990 64343.869990 64933.469991 65659.279991 66579.299990 66667.519990 66677.229990 67832.809989 72356.429987 72932.289987 74302.419986 74421.399986 74684.269986 75483.319985 76738.939985 78110.579984 79764.649983 82546.619982 82744.099982 83126.459981 83225.399981 83396.609981 83793.709981 84191.199981 85883.399980 87433.719979 87623.099979 87890.149979 88389.659979 89007.849978 90781.529977 91639.399977 91698.099977 93604.619976 93985.009976 95121.569975 95787.369975 95907.349975 96018.739975 96078.419975 97294.929974 97597.479974 99414.989973 99430.369973 99560.429973 99722.959973 101062.619972 101469.059972 101599.259972 102380.109971 102973.599971 103655.339971 106796.919969 108372.419968 111739.879966 112761.859966 113352.269966 113406.199966 113901.379965 116104.759964 116290.469964 117076.949964 118950.589963 120369.699962 121230.979961 121779.189961 122919.439961 123539.819960 123841.029960 124242.389960 124856.719960 125096.729959 125752.859959 126774.489959 127014.819958 127036.359958 127452.029958 128405.629958 129525.159957 130302.579957 130665.339957 131118.389956 131691.439957 133811.929959 133918.379959 134449.649959 134468.119960 134987.469960 135121.499960 135343.599960 135713.039961 137099.579962 137454.109962 138063.509963 140400.669965 144234.869969 144699.989969 144970.899969 145849.989970 148728.659973 148741.869973 149086.949973 150364.139974 150771.509975 151107.109975 154492.279978 155657.739979 156940.919980 157153.529981 157984.689981 158607.879982 159591.999983 160657.439984 161492.829985 161807.609985 162967.229986 163881.309987 169225.279992 171696.709994 171830.299994 172460.749995 172982.349995 173000.249995 173380.569996 175524.839998 176376.029999 177041.159999 179145.680001 179481.480001 179737.860002 181555.910003 182027.320004 182194.400004 184381.170006 185384.170007 186620.100008 187030.640008 187167.630009 187289.600009 187920.890009 188780.770010 189684.440011 189862.430011 190424.960012 191373.670013 192454.380014 193565.970015 193786.700015 194197.870015 195119.490016 198007.180019 198400.210019 198795.780019 199748.110020 200880.610021 201918.020022 203323.800024 203332.530024 203374.770024 203723.250024 204415.110025 206487.630027 208178.450028 209550.420029 209564.130029 209761.720030 210266.740030 211793.980032 212405.910032 212413.940032 213847.520033 214351.720034 215498.910035 218055.250037 218518.640038 218708.350038 218977.860038 221646.020041 222048.650041 222248.920041 222401.030041 223342.970042 225000.970044 226033.440045 227153.190046 229486.090048 229879.620048 231275.330050 232045.410050 232740.480051 232834.170051 234253.760052 234275.170052 235707.480054 236232.470054 236304.620054 236683.220055 237579.800056 237756.850056 237901.050056 239156.070057 239608.780057 241375.650059 241561.810059 241623.210059 241713.220059 242350.900060 246479.050064 247137.390064 247148.620064 247678.430065 248361.620066 249831.780067 250644.840068 252528.980069 254738.050072 255447.560072 255917.710073 256935.610074 257492.930074 258163.050075 258425.230075 259362.450076 260920.000077 260973.370077 261709.390078 262007.110078 262635.110079 263560.840080 263839.810080 265210.830081 266040.950082 267044.410083 268020.260084 268697.560085 269833.320086 270866.850087 271443.750087 271499.270087 271972.150088 273658.870089 275266.520091 277829.760093 278583.570094 279120.000094 279890.060095 279903.810095 282048.540097 285112.730100 285140.800100 285527.870100 286147.060101 286603.980101 287432.570102 287939.640102 290128.490104 290232.540105 290574.830105 292408.960107 293452.660108 295331.200109 295952.180110 297298.710111 298019.790112 298384.090112 298475.070112 298655.260112 300077.690114 300129.230114 300510.860114 302502.400116 302674.380116 302702.160116 303464.140117 304268.630118 304432.600118 305331.320119 306093.290119 306889.430120 309539.680123 309686.250123 310074.400123 310136.950123 310402.930123 311139.880124 311804.790125 311913.050125 312485.700125 312713.720126 313082.280126 314511.360127 315143.310128 315246.570128 315511.050128 318216.530131 322293.740134 323603.550136 323634.310136 325906.350138 327450.280139 328177.090140 329387.480141 330817.590142 331253.290143 331693.910143 332344.110144 332474.590144 332495.480144 333263.010145 334148.810145 337932.390149 339955.760151 340622.220152 341350.450152 342597.980153 343010.270154 343344.510154 344822.710155 347490.560158 348617.850159 350077.640160 350517.430161 350561.040161 350624.540161 350868.470161 351793.030162 357467.690167 358842.320168 358891.870169 360263.980170 360643.760170 361353.130171 362549.150172 363366.040173 363629.270173 364300.840174 365403.840175 366460.790176 366598.320176 367130.420176 367193.040176 368001.150177 368046.500177 368282.130177 369168.920178 370176.650179 371658.390180 372554.770181 372566.240181 372656.760181 373757.280182 374179.220183 374229.850183 375818.660184 376499.570185 376657.530185 377996.480186 379032.990187 380243.070188 380431.130189 380573.970189 382520.930191 383399.890191 383721.130192 385162.700193 385620.570193 385984.480194 386997.010195 387088.890195 388565.120196 392246.030200 392928.470200 393359.610201 394630.070202 396212.890203 396904.050204 398372.070205 398686.790206 398775.710206 399026.840206 399408.000206 399876.360207 401638.240208 403787.280210 408189.280214 409187.250215 409993.150216 410220.970216 411502.850218 411641.070218 412645.950219 412728.680219 412831.440219 412901.630219 413043.640219 413321.350219 415012.600221 415665.120221 416006.860222 416318.860222 416329.260222 416960.360223 417398.560223 417763.940223 417928.230223 418596.070224 418980.000224 419415.090225 419425.050225 419445.820225 419581.600225 420003.750225 420160.280226 420304.050226 420622.160226 420635.840226 422192.870227 422612.380228 423919.790229 426063.450231 426828.380232 428056.360233 428954.510234 429123.440234 430078.500235 431973.520237 432331.540237 434438.260239 438184.410242 438284.120242 440647.790245 441669.280246 441830.190246 441932.150246 443907.540248 445150.890249 445181.440249 445946.520250 446794.160250 448688.610252 449574.840253 449872.950253 450488.660254 455783.060259 455933.930259 457978.070261 458185.400261 459475.460262 460093.550263 460282.570263 460844.400263 460851.050263 461792.630264 461800.250264 463638.240266 464738.080267 465012.340267 465197.020268 466448.250269 467148.960269 468440.400271 470283.480272 471874.870274 472161.320274 472340.840274 473369.750275 473864.580276 474244.330276 474283.800276 476742.660278 477059.870279 479028.460280 479214.720281 481152.290282 481312.310283 482095.940283 483168.010284 483847.450285 487061.670288 487240.250288 489618.890290 490045.590291 490783.850291 494105.700294 495311.010296 495561.280296 495981.310296 498270.060298 498806.910299 499237.690299 499393.310299 500175.140300 501189.140301 501507.500301 501619.740301 502587.740302 502711.110302 504205.930304 506686.840306 508098.580307 508320.910308 509356.830309 509372.470309 510052.340309 510287.990310 510976.410310 512815.030312 512845.480312 515331.120314 516765.040316 516992.230316 517476.000316 517599.300316 520804.760319 521065.790320 523544.310322 523937.120322 524713.140323 524940.380323 525434.560324 526735.020325 526998.890325 529128.570327 529299.510327 529408.970327 532556.460330 533061.540331 533540.760331 534465.260332 534481.710332 534675.090332 536713.800334 537064.410334 537265.190335 537407.680335 538766.860336 539793.800337 541194.310338 542712.030340 543141.750340 543299.380340 545077.870342 545798.720343 546164.110343 547247.010344 548037.720345 549681.880346 550281.890347 550330.820347 550427.400347 550959.760347 552110.470348 552534.420349 554286.850350 556782.960353 557115.450353 558686.660355 558809.070355 559806.200356 560115.720356 561441.670357 561648.140357 562480.650358 563194.170359 564001.470360 564491.520360 567607.250363 567924.120363 568322.120364 568998.830364 569038.670364 569280.340364 572227.590367 572237.790367 573743.760369 574366.790369 574381.390369 574464.980369 574550.130369 576036.660371 576293.490371 576566.090371 576829.910371 577680.980372 578101.320373 578108.930373 578129.250373 578781.970373 579785.200374 579905.270374 580328.120375 581259.550376 582537.700377 583156.520377 585828.560380 586286.970380 588523.750382 590038.200384 594108.510388 594252.910388 594347.680388 594898.310388 595111.160389 596211.050390 597006.570390 597416.100391 598266.600391 599957.330393 600288.390393 601385.370394 601892.500395 603727.460397 603754.570397 603767.730397 609877.780402 610250.050403 612774.590405 614487.130407 615754.290408 616057.860408 616495.300408 616998.970409 617187.520409 617312.200409 617637.350409 618292.540410 620416.820412 620486.090412 620579.240412 621417.980413 623533.590415 623839.780415 624031.880415 624532.410416 625356.370417 625651.900417 626006.380417 626019.970417 626077.500417 626403.770418 626917.910418 628416.410420 628853.350420 628984.110420 629823.330421 630973.560422 634051.750425 634507.180425 637238.130428 637920.940428 638407.540429 638502.450429 639182.830430 640704.160431 640828.570431 640884.550431 640962.140431 641281.560432 641925.330432 642950.780433 644467.220434 645270.080435 645277.990435 645711.010436 645775.300436 646908.150437 647130.240437 648222.530438 648720.020438 648768.080438 648777.260438 650424.520440 654900.680444 655883.880445 656876.090446 657846.520447 658819.640448 658910.780448 659928.810449 660601.440450 661712.430451 662208.510451 664121.200453 664498.670453 665619.900454 666036.670455 666403.240455 670145.780458 671922.130460 677641.660465 678186.330466 678596.420466 678703.420466 679315.770467 680014.670468 680978.780468 683691.730471 685387.250473 688374.900475 690527.910477 691764.680479 693993.160481 694278.840481 696736.250483 699057.810485 699498.750486 699602.670486 702463.060488 704699.520491 705481.350491 705824.930492 706258.170492 708192.070494 710108.980496 712772.160498 713059.440498 713880.080499 715030.900500 715566.480501 716273.240501 719451.810504 719896.460505 720314.660505 722159.300507 722264.160507 722617.080507 723834.120508 726628.610511 726693.810511 729029.100513 729465.860514 729855.870514 730532.200515 731034.300515 731679.280516 732744.340517 738030.570522 738317.260522 738839.700522 740743.710524 741690.180525 741774.690525 742223.290526 742612.470526 745272.700528 746374.510529 746388.000529 746396.760529 746427.970529 746651.260530 746949.400530 748049.580531 748278.410531 748402.900531 748664.430532 748676.320532 749320.450532 750102.630533 752030.810535 752169.020535 752378.010535 753159.680536 753537.470536 753588.160536 755253.020538 755517.460538 756035.960538 756367.350539 756790.340539 756886.940539 757276.730540 758289.290540 758963.350541 761449.940543 765105.300547 767172.030549 767563.510549 767960.920549 768085.120550 769213.710551 769325.350551 770136.420552 770171.280552 770575.090552 771261.600553 771831.520553 772370.840554 776638.710558 778202.980559 779321.200560 783295.100564 783326.410564 784540.950565 784841.530565 785739.210566 786666.740567 787936.910568 788824.950569 789143.560569 789625.820570 789634.400570 789950.450570 790543.980571 792050.800572 792182.660572 793364.090573 793456.810573 793767.690574 796009.420576 796016.810576 796960.050576 797242.870577 798775.260578 800888.180580 801025.410580 801046.380580 803460.800583 803801.020583 807180.340586 807608.170586 810468.340589 810668.610589 813544.630592 814312.630593 816891.020595 818482.210597 818833.970597 820214.180598 820223.510598 820980.800599 820993.000599 821506.190599 821975.270600 824931.180603 825390.780603 826195.140604 826218.020604 826361.720604 827920.440605 828040.590605 828555.670606 828955.640606 830536.130608 833891.720611 833970.500611 836356.780613 837659.030614 841630.020618 841714.360618 841870.640618 842147.940619 843029.130619 843071.080619 845672.290622 847556.440624 848723.060625 849288.680625 849834.060626 850060.680626 850619.110626 850855.720627 851733.720628 852300.260628 853524.180629 854734.770630 855096.800631 855107.500631 856306.990632 856867.260632 858020.290633 858985.110634 859386.840635 859894.470635 860469.120636 860993.270636 862178.730637 863077.850638 866327.980641 866947.510642 866998.360642 868028.730643 870634.840645 870652.510645 872040.270646 874964.020649 876903.980651 877868.530652 878389.650652 880050.680654 880314.070654 880533.570654 881451.490655 882120.180656 882702.870656 882741.370656 883419.480657 883709.620657 884467.250658 884478.220658 884486.250658 885848.560659 888280.660662 888904.670662 889989.490663 891310.940664 892642.710666 893034.180666 893314.030666 893802.930667 895282.840668 896310.290669 896587.160669 897341.810670 899678.050672 899683.710672 900654.080673 900924.010673 900958.060673 902054.620674 902247.230675 902630.850675 902682.730675 903399.720676 904031.720676 905342.500677 906836.610679 907124.140679 908657.100681 909321.950681 909935.360682 910473.860682 911744.810683 912534.410684 912820.470684 913163.430685 914714.940686 915003.790686 917479.080689 920653.020692 921078.510692 921386.510692 922062.570693 922163.770693 924270.800695 924906.360696 924948.470696 925052.060696 925216.180696 925314.140696 926186.960697 926336.190697 927831.860698 928354.500699 929543.500700 929575.080700 932169.170702 933226.730703 933935.250704 934073.180704 934684.620705 935716.440706 936875.510707 937789.860708 939828.750710 941686.550711 941750.940711 941767.210711 942701.050712 942892.880712 944070.570714 944646.310714 946916.210716 947148.150716 947496.570717 951200.680720 951561.750720 951726.760721 951857.350721 952490.220721 952690.180722 952985.850722 953724.170722 957404.29
[truncated: 3,971,732 more chars]
