# Supplementary material for: Reconstructing neuronal circuitry from parallel spike trains
Source: Nat Commun. 2019 Oct 2;10:4468. doi: 10.1038/s41467-019-12225-2 (PMC6775109; doi:10.1038/s41467-019-12225-2)
Supplement: Supplementary file 4 — Source Data [file 41467_2019_12225_MOESM4_ESM.zip › js/samp/2.txt]

273.209986 500.019986 812.219986 1044.329986 1989.749986 3321.829986 3355.439986 3861.679986 5506.749986 6303.409986 7278.719986 7556.419986 7772.209986 8926.479986 9398.209986 9418.679986 9446.149986 9697.909986 10665.479986 10903.029987 10909.819987 11730.999987 12148.369987 12701.419987 13130.359987 13354.039987 14993.399987 15197.029987 15745.999987 17548.729986 18218.909986 20398.599986 23361.629986 23577.739985 23859.479985 23979.439985 24734.069985 24843.099985 25166.159985 25639.369985 26368.499985 26379.009985 27998.629985 28786.039985 28834.329985 29073.809985 29295.999985 29525.069985 30250.439984 30524.269984 31780.709984 32659.739984 33846.139984 34718.189984 35523.029985 35539.409985 37390.079985 37962.639985 38045.119985 38565.309985 39836.389985 40624.309986 40717.819986 43019.699986 43544.759986 44852.429986 45425.559987 45719.789987 46380.229987 46838.699987 49132.699987 50540.879988 51876.589988 51883.759988 53327.189988 53416.299988 53680.369988 53791.319988 55520.899989 57336.749989 57933.549989 59681.769989 60637.279990 62070.379990 62291.089990 62341.749990 62622.789990 62931.569990 63403.829990 64706.169991 64782.509991 65040.829991 65950.839990 66495.479990 66987.379990 67575.339990 68465.619989 68518.949989 69109.979989 69352.879989 69866.009988 70961.089988 71372.149988 72645.119987 74173.139986 75970.739985 76056.239985 78763.359984 79067.839984 79546.609983 80586.919983 80934.469983 81060.429983 81342.139982 81736.609982 81898.959982 82245.509982 82339.089982 82543.079982 82664.939982 82673.189982 83726.389981 83930.199981 83948.769981 85132.819980 85306.059980 86906.719979 89577.529978 90940.049977 91723.539977 93372.539976 93637.519976 94062.339976 94145.229976 95514.689975 97586.489974 98564.889973 98720.459973 99255.719973 99686.989973 100833.759972 101016.059972 101232.349972 102237.409971 102533.419971 102780.169971 103564.299971 103649.769971 104066.039970 104566.919970 104663.699970 104705.559970 104743.789970 105242.979970 105656.729970 105717.619970 105744.099970 105886.229970 106832.209969 107083.269969 108149.799968 108865.899968 108939.009968 109892.819967 110205.279967 110377.509967 110826.399967 111166.349967 111171.389967 111483.179967 113045.529966 113055.649966 113781.169965 114218.429965 114400.259965 114862.109965 116997.709964 117431.909963 117576.199963 121735.159961 122603.639961 123135.019960 124599.389960 125405.559959 126360.709959 127053.809958 127380.939958 128155.399958 128458.059958 128609.809958 129124.059957 129455.439957 129571.159957 129946.419957 130197.689957 131431.949957 131507.619957 132378.669958 133019.409958 133051.959958 133427.419959 133808.339959 133965.129959 134132.259959 135112.629960 136137.579961 136877.559962 137529.319962 138643.359963 139039.069964 139544.359964 139832.529965 140781.379965 143564.799968 144109.329968 145242.909970 145868.889970 146097.589970 146599.319971 146714.849971 147674.079972 147975.119972 149305.129973 149410.279973 149887.659974 149909.779974 151480.849975 152955.809977 153347.579977 155521.179979 156326.799980 157292.169981 158865.429982 159166.029983 159173.849983 159647.879983 160081.209983 160427.239984 161128.689984 161195.559984 161826.119985 163649.559987 163720.259987 164010.689987 164383.989987 165665.189989 166493.959989 167255.309990 167482.279990 167867.599991 167951.479991 168141.069991 168152.799991 168443.269991 168508.979991 168707.619991 170041.219993 171928.129994 174459.379997 175045.389997 175228.809997 175535.279998 177017.399999 177199.569999 178103.760000 178449.460000 178882.370001 179107.140001 179595.090002 180000.880002 181413.270003 181858.410004 182357.450004 182846.230005 183004.150005 184247.250006 186094.840008 188323.770010 189364.060011 189444.650011 189615.350011 190109.890011 190194.800011 190212.020011 190630.830012 190792.710012 191796.950013 192523.180014 194089.980015 194496.030015 194650.390016 195586.090016 196357.250017 196819.510018 197020.760018 197866.710019 198143.450019 198451.050019 198602.030019 199409.490020 200385.500021 200466.090021 202440.970023 203293.060024 204238.920024 204884.360025 206054.790026 207286.060027 207420.220027 208004.940028 208109.150028 208382.310028 209413.790029 210504.350030 210909.630031 212110.940032 213080.640033 213412.700033 213435.620033 214327.240034 214341.460034 214507.230034 215224.140035 215972.660035 217201.840037 217488.420037 217635.940037 217763.600037 218254.030038 218691.960038 219125.950038 220449.570040 220937.080040 221677.870041 222479.310041 222581.230042 222599.770042 224369.940043 224746.370044 226240.140045 226367.760045 226627.290045 226852.520046 227819.630046 228530.370047 229618.790048 230100.790049 230626.430049 231512.140050 231636.300050 234840.660053 235079.200053 235149.770053 235209.080053 236867.390055 237701.100056 238791.690057 239239.360057 239322.550057 239663.750057 242034.100060 242855.400060 243823.550061 243965.420061 244739.810062 244806.380062 244934.330062 245836.170063 246237.810064 246583.870064 246961.080064 247064.750064 247194.040064 247730.580065 248397.070066 249608.040067 249622.060067 251046.190068 253489.760070 255309.650072 255323.450072 256052.620073 256171.070073 256202.300073 257076.100074 257581.790074 258528.990075 259282.060076 259882.120076 260306.490077 261028.140077 261311.250078 261890.520078 263130.320079 263341.610080 264515.800081 266410.720082 266448.710082 267097.680083 267268.040083 267544.030083 267725.470084 268460.520084 269123.800085 270193.480086 270266.360086 271608.610087 272572.410088 273303.790089 273705.220089 274358.640090 274879.300090 275953.100091 276388.590092 276842.330092 276964.580092 277465.340093 278446.490094 278945.000094 279322.470094 280011.230095 282456.260097 284078.910099 284361.090099 285596.930100 285891.130101 285901.610101 286009.810101 286027.040101 286035.160101 286236.800101 286695.450101 289007.700103 289451.390104 289683.790104 289937.330104 290048.210104 290313.180105 291645.020106 292134.970106 292849.190107 293145.670107 293327.560107 293337.500107 294829.500109 295165.620109 295936.270110 296696.450111 296716.480111 297170.670111 298155.870112 298240.030112 298659.640112 299148.130113 299333.450113 300008.630114 300664.160114 301435.970115 301973.080116 302157.300116 302857.300116 304031.220117 305301.190119 305617.710119 306349.030120 306657.450120 309830.910123 311299.700124 312394.550125 313867.490127 314961.490128 314968.160128 315478.930128 315627.240128 316273.420129 316346.960129 316503.690129 317727.800130 318253.350131 318895.960131 319124.680131 319357.600132 319941.680132 320482.020133 321378.340134 321767.760134 322311.850134 323418.030135 324864.870137 324914.200137 325496.740137 325894.870138 326062.080138 327812.020140 328263.160140 328949.970141 329783.940141 329793.790141 330742.480142 331601.120143 332338.880144 332875.120144 333473.700145 334657.410146 335487.990147 335827.300147 336442.640148 336930.050148 337725.860149 338613.310150 342376.740153 342845.460154 342993.550154 344325.870155 347290.480158 347506.440158 347807.380158 349182.190159 349893.750160 350609.810161 351391.830162 352509.200163 354089.340164 354729.600165 354821.060165 354988.790165 355192.540165 355311.030165 355981.710166 356186.710166 357160.430167 358396.440168 358928.530169 359848.680169 360208.940170 360811.460170 362511.200172 365917.870175 366292.150175 366300.810175 367391.290176 367589.270177 369724.560179 370819.890180 372426.600181 372711.290181 373203.960182 376659.210185 377290.800186 378296.090187 379346.640188 379843.280188 379876.020188 379987.770188 380419.780189 380780.890189 381796.820190 382506.370191 382944.000191 383556.330191 384510.390192 385084.460193 386387.280194 386583.390194 386918.160195 387758.270195 388068.910196 388614.900196 388680.850196 388691.940196 388700.180196 388754.660196 389565.460197 389690.840197 389757.320197 389790.560197 389958.830197 389971.560197 390130.030198 390428.550198 390434.650198 391357.290199 391430.220199 391567.970199 392006.300199 393130.040200 394549.360202 395215.020202 395602.180203 395930.190203 396082.690203 397666.200205 398637.170206 399244.060206 400272.620207 400942.670208 402457.200209 402758.130209 403490.700210 403818.740210 404223.620211 407495.710214 408040.080214 409097.180215 413286.770219 414757.180221 417587.310223 419373.820225 419964.780225 420349.790226 420425.840226 421059.240226 421475.310227 421895.990227 422253.140228 422340.900228 423872.460229 424933.450230 424964.390230 425908.090231 425999.000231 426246.930231 426457.190231 427426.930232 428645.420233 429508.180234 430640.860235 430991.100236 431001.320236 432691.310237 432974.660238 433264.340238 434105.640239 434195.840239 434745.650239 436135.910240 436405.760241 437216.440241 439279.940243 439735.240244 439751.550244 440609.510245 440634.140245 440870.910245 441476.430245 441914.150246 441926.070246 442862.260247 444317.510248 444326.030248 444802.680249 445522.730249 447077.320251 447088.320251 449971.200253 450044.290253 450134.090253 450433.200254 450599.310254 450723.750254 451284.430255 451296.780255 451434.560255 451723.510255 452814.120256 452900.510256 453446.480257 453825.490257 453951.390257 455013.240258 455090.530258 457306.840260 458339.910261 458759.280262 459232.060262 461403.240264 462561.840265 462566.980265 463071.190266 463734.560266 464562.060267 465043.280267 465076.470267 466081.670268 466362.140269 466667.700269 466718.370269 467366.090270 467541.520270 468689.420271 468909.610271 469943.890272 471573.540273 472249.970274 472546.350274 473481.090275 473648.480275 474083.740276 474345.440276 474353.400276 474716.000276 475785.130277 475929.010278 476225.610278 476585.640278 477290.850279 477715.250279 479670.910281 479880.930281 480168.960281 482978.200284 484748.390286 486042.830287 487157.820288 487414.550288 487520.540288 487639.870288 488123.080289 489482.240290 489765.510290 491779.690292 492261.180293 494119.740294 494292.060295 494449.340295 494508.370295 494923.360295 495453.020296 496496.120297 497673.070298 499630.890300 500066.080300 500970.800301 501708.620302 501746.520302 503272.750303 503876.480304 504105.840304 504793.730304 505790.990305 505933.860305 506695.070306 507704.910307 508486.080308 508634.950308 509415.860309 509504.380309 512658.230312 512684.650312 514225.460313 514616.870314 515039.950314 515988.670315 516037.750315 518349.390317 519408.350318 519682.040318 520687.410319 520695.340319 520959.600319 521490.470320 521546.320320 522859.410321 522866.700321 523219.440322 523243.550322 523634.930322 524679.080323 525213.050323 525362.010324 526720.980325 526805.480325 527155.810325 528232.990326 528932.140327 529074.910327 529350.590327 529444.010327 530713.730329 531117.880329 534284.690332 534666.270332 534676.590332 534744.080332 535406.260333 535427.320333 536206.440334 536421.440334 537733.270335 537896.970335 538091.140335 538656.090336 540007.620337 541115.620338 541933.570339 542864.860340 543740.840341 544423.990341 546151.420343 546232.500343 547212.330344 548662.140345 549636.710346 550695.910347 551126.810348 551577.880348 552005.500348 555293.890351 555365.110351 555633.880352 556024.340352 556100.210352 557040.510353 558422.930354 558468.160354 560658.350356 560796.000357 560925.350357 561415.400357 561605.560357 561651.650357 561973.660358 562672.700358 563053.630359 564130.630360 564366.260360 564741.700360 564836.720360 565713.610361 568506.510364 569488.580365 569861.630365 570068.660365 570221.780365 570496.670366 570618.640366 571569.490367 571918.470367 572645.010368 573083.110368 573948.400369 574357.220369 574397.890369 575754.200370 576026.970371 576221.490371 576666.650371 577834.260372 578085.320373 579095.660374 579253.350374 580223.650375 580439.720375 581307.090376 582507.050377 582673.810377 583694.940378 584225.370378 585190.220379 585236.630379 586991.510381 587645.160382 587746.600382 587793.560382 588317.130382 588429.940382 588748.160383 588760.340383 590054.490384 592122.410386 593574.140387 593809.850387 595162.390389 595590.280389 597504.890391 599228.800392 599400.480393 599750.060393 600219.570393 602030.630395 602041.320395 602192.240395 602700.640396 602923.010396 603575.190396 604152.260397 604670.850397 605115.170398 605320.910398 605331.100398 606134.030399 606320.120399 606754.710399 607872.280400 608250.040401 609613.970402 610191.540403 610502.700403 610931.840403 611236.310404 611291.910404 611705.750404 612179.220404 613691.040406 615079.000407 616608.980409 618941.940411 619240.080411 621673.510413 622298.790414 623170.580415 624137.440416 624362.100416 624508.900416 625824.000417 625839.420417 626075.320417 626664.050418 628591.420420 629658.050421 631587.690422 632403.550423 632418.100423 632998.500424 635614.560426 637132.590428 638933.240429 639769.000430 640079.180430 643340.530433 643662.750434 643999.030434 644500.180435 645565.930436 646859.750437 646875.040437 648375.700438 648713.240438 650352.040440 650883.560440 651208.400441 652011.630442 653508.270443 653542.460443 654041.610443 654914.040444 655101.450444 655818.400445 656518.700446 656821.480446 657148.330446 657904.330447 657915.510447 658308.430447 658328.880447 658790.310448 660822.750450 661708.480451 662554.240451 663999.180453 664601.930453 664769.700453 665018.790454 665024.180454 666838.310455 667689.210456 667707.430456 668109.280456 671841.370460 672186.980460 673390.040461 673733.760462 673769.830462 673800.840462 673833.380462 674340.910462 674520.520462 675700.620464 678828.900466 679758.380467 679880.670467 682030.620469 682958.320470 683162.000471 683655.800471 686566.340474 686835.230474 686859.750474 687002.300474 687789.870475 688093.010475 688268.330475 689066.660476 690412.580477 691930.320479 691938.080479 693886.010481 697115.210484 697719.340484 697735.280484 697810.570484 697995.050484 698969.820485 699589.370486 700297.990486 700827.250487 700909.220487 701432.560488 701455.680488 701568.020488 702207.580488 702402.310488 703325.510489 703473.950489 703713.130490 705066.430491 705126.160491 705209.090491 708351.380494 708863.680494 709522.790495 710358.830496 710452.750496 710707.420496 710917.070496 711447.260497 711695.010497 711963.610497 713068.620498 715018.940500 715258.280500 716488.780502 718233.900503 718781.630504 719665.410505 722668.040507 723573.330508 723809.840508 724243.530509 726583.320511 728027.940512 728713.160513 729009.880513 729624.510514 732761.690517 733028.400517 734025.750518 735845.390520 736614.110520 736650.820520 737214.410521 738289.530522 738306.040522 738870.410522 739078.140523 739106.350523 739187.260523 740048.860523 741259.420525 742143.410525 743025.410526 744754.260528 745817.170529 745932.380529 749549.660532 750206.300533 750599.490533 750622.850533 751185.670534 751709.570534 752104.630535 752226.160535 753339.730536 753769.780536 755709.450538 755731.490538 755750.100538 756653.550539 756772.110539 757228.350539 757239.290540 757847.570540 758486.710541 758956.860541 759465.700542 760450.610542 761180.830543 762784.020545 763666.840545 763813.300546 764554.270546 764945.210547 766200.810548 766341.990548 766433.530548 766963.670549 767503.130549 768138.900550 768185.640550 768898.230550 769081.760551 769798.930551 770312.880552 770764.600552 770796.270552 772131.020553 772415.470554 772444.060554 772565.350554 772773.230554 772816.290554 773079.450554 773121.040554 773288.410554 773746.470555 775800.540557 776724.640558 778044.320559 778056.870559 778862.150560 780322.670561 781592.960562 781633.600562 782352.940563 782422.360563 783626.350564 784699.760565 787787.070568 788908.480569 790016.820570 790458.230570 791607.610572 792378.820572 793969.680574 796512.990576 796521.980576 797270.810577 797278.540577 799381.530579 799442.520579 800272.270580 803611.360583 804395.180583 807527.610586 809570.260588 811305.070590 812017.610591 812983.980591 814247.780593 815211.030593 816653.730595 816768.250595 818040.580596 818065.390596 818761.060597 819745.780598 820146.800598 820578.960598 820660.070599 820695.340599 820810.550599 821847.420600 822800.880601 824539.530602 824937.060603 826325.550604 826718.300604 827168.370605 827198.860605 827525.950605 828180.920606 828549.540606 828841.520606 830020.910607 831323.830609 831441.290609 831507.900609 833673.300611 833854.510611 836097.170613 836314.100613 837075.950614 837673.500614 837737.910614 838287.150615 838427.500615 839323.450616 839359.450616 839814.800616 840821.010617 841288.570618 842136.710619 843147.560620 844141.630620 845038.680621 845240.680621 845271.190621 848606.690625 848619.320625 849737.800626 850043.380626 851310.430627 851342.980627 851686.460627 852412.710628 853194.390629 853567.940629 853582.640629 853858.980629 854276.420630 854379.140630 855033.710631 855183.480631 858821.650634 859062.760634 859709.510635 862142.780637 865300.840640 866625.290641 868337.310643 870829.090645 872020.040646 872221.890647 872738.270647 874382.110649 874650.180649 874921.470649 874975.590649 875338.410649 876391.320650 876887.380651 877851.400652 878237.150652 879308.340653 881082.450655 882087.640656 883436.680657 883517.430657 885306.910659 885665.860659 886144.250660 887022.280660 887475.510661 888024.840661 889148.800662 889334.050663 890149.120663 890178.450663 891339.460664 891488.420665 891722.810665 892352.600665 893420.080666 896156.200669 896817.520669 897263.220670 897979.920671 898827.090671 899302.310672 900935.900673 901732.730674 901952.170674 902952.050675 904246.750676 904347.800677 905221.880677 906714.240679 908301.620680 909317.000681 909718.160682 909735.880682 917414.280689 918471.050690 919192.340690 919460.940691 920206.680691 920449.340692 922232.460693 923142.690694 923797.870695 924183.480695 925096.760696 925448.940696 926522.580697 926731.610697 927998.380699 928328.290699 928460.660699 929339.070700 929400.460700 930604.040701 931460.460702 931561.870702 932155.440702 932843.950703 932851.770703 933192.900703 933342.460704 933359.360704 934188.060704 934209.060704 935818.350706 935830.010706 936670.320707 936780.790707 937757.790708 937881.830708 938060.190708 938084.260708 938690.390708 940364.190710 940463.470710 940529.790710 941618.620711 943576.780713 944342.250714 946696.910716 947353.430717 947408.280717 947494.510717 948657.960718 950240.340719 951611.600721 951869.610721 952271.820721 953211.450722 954707.130723 954796.820723 954909.210724 955471.520724 956007.240725 956403.700725 957792.450726 958022.150726 959329.490728 959596.850728 961027.960729 961370.470730 961616.220730 963227.550731 965387.980733 965922.600734 967144.920735 967730.820736 968377.230736 968545.670736 969700.260737 969996.540738 970359.140738 970811.010738 970973.280739 971652.730739 971845.190739 971919.940739 972346.040740 972785.780740 973358.780741 973659.630741 974277.970742 977537.350745 977549.700745 979023.840746 979461.560746 979712.090747 980133.990747 980467.090747 981531.270748 982858.820750 983857.120751 983967.690751 984322.520751 985570.790752 986210.410753 988246.450755 988416.440755 989860.120756 990127.590756 990135.170756 990142.540756 990156.640756 990662.570757 991348.630758 993031.690759 993090.770759 994726.710761 995162.590761 995349.980761 996383.630762 997801.290764 998565.580764 998761.700764 999002.260765 1002523.720768 1005244.800770 1005636.850771 1006705.550772 1007004.830772 1007014.620772 1007782.980773 1009222.850774 1010072.850775 1011348.750776 1011851.880777 1011860.640777 1012100.180777 1012886.520778 1014549.830779 1017600.460782 1019015.310783 1019432.500784 1019460.600784 1019640.410784 1019722.150784 1019730.520784 1019903.310784 1023766.400788 1026812.020791 1027249.350791 1027370.150791 1028228.580792 1028499.750792 1030524.330794 1030534.190794 1030543.080794 1030564.900794 1030867.680794 1033431.570797 1033569.520797 1035255.500798 1035426.600799 1036278.180799 1036342.300799 1036469.920800 1036768.220800 1037472.080800 1039203.500802 1039212.370802 1039562.340802 1040756.750804 1041516.120804 1041824.410805 1042350.420805 1042372.090805 1042575.320805 1043800.030806 1045123.400808 1045422.400808 1047075.960809 1048256.910811 1048845.920811 1050759.260813 1051335.370813 1052034.990814 1052047.010814 1052456.860814 1052574.750815 1053283.960815 1053670.560816 1054831.850817 1057944.000820 1058872.290820 1058948.170820 1059425.130821 1059506.480821 1060010.450821 1060681.680822 1061417.480823 1061563.760823 1064755.020826 1065136.380826 1065822.850827 1066386.300827 1066789.510828 1068470.900829 1069455.360830 1069578.250830 1069804.940831 1069857.390831 1070031.710831 1070047.590831 1070295.490831 1070943.690832 1071728.310832 1072031.730833 1072744.500833 1075142.300836 1075607.120836 1075837.370836 1076020.630836 1076948.160837 1077535.080838 1078672.750839 1079466.730840 1079535.130840 1080959.490841 1082387.080842 1082604.660843 1083355.640843 1084258.530844 1085575.330845 1086275.990846 1086796.830846 1089479.200849 1090141.340850 1090482.670850 1090609.420850 1090989.090850 1091004.340850 1091426.390851 1092721.570852 1092815.750852 1092895.340852 1093288.910852 1094407.570854 1095960.130855 1096007.870855 1097304.380856 1097360.330856 1097427.640856 1100093.960859 1100258.470859 1105843.580864 1106657.840865 1106734.820865 1107086.820865 1107486.370866 1107536.970866 1107988.300866 1108519.000867 1108834.610867 1109260.760867 1111841.130870 1111904.840870 1112579.620870 1112677.090871 1113049.930871 1113244.890871 1113945.150872 1114619.050872 1115383.630873 1115860.260873 1116291.840874 1117482.130875 1117622.210875 1117674.520875 1119251.870877 1119293.610877 1121376.970879 1122020.690879 1122028.840879 1122043.710879 1122108.550879 1122238.180879 1125031.890882 1125519.010882 1125526.690882 1126202.900883 1126395.530883 1126422.460883 1126450.620883 1126672.400884 1128519.110885 1129672.490886 1130014.380887 1131030.790888 1131049.860888 1131185.600888 1131610.490888 1132686.590889 1132717.180889 1133072.060890 1133547.900890 1133556.050890 1133570.450890 1133642.810890 1133664.800890 1135792.350892 1137294.830893 1138174.740894 1139552.420896 1140899.410897 1141239.140897 1141647.240898 1141674.640898 1141952.640898 1143062.370899 1143199.410899 1143545.270899 1144264.630900 1144387.210900 1144482.180900 1146123.810902 1147469.190903 1148176.100904 1148455.660904 1148502.040904 1148529.810904 1148535.610904 1148544.300904 1149676.450905 1151065.990906 1151085.270906 1151443.750907 1152095.180907 1152444.670908 1153150.590908 1153320.930908 1154456.040909 1155404.640910 1156362.730911 1157193.410912 1159635.060914 1160275.820915 1162310.430917 1162759.910917 1162874.380917 1163030.140917 1164184.600919 1164919.150919 1165341.710920 1165636.080920 1165704.080920 1166205.950920 1167482.310922 1167807.760922 1168263.650922 1168410.470922 1169088.500923 1169489.000923 1169950.260924 1170118.150924 1170219.180924 1170353.810924 1171370.700925 1171619.750925 1171962.260926 1172072.470926 1172108.670926 1174524.160928 1174846.490928 1176045.040930 1176950.820930 1178626.750932 1178915.580932 1180563.910934 1181207.690934 1181560.240935 1182156.470935 1182165.850935 1182896.180936 1183438.580936 1183500.740936 1183509.950937 1184324.980937 1184522.110937 1184639.970938 1184845.970938 1185461.670938 1185927.880939 1186748.560940 1188672.730941 1188703.130941 1189006.110942 1189269.390942 1189719.910942 1191100.660944 1191461.190944 1192167.120945 1193177.330946 1193584.770946 1193980.800946 1194097.570946 1195722.200948 1195806.240948 1197583.070950 1197639.480950 1198626.510951 1199794.290952 1199879.130952 1200030.050952 1200432.810952 1200924.170953 1201326.220953 1201510.460953 1203047.840955 1203638.000955 1204526.270956 1204818.650956 1205780.020957 1205803.900957 1206609.050958 1206860.930958 1207076.600958 1207981.800959 1208340.250960 1208818.150960 1208902.270960 1208978.440960 1210553.870962 1211993.120963 1212264.650963 1212340.660963 1212726.440964 1212957.100964 1213888.260965 1214598.160965 1214653.060966 1214970.220966 1216286.800967 1216905.240968 1219990.650970 1220786.610971 1221114.450972 1221374.120972 1221989.840972 1222463.410973 1223344.450974 1224900.940975 1225120.910975 1225460.750976 1225683.540976 1226178.450976 1226198.080976 1227457.560977 1227784.320978 1227919.140978 1228560.880978 1228854.040979 1229849.900980 1230758.040981 1231074.390981 1231169.650981 1231307.930981 1231499.460981 1231664.520981 1231918.610982 1232076.850982 1235397.320985 1236784.400986 1237788.710987 1237842.660987 1237915.480987 1238063.200987 1239345.840989 1241104.230990 1241458.160990 1242262.670991 1243005.360992 1244396.730993 1245302.590994 1245692.450994 1245800.380995 1246407.250995 1246748.160995 1246853.660995 1247640.660996 1247679.580996 1247708.950996 1249670.030998 1250989.260999 1251760.451000 1251824.791000 1251847.971000 1252209.581000 1252301.131001 1253962.261002 1255058.361003 1255849.421004 1256815.091005 1257268.971005 1259157.601007 1260084.881008 1260158.111008 1260173.201008 1260328.091008 1260701.031008 1260715.641008 1260986.561009 1262942.641010 1263151.451011 1266065.891013 1266553.061014 1267478.281015 1269836.611017 1269932.601017 1270078.651017 1270084.601017 1272148.131019 1273272.021020 1273408.731020 1274239.751021 1274826.721022 1274942.801022 1276700.871023 1277327.361024 1278607.231025 1279656.751026 1279829.061026 1280530.631027 1281192.681027 1281915.321028 1281952.261028 1282139.441028 1282410.341029 1283103.411029 1284481.181031 1284653.941031 1286608.011033 1286721.881033 1287363.021033 1288149.001034 1288704.091034 1289328.411035 1289887.531036 1290392.351036 1291202.251037 1291213.351037 1293216.391039 1295127.511040 1295602.441041 1295719.671041 1295959.461041 1297397.441043 1297814.971043 1299198.671044 1299535.861045 1300043.131045 1300272.561045 1300584.871046 1300730.981046 1301415.691046 1301541.191046 1301702.401047 1301841.291047 1302109.961047 1302363.931047 1302955.951048 1303503.731048 1304287.781049 1306923.621051 1307985.321052 1308640.231053 1310488.221055 1312021.091056 1312175.871056 1312668.221057 1313079.201057 1313755.071058 1315260.321059 1315393.941059 1315420.001059 1316204.491060 1317153.521061 1318289.531062 1318564.971062 1318602.791062 1318611.071062 1318857.411063 1319752.211063 1320351.291064 1320437.361064 1321555.121065 1321709.601065 1321736.531065 1321876.141065 1322256.811066 1322468.291066 1322492.451066 1322684.171066 1322740.971066 1323274.221067 1325071.861068 1326522.911070 1326620.421070 1326831.541070 1327837.011071 1328503.491072 1328902.621072 1329550.431073 1329807.031073 1332382.291075 1333161.171076 1334913.131078 1335642.681078 1335676.781078 1335832.691078 1335840.771078 1336594.131079 1337188.701080 1338265.581081 1338279.941081 1339178.841081 1339732.251082 1340206.751082 1340509.131083 1341029.161083 1342772.741085 1344349.561086 1344953.261087 1345449.521087 1345703.181088 1346779.261089 1347417.211089 1347806.761090 1349474.631091 1349484.741091 1349961.621092 1350180.651092 1351048.871093 1351068.971093 1352509.761094 1353281.351095 1354692.271096 1354861.161096 1356027.051097 1358792.131100 1359655.891101 1359827.831101 1359905.491101 1360572.781101 1360847.531102 1360899.571102 1362022.221103 1362165.491103 1362520.921103 1364601.651105 1366283.561107 1366722.121107 1367190.741108 1367763.181108 1369342.791110 1370128.761110 1370598.401111 1371659.051112 1371689.231112 1373162.801113 1373674.961114 1375072.471115 1375365.921115 1375841.321116 1378185.951118 1378191.171118 1378612.761118 1378631.981118 1379563.531119 1381315.541121 1383505.171123 1384081.631123 1384942.691124 1386744.541126 1388352.601127 1388705.671128 1388931.151128 1389508.181128 1389941.251129 1390069.201129 1391093.651130 1391378.681130 1391485.311130 1391613.381130 1392069.421131 1392149.231131 1392420.331131 1392658.401131 1394593.721133 1394917.421133 1395762.111134 1396084.021134 1396134.981135 1396410.261135 1396997.711135 1397295.441136 1398919.811137 1399562.251138 1400755.621139 1401670.581140 1401726.031140 1402137.331140 1402754.301141 1403361.561141 1404173.821142 1407552.291145 1407921.061146 1409645.631147 1410664.211148 1410722.781148 1410728.621148 1411737.901149 1412195.871149 1412204.581149 1415128.581152 1415682.281153 1415703.401153 1415727.001153 1415803.051153 1416614.781154 1417094.221154 1418067.631155 1418112.751155 1418534.171155 1420877.081158 1421052.011158 1422108.991159 1424364.711161 1425372.921162 1425633.951162 1427189.541163 1428169.281164 1428849.221165 1429285.311165 1430032.081166 1430600.081167 1430627.421167 1430687.931167 1430931.401167 1430952.351167 1431257.031167 1431548.841168 1432632.421169 1433787.231170 1434321.811170 1435561.381171 1436042.021172 1436694.361172 1437158.011173 1438120.241174 1438152.891174 1438405.281174 1438517.941174 1439437.641175 1439456.141175 1440682.821176 1440776.431176 1441181.771176 1442220.111177 1442708.781178 1442997.921178 1443111.491178 1443483.331179 1444423.271179 1444827.061180 1445479.971180 1445646.461181 1449274.581184 1452171.361187 1452631.431187 1453644.241188 1453748.541188 1454067.241188 1454823.941189 1455402.051190 1455627.681190 1455744.231190 1456250.711191 1457005.681191 1457363.601192 1457418.881192 1462702.651197 1463406.291197 1463411.291197 1463915.991198 1463961.551198 1464567.531198 1464958.081199 1466556.931200 1467568.891201 1467590.701201 1468463.461202 1469302.101203 1471143.011204 1471433.611205 1472351.281206 1472609.721206 1473532.141207 1474180.591207 1476062.221209 1476228.051209 1476966.391210 1477471.401210 1477707.551210 1478081.121211 1478160.001211 1478768.381211 1479097.221212 1479250.241212 1480072.821213 1480598.731213 1480837.911213 1480881.051213 1481022.011214 1482936.661215 1484059.281216 1484139.361216 1484698.771217 1485829.431218 1487219.511219 1488022.271220 1488152.871220 1488204.621220 1488240.451220 1489536.431222 1489954.061222 1490384.151222 1490779.531223 1491389.491223 1491817.131224 1492558.821224 1492588.011224 1495017.511227 1495489.071227 1496086.541228 1496791.661228 1497266.571229 1498230.081230 1502934.721234 1503396.551234 1504260.751235 1504670.631236 1504831.431236 1504855.901236 1505310.371236 1508276.761239 1509295.441240 1510618.561241 1511836.091242 1511950.481242 1512966.181243 1513004.411243 1513532.431244 1514626.851245 1514842.591245 1514990.941245 1516097.491246 1516567.911247 1518543.791249 1519364.991249 1519955.081250 1520763.231251 1521446.401251 1521957.771252 1522172.511252 1522542.241252 1523785.971253 1524040.181254 1524071.381254 1524231.261254 1524582.521254 1525301.491255 1525828.651255 1525921.371255 1526439.171256 1526683.891256 1527781.701257 1529093.421258 1529104.031258 1529112.201258 1530094.281259 1530529.021260 1531464.641261 1531678.391261 1531997.641261 1532207.211261 1532354.241261 1533184.451262 1533209.121262 1534964.521264 1534978.311264 1535929.121265 1535942.101265 1536298.671265 1537036.791266 1537373.841266 1537847.451267 1538285.901267 1539185.731268 1540802.631269 1542561.381271 1543250.161272 1543735.281272 1544966.551273 1545074.731273 1545200.791273 1547337.561275 1547970.901276 1549035.821277 1549130.211277 1549903.181278 1551577.351279 1551622.161279 1552484.641280 1552721.261280 1553022.601281 1553099.191281 1553519.141281 1554179.671282 1554704.891282 1555111.661283 1555907.181283 1557354.291285 1558212.921285 1559189.621286 1559362.051287 1559796.591287 1560251.661287 1560767.591288 1561509.281289 1562197.581289 1562212.901289 1562777.111290 1563826.011291 1564282.461291 1565210.091292 1566755.801293 1567172.281294 1567467.841294 1569107.511296 1569669.741296 1570262.421297 1570521.461297 1572270.711299 1572960.051299 1573223.841299 1573402.641300 1575224.071301 1575548.201302 1575560.261302 1575596.621302 1577125.301303 1577292.321303 1577327.051303 1577403.841303 1577455.431303 1577706.361304 1578704.481305 1578716.831305 1578880.251305 1578890.981305 1582126.061308 1582141.961308 1584543.771310 1584670.671310 1584998.631310 1585986.231311 1586832.001312 1586933.921312 1587884.931313 1588381.591314 1588448.151314 1588690.391314 1588963.931314 1589580.791315 1590296.901315 1591515.701316 1591523.291316 1592851.331318 1592856.191318 1592866.761318 1593864.961319 1594667.321319 1595508.541320 1595571.581320 1597424.791322 1597867.601322 1599201.031324 1599405.861324 1600122.641325 1602587.211327 1603055.451327 1603594.801328 1604044.051328 1604217.971328 1605234.671329 1605336.301329 1605790.171330 1606066.011330 1606825.301331 1607012.771331 1607564.531331 1608316.121332 1608572.641332 1609115.491333 1609944.151334 1610196.271334 1610327.451334 1611142.941335 1611491.921335 1611904.791335 1614691.051338 1615580.791339 1619242.851342 1619712.641343 1619722.821343 1619925.841343 1620730.961344 1620836.381344 1621838.171345 1623541.411346 1624059.731347 1624147.631347 1624585.381347 1624688.051347 1624856.551348 1624949.981348 1626141.731349 1626207.041349 1626631.401349 1628159.491351 1630548.131353 1630793.461353 1630825.411353 1630909.211353 1631926.331354 1632117.871354 1632725.611355 1632923.881355 1633531.941356 1634502.311357 1635837.681358 1635876.361358 1635908.471358 1635947.271358 1637599.691359 1637660.581359 1638266.531360 1639935.461362 1639998.001362 1640438.021362 1640595.971362 1640675.791362 1640700.841362 1640712.441362 1640748.061362 1641049.921363 1641830.861363 1641894.201363 1641957.381363 1642762.911364 1643267.401365 1644013.221365 1645387.831367 1645706.671367 1645816.231367 1646494.381368 1647340.321368 1647443.631369 1647980.601369 1649672.531371 1650452.611371 1650470.091371 1651225.341372 1651697.931373 1651852.561373 1652545.181373 1652558.741373 1652895.801374 1653226.201374 1653417.641374 1653558.331374 1654650.541375 1654853.861375 1655279.781376 1655746.251376 1657358.961378 1657384.861378 1658929.721379 1659818.931380 1659945.601380 1660058.651380 1660290.801381 1663328.611383 1663342.411383 1664611.141385 1666340.891386 1666367.781386 1666396.961386 1666780.451387 1668401.251388 1668506.091388 1668549.831388 1670523.991390 1671078.121391 1671194.471391 1671530.821391 1671764.711391 1672139.251392 1672163.561392 1672313.841392 1672374.711392 1673620.141393 1673839.361393 1674079.521393 1674397.901394 1674434.751394 1675092.971394 1675133.041394 1675710.481395 1675741.821395 1676379.811396 1677422.901396 1677469.351397 1679363.261398 1681408.721400 1681877.381401 1681902.401401 1685023.071404 1685449.931404 1686338.941405 1686345.881405 1686731.961405 1686930.381405 1687062.341405 1687585.291406 1687777.681406 1688792.951407 1689333.341408 1689845.111408 1692273.441410 1692439.581410 1692661.301411 1693034.631411 1694802.881413 1695155.801413 1696458.671414 1696664.411414 1696930.701415 1697292.371415 1698063.571416 1698249.721416 1698897.231416 1699763.441417 1699790.301417 1700047.791418 1700057.931418 1701130.651419 1701277.651419 1701288.181419 1701608.161419 1701725.851419 1702232.571420 1703226.251421 1703575.761421 1704460.061422 1706155.081423 1706816.341424 1707201.751424 1707888.201425 1709249.241426 1709682.051427 1712024.671429 1712356.411429 1713945.621431 1714083.411431 1715008.491431 1716348.421433 1716675.731433 1717607.171434 1720787.431437 1721198.401437 1724055.731440 1724190.151440 1725062.221441 1725775.211442 1726387.311442 1726641.291442 1727371.211443 1727837.761443 1729064.121445 1729309.231445 1729329.101445 1729799.381445 1729939.661445 1730769.341446 1730942.411446 1731061.321446 1731569.361447 1731721.401447 1732071.251447 1734327.911449 1734395.121450 1735249.121450 1735493.261451 1735537.001451 1735927.481451 1736173.901451 1736197.231451 1736620.931452 1736788.721452 1737170.471452 1738529.901453 1740114.321455 1740433.171455 1740886.261456 1741458.681456 1742170.201457 1743024.181458 1743311.131458 1743789.201458 1744492.581459 1744565.201459 1744832.281459 1745089.641460 1745368.191460 1745445.591460 1747294.091462 1747726.871462 1748281.781462 1748624.081463 1748672.031463 1750450.791465 1751449.301465 1751673.191466 1753345.721467 1754322.301468 1754621.291468 1754962.171469 1755333.551469 1756372.211470 1756381.331470 1756556.291470 1757390.771471 1757903.531471 1759165.041473 1760677.451474 1761151.421474 1761959.831475 1764736.101478 1767111.461480 1767340.891480 1767569.841480 1768178.321481 1768359.191481 1768453.131481 1769820.531483 1770404.301483 1770605.511483 1770614.441483 1770913.911484 1772399.411485 1773559.791486 1773992.351486 1774768.231487 1774961.181487 1775522.991488 1775669.921488 1776021.121488 1776971.811489 1776980.921489 1777307.211490 1778405.171491 1780175.451492 1780791.731493 1781190.501493 1781841.601494 1782924.371495 1784149.661496 1784400.941496 1785624.761497 1785675.321497 1785982.681498 1787038.331499 1787057.481499 1787110.141499 1787821.941499 1788153.201500 1789286.081501 1789302.671501 1792205.821503 1792689.691504 1793231.781504 1794063.121505 1795259.251506 1795329.511506 1795490.591506 1795759.521507 1796840.591508 1798068.201509 1798858.221510 1799899.251511 1800474.981511 1800632.891511 1800775.091511 1801895.121512 1803408.531514 1804410.521515 1804612.691515 1804871.831515 1805550.181516 1806499.361517 1806634.631517 1807023.831517 1807704.651518 1809066.551519 1809582.981520 1809984.691520 1809995.571520 1810752.591521 1811032.861521 1811315.461521 1812343.581522 1812783.621523 1813019.081523 1813314.841523 1814067.891524 1814975.991525 1815619.841525 1815647.691525 1815677.621525 1817348.991527 1817476.391527 1817714.951527 1817883.761527 1818479.991528 1819326.091529 1819518.991529 1819943.861529 1820327.971530 1821351.691531 1821837.561531 1822058.181531 1823173.761532 1824680.451534 1824817.351534 1824999.441534 1826124.481535 1828478.761537 1830016.601539 1831225.411540 1831416.161540 1831786.691540 1832878.231541 1832950.591541 1834446.361543 1834592.791543 1835163.331543 1835463.821544 1837267.221545 1839552.001547 1840331.381548 1840380.161548 1841720.861550 1843058.741551 1844058.101552 1844934.031553 1845652.661553 1846216.311554 1846357.571554 1846883.211554 1847125.051555 1847913.801555 1848364.171556 1848608.891556 1848781.471556 1851093.971558 1851329.811558 1851460.701559 1851797.581559 1852353.061559 1852414.041559 1853137.461560 1853299.571560 1853768.821561 1855270.471562 1855481.511562 1856959.481564 1857641.671564 1857770.821564 1858305.891565 1858576.121565 1859010.001566 1859861.951566 1860629.761567 1861242.551568 1861266.341568 1861625.411568 1863169.381569 1864239.051570 1864603.101571 1865034.391571 1865136.471571 1866300.301572 1866730.951573 1866756.051573 1866917.381573 1867854.371574 1868799.071575 1869039.341575 1869181.861575 1869963.991576 1871428.661577 1872282.621578 1873337.011579 1873750.561579 1876072.971582 1877103.831582 1878154.481583 1879242.851584 1879542.841585 1880309.011585 1880895.611586 1880943.691586 1881210.001586 1881489.821587 1881557.191587 1882429.261587 1883877.161589 1884243.091589 1886956.981592 1887470.641592 1888595.901593 1889438.651594 1890080.031595 1890708.621595 1891885.161596 1892157.011596 1892335.281597 1895347.931599 1895495.541600 1895830.041600 1896010.661600 1897596.421602 1898313.081602 1898523.161602 1899484.831603 1899724.161604 1900122.181604 1901380.501605 1902906.881606 1904673.271608 1904975.101608 1905324.681609 1906998.601610 1908980.831612 1909125.871612 1909567.631613 1910291.831613 1910449.511614 1912032.641615 1912408.691615 1912815.161616 1913075.601616 1914131.501617 1914165.891617 1914404.271617 1914617.511617 1914647.541617 1916060.081619 1918393.381621 1919263.461622 1919607.541622 1920975.701623 1921157.171623 1921404.321624 1921971.881624 1922759.551625 1925636.191628 1926243.591628 1926918.891629 1927770.861630 1927942.061630 1928176.861630 1928466.691630 1929121.811631 1929356.321631 1929374.411631 1929514.691631 1930251.341632 1930764.611632 1931213.161633 1931586.571633 1931860.041633 1932173.101634 1932835.681634 1933126.741635 1934150.721636 1934296.551636 1934403.751636 1934844.501636 1937308.541639 1937403.991639 1937635.931639 1937995.931639 1938382.861640 1939478.061641 1940019.271641 1940245.821641 1941384.771642 1941533.231642 1941680.691643 1941788.791643 1944692.461645 1944870.181646 1945286.351646 1946801.471647 1947877.831648 1949106.821650 1950999.771651 1951117.251651 1951998.521652 1952605.661653 1953009.181653 1954294.061654 1955542.181656 1958071.001658 1958408.081658 1958783.601659 1959555.921659 1959597.401659 1960466.361660 1961652.121661 1961982.051662 1962841.171662 1963081.241663 1965237.491665 1966135.741665 1966533.241666 1966773.351666 1967546.531667 1968670.571668 1968713.931668 1968845.521668 1968957.981668 1969072.921668 1969106.271668 1969210.851668 1969221.971668 1969900.221669 1970981.561670 1971507.561670 1971529.211670 1971621.231670 1971914.081671 1972225.251671 1972820.221672 1973562.611672 1973680.061672 1973850.231673 1974177.641673 1975392.221674 1975436.451674 1978182.401677 1978683.351677 1979328.571678 1980007.771678 1980456.301679 1982369.861680 1982535.731681 1983332.331681 1983500.001682 1983781.611682 1984337.941682 1984886.351683 1984892.471683 1985448.121683 1987317.851685 1987901.461686 1989155.301687 1989835.031687 1990864.851688 1991479.371689 1993163.521691 1994566.311692 1994604.251692 1995806.261693 1995958.081693 1997075.461694 1997481.741695 1998682.091696 1999019.921696 2000156.601697 2000671.651698 2000692.951698 2000731.461698 2001112.161698 2001527.551698 2001919.571699 2002164.741699 2002247.071699 2003840.241700 2004225.601701 2004235.491701 2004622.971701 2004688.841701 2004734.681701 2005038.141702 2005239.241702 2005806.071702 2006243.861703 2006617.991703 2009918.151706 2009949.241706 2011399.411708 2011430.361708 2011789.661708 2013137.551709 2014213.411710 2014477.751710 2014506.971710 2014691.681711 2014736.181711 2014835.681711 2014863.911711 2016577.071712 2016635.391712 2017158.011713 2017698.001713 2017972.841714 2018564.591714 2019688.961715 2020184.561716 2020220.571716 2020355.871716 2021573.021717 2021740.351717 2021921.231717 2021967.851717 2022337.741718 2024041.701719 2025534.031721 2027797.781723 2028572.091724 2028856.731724 2030551.511725 2031246.921726 2031977.921727 2032855.711728 2033725.971728 2033797.491728 2034054.251729 2035291.001730 2037822.411732 2038880.781733 2039214.911733 2040112.251734 2041214.501735 2041421.051735 2042261.831736 2043080.831737 2047045.691741 2047086.071741 2047236.001741 2047498.401741 2047819.671741 2048145.411742 2049511.301743 2049613.371743 2049757.901743 2050551.591744 2050777.051744 2052674.471746 2053282.571747 2054313.631748 2054843.991748 2055417.831749 2055647.711749 2055835.921749 2057646.101751 2057731.221751 2060050.451753 2060273.011753 2060474.331753 2061329.761754 2063659.021756 2064137.251757 2064913.971757 2065286.591758 2065376.321758 2065640.621758 2065901.261758 2065975.661758 2067083.301759 2067490.671760 2067639.091760 2068774.951761 2068855.081761 2069163.041761 2069490.631762 2070451.431763 2070748.741763 2071453.401763 2071938.461764 2071993.541764 2072374.991764 2072973.921765 2074653.781766 2074824.961767 2076252.981768 2077303.341769 2078679.391770 2078687.721770 2079697.771771 2080069.831771 2080081.371771 2080237.891772 2080705.431772 2081203.821773 2081408.351773 2082817.471774 2086093.391777 2087218.051778 2089034.371780 2091161.981782 2091427.091782 2091674.461782 2091924.291783 2092002.131783 2092580.891783 2093325.921784 2093793.771784 2093802.671784 2095690.361786 2096777.801787 2096982.911787 2098666.691754 2099426.981737 2099808.611728 2100741.301707 2100941.111703 2101765.841684 2102763.291662 2103991.261635 2106083.581588 2107326.441560 2107335.321560 2107352.001559 2108065.721543 2108500.231534 2109405.911513 2109488.311512 2110389.181492 2110964.381479 2111169.811474 2112076.021454 2112515.321444 2113200.501429 2113333.241426 2114003.041411 2114487.981400 2115270.851382 2116994.971344 2117193.981339 2118418.821312 2118537.521309 2118809.961303 2120302.181270 2120726.681260 2121298.551248 2122088.661230 2122851.101213 2123204.031205 2124142.761184 2125506.091154 2126172.551139 2126883.581123 2127596.241107 2128669.391083 2129554.451063 2129719.841059 2129851.921056 2129997.201053 2132131.591006 2133459.340976 2133469.980976 2134272.690958 2135627.720927 2137739.980880 2139725.800836 2141738.870791 2142630.170771 2143424.210753 2144928.270720 2146065.700694 2146175.280692 2146348.680688 2146651.600681 2149116.710626 2149839.640610 2150217.710601 2150247.750601 2150326.180599 2150394.800597 2150402.150597 2150989.200584 2151010.440584 2152169.640558 2153294.070533 2154572.680504 2154671.680502 2154951.750495 2155834.670476 2156162.330468 2157232.330444 2157783.080432 2158441.840417 2159351.330397 2159686.090390 2159773.480388 2159933.960384 2160248.390377 2160500.630371 2160847.920364 2161075.870359 2161196.340356 2161322.400353 2162289.350331 2162759.520321 2162776.690321 2163170.020312 2163476.670305 2163512.530304 2163535.640304 2164067.380292 2164327.230286 2164453.690283 2165201.810266 2167008.470226 2167706.240210 2168961.800182 2170426.100150 2170971.350137 2171810.340119 2172882.180095 2173669.730077 2174309.290063 2176139.330022 2176491.460014 2176908.810005 2177115.760000 2178365.039972 2179136.519955 2179211.109953 2180568.629923 2180590.919922 2181070.869912 2181473.069903 2182973.809869 2183115.879866 2184248.299841 2184286.019840 2184674.049831 2184938.869825 2185095.979822 2186441.459792 2186662.499787 2187232.329774 2187738.139763 2187822.269761 2188193.409752 2188274.419751 2188729.419740 2188862.659738 2189692.649719 2189765.029717 2192064.919666 2192821.219649 2193071.919643 2193234.659640 2194334.449615 2196111.729575 2196408.239569 2196661.029563 2196953.019557 2197559.539543 2197584.529543 2197816.459537 2198774.399516 2199179.679507 2199466.889500 2199483.289500 2200576.389476 2200830.339470 2200904.089468 2201040.659465 2201471.079456 2201668.589451 2202842.119425 2204260.169393 2204310.419392 2204701.839383 2205028.579376 2205328.309369 2206803.049337 2209474.859277 2210850.829246 2211906.609222 2212429.769211 2212533.119208 2212604.979207 2215746.579137 2216604.569117 2217021.939108 2218061.349085 2218249.559081 2218808.329068 2219137.379061 2219144.359061 2219321.699057 2219718.619048 2219822.079046 2220020.859041 2220037.229041 2220131.029039 2220695.459026 2221329.249012 2222542.028985 2223151.108971 2223340.348967 2223346.638967 2224434.818942 2225731.478913 2226030.268907 2226415.538898 2226541.018895 2227182.758881 2227992.668863 2228012.408862 2228635.088849 2229179.028836 2229192.558836 2230698.248802 2231566.798783 2233010.608751 2233675.048736 2236082.988682 2237926.408641 2238655.458625 2239735.498600 2239833.528598 2240870.628575 2241457.058562 2242067.938548 2242835.548531 2243210.178523 2243410.188518 2244124.428502 2245428.278473 2245451.108473 2247322.538431 2248081.488414 2249824.228375 2251543.278336 2252175.858322 2254951.398260 2256236.628232 2256576.348224 2257671.428200 2258062.178191 2259840.378151 2260219.138143 2261264.728119 2261470.618115 2261995.378103 2262188.428099 2263463.478070 2264785.398040 2264951.538037 2265968.108014 2268094.617967 2268329.527961 2268743.817952 2269060.597945 2269800.547928 2270347.387916 2271711.977886 2273398.097848 2273974.847835 2274749.147818 2276195.977785 2276746.697773 2276983.667768 2278708.107729 2279500.197712 2280082.257699 2280243.737695 2280251.507695 2280363.557692 2280392.587692 2280944.117679 2282343.917648 2285098.217586 2286415.267557 2291493.947444 2291987.747432 2292765.907415 2293306.587403 2293460.377400 2295150.537362 2295784.757348 2296030.947342 2296436.487333 2296972.107321 2297389.967312 2297817.977302 2298021.707298 2298040.447297 2298179.317294 2298487.757287 2299302.347269 2299414.457266 2299925.837255 2300444.487243 2300458.247243 2300723.077237 2301389.927222 2302281.537202 2302646.277194 2303042.157185 2304303.597157 2304340.697156 2304432.937154 2305405.017133 2307453.997087 2307550.067085 2307647.007082 2308218.607070 2309643.767038 2311417.906998 2311811.846989 2313792.086945 2313797.876945 2314652.536926 2315848.166899 2315907.516898 2316416.606886 2316692.156880 2317728.416857 2317982.176851 2318542.836839 2318837.096832 2320382.516798 2321090.026782 2321175.566780 2321425.236774 2321801.586766 2321833.906765 2321851.706765 2322118.646759 2322580.756749 2322983.136740 2323630.706725 2325065.206693 2325446.936685 2326126.966669 2326293.526666 2327015.406650 2327247.156644 2327253.606644 2327260.446644 2327859.496631 2328230.156622 2328535.996616 2329265.576599 2329893.246585 2330187.896579 2330782.996565 2331246.456555 2331538.476548 2331595.096547 2334185.106489 2334265.976487 2334294.996487 2335067.946470 2335742.096454 2336206.856444 2337976.946405 2338054.226403 2338399.786395 2338673.256389 2339085.896380 2339285.436375 2340125.106357 2340317.376352 2340745.086343 2341827.986318 2342161.046311 2343009.886292 2346466.456215 2347373.366195 2347544.566191 2348911.256160 2350548.486124 2350558.716123 2352299.276084 2353026.746068 2353300.506062 2353660.776054 2354346.116039 2354389.726038 2354974.196025 2357258.785974 2357558.025967 2357877.545960 2360383.865904 2361233.055885 2362297.265861 2362837.015849 2363831.035827 2363841.725826 2363922.345825 2364237.865818 2364805.025805 2365462.675790 2367200.315751 2367770.595739 2367924.365735 2368490.075723 2368574.165721 2369558.095699 2369698.125696 2370435.885679 2370790.525671 2371253.235661 2372258.565638 2372849.095625 2373101.785619 2373897.725602 2374499.275588 2374691.865584 2376429.665545 2378255.295504 2379766.705470 2379935.345467 2380144.605462 2380670.475450 2380987.275443 2381264.735437 2381271.175437 2381909.475423 2382177.485417 2382812.475402 2383684.265383 2384176.595372 2385161.385350 2385739.605337 2386516.875320 2387793.155291 2387968.505287 2388086.345285 2388980.765265 2389902.125244 2391018.305219 2391122.135217 2392609.755183 2392627.005183 2392759.525180 2393259.975169 2393315.065168 2393938.585154 2395340.195122 2395435.055120 2397078.395084 2397110.165083 2397209.185081 2397546.055073 2398358.375055 2399027.015040 2401551.714984 2403219.234946 2403806.414933 2405870.824887 2406064.554883 2408078.434838 2409660.384802 2409870.724798 2410018.274794 2411727.054756 2411861.724753 2411930.884752 2413593.634714 2414248.494700 2414585.984692 2416668.664646 2416984.794639 2417071.814637 2418447.804606 2420541.734559 2420747.204554 2420916.794551 2420994.924549 2421494.454538 2421682.534534 2423057.824503 2423310.034497 2423433.264494 2426523.614425 2427434.524405 2427580.034402 2429431.674360 2429476.244359 2429942.294349 2430115.214345 2431185.404321 2431772.034308 2432948.014282 2433262.184275 2433734.364264 2433825.574262 2434003.224258 2434151.104255 2435053.594235 2435369.334228 2436229.594208 2439016.474146 2439792.384129 2441218.884097 2442220.674075 2443063.124056 2443082.214055 2443352.144049 2443841.304038 2443923.764036 2444197.504030 2445026.934012 2445922.303992 2445930.833992 2446001.693990 2446101.413988 2446686.993975 2447095.763966 2447114.153965 2448888.333925 2451130.663875 2451904.403858 2452392.403847 2452784.933838 2454208.483807 2454784.713794 2454813.473793 2455219.223784 2455710.973773 2456994.263744 2457005.793744 2457014.223744 2457250.233739 2459405.273690 2460406.183668 2460708.013661 2462177.463628 2463439.423600 2464372.023579 2466756.123526 2468152.253495 2469744.323459 2469954.973455 2470393.693445 2470802.673436 2471772.593414 2471997.183409 2472021.973408 2472092.833407 2472939.003388 2473853.313367 2474201.873360 2475806.183324 2477019.783297 2477304.993290 2477879.083277 2478428.513265 2479710.233237 2482381.623177 2484484.313130 2484877.163121 2485993.173096 2486375.393088 2487096.303071 2487602.893060 2487834.353055 2488194.923047 2489182.913025 2491310.102977 2491400.392975 2491576.182971 2493853.912920 2494015.322917 2494094.122915 2494254.202911 2494849.882898 2495317.502888 2496009.712872 2496459.312862 2496677.132857 2496685.852857 2496938.172851 2497600.402837 2497633.982836 2497778.602833 2497977.292828 2499320.092798 2500587.092770 2501477.652750 2502663.282724 2504130.102691 2504373.142685 2504713.842678 2506048.762648 2506393.082640 2507648.282612 2508208.572600 2508618.642590 2509001.392582 2509594.902569 2512543.662503 2512613.082501 2513392.342484 2513401.792483 2513697.132477 2515196.482443 2516112.712423 2516235.742420 2516247.442420 2517683.212388 2519527.352347 2519554.982346 2519581.092345 2519886.502339 2520615.292322 2521519.832302 2522455.372281 2522627.622277 2523776.642252 2523819.842251 2524054.172245 2524796.682229 2524807.212229 2524853.642228 2525100.012222 2525235.842219 2525357.242216 2525367.372216 2525378.582216 2526226.032197 2527257.992174 2527487.952169 2527738.552163 2528430.842148 2528670.072142 2528677.322142 2529108.382132 2530698.732097 2531537.772078 2532027.542067 2532140.082065 2532383.142059 2533058.872044 2533334.862038 2533343.622038 2533836.532027 2534062.482022 2535962.571979 2536068.791977 2536102.781976 2536468.821968 2536745.951962 2537452.711946 2537656.441941 2537813.321938 2538207.951929 2540706.241873 2541619.741853 2541697.771851 2542891.941824 2544415.801790 2544464.521789 2546484.521744 2546512.831743 2546586.371742 2546799.251737 2547265.161727 2547849.231714 2548464.731700 2549741.221671 2549919.841667 2550013.971665 2550323.611658 2551504.091632 2551863.901624 2553351.711591 2553581.871585 2554046.481575 2554488.821565 2554751.931559 2556830.561513 2556995.231509 2557589.741496 2558571.031474 2558577.271474 2560316.861435 2561304.901413 2562676.241382 2562780.931380 2563494.311364 2563512.871363 2563975.981353 2564727.781336 2565489.051319 2565764.611313 2565798.561312 2565812.591312 2566431.101298 2567548.721273 2568693.131248 2569136.791238 2569811.461223 2570721.691202 2572182.721170 2572291.381167 2572895.421154 2574104.941127 2578635.051025 2580214.430990 2580273.580989 2581689.880957 2582884.280930 2583894.220908 2585068.440882 2585515.760872 2586931.680840 2588133.070813 2588264.440810 2588761.600799 2589451.790784 2589559.480781 2591335.620742 2591345.170741 2591484.650738 2591827.780731 2592200.570722 2593008.250704 2593025.290704 2594890.900662 2595033.050659 2595718.340644 2595728.710643 2596577.700624 2597325.750608 2597466.650604 2598149.300589 2598794.540575 2601829.320507 2602042.090502 2602934.750482 2603223.170476 2604422.970449 2605705.770420 2606103.620411 2606127.900411 2606777.930396 2606993.950392 2607235.410386 2607621.850378 2608635.680355 2609414.150337 2609813.060329 2610130.680321 2610474.000314 2612608.270266 2613434.500248 2614102.220233 2614917.560214 2616818.220172 2616934.560169 2616940.220169 2617287.590161 2618099.710143 2618671.150131 2619124.320120 2619434.390113 2620500.950090 2621726.510062 2621868.670059 2622261.080050 2623814.280016 2623919.950013 2626441.249957 2626958.759945 2628375.499914 2628726.639906 2628853.629903 2629989.179878 2632086.519831 2634585.649775 2635342.969758 2636183.179739 2637153.409717 2637403.299712 2639805.709658 2642260.229603 2642410.609600 2643347.359579 2643732.679570 2646317.319513 2646694.199504 2647371.259489 2647596.879484 2648572.849462 2648703.299459 2649476.519442 2649485.599442 2651194.289404 2652721.689369 2653226.249358 2653386.149355 2653475.999353 2654536.299329 2654721.489325 2654754.309324 2656523.319284 2656869.809277 2657668.079259 2658197.539247 2658264.609246 2658687.349236 2659074.319227 2659654.159214 2659942.209208 2660378.159198 2661323.699177 2662208.029157 2662405.269153 2663113.729137 2663597.289126 2663851.199121 2666633.159059 2667405.319041 2667779.269033 2667796.629032 2667884.999031 2669111.639003 2673358.548908 2673552.968904 2673562.548904 2674005.418894 2675024.708871 2675525.278860 2675544.588859 2677379.918818 2678116.728802 2678164.708801 2678272.138798 2678477.268794 2678835.948786 2679134.058779 2680021.998759 2681129.698734 2681269.698731 2681561.318725 2681836.378719 2682094.418713 2682184.278711 2683033.898692 2683382.498684 2684169.958667 2684881.918651 2685702.738632 2687908.978583 2688257.938575 2688888.028561 2689508.128547 2690384.738528 2691983.758492 2692019.728491 2692405.918482 2693953.578448 2694054.318446 2695832.438406 2697152.218376 2697329.488372 2698255.248352 2698401.878348 2698924.338337 2702786.188250 2703178.118242 2705044.078200 2705131.858198 2705256.058195 2705411.518192 2705814.448183 2706212.308174 2706598.048165 2706782.998161 2709386.598103 2710692.038074 2710966.648068 2711376.118058 2711816.008049 2712802.498027 2712843.258026 2713147.948019 2713833.618003 2714176.467996 2715020.937977 2715490.317966 2716049.407954 2716729.297939 2717350.037925 2717726.877916 2717753.957916 2717866.287913 2718643.057896 2718819.547892 2719668.607873 2719675.467873 2720115.117863 2720760.277849 2721940.937822 2723031.857798 2723529.497787 2725761.387737 2725866.447735 2726446.807722 2727346.497701 2727927.907688 2728226.057682 2728657.707672 2728777.917669 2728830.947668 2729071.697663 2729404.867655 2729491.447654 2729683.337649 2729945.237643 2732562.437585 2733591.137562 2733647.077561 2734015.057552 2734756.497536 2735271.247524 2735702.237515 2736120.687505 2737616.257472 2738253.367458 2740897.157399 2741604.817383 2743247.917346 2743321.077344 2744628.207315 2744744.207313 2744866.977310 2746553.227272 2746596.167271 2746907.977264 2747370.167254 2747625.717248 2748421.957230 2748595.257227 2749451.647207 2751269.367167 2751570.857160 2751821.967154 2752641.577136 2753699.377112 2753896.327108 2754763.917089 2756542.647049 2756636.087047 2756995.717039 2757494.757028 2757888.197019 2758015.067016 2758066.627015 2758441.897006 2759203.876989 2759585.746981 2760369.576963 2761531.736937 2762190.126923 2762353.016919 2762695.656911 2762863.866908 2763035.566904 2763359.616896 2765244.236854 2765260.326854 2765760.576843 2766463.056827 2767103.686813 2767439.766805 2767780.386798 2767904.276795 2768273.736787 2769130.666768 2769405.056761 2770219.466743 2771572.116713 2771877.146706 2772687.776688 2773094.636679 2774099.086656 2775205.666632 2776042.686613 2777763.076575 2777772.526574 2778150.106566 2779304.266540 2780145.266521 2780593.856511 2780870.116505 2781464.536492 2782552.156468 2782576.576467 2783382.546449 2783632.576443 2784544.986423 2784612.516421 2785428.726403 2785931.876392 2786347.316383 2787536.506356 2788335.426338 2788790.576328 2788800.236328 2789199.546319 2789221.566318 2790115.406298 2790709.666285 2790799.266283 2793847.076215 2794617.186198 2794625.356198 2796294.486160 2796712.126151 2798912.686102 2799209.056095 2799271.896094 2799431.766090 2800073.786076 2802109.766030 2802570.026020 2803961.515989 2804907.715968 2805391.965957 2805423.535956 2805444.425956 2805657.545951 2809031.915876 2809190.355872 2809496.165865 2810176.035850 2810182.485850 2811460.155821 2811573.595819 2812342.005802 2813112.595784 2813158.885783 2813186.865783 2813266.035781 2814010.375764 2814094.835762 2814262.095759 2815892.645722 2816730.775704 2817969.885676 2821928.165587 2822031.985585 2824193.315537 2825351.825511 2825618.865505 2826067.385495 2826155.175493 2827333.265467 2827469.525464 2828637.015437 2829034.805429 2830059.835406 2830906.525387 2831240.245379 2831646.155370 2834232.415312 2835437.325285 2836275.775267 2836577.665260 2838546.275216 2838957.995207 2839248.545200 2839768.965189 2842106.895136 2842573.575126 2842660.215124 2845103.685069 2845814.095053 2846475.135039 2847281.165021 2847695.605011 2848677.494989 2849334.024975 2849728.204966 2852125.734912 2852237.114910 2852814.984897 2853594.734880 2853619.464879 2854123.844868 2854918.264850 2855118.214846 2856195.274821 2857126.264801 2857443.994794 2859111.724756 2859210.154754 2859993.254737 2860204.714732 2860356.014728 2861008.334714 2861348.444706 2861428.054704 2861630.234700 2862123.494689 2862828.254673 2863340.914662 2863385.334661 2863946.504648 2864022.774646 2864719.094631 2865568.084612 2866080.544601 2866092.654600 2866111.964600 2867751.464563 2867917.184559 2869752.944518 2870785.024495 2872026.874468 2872735.794452 2872744.284452 2872930.034447 2874185.784419 2874614.934410 2875728.914385 2877015.034356 2877896.334336 2878676.584319 2879713.344296 2880282.914283 2880836.054271 2881075.354265 2882733.594228 2883542.834210 2883608.974209 2883645.624208 2883891.924202 2884015.634200 2884259.284194 2884353.314192 2884558.884187 2884723.184184 2886018.334155 2886041.724154 2888593.524097 2889568.564076 2890186.284062 2890461.994056 2891962.574022 2892863.554002 2893354.673991 2893559.713986 2894553.273964 2894796.823959 2895769.823937 2895996.373932 2896405.253923 2897322.923902 2897491.413898 2897837.963891 2898804.163869 2898990.913865 2899125.843862 2900857.563823 2901480.313809 2901701.293804 2902685.063782 2903193.913771 2903244.463770 2903867.033756 2905061.783729 2905292.183724 2906000.863708 2906773.113691 2907259.183680 2907456.013676 2907742.423669 2908564.353651 2908722.353647 2909199.003637 2909217.713636 2911383.683588 2911878.473577 2912169.393570 2912224.303569 2913583.933539 2914530.203518 2915830.573489 2915847.553488 2916116.603482 2916910.403464 2917049.613461 2917452.513452 2917607.143449 2917718.993446 2917759.023445 2918484.063429 2919543.793406 2920982.423373 2921612.543359 2921934.903352 2923164.283325 2923180.193324 2923432.123319 2923616.513314 2924309.983299 2924886.143286 2925289.983277 2926668.743246 2927201.153234 2928006.953216 2929011.313194 2929468.163184 2929515.263183 2929958.123173 2932834.803108 2932958.303106 2933218.033100 2934521.683071 2934696.673067 2935823.403042 2938120.932990 2939195.122966 2940889.022928 2941268.432920 2941322.892919 2941460.432916 2943001.072881 2943080.062879 2943242.252876 2943837.962862 2947080.302790 2948044.102768 2948316.492762 2949111.862745 2949348.962739 2951160.072699 2951256.632697 2952271.452674 2952282.742674 2952563.162667 2953067.342656 2953541.992646 2953634.002644 2953678.122643 2954238.822630 2955269.202607 2955552.422601 2955962.332591 2956447.742581 2957339.072561 2960458.632491 2960558.182489 2961084.862477 2962472.692446 2962488.282446 2963025.792434 2963465.492424 2963609.212421 2964724.932396 2966102.482365 2967485.672334 2967559.322332 2967838.062326 2969523.622288 2970155.182274 2970539.502266 2971763.122238 2972220.402228 2974114.772186 2974461.922178 2975072.682164 2975569.542153 2975599.912153 2975940.592145 2976787.442126 2976870.752124 2977490.882110 2978819.602081 2978980.142077 2979523.862065 2980127.142051 2980546.332042 2980750.612037 2980860.452035 2980869.582035 2980883.692034 2982427.232000 2982631.911995 2983515.981976 2983795.351969 2983852.021968 2984139.831962 2984766.431948 2985240.481937 2985448.551932 2985836.871924 2988019.881875 2988058.011874 2988470.991865 2988793.561858 2989057.381852 2990597.731817 2991115.981806 2991652.371794 2991816.071790 2992438.331776 2992512.441775 2992788.461768 2993115.721761 2993475.931753 2994342.991734 2995342.761711 2995924.461698 2995952.481698 2996440.541687 2996626.721683 2997996.281652 2998468.391641 2998907.881632 2999072.281628 2999155.191626 2999642.481615 3001272.841579 3001444.771575 3001499.991574 3003801.991522 3004061.391516 3004375.401509 3004765.841501 3007747.971434 3008209.731424 3008998.161406 3009187.561402 3009212.501401 3009381.891397 3009701.721390 3011065.681360 3013946.331295 3015642.891258 3015928.401251 3016153.871246 3016675.211234 3017714.141211 3017887.901207 3017898.681207 3019712.401167 3019771.841165 3021241.521132 3021829.191119 3021891.741118 3022418.001106 3022429.341106 3024011.611070 3025061.561047 3025458.921038 3026120.011023 3027260.110998 3027512.350992 3027993.480981 3028068.710980 3028433.370972 3028442.470971 3028811.610963 3029149.680956 3029604.860945 3031715.270898 3031871.290895 3032059.300891 3032957.510871 3033144.280866 3033723.050853 3034590.780834 3035317.310818 3036043.300802 3037395.200771 3037861.700761 3037898.420760 3038063.970756 3039086.140734 3041562.290678 3041891.010671 3042103.340666 3042630.270654 3043228.210641 3044209.320619 3047012.550556 3047724.520540 3047730.930540 3048126.830531 3048718.630518 3049721.640496 3049812.600494 3050842.080471 3051920.000447 3053801.600405 3053917.450402 3053930.030402 3055066.580376 3056647.110341 3057143.990330 3057559.570321 3059055.190287 3059282.620282 3059592.120275 3061358.170236 3062107.700219 3062154.350218 3063311.030192 3063330.200192 3064438.540167 3064600.630163 3064627.520163 3066235.780127 3067241.870104 3067678.090094 3068251.200082 3068366.300079 3068697.890072 3068982.420065 3069795.320047 3070569.340030 3070659.100028 3071313.260013 3071474.130010 3071848.990001 3072489.459987 3074764.289936 3074775.879936 3077345.649878 3077492.319875 3077645.189872 3078156.029860 3079148.059838 3079210.049837 3079453.999831 3080893.569799 3080934.349798 3082082.739772 3083590.169739 3083728.839736 3084261.229724 3084514.599718 3085007.259707 3085534.119695 3085839.689689 3086693.739669 3086900.079665 3088300.379634 3088614.349626 3088675.369625 3089111.719615 3089942.449597 3090193.069591 3091437.909563 3092195.959546 3092280.029545 3092349.659543 3092493.319540 3093574.829516 3095097.469482 3095760.199467 3095783.329466 3097752.919422 3098761.889400 3100138.329369 3100815.299354 3101846.449331 3102250.199322 3102339.509320 3103654.879290 3104839.539264 3105358.689252 3106027.319237 3106661.849223 3107443.899206 3108567.339181 3110009.959148 3110764.059131 3111917.729106 3112953.809082 3113536.309069 3113762.299064 3113917.359061 3114286.339053 3115250.889031 3115556.449024 3116363.779006 3116562.369002 3117350.078984 3117676.108977 3117844.178973 3117915.888972 3118641.798955 3118987.538948 3119689.148932 3119774.628930 3119853.298928 3119989.458925 3120622.258911 3120631.518911 3122279.198874 3122728.168864 3123334.238850 3123957.928836 3124253.978830 3124284.218829 3124330.078828 3126264.658785 3126338.648783 3126446.888781 3127506.878757 3127520.688757 3127743.238752 3127874.148749 3127980.648747 3130426.128692 3131136.008676 3131146.568676 3131528.428667 3132048.868656 3132061.128655 3132291.308650 3132961.588635 3133178.888630 3133953.128613 3134821.538594 3136553.638555 3136737.978551 3137600.418532 3137607.008531 3138229.728517 3138374.968514 3139971.128479 3140922.188457 3141448.638446 3141568.268443 3142876.388414 3144162.288385 3144170.388385 3145322.428359 3146361.868336 3147037.208321 3147770.908304 3147874.178302 3148245.038294 3149427.248267 3149848.928258 3150194.668250 3150217.908250 3153261.078182 3153733.988171 3154463.968155 3154785.618147 3155098.628140 3155420.418133 3155457.708132 3155867.458123 3156544.848108 3156570.938108 3156576.448107 3157334.338090 3159305.368046 3159565.278041 3159694.708038 3160480.868020 3160501.408020 3160550.408019 3160591.208018 3160692.998015 3160728.278015 3160899.128011 3161436.487999 3163124.467961 3164923.047921 3166436.667887 3166847.477878 3168044.367851 3169302.817823 3169311.317823 3169512.717818 3171914.357765 3171968.287763 3172336.537755 3172441.447753 3172448.027753 3172679.157747 3173577.707727 3175331.537688 3176947.687652 3177312.617644 3177629.537637 3177995.327629 3178448.997619 3179165.497603 3180304.607577 3182455.357529 3183626.077503 3183676.117502 3184999.357472 3185567.637459 3185977.557450 3186571.127437 3186603.087436 3187219.117422 3187347.077420 3190087.347358 3190468.027350 3190523.147349 3193184.377289 3193745.317277 3194027.607270 3194611.747257 3195069.487247 3195746.017232 3195755.417232 3197255.367198 3198533.057170 3198576.627169 3200043.157136 3200455.917127 3201063.947113 3202159.787089 3202864.067073 3206287.866996 3206306.746996 3206444.536993 3206758.466986 3207213.796976 3207303.306974 3207375.896972 3208086.786956 3209169.186932 3209863.326916 3211161.466887 3211309.076884 3211984.456869 3212009.546868 3212379.686860 3212903.116848 3212966.166847 3213087.746844 3213134.466843 3213179.546842 3213482.826835 3213716.966830 3214090.926822 3214188.676820 3215031.856801 3215369.826793 3216107.526777 3216799.796761 3216857.406760 3216917.776759 3217686.236742 3217964.916735 3219091.236710 3220401.906681 3221646.896653 3221791.396650 3221832.676649 3222101.056643 3222771.976628 3226025.846555 3226047.436555 3226955.766534 3227551.176521 3227562.376521 3227904.226513 3228115.366508 3228714.696495 3229499.716477 3230268.836460 3230342.566459 3230400.996457 3230709.356450 3231051.626443 3231063.906442 3231992.496422 3232012.736421 3232764.816404 3232891.926402 3233611.636386 3234010.906377 3235859.886335 3237297.816303 3237699.586294 3238555.306275 3238691.806272 3238720.746271 3239372.196257 3240577.146230 3240850.726224 3241076.896219 3241345.916213 3243423.226166 3243519.746164 3243645.486161 3246021.616108 3246757.436092 3247167.776083 3248061.656063 3249469.606031 3250097.986017 3250903.375999 3251536.995985 3251749.305980 3252451.845964 3252565.375962 3252694.165959 3253181.415948 3254777.345912 3255692.185892 3255697.775892 3255758.895891 3257003.645863 3257500.415852 3259627.635804 3259816.205800 3259852.545799 3260122.755793 3262968.075729 3262982.825729 3264104.405704 3264509.775695 3265216.945679 3265237.205679 3269194.135590 3269687.435579 3270077.145570 3271963.345528 3272887.465508 3273090.455503 3273192.125501 3273225.415500 3273295.605499 3273889.795485 3274256.825477 3275318.555453 3275514.465449 3276187.155434 3276418.295429 3276992.205416 3278078.845392 3278775.655376 3279993.315349 3282004.915304 3282880.755284 3286556.125202 3287051.825191 3287286.315186 3287654.545178 3291344.045095 3291449.285093 3292450.045070 3294040.255035 3294322.275029 3294936.675015 3295528.555002 3296301.504984 3296555.924979 3297342.654961 3300575.344889 3301103.894877 3303954.754813 3304095.244810 3305198.444785 3305295.704783 3305886.684770 3305906.854770 3306276.744761 3307123.144742 3307755.044728 3307927.854724 3308607.154709 3308792.284705 3310115.494676 3310226.044673 3310753.414661 3311316.914649 3313579.514598 3313597.324598 3313773.674594 3313887.324591 3314677.714574 3315763.624549 3315787.234549 3316418.484535 3316818.064526 3316902.514524 3319852.644458 3320434.894445 3321061.964431 3321251.174427 3321430.364423 3322247.824404 3322644.714395 3322732.804394 3323496.984376 3323507.694376 3324218.644360 3324383.304357 3324579.564352 3326259.304315 3326366.374312 3327014.174298 3327781.804281 3327874.314279 3327942.644277 3329888.874234 3330157.814228 3331314.284202 3331583.224196 3332191.284182 3332625.434172 3333139.034161 3334250.754136 3334286.204135 3334672.124127 3335011.354119 3336145.424094 3336805.204079 3337290.884068 3338660.144038 3340069.264006 3340081.214006 3340476.563997 3341026.303985 3342254.383957 3342324.743956 3342962.903941 3343029.663940 3343460.493930 3345523.353884 3348198.893824 3348455.633819 3348473.643818 3349147.003803 3349547.723794 3350239.823779 3350651.183770 3351223.233757 3351375.863753 3352686.973724 3353430.013707 3353685.893702 3353889.783697 3354316.113688 3355663.523657 3356240.703645 3356345.133642 3358162.573602 3358841.793586 3360085.123559 3360876.593541 3361497.533527 3361850.733519 3362003.753516 3362026.833515 3362032.133515 3362891.243496 3363151.743490 3363731.233477 3363754.993477 3365328.383441 3365580.233436 3365913.703428 3367348.963396 3367374.333396 3367380.473396 3367763.423387 3367911.353384 3368099.003380 3369175.173355 3370251.553331 3370334.753330 3371236.083309 3372909.593272 3373109.673268 3374193.333243 3375813.223207 3379696.223120 3382589.733056 3383102.443044 3385420.812992 3387380.382949 3387620.032943 3388048.432934 3388600.652921 3388620.432921 3388764.482918 3388950.772913 3389983.052890 3390179.702886 3390304.932883 3392457.382835 3393659.372808 3393718.132807 3393900.642803 3394475.592790 3396253.302750 3396309.862749 3396346.532748 3396891.492736 3399112.152686 3399578.762676 3399640.892675 3401063.532643 3401075.112642 3402595.322608 3402731.352605 3402907.722601 3403351.222592 3404204.062573 3405480.222544 3405715.202539 3405849.542536 3409179.432461 3409857.162446 3410059.282442 3410485.592432 3411091.002419 3411216.382416 3414386.112345 3415089.672329 3415124.462328 3415144.122328 3415550.972319 3415603.232318 3415731.952315 3415857.062312 3416585.712296 3417279.152280 3417580.072274 3417782.832269 3418293.772258 3418362.392256 3418383.752256 3419340.302234 3419415.952232 3419883.682222 3420000.822219 3421219.922192 3421436.452187 3422093.742173 3422375.282166 3422944.892154 3425428.622098 3426314.232078 3426632.002071 3427906.742043 3429366.212010 3429520.412007 3429776.822001 3429784.642001 3431024.111973 3431029.401973 3431920.971953 3433575.901916 3433618.261915 3434000.091907 3434182.951902 3434590.651893 3434711.951891 3435007.581884 3435547.981872 3436096.731860 3436408.191853 3437699.051824 3438123.631814 3438699.601801 3439183.741791 3439196.101790 3439342.611787 3439852.991776 3441234.301745 3441749.571733 3442258.701722 3444171.591679 3445131.491658 3445173.031657 3446223.241633 3446418.761629 3449194.961567 3449236.721566 3449289.621565 3449582.631558 3450282.011543 3453179.061478 3453190.281478 3453382.961473 3453456.051472 3453944.131461 3455035.411436 3455935.281416 3456163.931411 3456267.001409 3456931.251394 3457260.421387 3457614.381379 3458777.511353 3458932.131349 3461008.561303 3461657.861288 3461926.301282 3462859.101261 3464629.541222 3465134.491211 3466013.171191 3468203.661142 3469305.321117 3469342.971117 3469784.451107 3470340.691094 3470608.611088 3470694.861086 3470742.121085 3471827.761061 3473465.471024 3474659.830998 3475015.410990 3475165.170986 3475946.550969 3476112.680965 3477380.260937 3477745.310929 3478009.150923 3478448.850913 3480781.620861 3481312.770849 3481327.490849 3483420.260802 3484445.920779 3484528.250777 3484604.110775 3487839.510703 3487973.550700 3488501.110688 3488703.280684 3488902.170679 3489402.830668 3489589.270664 3490010.190655 3491010.420632 3492921.180590 3493353.640580 3493895.010568 3494834.880547 3495547.980531 3496065.790519 3496326.080513 3497497.110487 3497610.000485 3499158.490450 3502033.670386 3503227.100359 3503572.300351 3506132.150294 3506539.420285 3506555.240285 3507986.210253 3508593.530239 3510037.440207 3510827.980189 3510874.360188 3511488.130175 3512473.920152 3512655.590148 3514145.160115 3515025.500095 3516081.480072 3516349.270066 3516877.590054 3520078.449983 3520417.869975 3521414.269953 3521551.149950 3521796.039944 3522013.389939 3522789.569922 3522809.749921 3523393.679908 3523656.919903 3523914.219897 3525937.869852 3526179.399846 3526859.069831 3528080.849804 3528203.919801 3530920.589740 3531772.879721 3531947.249717 3534577.299658 3534939.539650 3535057.199648 3535685.289634 3535693.359633 3535886.069629 3536369.449618 3536583.819614 3536706.659611 3538852.599563 3539374.349551 3539510.869548 3541148.369512 3541697.449499 3544371.619440 3544714.289432 3545032.279425 3545834.249407 3547321.359374 3547397.749372 3547541.499369 3548599.279345 3548724.059342 3548960.509337 3549281.639330 3549549.949324 3550130.409311 3550620.549300 3550745.699297 3551134.289288 3552351.409261 3553941.639226 3554391.369216 3554454.269214 3555067.639200 3556059.799178 3556080.569178 3556517.649168 3557006.549157 3558864.659116 3559843.509094 3560646.349076 3560873.379071 3561972.779046 3562367.459037 3562802.729028 3563320.439016 3564040.379000 3565403.198969 3565419.298969 3565718.098962 3565808.888960 3566774.118939 3567567.408921 3567676.868919 3568072.228910 3568179.798907 3568893.738891 3568930.308891 3569389.008880 3570057.678865 3570112.518864 3571571.148832 3573643.478785 3574701.828762 3575334.228747 3575455.808745 3577126.888707 3578007.548688 3578018.618687 3579137.868662 3579284.078659 3579303.418659 3579470.088655 3579694.728650 3580968.718622 3581096.898619 3581327.378613 3581665.618606 3583348.588568 3583549.048564 3583554.908564 3583709.048560 3584754.888537 3585899.828511 3586357.748501 3586366.968501 3588381.738456 3588841.158446 3590113.088417 3590723.988403 3591100.298395 3591265.678391 3591602.198384 3591624.298383 3591954.418376 3591970.228376 3592025.988374 3592346.998367 3592889.968355 3592915.918354 3593247.028347 3594554.878318 3594678.518315 3595514.588296 3596079.498284 3596156.018282 3596356.148278 3596565.528273 3597182.648259 3597559.878251 3599476.678208 3600619.158182 3601066.158172 3601076.228172 3602165.118148 3602783.428134 3603036.468128 3603364.248121 3605257.358079 3606500.678051 3606740.578045 3608282.648011 3608903.337997 3609192.967991 3609419.997986 3609497.997984 3609936.757974 3610526.397961 3610788.917955 3610823.397954 3611201.277946 3614349.057875 3614393.547874 3614814.287865 3615924.777840 3616178.037835 3616225.687833 3616875.647819 3617775.447799 3617888.127796 3618565.507781 3619236.137766 3619919.977751 3621135.767724 3621146.347723 3621409.087718 3623154.887679 3623443.497672 3623881.847662 3623920.367661 3624749.607643 3624807.947642 3626707.447599 3627390.347584 3627577.497580 3628902.297550 3628920.457550 3629379.537539 3631173.707499 3632658.297466 3633087.837457 3633980.147437 3634855.227417 3635622.837400 3635654.867399 3637206.147365 3638207.377342 3638598.447333 3638615.627333 3639309.697317 3641312.107273 3642678.047242 3643624.877221 3643703.057219 3645681.447175 3646356.137160 3647045.827145 3648666.877108 3649587.047088 3649703.157085 3650820.827060 3651102.637054 3652470.127023 3652521.457022 3652694.757018 3652879.877014 3653238.067006 3653662.606997 3654356.776981 3655292.536960 3656076.896943 3657023.566922 3657731.676906 3657965.836900 3659194.046873 3659274.136871 3659288.826871 3659405.916868 3659795.786860 3663782.896770 3665086.146741 3665342.146736 3667005.276698 3667160.956695 3667175.146695 3668464.756666 3668698.636661 3669275.986648 3670217.106627 3670759.926615 3670936.476611 3670942.526610 3672125.386584 3673802.246547 3674774.076525 3675070.686518 3676280.056491 3676533.256485 3678807.626435 3679525.726419 3679949.436409 3681207.686381 3683534.996329 3684847.226300 3685465.066286 3685547.336284 3686424.646264 3687286.686245 3689696.566191 3690093.516182 3690667.266170 3691202.816158 3692936.016119 3693386.986109 3693465.366107 3693764.196100 3694059.076094 3694799.946077 3695006.286073 3696601.476037 3696643.086036 3697810.896010 3698714.445990 3699016.715983 3699431.415974 3699946.595962 3700835.315942 3701241.085933 3701273.785932 3701282.935932 3701314.515932 3702415.295907 3703463.275884 3704686.695856 3704698.285856 3704754.345855 3704868.415852 3705719.835833 3705726.905833 3706436.045817 3707065.355803 3707074.035803 3708447.605772 3713444.645660 3714307.085641 3714526.505636 3714783.305631 3715207.545621 3715607.955612 3716238.715598 3716253.115598 3716922.085583 3716954.395582 3716963.325582 3717137.065578 3717242.605576 3718205.145554 3720448.385504 3720573.965501 3720858.715495 3721287.155485 3721705.215476 3723118.945444 3724416.885415 3725601.565389 3727174.535354 3727310.915351 3729485.275302 3729491.105302 3729560.415300 3730178.335286 3730355.655282 3730463.535280 3730687.245275 3731597.755255 3732985.665224 3733274.725217 3733610.935210 3733627.485209 3733888.795203 3734729.025185 3734984.915179 3735507.715167 3736015.445156 3736346.075149 3737187.615130 3738364.815103 3739989.375067 3740394.095058 3740471.375056 3741496.485033 3741667.785030 3742391.175013 3742429.045013 3744092.434975 3744242.454972 3744822.404959 3745355.374947 3745540.674943 3745887.114935 3746612.054919 3747394.784902 3747835.834892 3748229.404883 3749253.984860 3750480.394833 3750737.554827 3751362.514813 3752384.484790 3753240.154771 3753394.754767 3753404.004767 3754354.744746 3755743.654715 3758735.434648 3758819.394646 3758950.324643 3760538.734608 3760596.404607 3761306.084591 3761314.934590 3761379.774589 3762110.334573 3762136.654572 3763282.304546 3763699.404537 3764337.394523 3764852.094511 3765095.144506 3765904.764488 3766782.734468 3766790.664468 3767779.994446 3768846.914422 3769086.464417 3769177.424415 3769585.044406 3770879.394377 3770978.804374 3772231.274346 3772359.804344 3773086.114327 3773413.984320 3773786.704312 3773911.614309 3774542.984295 3775187.024280 3775677.114269 3776844.984243 3777719.434224 3778136.224214 3778547.804205 3779194.574191 3779224.924190 3780187.224169 3780226.834168 3780374.594164 3782168.574124 3782293.504122 3782476.434117 3782553.774116 3783140.734103 3783248.464100 3783522.144094 3784392.394075 3785369.034053 3785511.534050 3786332.464031 3786813.554021 3787162.204013 3788159.823990 3788967.953972 3789239.113966 3790101.753947 3792478.673894 3793060.093881 3793908.633862 3793934.123861 3793944.273861 3793979.703860 3794315.623853 3796085.083813 3796457.703805 3797067.693791 3797176.853789 3797855.013774 3798820.633752 3799646.283734 3801678.773688 3802149.813678 3802535.843669 3803318.533652 3803448.983649 3804071.403635 3804791.563619 3804954.593615 3804982.853614 3805056.863613 3805456.373604 3806289.733585 3808506.163536 3811371.163472 3811567.693467 3811575.943467 3811685.223465 3811863.773461 3812021.033457 3813343.093428 3813703.403419 3814097.673411 3814922.513392 3816681.303353 3816719.733352 3817245.833340 3817625.693332 3817812.833328 3818255.873318 3818644.673309 3819681.363286 3819813.883283 3820532.233267 3821312.793249 3821604.373243 3822271.893228 3822665.163219 3822821.823216 3824399.453180 3825217.043162 3825356.383159 3825379.363159 3825944.583146 3826001.343145 3826180.643141 3826950.063123 3827424.953113 3827625.323108 3827847.773103 3828827.883081 3829987.623056 3830592.413042 3830659.693040 3830932.683034 3833386.022980 3833482.092977 3834414.572957 3835680.132928 3835805.822925 3836628.102907 3838565.322864 3838660.282862 3838901.152856 3839162.962850 3840035.852831 3840603.802818 3840909.282811 3841035.942809 3841461.162799 3841471.672799 3842553.732775 3843195.732760 3844006.522742 3844174.152738 3844537.802730 3845084.102718 3845098.562718 3846074.952696 3846986.302676 3847890.322655 3847962.592654 3850528.322596 3850613.532594 3851220.902581 3851230.062581 3851417.762576 3851825.752567 3851972.122564 3852628.372549 3852845.652545 3853366.912533 3853407.912532 3853689.462526 3854048.112518 3855602.032483 3855792.052479 3856857.512455 3858692.482414 3859571.112394 3860199.352380 3860560.862372 3861216.652357 3861823.452344 3861970.142341 3862394.312331 3862947.592319 3863358.512310 3864698.312280 3864872.542276 3866205.392246 3866274.932244 3867133.032225 3868259.572200 3868359.412198 3870435.852151 3871135.602136 3872765.152099 3872777.032099 3873530.782082 3874020.582071 3874210.832067 3874317.802065 3874573.882059 3874883.002052 3874972.582050 3875815.612031 3875988.802027 3876083.462025 3876132.892024 3876508.872016 3878337.151975 3878604.591969 3878832.511964 3880230.641932 3880590.021924 3881423.971906 3881483.511904 3883302.011864 3883822.291852 3884018.861848 3884523.231837 3884710.571832 3885259.871820 3886352.471796 3886571.861791 3888091.071757 3888128.971756 3890398.671705 3890959.281693 3891106.331689 3891388.501683 3891560.121679 3892282.301663 3892641.341655 3892681.131654 3894009.981624 3894997.961602 3896115.461577 3896180.431576 3897389.701549 3897785.901540 3898288.971529 3898659.761521 3899246.071507 3899628.071499 3900283.831484 3901441.711458 3901531.381456 3901772.651451 3902009.761446 3902101.331444 3902496.641435 3902760.301429 3903892.341404 3904590.991388 3904827.771383 3905064.681377 3905119.931376 3905352.851371 3905700.021363 3906234.091351 3907820.231316 3908122.791309 3908167.321308 3909228.881284 3909244.621284 3909802.371272 3911508.131233 3912009.051222 3912021.151222 3913136.161197 3913214.261195 3915237.431150 3915245.591150 3915637.721141 3915649.591141 3915974.261134 3915989.391133 3916306.061126 3916537.881121 3919483.241055 3919591.871053 3919795.081048 3920242.951038 3921077.781019 3921590.991008 3921850.611002 3922810.000981 3922872.650979 3924559.830942 3924691.210939 3924695.800939 3925673.490917 3925891.370912 3926235.960904 3926259.490904 3927099.210885 3927794.180869 3927922.640866 3928065.960863 3928673.810850 3928686.990849 3929326.150835 3930558.680808 3930616.970806 3931455.860788 3931630.140784 3931716.860782 3933393.400744 3934417.250721 3935581.570695 3937223.220659 3938313.360634 3938831.690623 3938959.990620 3939215.540614 3939263.850613 3940149.930593 3940594.960583 3942528.990540 3942818.790534 3943137.950526 3943559.950517 3943582.240516 3944541.400495 3944938.280486 3945086.930483 3945632.180471 3946485.080452 3947165.880436 3948302.550411 3948495.470407 3948631.040404 3948934.930397 3949837.280377 3949874.880376 3950395.960364 3951307.170344 3952919.800308 3953174.490302 3954330.060276 3954818.230265 3955084.120259 3956115.860236 3957104.830214 3957276.230210 3957893.390197 3959059.080171 3959936.510151 3960388.600141 3961156.560124 3961583.020114 3961724.070111 3961850.520108 3962470.270094 3962730.980088 3963493.550071 3964342.460052 3964789.800042 3965451.280028 3966323.970008 3967156.179990 3967624.739979 3968239.389965 3969099.579946 3969654.699934 3970305.789919 3970625.539912 3971087.459902 3971346.429896 3972109.129879 3973128.269856 3973801.189841 3974203.739832 3974847.179818 3974890.429817 3975315.579807 3975361.289806 3975491.289803 3975573.109801 3976061.749790 3976522.789780 3977461.969759 3978722.539731 3979146.369722 3980509.169691 3981432.979670 3982045.849657 3982148.339654 3982418.919648 3983904.149615 3983937.849614 3984633.309599 3984641.099599 3986135.159565 3987721.069530 3987960.799525 3988041.429523 3988874.299504 3989179.859497 3989572.299489 3989583.829488 3990312.499472 3990358.669471 3990619.099465 3990991.029457 3994043.509389 3994119.699387 3994497.709378 3994550.089377 3996340.489337 3997053.849321 3998151.709297 3999297.349271 4000931.139235 4001786.539215 4002483.139200 4003350.229181 4004513.109155 4004746.879149 4006204.889117 4006523.349110 4007158.669095 4007970.989077 4008996.589054 4009455.819044 4009992.329032 4010051.499031 4010466.879021 4010952.969011 4011019.639009 4011040.209009 4011082.539008 4011478.868999 4011675.918994 4011864.278990 4012662.378972 4012975.928965 4014084.408941 4015201.718916 4016086.178896 4016096.418896 4016345.108890 4017670.408860 4017805.418857 4018920.368833 4018931.468832 4019160.988827 4019596.238817 4020547.188796 4021156.488783 4021385.328777 4021460.388776 4021948.778765 4022981.158742 4024632.668705 4026490.988663 4026942.788653 4027580.038639 4028092.458628 4028100.288627 4028795.388612 4028829.958611 4028971.998608 4030374.778576 4031808.058544 4032375.118532 4033054.728517 4034001.178495 4034505.038484 4034759.408478 4035799.158455 4036938.008430 4037029.578428 4037036.018428 4037548.298416 4038440.768396 4038985.898384 4039572.388371 4040967.568340 4041672.538324 4041680.318324 4042249.568311 4043048.628293 4043066.448293 4043399.088285 4043404.688285 4043411.598285 4044265.118266 4044939.538251 4044982.358250 4046044.758226 4046520.168216 4046552.678215 4046578.098214 4048658.178168 4049258.258154 4049452.628150 4050838.758119 4051036.898115 4051116.548113 4051301.128109 4051730.278099 4052390.758084 4055214.208021 4055386.438017 4055713.688010 4055857.468007 4056573.107991 4057212.597977 4057556.787969 4057997.537959 4058459.967949 4059828.697918 4059943.997916 4060264.207908 4060336.607907 4061514.627880 4061526.967880 4061977.477870 4061997.547870 4062747.437853 4063779.407830 4064515.697813 4064839.857806 4066372.837772 4067061.757756 4068145.707732 4068155.297732 4068930.317715 4068939.097715 4069007.977713 4069830.257695 4070431.677681 4070891.777671 4071209.417664 4072238.867641 4073128.977621 4073779.037606 4074216.007597 4074578.397588 4074682.557586 4074765.197584 4075139.337576 4075684.317564 4076198.237552 4076639.517542 4076750.047540 4078621.277498 4078871.427493 4078944.807491 4079221.927485 4080669.127452 4080885.667447 4081128.637442 4081134.047442 4081420.447436 4081515.397433 4081781.827427 4082799.807405 4083404.257391 4083726.637384 4084695.007362 4085347.507348 4085817.097337 4086511.127322 4087470.277300 4090014.707243 4090693.557228 4091415.717212 4091495.997210 4093748.657160 4093829.657158 4094184.637150 4094709.837138 4094894.687134 4095067.787130 4095325.447125 4096126.507107 4096738.127093 4097040.657086 4097057.747086 4097118.147085 4097863.417068 4098141.447062 4099115.747040 4099272.487037 4099429.537033 4101223.396993 4101912.026978 4103249.976948 4103432.156944 4104374.506922 4104386.966922 4105351.536901 4105789.976891 4106333.076879 4106689.476871 4106699.356871 4106960.026865 4108355.296833 4109616.296805 4110453.646787 4110966.906775 4111076.766773 4111706.336759 4112093.916750 4112112.526750 4112695.946736 4112708.086736 4112715.496736 4112789.766734 4113954.726708 4114197.016703 4115233.046680 4115405.356676 4115971.446663 4116216.196658 4116294.606656 4116752.766646 4117298.436634 4118727.966602 4118825.726599 4120149.836570 4120580.326560 4121466.346540 4123021.966506 4124633.996470 4125827.156443 4128087.466392 4128552.816382 4130149.566346 4130621.846336 4131909.266307 4132288.396299 4132661.896290 4133689.136267 4134160.476257 4135800.046220 4137048.096192 4138721.956155 4140035.026125 4140076.396124 4140271.176120 4141223.186099 4142913.586061 4143072.146058 4143429.846050 4143991.266037 4144967.776015 4144986.426015 4145078.026013 4145230.306009 4145484.036004 4145629.726000 4145734.035998 4146063.205991 4146467.715982 4147163.455966 4148882.945928 4150228.225898 4150606.465889 4151865.725861 4153146.535832 4153289.575829 4153430.975826 4153615.445822 4153664.485821 4155185.685787 4155333.375783 4156488.745758 4157383.475738 4157745.805730 4157764.945729 4158004.755724 4158699.985708 4159097.315699 4159144.795698 4159319.875694 4159863.325682 4160185.255675 4160249.315674 4161528.375645 4161803.365639 4161821.635638 4163049.025611 4163060.835611 4165302.215561 4166223.535540 4166317.945538 4166552.655533 4167156.005519 4167769.685505 4168921.525480 4169069.045476 4169197.345474 4170961.575434 4172472.335400 4172600.805397 4172977.795389 4173261.275383 4173275.755382 4173340.315381 4174200.545362 4174626.065352 4174824.875348 4174856.095347 4176976.395300 4177037.455298 4179106.265252 4181414.545200 4181553.365197 4182192.475183 4182803.045169 4184234.255137 4184549.905130 4184783.905125 4185217.125116 4185322.545113 4185940.455099 4186163.145094 4186925.905077 4188152.285050 4188389.655045 4188759.595036 4189385.415022 4189787.775013 4190281.585002 4191095.784984 4191119.554984 4191694.594971 4192245.524958 4192491.144953 4192557.124951 4192783.554946 4193228.234936 4193881.604922 4193890.434922 4194392.734910 4194425.304910 4196348.994867 4196451.194864 4197713.114836 4198833.734811 4199238.564802 4201642.264748 4205307.524666 4205315.134666 4205927.424653 4208826.784588 4208888.824586 4208934.844585 4210940.854541 4210958.484540 4211318.754532 4211932.134518 4212662.854502 4213891.434475 4213897.164474 4214531.444460 4217691.894390 4217797.904387 4218956.414361 4219394.634352 4220944.034317 4221482.824305 4222555.904281 4223292.214264 4224640.634234 4225399.164217 4226302.264197 4226644.234190 4226975.774182 4227342.214174 4227433.874172 4227585.504168 4227727.434165 4229147.324134 4229329.204130 4229369.204129 4229788.314119 4230974.394093 4234059.914024 4234943.154004 4235438.063993 4236410.083971 4237182.123954 4237854.653939 4240055.143890 4241045.033868 4242933.193825 4243236.263819 4243314.803817 4244825.463783 4244876.713782 4245148.973776 4245427.943770 4246375.343749 4246646.103742 4247058.123733 4247274.073728 4247624.583721 4248036.483711 4248105.733710 4250524.703656 4252857.223604 4255149.753552 4255865.473536 4256016.883533 4257189.513507 4257612.933497 4257936.343490 4258265.583483 4258518.783477 4259186.903462 4259736.813450 4259777.753449 4260039.543443 4260448.103434 4261599.683408 4262650.243385 4263103.483375 4265143.903329 4265721.213316 4267431.163278 4269269.363237 4270965.543199 4271850.553179 4271929.293177 4271936.713177 4271957.403177 4274155.943128 4275065.013107 4275503.363097 4277600.153051 4279623.963005 4279814.063001 4279894.122999 4280262.392991 4281310.422968 4281968.242953 4282571.562939 4283037.152929 4283047.062929 4284505.062896 4284721.192891 4285478.672874 4285555.522873 4286662.222848 4287029.092840 4287239.142835 4288643.392804 4289496.922785 4289958.442774 4290840.272755 4291469.892741 4291874.482732 4291989.422729 4292138.192726 4292166.632725 4292690.152713 4292710.142713 4292823.372710 4293355.672698 4293607.442693 4294502.432673 4296007.642639 4296096.012637 4297119.452614 4297542.172605 4298149.192591 4298526.732583 4300038.002549 4301837.722509 4303193.202479 4303572.512470 4304981.132439 4307692.282378 4307833.992375 4308377.612363 4308753.682354 4308863.752352 4309520.352337 4310092.282324 4310165.762323 4310556.042314 4310832.232308 4311115.272301 4311854.352285 4312003.782282 4312960.012260 4313137.692256 4313173.482255 4313776.042242 4314095.562235 4314107.162235 4314228.812232 4315506.692203 4317498.232159 4317811.692152 4318140.992144 4318618.072134 4319033.572124 4319402.622116 4320205.702098 4322158.342055 4324697.991998 4324862.151994 4325109.561989 4325849.941972 4326320.721962 4328451.941914 4330235.761874 4331115.811854 4331275.311851 4332038.101834 4332211.261830 4332614.511821 4332744.571818 4333213.231808 4333584.531799 4333706.181797 4333720.881796 4335037.021767 4335593.551754 4336060.071744 4337134.161720 4337288.451716 4337532.861711 4338230.781695 4339183.321674 4339979.631656 4340823.291637 4342115.421609 4343802.931571 4344034.801566 4347710.711483 4348171.801473 4348288.571471 4348782.331460 4349365.751446 4351224.841405 4351345.481402 4351377.891402 4351756.291393 4351790.451392 4352074.321386 4352474.311377 4353189.111361 4353208.151361 4354159.221339 4354445.501333 4354479.511332 4354494.801332 4354539.561331 4355377.911312 4356444.441288 4357033.561275 4357736.351259 4357905.141256 4361197.161182 4361282.081180 4361330.651179 4361534.121175 4362425.901155 4362631.141150 4362703.321148 4363570.611129 4363792.371124 4364675.301104 4365515.861086 4365722.371081 4365998.011075 4366099.151072 4366229.211070 4366473.001064 4367811.461034 4369187.931003 4372217.750936 4372275.010934 4372556.510928 4372920.000920 4373167.620914 4373173.040914 4373545.190906 4373559.220906 4374042.680895 4374057.490895 4374546.450884 4375605.850860 4375844.310855 4377105.820826 4377116.360826 4378801.270789 4379337.500777 4380870.280742 4381796.410722 4382533.870705 4384461.990662 4385517.060638 4386088.720626 4386803.320610 4387082.690603 4387225.760600 4388085.450581 4388449.970573 4388935.600562 4388945.620562 4389779.300543 4390002.090538 4390011.120538 4390336.980531 4390822.560520 4391192.840512 4393368.510463 4393373.140463 4393630.320457 4393825.030453 4394251.160443 4394512.210437 4394620.470435 4395083.800425 4395485.810416 4395582.190413 4396054.950403 4397998.940359 4398356.130351 4398371.680351 4399377.600329 4400225.180310 4401106.620290 4401516.920281 4401527.850281 4402008.920270 4402629.650256 4403062.780246 4404005.350225 4404849.670206 4404878.280206 4404885.050206 4405081.150201 4406267.630175 4406602.570167 4406629.460167 4407201.630154 4408214.930131 4408379.420127 4408993.490114 4411878.450049 4412485.730036 4413095.550022 4413724.410008 4414527.039990 4415887.389960 4415900.619959 4416388.799948 4417665.309920 4418469.269902 4419185.859886 4420049.099867 4420242.369862 4420284.799861 4421506.819834 4422056.169822 4422739.479806 4423005.449801 4423750.969784 4423759.589784 4424896.729758 4425213.959751 4427044.929710 4427550.929699 4428157.489685 4428848.279670 4428852.679670 4429008.969666 4429517.599655 4430092.339642 4430123.999641 4430849.149625 4430860.759625 4430871.469625 4431516.049610 4431620.339608 4431713.059606 4432325.999592 4432428.149590 4432439.549590 4432609.889586 4432617.839586 4433020.449577 4433542.439565 4433642.219563 4435147.179529 4435472.409522 4436668.169495 4436712.369494 4437267.939482 4437676.699473 4438636.829451 4438644.889451 4438928.929445 4439193.359439 4439910.779423 4440252.629415 4443991.889331 4445019.249308 4445054.169308 4445390.969300 4446096.779284 4446344.139279 4446598.249273 4446657.519272 4446896.629267 4447728.949248 4447835.679246 4448043.649241 4449923.419199 4449958.649198 4450685.499182 4450800.179179 4451022.199174 4451233.819170 4452787.699135 4453238.999125 4453264.559124 4453298.709123 4453515.809119 4454626.659094 4454775.539090 4454946.969087 4456439.479053 4456892.129043 4456910.939043 4456921.599042 4457870.999021 4458197.099014 4458379.369010 4458854.488999 4459098.338994 4459428.738986 4459436.128986 4459860.218977 4460673.198959 4460755.288957 4460771.448956 4461002.198951 4461103.858949 4461684.848936 4462313.578922 4462451.818919 4462458.378919 4463165.858903 4463176.168903 4463186.058902 4463194.908902 4463763.388890 4464879.318865 4467453.758807 4467571.988804 4468057.528794 4468627.618781 4470072.748748 4471008.058728 4471018.748727 4471190.858723 4472466.908695 4473012.228683 4473233.068678 4474548.728648 4477254.948588 4477955.928572 4478327.918564 4478857.528552 4479550.508537 4480341.898519 4480904.538506 4481909.548484 4482413.518473 4482661.668467 4483476.518449 4483555.878447 4484458.308427 4484514.338426 4485431.038405 4486025.608392 4487241.838365 4489898.588305 4489924.178305 4490234.808298 4490341.658295 4491165.548277 4491765.008264 4492819.168240 4493122.178233 4494726.588197 4494764.428197 4495653.868177 4496105.348167 4496166.468165 4497071.658145 4497651.588132 4497743.718130 4498404.288115 4499041.098101 4500017.928079 4501346.358049 4501359.998049 4501929.628036 4502583.428022 4503067.908011 4504047.647989 4504872.547971 4506894.197925 4506899.717925 4506968.967924 4507316.487916 4507344.937915 4507736.047907 4508305.217894 4509474.847868 4510348.507848 4510810.137838 4511371.897825 4512526.687800 4513787.907771 4513931.797768 4515095.837742 4516100.317720 4516976.597700 4518400.517668 4518692.037662 4520978.427611 4521225.057605 4521449.597600 4521682.957595 4521822.777592 4522295.597581 4522334.957580 4524078.357541 4526668.957483 4527143.867473 4527658.467461 4530030.277408 4530240.137404 4531257.737381 4531270.227381 4533054.557341 4533436.527332 4533445.147332 4534738.287303 4535147.687294 4535487.937286 4535881.477278 4535934.607276 4537468.777242 4537703.407237 4538258.967224 4538369.397222 4542292.007134 4543076.597117 4543207.137114 4543378.007110 4543664.687104 4544866.257077 4545191.137069 4545423.717064 4545836.127055 4545916.457053 4547155.037026 4547712.747013 4548463.646996 4552408.806908 4555632.506836 4556118.506825 4556126.846825 4556246.976822 4556817.746810 4557166.796802 4557291.906799 4557729.526789 4557759.126789 4558363.416775 4558432.766773 4559440.216751 4559499.336750 4560395.446730 4561265.056710 4561506.046705 4561982.886694 4562159.926690 4562473.246683 4563194.276667 4563270.066665 4563464.256661 4564130.366646 4564137.996646 4564697.256633 4566785.946587 4566976.826583 4568161.996556 4568781.846542 4569537.466525 4569814.276519 4570378.126506 4570477.146504 4571569.236480 4572184.866466 4572812.186452 4573343.666440 4573794.476430 4573982.326426 4574598.016412 4576413.336372 4577546.126346 4577889.816339 4578168.456332 4578671.736321 4579553.406301 4579951.076293 4580538.336279 4581703.706253 4581948.126248 4581996.696247 4582015.816246 4582736.006230 4582881.036227 4583700.666209 4583946.246203 4583957.786203 4583979.496202 4585489.156169 4585526.686168 4585822.866161 4587363.726127 4587371.556127 4588061.876111 4589277.006084 4589340.576083 4589754.396073 4590431.466058 4591173.956042 4592316.606016 4592903.806003 4593396.355992 4594958.575957 4596762.815917 4596841.945915 4598132.345886 4598154.445886 4599815.965848 4600561.345832 4600726.695828 4600813.085826 4601002.935822 4601341.295814 4602340.805792 4603298.665771 4603633.315763 4604624.965741 4606221.865705 4606691.145695 4607489.245677 4607660.785673 4607703.165672 4608222.865661 4608337.155658 4608798.805648 4609261.125637 4609563.995631 4610145.235618 4610463.125611 4610702.445605 4611100.235596 4611188.485594 4611286.395592 4612220.635571 4612408.725567 4612461.455566 4613266.855548 4615226.315504 4615369.645501 4615590.785496 4616085.395485 4616107.565484 4616587.725474 4616686.565471 4616816.325469 4618452.935432 4618686.105427 4620058.085396 4621092.305373 4621380.785366 4621552.115363 4621563.935362 4621662.945360 4621888.245355 4622319.145346 4622564.945340 4622974.935331 4623406.855321 4624116.315305 4624211.915303 4625061.475284 4625086.865284 4625928.665265 4625935.325265 4626709.825247 4626828.575245 4627508.585230 4628226.255213 4628368.545210 4629850.955177 4629858.365177 4632070.425128 4632647.315115 4634150.225081 4634227.065079 4634642.605070 4635344.135054 4635632.465048 4636395.735031 4636595.135026 4638285.684989 4638708.364979 4638726.374979 4639141.204970 4639666.534958 4640178.174946 4641733.554912 4641932.834907 4642206.144901 4643567.144871 4644015.164861 4644250.754855 4645216.114834 4647975.304772 4648667.454757 4649732.044733 4650760.874710 4651361.534696 4652157.194679 4652629.404668 4652894.654662 4653346.014652 4654016.204637 4654668.694622 4656399.674584 4657004.234570 4657260.174565 4658365.544540 4658379.844539 4658634.764534 4658691.104533 4659133.814523 4660511.974492 4660843.694484 4664378.854405 4664438.154404 4665391.904383 4665749.134375 4668575.954312 4669146.964299 4669218.384297 4669592.604289 4669984.344280 4671359.644249 4671747.374241 4671759.944240 4672470.944225 4672589.164222 4672903.314215 4672914.324215 4673008.804213 4673634.174199 4673687.634197 4673904.184192 4673993.184191 4674034.734190 4674063.254189 4674286.324184 4675903.174148 4676155.944142 4676540.474134 4677566.534111 4679074.714077 4680650.364042 4682382.454003 4682963.173990 4683533.903977 4683836.383970 4687487.643889 4687972.463878 4688663.753863 4689188.743851 4690624.583819 4690792.203815 4691801.553792 4692288.493782 4692697.703772 4693148.213762 4693829.183747 4694344.113736 4695261.643715 4695650.153706 4696247.523693 4698050.983653 4698159.183650 4698624.343640 4699995.753609 4701382.463578 4701711.083571 4701966.883565 4702971.503543 4703632.223528 4704126.823517 4704562.763507 4704782.873502 4705418.933488 4705680.323482 4706259.433469 4706984.553453 4707760.273436 4707971.063431 4708107.933428 4708314.653423 4710931.933365 4710947.923365 4711638.693349 4711652.773349 4712376.383333 4712767.703324 4712816.013323 4714714.403280 4714815.053278 4715279.933268 4715314.353267 4717905.783209 4718719.533191 4720715.373146 4721073.583138 4721589.203127 4722962.783096 4722972.913096 4723483.383084 4723496.493084 4723557.713083 4724681.993058 4724752.543056 4725069.773049 4725548.783038 4726024.873028 4726886.813008 4727166.873002 4727496.352995 4728288.132977 4729967.232939 4731546.652904 4731685.272901 4732149.282891 4732557.802881 4732910.482874 4733936.552851 4734102.052847 4734423.032840 4734854.172830 4734911.592829 4735443.402817 4735750.012810 4736933.822784 4737375.312774 4738739.712743 4739364.972729 4739723.622721 4740011.062715 4740260.582709 4741857.512674 4741961.732671 4742121.912668 4743082.702646 4743103.302646 4744771.402608 4746584.272568 4747861.132539 4748328.192529 4748983.952514 4750917.652471 4751006.212469 4751228.662464 4751554.792457 4752153.872443 4753107.902422 4753586.852411 4753614.242411 4753723.782408 4754520.482391 4754680.782387 4755614.162366 4758462.122302 4758539.232301 4759089.882288 4760217.982263 4760548.442256 4761103.262243 4762433.842214 4763258.172195 4763696.102185 4763705.302185 4763712.072185 4764825.162160 4765300.242150 4765317.882149 4765520.332145 4765608.512143 4765892.112136 4766815.642116 4766925.672113 4768190.932085 4768659.312075 4770337.782037 4770580.552032 4771057.932021 4771323.942015 4772760.271983 4773401.381969 4774094.991953 4775941.961912 4778768.641849 4779255.871838 4780583.771808 4780939.751800 4781145.471795 4781163.251795 4781373.581790 4781494.781788 4781898.171779 4782351.631769 4783928.241733 4785322.081702 4786789.591669 4787004.851664 4787307.941658 4788013.671642 4788354.141634 4788679.391627 4789530.431608 4789598.181607 4790047.091596 4790186.641593 4790908.201577 4791322.971568 4792759.771536 4792781.911535 4792836.971534 4793108.521528 4793541.771518 4794119.371505 4794835.311489 4795844.911467 4796131.291461 4797881.881421 4798192.521414 4802797.241312 4803571.301294 4804560.481272 4804996.591262 4806741.581223 4806987.701218 4807824.661199 4807832.011199 4808978.421173 4809003.551173 4809349.281165 4810151.031147 4810164.441147 4810894.171131 4810954.831129 4811156.771125 4811719.471112 4812839.641087 4813637.111069 4814111.021059 4814258.561055 4814338.631054 4814603.731048 4814840.221042 4815749.661022 4816140.561013 4816577.011004 4817526.320982 4817595.340981 4818217.840967 4818446.320962 4819300.860943 4820978.100905 4821091.590903 4821638.450890 4821770.530887 4821909.560884 4821987.820883 4822349.380874 4822619.430868 4823705.370844 4823791.340842 4824602.450824 4824614.380824 4824774.110820 4826269.180787 4827402.200762 4828200.030744 4829352.780718 4829837.640707 4830270.720697 4831623.000667 4831719.430665 4833306.320630 4833419.730627 4833885.860617 4834125.400611 4834323.840607 4834822.680596 4836030.000569 4837065.380546 4837989.210525 4838226.520520 4841562.330445 4841900.470437 4842256.310430 4843243.280407 4843630.320399 4843657.130398 4843924.670392 4844864.520371 4845167.130364 4845174.440364 4847207.540319 4847459.480313 4848575.600288 4848657.140286 4848785.670284 4849278.390273 4849341.990271 4850730.290240 4851313.120227 4851426.620225 4853061.460188 4854648.670153 4855511.970133 4856483.160112 4856507.860111 4856783.950105 4857616.750086 4857845.070081 4858483.900067 4860274.380027 4860423.370023 4860982.770011 4861154.790007 4861457.530000 4861466.650000 4861625.869997 4862312.579981 4862328.859981 4862611.679975 4864615.259930 4864741.909927 4864823.179925 4866824.829880 4867350.069869 4867829.879858 4868021.689854 4868096.489852 4868521.459842 4869808.189814 4870881.999790 4871330.599780 4874254.689714 4874874.439700 4875478.699687 4875719.189682 4876418.369666 4876821.359657 4877942.159632 4878648.059616 4879710.109592 4879845.529589 4880236.169581 4880561.779573 4883991.069497 4884069.739495 4885440.829464 4886437.459442 4886463.719441 4888819.059389 4889399.629376 4890679.359347 4890972.529341 4891301.879333 4891508.639329 4891784.809322 4892409.479309 4892503.329306 4893020.649295 4893525.119284 4895071.459249 4895109.939248 4895603.629237 4895953.879229 4896436.499219 4897292.719199 4897526.039194 4898721.459167 4898760.939167 4901498.789105 4902417.379085 4902432.579084 4902680.699079 4903342.039064 4903428.609062 4904731.399033 4905122.619024 4905394.559018 4906252.098999 4907223.928977 4907454.068972 4907606.018969 4908574.118947 4909493.158927 4909876.978918 4909933.968917 4910613.598902 4912909.668850 4913797.888830 4916484.568770 4916612.458768 4917116.368756 4917260.278753 4917929.328738 4917936.198738 4918010.168736 4918690.208721 4918962.008715 4919131.158711 4919325.928707 4920228.778687 4921819.548651 4921981.788648 4923424.428615 4923522.578613 4924383.098594 4925031.088579 4925490.528569 4926255.648552 4927382.608527 4927930.378515 4929144.258487 4930365.748460 4930835.858450 4931202.978441 4931903.038426 4932058.028422 4932813.448405 4933475.548391 4934436.388369 4934941.838358 4935383.998348 4935517.818345 4936308.908327 4936640.418320 4936738.318318 4938864.148270 4940911.748224 4941119.308220 4942358.538192 4942504.328189 4943159.538174 4943419.348168 4944060.688154 4944519.078144 4945170.898129 4946060.508109 4947612.268075 4948034.638065 4948803.738048 4949093.788042 4949684.698028 4949924.278023 4950533.268009 4952253.007971 4952606.097963 4952614.747963 4952743.507960 4952870.727957 4953217.907949 4954276.207926 4954418.207923 4956564.217875 4956815.627869 4956960.387866 4957208.007860 4957912.287844 4959160.507817 4960455.867788 4961629.727761 4962378.157745 4963044.437730 4965148.077683 4965544.857674 4966255.347658 4966684.597648 4966878.857644 4967189.537637 4968774.647602 4969383.417588 4970504.867563 4970790.247557 4971488.527541 4971512.917540 4971550.397540 4973008.387507 4974950.667464 4975557.427450 4975808.197444 4975907.187442 4975986.487440 4978522.797384 4978988.407373 4979673.077358 4980057.197349 4980295.147344 4980394.107342 4980617.617337 4980770.177334 4981567.727316 4982976.377284 4983475.177273 4983976.737262 4984635.407247 4984805.607243 4987477.907184 4988170.967168 4988182.357168 4989692.117134 4990327.637120 4990703.397111 4992218.037078 4992802.597065 4993711.027044 4994105.477035 4995916.486995 4996075.866991 4996348.056985 4996379.776985 4997033.126970 4997358.266963 4997464.916960 4998446.256938 4998717.596932 4998735.376932 4998983.696926 5000274.306898 5000446.726894 5001658.936867 5002515.906847 5002638.456845 5002736.816843 5003576.706824 5003885.436817 5003893.626817 5003900.976816 5004236.266809 5004665.806799 5005549.106780 5006519.376758 5007118.536745 5007158.236744 5011089.136656 5011515.326646 5011765.216641 5012592.186622 5012712.326620 5012836.746617 5013341.476605 5013350.536605 5014090.886589 5014217.786586 5014323.786584 5014360.916583 5014451.496581 5014754.816574 5015186.396564 5016277.156540 5016797.496528 5017105.236521 5017433.136514 5018649.686487 5018741.046485 5019305.196472 5019326.936472 5019356.696471 5019656.596464 5019663.176464 5021809.716416 5022421.496403 5022752.876395 5023410.746380 5023601.706376 5024112.806365 5024847.166348 5025952.796324 5026152.126319 5026628.886308 5026713.046307 5027023.486300 5027035.846299 5027183.066296 5027876.666281 5028024.906277 5028366.766270 5029326.596248 5029360.566247 5029634.436241 5031058.406209 5031195.896206 5032240.296183 5032936.756167 5033029.856165 5033503.946155 5033515.666155 5035225.746116 5035249.746116 5036414.996090 5036499.006088 5036504.126088 5036882.976079 5037009.706076 5037021.776076 5037538.216065 5039987.816010 5040325.026002 5041629.935973 5042193.065961 5043732.555926 5043930.385922 5044241.265915 5045120.585895 5045285.785891 5045756.075881 5045963.385876 5045992.805876 5047937.995832 5049445.405798 5049830.135790 5050329.875779 5052707.305726 5053031.335718 5053548.415707 5053647.485705 5055250.575669 5055843.655655 5056666.875637 5056993.835630 5057062.285628 5057651.555615 5057880.075610 5058209.535603 5058848.245588 5059154.085581 5059618.725571 5060047.705562 5060389.045554 5060698.725547 5064133.155470 5064612.295459 5064708.595457 5064845.565454 5065049.595450 5065239.755445 5065976.665429 5066541.405416 5067221.535401 5067428.545397 5067581.575393 5067894.845386 5068018.185383 5068477.135373 5068744.365367 5069685.395346 5069704.965346 5070292.485333 5072032.355294 5072122.345292 5072668.165279 5073324.655265 5074400.625241 5074679.395234 5075391.355219 5079317.655131 5080421.545106 5081243.515088 5081288.325087 5082848.345052 5083267.895043 5085162.585000 5087352.154951 5087563.764946 5089442.994904 5089691.134899 5090169.154888 5090272.144886 5090706.794876 5090714.044876 5090724.634876 5091326.164862 5091593.524856 5092478.574837 5093823.664807 5094796.394785 5095174.854776 5095455.334770 5095700.344765 5095992.694758 5096027.744757 5096251.534752 5097771.964718 5097781.364718 5098285.274707 5099483.124680 5100699.754653 5100724.134652 5101027.574646 5101895.724626 5102688.514608 5104639.134565 5105536.184545 5107951.174491 5108546.674477 5109300.454461 5111459.234412 5112294.734394 5113309.954371 5113503.954367 5113537.574366 5115017.594333 5115194.524329 5116005.294311 5116174.844307 5118214.104261 5118819.584248 5119551.884231 5119765.564227 5120397.294213 5120520.364210 5120594.264208 5120987.084199 5121561.284187 5123302.814148 5124123.884129 5124246.614127 5124731.464116 5124831.344113 5124892.034112 5124920.134112 5125735.794093 5127243.054060 5128723.394026 5129528.844008 5131155.873972 5131434.603966 5131804.773958 5133438.393921 5135619.423872 5136742.543847 5138552.103807 5138822.703801 5138930.283798 5139352.703789 5139754.313780 5140057.133773 5140771.093757 5141152.063749 5143384.143699 5143545.093695 5145675.483648 5145758.573646 5145996.363640 5146073.863639 5146752.253624 5147969.443596 5148143.803592 5149764.973556 5149870.063554 5150430.143541 5150533.633539 5150603.583537 5150627.883537 5150681.983536 5151305.863522 5151382.373520 5152992.943484 5153002.763484 5153140.663481 5154722.233445 5155038.103438 5155312.703432 5156128.893414 5157704.973379 5157792.743377 5158118.933369 5158577.123359 5158912.993352 5160362.673319 5160608.313314 5160616.193314 5161035.963304 5161167.983301 5161420.843296 5161438.953295 5162145.583279 5162662.393268 5165334.323208 5165928.303195 5166576.533180 5167312.323164 5168975.993127 5169908.393106 5169930.473105 5170536.033092 5171519.123070 5171716.683066 5172528.923047 5172862.903040 5175709.912976 5176239.942964 5176300.982963 5176743.672953 5176943.172949 5178005.192925 5178168.142921 5178384.842916 5178433.232915 5179575.022890 5179581.482890 5179864.972883 5180400.602871 5181429.162848 5183442.972803 5183557.412801 5183581.082800 5183935.602792 5184215.932786 5184691.902775 5184805.062773 5185205.202764 5186371.812738 5186817.152728 5187172.842720 5190210.432652 5191493.372623 5191819.522616 5193341.762582 5194075.562566 5195211.832540 5195428.752536 5195970.162523 5196381.952514 5197129.822497 5197367.232492 5198003.812478 5200958.272412 5201271.052405 5201346.372403 5202691.832373 5204954.452323 5204983.362322 5206552.362287 5207368.412269 5207924.692256 5208116.182252 5208332.282247 5208583.822241 5209972.402210 5209996.182210 5210254.982204 5211321.762180 5211841.352169 5212187.102161 5213595.382129 5214348.202113 5214356.682112 5215175.702094 5215230.842093 5215596.452085 5216170.922072 5218438.792021 5218535.202019 5218735.332015 5218985.622009 5219663.491994 5220113.421984 5220493.701975 5220899.101966 5222849.041923 5223404.121910 5223897.821899 5224632.891883 5224688.981881 5225752.761858 5227059.281829 5228144.481804 5228574.991795 5229603.921772 5229871.811766 5231865.661721 5231945.911719 5232769.681701 5233351.911688 5235540.721639 5235625.411637 5235648.571637 5235656.761636 5235668.961636 5236640.071614 5237993.661584 5238252.311578 5238258.781578 5238437.031574 5240141.381536 5240291.321533 5240617.301525 5241789.251499 5242035.051494 5243299.611466 5243321.321465 5247837.341364 5247988.431361 5248221.011356 5248244.101355 5248405.441351 5249218.641333 5249528.661326 5249793.491320 5250216.551311 5250567.071303 5250575.841303 5250786.411298 5251629.341279 5252804.831253 5253318.951242 5253986.311227 5254779.711209 5255962.601182 5256484.361171 5256942.181161 5257128.761156 5259708.591099 5260128.401089 5260354.551084 5260516.771081 5261265.411064 5261405.541061 5262061.711046 5263061.301024 5264560.460990 5265384.290972 5266624.250944 5269161.720887 5270991.270847 5271005.510846 5271955.100825 5272251.880818 5272616.610810 5273501.850790 5276957.950713 5277000.700712 5277012.610712 5278262.460684 5280151.530642 5281189.350619 5282517.320589 5282524.150589 5283604.990565 5283813.790560 5285337.800526 5285353.040526 5285728.560517 5286667.930496 5286796.480493 5287210.100484 5287608.270475 5288466.980456 5289045.530443 5289235.400439 5289264.990438 5292235.230372 5295123.990307 5297557.090253 5297720.760249 5297980.750243 5297997.920243 5298624.810229 5298664.290228 5301164.520172 5301881.670156 5302521.580142 5303586.240118 5304450.430099 5304866.670089 5305613.060073 5306359.510056 5307060.980040 5307336.320034 5307788.470024 5307940.750021 5308174.360015 5308336.170012 5308723.060003 5309160.799993 5309288.959991 5309766.979980 5310607.489961 5311647.469938 5312608.059916 5312739.149913 5313652.139893 5314194.089881 5314564.309873 5316279.299834 5317747.529801 5317852.259799 5317857.799799 5318029.049795 5319237.789768 5319490.529763 5320520.949739 5320629.549737 5320927.149730 5321399.069720 5322132.559703 5323149.509681 5323182.039680 5324475.459651 5325025.579639 5325309.559632 5325319.889632 5326499.549606 5328177.619568 5329066.159548 5329355.889542 5329386.199541 5329586.049537 5331815.879487 5332002.409483 5332102.709481 5332351.159475 5332529.389471 5332763.459466 5333104.909458 5333391.249452 5334010.329438 5334669.899423 5335687.419400 5336022.899393 5336917.039373 5337128.699368 5337572.849358 5337832.979353 5337967.899350 5338682.999334 5340191.249300 5341422.069272 5342142.459256 5342358.579251 5342864.019240 5343359.229229 5346108.949168 5348703.049110 5349111.289100 5349550.669091 5350653.259066 5350978.879059 5351533.489046 5352283.419030 5352510.539024 5352541.829024 5353321.439006 5354426.458982 5354781.208974 5355877.278949 5355955.898947 5356312.948939 5357126.988921 5357689.508909 5361210.798830 5362151.688809 5362829.938794 5363003.788790 5363974.248768 5365630.058731 5365802.928727 5366900.808703 5367031.998700 5367075.758699 5368359.478670 5368641.268664 5372622.768575 5373831.078548 5374022.458544 5374342.268536 5375842.548503 5375932.448501 5377066.488476 5377077.438475 5378628.678441 5380450.538400 5380462.818400 5381193.458383 5382290.588359 5384228.308316 5384290.058314 5385038.268297 5385622.118284 5385756.518281 5386439.168266 5387356.558246 5387622.288240 5387947.348232 5388454.038221 5388533.508219 5390497.108175 5391641.528150 5391648.988150 5391879.628144 5392474.468131 5392707.658126 5394204.458093 5394362.178089 5394476.168086 5395504.498063 5396013.818052 5397556.908018 5398596.647994 5399876.177966 5399978.307963 5400999.907941 5401623.157927 5402155.247915 5403058.637895 5403071.857894 5404733.907857 5405678.247836 5406066.407827 5406140.797826 5406233.547824 5406386.157820 5406566.257816 5406582.467816 5407196.647802 5408294.957778 5408935.267763 5408987.717762 5409962.527740 5410633.207725 5412526.977683 5412808.567677 5413354.587664 5413443.677662 5413536.597660 5414629.237636 5414683.377635 5415929.047607 5416308.027598 5416664.447591 5416680.467590 5417875.517563 5417886.657563 5418052.777559 5418303.767554 5418613.997547 5418728.277544 5418968.507539 5419534.577526 5421500.437482 5421750.827477 5422013.627471 5423657.727434 5424283.457420 5425174.857400 5425754.567387 5425782.337387 5426598.897368 5426838.327363 5429168.747311 5429217.907310 5430236.097287 5431819.087252 5431827.297252 5431912.567250 5432056.847246 5432226.257243 5432449.947238 5432667.527233 5433341.927218 5433962.617204 5434598.607190 5434928.567182 5436672.187143 5436858.717139 5437009.587136 5437651.077121 5437865.037117 5438432.447104 5438693.317098 5438705.267098 5438973.937092 5439119.347089 5440106.067067 5440470.157058 5441221.027042 5441451.067036 5442745.127008 5443200.946997 5443743.546985 5444005.566979 5444344.876972 5444868.106960 5447205.386908 5447216.796908 5447241.956907 5448985.786868 5449585.516855 5450418.216836 5450871.176826 5451310.626816 5452496.156790 5455004.466734 5455918.876713 5456039.016710 5456157.626708 5457071.066687 5457913.896669 5458498.116655 5459466.206634 5460658.876607 5460674.856607 5460906.716602 5460918.786601 5461129.086597 5461987.546577 5462253.056572 5462727.296561 5463584.886542 5463648.566540 5465781.896493 5467365.096457 5467538.176453 5467833.636447 5467992.126443 5468122.786440 5468265.316437 5469924.286400 5471953.986355 5472702.486338 5473175.716327 5473232.406326 5474270.906303 5475039.586286 5475969.796265 5478713.266204 5479084.026195 5479117.016195 5479175.906193 5479749.676180 5479802.516179 5480188.136171 5480618.216161 5481923.626132 5482131.066127 5483814.896090 5483941.416087 5484772.826068 5484999.116063 5485559.986051 5485684.266048 5487139.096015 5487266.746012 5487630.766004 5487723.276002 5488218.945991 5488257.715990 5488408.795987 5489104.435971 5490496.125940 5491373.535921 5491819.525911 5492670.575892 5492798.335889 5493548.935872 5495565.985827 5496428.185808 5496825.975799 5498806.935754 5499369.265742 5499859.695731 5499909.935730 5499972.935728 5500052.585727 5501085.285704 5501204.105701 5503534.665649 5503591.355648 5504519.135627 5508229.475544 5509331.355519 5509390.765518 5510877.215485 5511679.585467 5512518.585448 5512593.995446 5513188.695433 5514818.435397 5515481.805382 5516081.715368 5516878.215351 5517976.865326 5520016.765280 5521787.235241 5522414.755227 5522856.665217 5524177.345187 5524586.895178 5525296.355162 5525809.285151 5526182.175143 5526191.445142 5527602.235111 5528173.235098 5531258.075029 5532191.575008 5533066.184989 5534382.664959 5535796.484928 5536224.244918 5536456.984913 5537359.534893 5537945.384880 5537955.134879 5538514.694867 5538829.954860 5538865.864859 5539338.884849 5541557.954799 5542786.834771 5543864.064747 5544116.164742 5544321.364737 5545619.434708 5546154.864696 5546180.764696 5546310.124693 5547292.464671 5548176.134651 5548712.104639 5549280.024626 5549313.314626 5549774.694615 5550216.024605 5550618.364596 5551454.754578 5552209.454561 5553568.144530 5554665.404506 5555525.084487 5556374.704468 5557487.444443 5557987.714432 5558007.134431 5559078.684407 5559857.934390 5560513.174375 5560988.344365 5562022.604342 5562121.484339 5562418.524333 5562960.624321 5562984.494320 5563108.134317 5563265.224314 5564442.614287 5564496.894286 5564872.374278 5565117.524272 5566233.854247 5566480.214242 5566502.324241 5567714.504214 5567853.974211 5568010.684208 5569909.824165 5570518.554152 5570538.844151 5570971.144141 5572052.114117 5572059.574117 5573421.614087 5574625.074060 5575413.894042 5576075.914027 5576411.244020 5576447.434019 5577981.303985 5578251.493979 5579053.873961 5580207.133935 5580824.543921 5582927.513874 5582936.983874 5583447.873863 5583734.233856 5585713.933812 5586163.953802 5586576.123793 5587420.463774 5587852.633764 5588529.643749 5591630.403680 5592201.733667 5592272.073665 5592296.333665 5592313.883664 5592430.213662 5593082.923647 5593529.003637 5594060.793625 5596409.233573 5596596.443569 5597233.373554 5598184.103533 5598955.513516 5599592.963502 5601222.803465 5602823.133430 5603091.253424 5603952.523404 5605117.843378 5607230.313331 5607457.223326 5607877.893317 5607920.443316 5608088.713312 5612679.653209 5612872.773205 5613325.213195 5613729.993186 5615335.263150 5615523.063146 5615997.723135 5616799.633117 5617340.113105 5617482.363102 5617716.163097 5618358.523082 5618503.463079 5618567.683078 5619024.413067 5619144.183065 5619590.163055 5619886.603048 5620227.443041 5620252.493040 5620534.243034 5621752.703006 5622298.912994 5623083.972977 5624028.862956 5625026.192933 5625282.732928 5625660.472919 5625692.952918 5627706.692873 5628201.102862 5628364.622859 5628660.782852 5628747.672850 5629321.232837 5629559.752832 5630794.422804 5632440.152768 5634760.162716 5635394.732702 5635484.552699 5636331.702681 5636723.692672 5636888.542668 5638391.772635 5638508.222632 5639780.722603 5640012.392598 5641319.322569 5641444.852566 5643625.492518 5644192.822505 5644854.372490 5645762.172470 5645831.142468 5646694.042449 5647308.842435 5648002.922420 5648427.262410 5648868.772400 5649895.822377 5650730.552359 5650737.582359 5651236.852347 5652247.282325 5657179.222215 5657325.762211 5657826.832200 5659988.862152 5660168.042148 5660687.402136 5660720.872135 5662399.152098 5662745.622090 5664046.292061 5664902.772042 5665056.632039 5666159.092014 5666516.832006 5667614.431981 5668428.951963 5668564.661960 5670023.761927 5670383.581919 5671205.931901 5672434.351874 5673429.051851 5674071.611837 5674184.261834 5674723.421822 5676295.841787 5676316.941787 5677298.291765 5677934.221751 5678250.501744 5678802.781731 5678944.341728 5679195.211722 5679398.541718 5679757.931710 5680014.111704 5680208.361700 5681041.971681 5681096.741680 5682013.871659 5683119.211635 5683642.831623 5683656.131623 5684686.431600 5685406.021584 5685503.721581 5686815.941552 5687077.061546 5687810.211530 5688438.981516 5689778.581486 5689848.011484 5690488.171470 5690509.941470 5691175.881455 5691701.681443 5691927.911438 5692237.231431 5693869.341394 5695705.551353 5695750.371352 5695759.301352 5697712.441309 5697987.571302 5698496.841291 5698636.551288 5699150.601276 5699267.021274 5700317.421250 5700974.171236 5701710.051219 5701914.741215 5702224.091208 5703854.201171 5704958.361147 5704985.331146 5706276.071117 5707540.861089 5708110.931076 5710271.521028 5710331.711027 5710405.291025 5711128.781009 5712374.160981 5713124.500964 5714448.660935 5715228.850917 5715608.610909 5715754.780905 5718022.740855 5718377.240847 5719163.180829 5719916.520812 5721934.470767 5722019.920765 5722463.330755 5723288.370737 5723982.430721 5724285.000715 5725642.370684 5726560.590664 5727737.030637 5728136.910629 5728726.590615 5728896.350612 5729518.230598 5730232.380582 5730240.180582 5730254.720581 5730928.970566 5732892.220522 5733377.690511 5733883.540500 5734238.270492 5734539.790485 5736166.340449 5737334.590423 5738061.280407 5739302.840379 5740046.310362 5740972.230342 5741678.080326 5742169.530315 5742638.950304 5744680.120259 5744760.020257 5744954.490253 5745703.250236 5746305.960222 5746696.130214 5746785.080212 5748827.550166 5748842.710166 5748937.400164 5751103.130115 5751733.620101 5752541.800083 5753019.360072 5753205.850068 5753654.320058 5754640.230036 5755286.640022 5757128.069981 5757132.339980 5757142.049980 5759670.729924 5760562.329904 5760770.309899 5761115.609891 5761679.759879 5761936.579873 5762761.029855 5762896.639852 5763530.289837 5763963.359828 5764562.649814 5764778.849810 5765479.459794 5765698.699789 5766019.339782 5766742.479766 5766812.629764 5766820.829764 5767143.709757 5767197.859755 5767866.229741 5768864.369718 5768901.969717 5768925.229717 5769229.139710 5769940.889694 5770238.979688 5770703.799677 5772869.449629 5773380.709617 5773632.329612 5773736.479609 5774057.779602 5774622.969590 5775056.259580 5776383.799550 5777175.889532 5777595.669523 5778029.559513 5778050.609513 5779186.749488 5779228.679487 5779237.749486 5780124.359467 5780330.829462 5780600.309456 5781096.159445 5782595.589411 5783497.289391 5783721.969386 5786009.139335 5787617.289299 5787733.449296 5788187.769286 5789559.209256 5790028.649245 5790330.989238 5792350.659193 5792804.399183 5792909.609181 5793619.519165 5793725.389163 5793939.799158 5794260.019151 5794474.879146 5795434.119124 5797820.129071 5798515.519055 5800382.489014 5800401.589013 5802281.058971 5802659.788963 5803394.148946 5803543.778943 5803737.018939 5804939.488912 5805867.228891 5806119.308886 5806240.688883 5806343.678880 5807476.778855 5810292.138792 5812885.878734 5813308.578725 5813390.618723 5815385.158678 5815677.778672 5815686.958672 5817584.898629 5817613.358629 5818341.428612 5821570.438540 5823145.578505 5824703.868470 5825493.118452 5825842.988445 5826436.798431 5827225.688414 5827460.758408 5828464.328386 5829390.358365 5830162.498348 5830478.888341 5831853.158310 5833057.818283 5833079.258283 5833209.028280 5834978.998240 5835014.458240 5835034.268239 5836176.858214 5836247.578212 5837394.888186 5838221.308168 5838913.828153 5839168.218147 5839197.408146 5839826.708132 5841491.068095 5841771.018089 5842236.108078 5843427.118052 5844147.748036 5844789.858021 5845333.248009 5845370.168008 5846166.487990 5848210.327945 5849539.947915 5851283.657876 5852978.567838 5854316.467808 5854425.397806 5855275.737787 5855624.877779 5855983.657771 5855993.597771 5856472.257760 5858573.017713 5858747.717709 5858873.697706 5858970.917704 5860587.157668 5861295.727652 5861650.287644 5861659.897644 5862063.807635 5862799.447619 5864133.057589 5865271.097563 5865282.817563 5866011.797547 5866238.727542 5866547.107535 5867907.167504 5871158.627432 5872002.727413 5872249.717407 5873016.717390 5873631.037377 5874094.237366 5874177.717364 5874586.247355 5874924.467348 5877998.377279 5878704.047263 5880120.387231 5881293.917205 5881341.737204 5881549.367200 5881986.257190 5882410.487180 5882426.387180 5882440.237180 5882617.897176 5882924.787169 5884415.497135 5885267.037116 5885316.837115 5886132.067097 5886231.637095 5886995.227078 5888242.637050 5888248.937050 5889106.777031 5891143.666985 5891259.466982 5894297.356915 5895452.126889 5896045.106876 5896164.106873 5896278.476870 5896309.486870 5897213.386849 5897255.726848 5897738.936838 5898668.516817 5901591.566752 5901970.766743 5903325.696713 5904609.266684 5905334.916668 5905645.076661 5906155.036650 5907044.406630 5907674.906616 5908909.846588 5911624.636527 5912939.396498 5913411.456487 5914007.476474 5914154.266471 5915001.046452 5915388.256443 5916336.726422 5917345.346399 5919479.416352 5920021.836340 5920245.806335 5920346.426332 5920836.606321 5922276.016289 5922699.416280 5923564.206260 5924733.826234 5924790.636233 5925191.446224 5925804.216210 5926397.236197 5926574.336193 5926585.426193 5927106.176181 5927395.896175 5927658.266169 5928237.626156 5928650.766147 5928678.426146 5930230.046111 5930673.006102 5931087.046092 5931381.696086 5931550.246082 5932262.456066 5932395.066063 5933961.416028 5934515.516016 5935410.905996 5936047.525981 5938549.175925 5938828.445919 5939950.215894 5940031.535892 5941578.165858 5941964.175849 5942168.125845 5943208.435821 5943424.425817 5943604.645812 5945023.165781 5945324.635774 5945351.315773 5945358.015773 5946186.245755 5946392.885750 5946539.305747 5947829.065718 5948675.945699 5949025.595691 5949951.255671 5950115.795667 5951893.275627 5952133.005622 5952255.835619 5952270.965619 5952761.985608 5953375.955594 5953937.175582 5954644.745566 5955696.565542 5955722.775542 5956352.435528 5956856.755516 5957699.115497 5958057.275489 5958399.585482 5959818.145450 5960707.905430 5960945.045425 5961853.145405 5962140.895398 5962793.965384 5963051.815378 5963553.555367 5964154.405353 5964972.365335 5967265.385284 5967734.385273 5967871.045270 5968661.575252 5969682.605230 5970472.635212 5971451.155190 5971954.675179 5973013.145155 5976297.685082 5977640.225052 5978276.435038 5978623.565030 5978768.645027 5979536.165009 5980685.594984 5985783.284870 5986600.174851 5987101.984840 5987220.934838 5987446.454833 5987522.604831 5988323.454813 5989122.644795 5989399.634789 5989950.434777 5990504.634764 5991312.364746 5991344.954745 5991470.904743 5992697.934715 5992715.994715 5992796.164713 5993904.544688 5995003.434664 5995528.944652 5996498.814630 5997606.074605 5998750.124580 6000630.304538 6001350.274522 6003186.944481 6003237.564480 6004006.744462 6004987.164440 6007580.034383 6009992.994329 6010173.314325 6010720.084312 6010969.334307 6011260.404300 6011321.974299 6011342.374298 6012118.944281 6012365.644276 6014040.064238 6014333.284232 6015186.654212 6015274.814211 6016110.024192 6016392.724186 6018070.544148 6018518.504138 6018537.254138 6018631.314136 6019379.504119 6019591.224114 6020136.134102 6020534.514093 6021469.024072 6022675.934045 6023437.714028 6023480.944027 6023887.754018 6023963.194016 6024786.093998 6027063.973947 6027221.413943 6027588.093935 6028014.583926 6028538.453914 6028619.353912 6028748.643909 6029899.673884 6030878.463862 6031635.803845 6031997.643837 6032071.633835 6032410.463828 6033904.443794 6034236.223787 6035717.933754 6036046.283746 6036344.743740 6036651.543733 6036683.583732 6036746.923731 6037036.683724 6038188.793698 6039709.453664 6039721.743664 6040451.663648 6041070.713634 6041669.743621 6042340.123606 6043289.023584 6044108.653566 6044444.133559 6045235.913541 6048588.193466 6048947.163458 6049452.243447 6049952.663435 6051193.763408 6051209.073407 6052903.913369 6054178.803341 6055276.553316 6056068.133299 6056245.523295 6056477.903290 6056582.093287 6056793.253283 6057227.613273 6057491.663267 6057565.793265 6057572.993265 6057973.783256 6058446.353246 6058465.953245 6059220.203228 6061277.333182 6061817.453170 6062393.383157 6063496.473133 6063759.723127 6064281.203115 6065168.443095 6067587.463041 6067806.343036 6068193.073028 6070302.582981 6071476.592954 6072950.962921 6073108.652918 6073712.112904 6074245.232892 6075341.232868 6075424.982866 6075440.392866 6077645.032816 6078243.842803 6079067.742785 6079347.772778 6079357.092778 6080200.732759 6081166.002738 6081175.292738 6081197.382737 6081518.182730 6083450.612687 6083806.622679 6083905.972676 6084112.672672 6085008.352652 6085015.762652 6085074.332650 6085083.742650 6085689.692637 6086000.872630 6086946.202609 6087070.512606 6089138.472560 6089220.062558 6089398.162554 6090149.582537 6091462.022508 6091775.022501 6092519.042484 6092806.632478 6093026.682473 6093099.262471 6093184.752469 6094907.772431 6095563.702416 6096639.982392 6096738.952390 6096928.972385 6097056.092383 6097540.022372 6098067.512360 6098920.862341 6099517.982328 6101548.992282 6101629.382280 6101771.062277 6102348.062264 6103389.702241 6103768.382233 6104895.812207 6104906.282207 6105956.962184 6106190.532178 6107896.622140 6109296.282109 6109412.492106 6112345.292041 6113440.572016 6113908.902006 6115117.271979 6116509.301948 6117701.001921 6118122.431912 6118253.091909 6120619.841856 6120796.721852 6121020.541847 6121632.771833 6121642.921833 6122680.181810 6124617.391767 6127354.641705 6127694.531698 6128126.441688 6132401.101593 6133143.481576 6133556.391567 6134298.921550 6134557.121544 6135020.271534 6135220.081530 6135291.121528 6135439.811525 6136406.091503 6136462.691502 6138237.401462 6138580.711454 6139478.571434 6139629.451431 6140175.281419 6140572.371410 6140663.271408 6141913.471380 6142688.311363 6142780.711361 6142810.171360 6142851.731359 6143183.501352 6144834.271315 6144946.951312 6145226.971306 6145426.731301 6145447.461301 6147790.331249 6148603.191230 6149603.691208 6149671.061207 6150696.741184 6150871.091180 6150886.051179 6152241.401149 6152953.021133 6153081.561130 6153483.591121 6153944.811111 6154024.631109 6154527.351098 6154758.151093 6155847.271068 6157092.721041 6158509.981009 6158696.441005 6160125.320973 6160349.830968 6160772.150958 6161790.950936 6161841.650935 6162189.390927 6163184.130904 6164379.480878 6166609.990828 6167704.140803 6168340.060789 6168524.350785 6168802.150779 6168954.200776 6169099.000772 6169215.030770 6169646.470760 6171089.270728 6171152.990726 6171249.000724 6172277.820701 6173073.150683 6173307.200678 6173770.230668 6174784.310645 6175706.820625 6176634.980604 6176818.000600 6177066.780594 6179004.120551 6179690.100536 6183498.970450 6184041.010438 6184109.720437 6184224.340434 6186217.450390 6186228.040389 6186240.270389 6186721.970378 6188968.890328 6190310.170298 6190725.830289 6190796.700287 6193344.170230 6194481.900205 6194919.060195 6195856.900174 6196338.660163 6196902.530151 6198464.740116 6198858.990107 6199102.100102 6200244.310076 6200498.290070 6203429.010005 6203772.659997 6204370.929984 6204379.809984 6205389.589961 6206422.089938 6207576.619912 6207595.909912 6208988.049881 6209372.709872 6209501.339869 6209521.639869 6210327.129851 6210914.939838 6211784.279818 6212210.319809 6212264.779807 6212656.409799 6213457.089781 6213761.439774 6213786.069773 6214010.679768 6214255.239763 6214694.489753 6214705.419753 6214795.059751 6216134.519721 6216305.139717 6217919.399681 6218016.259679 6218418.459670 6219106.649655 6219684.569642 6219924.049636 6219962.559635 6221053.369611 6222376.719581 6224135.089542 6225392.289514 6225452.869513 6228904.299436 6229651.649419 6229661.589419 6230169.119407 6230501.709400 6230548.829399 6230554.859399 6230706.209395 6230895.149391 6231649.279374 6232549.289354 6232758.939349 6232795.509349 6232809.969348 6234199.439317 6234996.899299 6235008.509299 6235347.319292 6235603.609286 6237395.359246 6239718.129194 6240885.799168 6240924.139167 6240933.299167 6241453.789155 6243393.989112 6244243.769093 6246175.209049 6246433.359044 6246576.539041 6246684.749038 6246791.899036 6247229.069026 6247368.219023 6247426.399022 6247801.309013 6248043.599008 6248745.018992 6249006.028986 6249014.638986 6249344.008979 6249406.298977 6249648.728972 6250748.048947 6250761.278947 6250768.728947 6250776.798947 6251162.298938 6251188.788937 6251876.818922 6252466.428909 6253315.868890 6254761.498858 6254880.628855 6255018.358852 6255926.468832 6256290.918823 6256947.178809 6257121.898805 6257212.768803 6258769.388768 6259041.688762 6259191.308759 6263865.428654 6264642.678637 6264910.108631 6265166.948625 6266249.968601 6266953.628585 6267887.778564 6268347.368554 6269176.388535 6269384.968531 6270434.918507 6270774.358500 6272127.688469 6272888.488452 6272897.478452 6276050.018382 6276390.498374 6277244.458355 6277750.008344 6278321.478331 6279721.508300 6279980.958294 6279990.698294 6280557.398281 6280960.348272 6281204.438267 6281935.628250 6282110.008246 6282335.288241 6283283.218220 6283308.718220 6283684.488211 6283807.198208 6283846.518207 6285949.938160 6288874.288095 6290316.108063 6290928.568049 6291420.908038 6291485.718037 6291785.718030 6292019.248025 6295053.467957 6295629.847944 6295679.807943 6295789.677941 6296394.547927 6297435.217904 6298101.467889 6298593.517878 6300213.157842 6300593.897833 6300746.257830 6301815.857806 6301827.557806 6301950.917803 6302111.247799 6302118.657799 6302138.027799 6303412.937770 6303653.627765 6304624.737743 6305348.287727 6305368.587726 6306560.417700 6307116.997687 6307442.087680 6310856.027604 6310997.027601 6313586.477543 6314308.047527 6314876.147514 6315023.687511 6315419.087502 6315590.287498 6317230.317461 6317740.107450 6318142.847441 6319579.637409 6321551.207365 6323232.097327 6323715.457316 6323753.547315 6324141.127307 6324197.087306 6325665.907273 6325860.297268 6325875.087268 6326079.517263 6328238.647215 6328384.657212 6329262.157192 6329692.677183 6329852.537179 6330981.097154 6332023.297131 6332031.337130 6332230.427126 6334261.727081 6337781.867002 6339519.746963 6339765.376958 6340840.146934 6341583.476917 6342573.356895 6342704.756892 6343220.766880 6344033.586862 6344392.696854 6344657.186848 6345286.756834 6345784.346823 6347350.406788 6349021.476751 6350165.166725 6352069.326683 6353147.966658 6353162.536658 6353422.396652 6353882.236642 6353959.106640 6354063.176638 6354072.566638 6357042.586571 6357144.046569 6357374.526564 6357383.616564 6358019.086550 6358711.326534 6358727.896534 6358778.796533 6358907.436530 6359093.156526 6360420.556496 6360682.596490 6361164.046479 6361296.476476 6361735.836467 6363154.866435 6363419.666429 6363476.646428 6364755.226399 6365028.806393 6365387.936385 6365971.416372 6366548.726359 6366565.786359 6367420.176339 6367667.376334 6368283.896320 6368483.666316 6368568.476314 6368746.916310 6369403.946295 6369588.786291 6371190.146255 6371401.606250 6371860.096240 6372381.056229 6372464.706227 6372879.906217 6373824.556196 6374124.396190 6374130.346189 6374258.686187 6376387.516139 6376403.326139 6376997.246125 6378554.036091 6379128.236078 6379881.586061 6381728.746020 6382123.666011 6383209.675987 6384618.835955 6384646.215954 6384672.465954 6385425.795937 6386048.035923 6386191.415920 6387116.105899 6387362.955894 6388324.545872 6389899.925837 6390567.875822 6390615.645821 6390708.035819 6390923.195814 6392483.285779 6394280.775739 6394329.565738 6394512.745734 6394867.475726 6394974.395724 6395601.825710 6395769.505706 6395851.375704 6396157.965697 6396164.745697 6396674.295686 6396892.925681 6397053.075677 6398695.755640 6399413.605624 6400186.715607 6400419.275602 6403171.105540 6403488.725533 6403498.525533 6403925.655524 6404036.165521 6404647.975507 6404657.385507 6404684.445507 6405937.425479 6406069.735476 6406098.065475 6406105.585475 6408872.495413 6409142.545407 6410035.955387 6410524.205376 6410683.065372 6411084.715363 6411347.395358 6412083.155341 6412239.885338 6416211.935249 6416767.505236 6416780.315236 6417973.005210 6418106.595207 6418273.155203 6418874.785189 6419388.525178 6419730.365170 6419755.675170 6420330.215157 6420775.485147 6421120.965139 6422692.695104 6423163.575094 6423363.005089 6423378.255089 6424461.905064 6425353.815045 6425382.045044 6425704.525037 6426037.095029 6426164.705026 6428019.104985 6428062.614984 6428685.474970 6429275.684957 6430136.684938 6430391.514932 6430548.514928 6431603.274905 6431861.564899 6432610.684882 6432903.834876 6433189.144869 6433866.944854 6433952.204852 6434055.364850 6435043.824828 6435317.674822 6436603.674793 6436831.004788 6436874.714787 6437544.594772 6438034.164761 6438886.544742 6439417.654730 6440498.234706 6443197.924646 6446274.054577 6446455.554573 6446471.094573 6447031.904560 6447249.114555 6448328.184531 6448396.184530 6449414.864507 6450463.024483 6450875.384474 6450909.954473 6450988.864472 6450997.344471 6451511.824460 6451833.294453 6451954.894450 6453465.604416 6454866.974385 6455468.914371 6456745.124343 6457218.864332 6457560.964325 6457607.164324 6461104.624245 6461172.874244 6461848.874229 6462603.784212 6462613.784212 6462901.384205 6463581.684190 6463837.844184 6464001.334181 6464842.354162 6465004.324158 6465713.074142 6465992.694136 6466063.644135 6466688.434121 6468058.184090 6468147.714088 6468858.464072 6469964.224047 6470056.814045 6471531.084012 6471974.104002 6474351.673949 6475248.803929 6475551.343923 6475764.893918 6476905.943892 6478052.763867 6478486.433857 6478762.083851 6479462.613835 6479607.473832 6480589.533810 6480783.203806 6480791.653805 6482044.813777 6482147.833775 6482323.583771 6482401.723769 6482725.033762 6482760.723761 6482814.003760 6483278.023750 6484484.333723 6484607.283720 6486680.523674 6487133.453664 6487180.593663 6487579.413654 6489434.783612 6489465.043612 6489701.813606 6490220.193595 6491829.783559 6491953.293556 6493424.293523 6493459.983522 6494011.833510 6494905.073490 6494975.663488 6495632.883474 6495820.853469 6496331.813458 6496775.973448 6497376.883435 6497427.363434 6497849.313424 6498004.813421 6498894.213401 6499474.503388 6499906.593378 6500750.833359 6500993.313354 6501920.103333 6501997.343331 6502252.283326 6502458.563321 6503302.073302 6503385.323300 6504171.333283 6505268.493258 6505461.683254 6505816.543246 6507010.693219 6507061.733218 6507272.163214 6507718.933204 6507802.783202 6507811.743201 6507827.063201 6509508.333164 6511670.763115 6511744.813114 6511953.373109 6512487.573097 6512964.603086 6513550.963073 6514484.693052 6514824.533045 6516508.343007 6516971.292997 6517268.322990 6518747.352957 6518976.102952 6519453.922941 6519845.202932 6520145.852926 6520192.792925 6520549.552917 6521562.322894 6521680.412891 6522700.242869 6524525.222828 6526689.322780 6526771.742778 6526938.092774 6527183.322768 6528063.002749 6528233.832745 6528590.102737 6530386.452697 6531005.162683 6531340.472676 6531385.702675 6533149.982635 6533986.352616 6535071.782592 6538812.392509 6538821.972508 6539369.402496 6540065.012481 6540082.852480 6540874.452462 6540990.282460 6542179.292433 6542303.772431 6543291.082408 6543322.902408 6543748.762398 6543948.492394 6544025.222392 6544151.492389 6545063.582369 6546558.182335 6547543.042313 6547721.202309 6548313.592296 6548415.702294 6549470.232270 6549806.172263 6549933.312260 6549942.812260 6550246.532253 6551789.872218 6552524.562202 6553122.412189 6553938.932170 6553982.132169 6555776.652129 6555945.212126 6556240.872119 6557030.842101 6557332.552095 6559698.652042 6560726.312019 6560735.482019 6561738.441996 6564657.251931 6564709.161930 6566232.471896 6567393.521870 6568903.191836 6569159.651830 6570167.051808 6570774.101794 6572341.831759 6572971.991745 6573564.671732 6574965.941700 6576129.231674 6576233.371672 6577525.821643 6577538.221643 6577940.331634 6578375.191624 6578891.791613 6579187.911606 6579502.431599 6579604.381597 6579657.311596 6579754.241593 6584090.371497 6586838.141435 6587441.051422 6588477.381398 6591089.031340 6592502.391308 6593407.351288 6593710.571281 6594568.981262 6595087.561251 6595629.061239 6595816.721234 6596200.971226 6596368.201222 6596751.561214 6596952.611209 6597215.051203 6598053.741184 6598477.141175 6598513.971174 6600814.331123 6601175.891115 6601295.441112 6601355.511111 6601620.721105 6601798.341101 6602745.851080 6603260.471068 6603681.081059 6603913.031053 6603926.181053 6605460.381019 6606274.941001 6607591.010971 6608595.610949 6609965.760918 6611482.880884 6611803.490877 6612089.130871 6613534.640838 6613934.530829 6614249.780822 6614505.340817 6617581.320748 6618818.790720 6619176.020712 6619188.450712 6619620.330702 6620390.620685 6620475.350683 6620996.510672 6621009.060671 6621847.330653 6622174.240645 6622937.740628 6622996.080627 6623496.320616 6623631.900613 6625355.960574 6627875.270518 6628033.440514 6628039.240514 6628165.630511 6628308.110508 6629331.780485 6631808.200430 6632975.230404 6633380.300395 6633391.210395 6633732.110387 6633873.380384 6634064.490379 6634091.510379 6634457.440371 6635139.560355 6636096.780334 6636423.390327 6636473.090326 6637057.450313 6637366.960306 6638467.460281 6638787.790274 6638797.440274 6639554.430257 6640815.510229 6641391.740216 6641898.390204 6643230.440175 6643508.340168 6644047.990156 6644436.480148 6644510.820146 6645771.770118 6646307.780106 6647997.660068 6648706.010052 6649858.130026 6650038.480022 6651789.769983 6651958.859980 6652167.799975 6652531.229967 6653229.779951 6653321.669949 6655833.479893 6656913.529869 6657269.299861 6657276.179861 6659438.819812 6660534.969788 6660592.879787 6660610.479786 6662161.429751 6662627.179741 6663171.639729 6663304.259726 6664835.859692 6665037.789687 6665045.549687 6665543.039676 6665618.689674 6666243.239660 6666253.279660 6667546.429631 6669720.539583 6670087.479574 6670303.839569 6670323.609569 6670416.109567 6672561.689519 6673674.799494 6674914.559466 6674963.279465 6675272.939458 6676332.649435 6676836.629423 6677604.789406 6678740.809381 6678767.719380 6679302.659368 6680386.469344 6680711.059337 6680791.469335 6681498.719319 6682639.019294 6683068.419284 6683095.009284 6684100.199261 6684358.839255 6684815.229245 6685730.219225 6685942.849220 6687620.449182 6687687.319181 6687897.049176 6688033.269173 6688626.549160 6688896.669154 6691103.019105 6691675.879092 6691808.779089 6691911.449087 6692015.769084 6694013.999040 6695358.759009 6695492.619006 6696478.848984 6697195.498968 6697234.048968 6697472.158962 6698031.688950 6698790.798933 6699205.158923 6699330.988921 6699915.628908 6699999.068906 6700634.318892 6702587.308848 6702822.838843 6704345.918809 6704706.928801 6705758.518777 6706308.598765 6706499.338760 6707707.788733 6708095.068725 6708277.708721 6708782.918709 6709223.148700 6709757.108688 6710647.678668 6711137.248657 6711344.508652 6711538.938648 6714139.048590 6714541.598581 6715630.548556 6715886.068551 6716321.978541 6716347.458540 6718847.998484 6719500.968470 6720251.138453 6720972.368437 6721455.548426 6722042.618413 6722555.438402 6722992.098392 6723061.918390 6723381.048383 6723452.918382 6723468.398381 6723573.248379 6723728.448375 6723814.188373 6724187.558365 6726246.958319 6726496.228313 6727732.458286 6728044.198279 6729082.668256 6729091.288255 6729106.018255 6729329.648250 6730982.068213 6731877.918193 6732751.908174 6734072.458144 6734087.358144 6738441.888046 6739571.398021 6739825.698016 6739966.388012 6740576.847999 6741186.227985 6742317.847960 6742939.527946 6742984.757945 6743244.497939 6743776.297927 6743831.267926 6743912.207924 6744597.117909 6744609.947909 6746320.627870 6747300.547848 6747773.977838 6748079.797831 6749093.107808 6749406.987801 6750232.127783 6751077.997764 6752521.727732 6752619.647730 6754810.107681 6755163.377673 6755200.987672 6756879.377634 6757404.217623 6757519.287620 6757878.287612 6758065.807608 6759487.727576 6760152.637561 6760394.707556 6761005.067542 6762443.117510 6765784.787435 6766035.817430 6766217.387426 6766322.167423 6766790.377413 6767130.127405 6767538.967396 6767867.527389 6768290.917379 6768908.407366 6768991.317364 6769297.147357 6769504.927352 6769510.237352 6769517.467352 6769701.027348 6770987.917319 6771946.447298 6774097.027250 6775347.537222 6776311.117200 6776576.697194 6776587.467194 6778343.427155 6778495.467151 6778649.657148 6780334.347110 6780407.247108 6781057.117094 6781362.787087 6781480.187084 6781936.787074 6782319.927066 6782430.077063 6783179.247047 6783656.947036 6783722.577034 6784174.137024 6784854.037009 6785845.616987 6786095.826981 6786125.006981 6786849.486964 6787636.206947 6787944.806940 6789387.376908 6790991.426872 6791384.356863 6791597.796858 6792816.066831 6793666.486812 6794509.156793 6794519.196793 6795322.936775 6795844.756763 6796390.866751 6796899.766740 6796962.076738 6796978.966738 6798476.156705 6799202.606688 6799327.956686 6799453.826683 6799460.986683 6800350.076663 6800371.426662 6802344.296618 6804165.046577 6805014.046558 6805178.686555 6805417.656549 6805560.706546 6807255.516508 6808382.836483 6808574.356479 6808586.696479 6808732.166475 6809436.396460 6809574.626457 6809862.666450 6811384.396416 6812724.986386 6812865.336383 6813653.656365 6814268.356352 6815319.876328 6815542.486323 6815754.576318 6816886.456293 6817456.946280 6817941.646270 6819120.766243 6820010.186223 6820958.226202 6821024.686201 6821031.416200 6821473.816191 6821609.456188 6822360.436171 6822851.236160 6823798.306139 6824257.746128 6824889.556114 6825395.106103 6826253.166084 6829041.966021 6829123.116020 6829686.496007 6830159.215996 6830824.905982 6831466.095967 6831841.095959 6832567.195943 6834696.245895 6834700.565895 6834881.655891 6834910.785890 6835360.945880 6835392.155879 6835622.655874 6837267.275838 6837285.695837 6838302.505814 6838375.045813 6839213.205794 6839503.615788 6840607.655763 6840714.725761 6840862.695757 6842551.525719 6842997.535709 6843907.685689 6844175.425683 6844939.015666 6845042.865664 6845543.425653 6845992.005643 6846766.965625 6848429.075588 6849062.635574 6849489.745564 6853378.555477 6853889.715466 6854397.685455 6854418.465454 6854773.975446 6855242.355436 6856839.435400 6858716.915358 6858726.075358 6859430.335342 6861195.205303 6861594.305294 6862149.835281 6862170.025281 6862769.595268 6862790.345267 6863229.805257 6863521.145251 6863577.855249 6863763.045245 6863786.275245 6864213.905235 6864384.205231 6864402.715231 6865049.665217 6865413.075208 6865795.135200 6865846.485199 6866004.585195 6867360.855165 6867606.015159 6869090.345126 6869141.815125 6869585.195115 6870527.165094 6870554.615094 6870566.855093 6870994.565084 6873198.525034 6873424.445029 6873854.385020 6873943.305018 6874712.075001 6874793.504999 6875413.084985 6876636.874958 6876915.594951 6877369.794941 6878474.574917 6878485.754916 6878503.034916 6878773.114910 6879083.984903 6879793.774887 6880712.524866 6880854.114863 6881294.424853 6882749.314821 6883399.344806 6883934.674794 6884032.604792 6884156.424790 6885076.764769 6885084.474769 6886348.334741 6886656.744734 6887751.064709 6889259.444675 6889391.064673 6889849.754662 6890100.334657 6890413.034650 6893587.344579 6894032.314569 6894571.244557 6895569.124534 6897259.924497 6897698.044487 6897907.924482 6898237.004475 6898799.764462 6901002.174413 6902039.194390 6902054.174389 6902237.334385 6903427.544359 6903928.024348 6904289.724339 6905933.664303 6906040.694300 6907074.024277 6908894.604237 6909965.164213 6910835.244193 6911597.854176 6912041.314166 6912902.114147 6913858.114126 6915735.834084 6917066.044054 6917268.014049 6917681.674040 6918830.304014 6920302.073982 6921487.273955 6922975.483922 6923110.573919 6923958.923900 6924153.323896 6924953.603878 6925006.723876 6925536.223865 6926469.863844 6926517.923843 6926545.633842 6928195.073805 6928775.933792 6928787.333792 6929434.343777 6930369.713757 6931729.953726 6931883.203723 6932647.623706 6933346.583690 6933594.833684 6936386.493622 6937018.443608 6937027.003608 6937770.813591 6937863.053589 6938044.383585 6939114.813561 6940273.633535 6940323.993534 6940342.753534 6940354.423533 6941035.693518 6942180.453493 6945228.323424 6946012.803407 6947158.903381 6947459.263375 6948550.833350 6949113.963338 6949242.113335 6950111.473315 6950469.583307 6950515.863306 6950596.733304 6951024.133295 6951588.353282 6951627.733281 6953275.133245 6954712.163212 6955247.423200 6955260.903200 6955363.643198 6955554.593194 6956157.793180 6957322.523154 6957440.273151 6957612.513148 6958739.903122 6959209.183112 6959501.643105 6960453.953084 6960828.843076 6961341.653064 6962215.153045 6962236.593044 6962986.473028 6964760.942988 6965257.822977 6965359.802974 6965707.582967 6965803.072965 6967660.532923 6968230.312910 6968852.872896 6969059.352892 6969159.862890 6971049.352847 6972549.612814 6974755.672764 6975096.562757 6975834.602740 6976537.462725 6976666.272722 6976705.332721 6976926.652716 6977361.862706 6978667.172677 6981127.002622 6981193.352621 6981440.512615 6983696.392565 6985046.382534 6985108.912533 6985878.502516 6986239.732508 6986348.702505 6986461.762503 6987008.242491 6988614.222455 6989388.712437 6989394.882437 6989731.922430 6991372.912393 6991733.792385 6992114.602376 6992187.162375 6992228.272374 6993092.912355 6994061.502333 6994173.472330 6994184.562330 6994320.802327 6995797.702294 6996664.822275 6996867.042270 6997310.952260 6997741.602251 6998943.702224 6999172.882219 6999249.332217 6999280.312216 7000167.872196 7000775.402183 7000790.632183 7001286.832171 7001491.652167 7001711.432162 7001825.362159 7002131.672153 7002797.602138 7003080.052131 7004034.562110 7004500.012100 7005032.782088 7005130.242086 7005975.302067 7008472.032011 7008603.362008 7008937.682000 7009921.881978 7009936.581978 7010712.771961 7011583.531941 7012584.111919 7012640.921918 7012701.441916 7013004.881910 7013021.611909 7013814.031891 7014280.201881 7014713.091871 7015522.981853 7015558.471852 7015938.581844 7017911.771800 7017930.281799 7018695.901782 7019071.751774 7019435.831766 7019447.091766 7019991.111753 7020876.041734 7020938.011732 7022059.571707 7022633.221694 7022967.811687 7023338.111679 7023755.011669 7024072.911662 7024408.711655 7025955.051620 7026864.541600 7027799.611579 7028291.491568 7029417.371543 7029440.541542 7030645.471515 7030708.321514 7031868.811488 7033104.391460 7033831.001444 7034001.421440 7034077.731439 7034968.551419 7037481.531362 7037528.031361 7037911.771353 7038549.781339 7039196.151324 7039444.501319 7040538.621294 7040547.751294 7041710.831268 7042200.041257 7042291.831255 7042303.821255 7043273.861233 7044470.481206 7044993.711195 7045828.111176 7046256.441166 7046605.331158 7047309.901143 7047466.811139 7048357.371119 7048428.711118 7048862.571108 7049336.251097 7049800.381087 7049849.161086 7050008.731082 7051391.211052 7051700.761045 7051997.311038 7052637.471024 7053285.041009 7054218.290988 7054230.050988 7054270.420987 7054305.620986 7054662.950978 7054880.590974 7055071.280969 7055811.980953 7056115.420946 7057258.290920 7057533.260914 7057879.810906 7058260.270898 7058284.100897 7059663.050867 7059878.500862 7061059.160835 7061192.550832 7061291.970830 7061772.720819 7063415.730783 7063692.320777 7063797.820774 7064094.780768 7064680.460754 7064692.660754 7066109.930723 7066141.210722 7066909.700705 7067747.310686 7068002.050680 7068446.260670 7068574.580667 7068898.230660 7069676.480643 7070544.570623 7070803.560618 7070899.930615 7071060.430612 7071323.350606 7072597.290578 7072713.410575 7074943.120525 7077571.460466 7077589.150466 7078245.090451 7078622.720443 7079133.300431 7080086.450410 7080115.850409 7081266.850384 7081642.150375 7082325.570360 7084053.290321 7084270.580317 7084428.180313 7084738.770306 7085285.630294 7085295.060294 7085960.670279 7086379.790269 7086416.330269 7086437.740268 7086448.420268 7087697.610240 7087891.560236 7088263.930227 7088426.340224 7088435.770224 7088669.850218 7088685.540218 7088709.220217 7088993.450211 7088999.640211 7089198.630206 7090924.730168 7092052.490143 7092248.040138 7092703.160128 7093486.130111 7093687.490106 7094450.300089 7097128.660029 7097155.300029 7098823.109991 7099239.579982 7100411.059956 7102885.629901 7103145.839895 7104534.709864 7105265.339847 7107179.269805 7107385.119800 7107487.819798 7108326.819779 7109816.359746 7110644.329727 7111972.009697 7112696.479681 7112974.419675 7113599.249661 7114554.629640 7116103.429605 7117257.729579 7117354.439577 7117514.569574 7119261.399535 7119354.909532 7119778.989523 7119946.779519 7120798.259500 7122108.589471 7122115.339471 7122691.769458 7124195.269424 7124400.399420 7125604.999393 7126096.439382 7126326.709377 7126869.169364 7127626.189348 7127882.109342 7129695.459301 7129859.869298 7130451.959284 7131202.749268 7132253.179244 7132324.419243 7132386.739241 7132556.499237 7133026.189227 7133243.769222 7134583.769192 7134672.439190 7137146.619135 7137645.629124 7138708.999100 7140727.609055 7140733.009055 7144044.728981 7144790.068964 7144823.278963 7144853.168962 7145363.408951 7146194.858932 7147068.328913 7148589.258879 7148796.478874 7149457.728860 7149588.528857 7150442.508838 7151288.698819 7151315.168818 7152703.468787 7153488.868769 7153497.088769 7153715.648764 7154135.058755 7154144.548755 7155039.348735 7155633.708722 7156374.228705 7157037.648690 7157224.538686 7157619.418677 7157947.638670 7158201.768664 7160403.888615 7161543.378589 7161586.168588 7163162.938553 7165614.568498 7170177.008396 7170227.208395 7172587.478343 7175736.448272 7176462.568256 7177352.538236 7178553.508209 7178951.238200 7179508.758188 7180339.088169 7181002.768154 7181057.488153 7182504.908121 7183139.308107 7183652.098095 7184493.168076 7184794.668070 7186051.688042 7188404.977989 7188417.227989 7189328.607968 7189705.027960 7190578.197940 7192281.697902 7193036.087886 7194422.927855 7194649.137849 7195175.187838 7195979.257820 7196193.257815 7197999.057775 7198856.377755 7199790.237735 7200051.697729 ; 154.489986 476.709986 1615.159986 2942.829986 3333.339986 3458.359986 3703.279986 3731.309986 4075.849986 4336.609986 5839.399986 6594.279986 6604.819986 8718.289986 10455.799986 11383.309987 11448.999987 11742.869987 14428.659987 15056.139987 16169.799987 17855.599986 18778.749986 21433.809986 22352.499986 22390.229986 22672.149986 24453.439985 24814.429985 25438.339985 27007.059985 27248.749985 27719.909985 28101.019985 28279.459985 28537.389985 28639.199985 29023.229985 29083.959985 31177.769984 31229.959984 31890.109984 32056.589984 32211.399984 34182.379984 34949.599984 35895.629985 36371.089985 36651.909985 37691.029985 39175.659985 39310.509985 39465.209985 40413.199986 41536.809986 42774.609986 43800.639986 44484.049986 44870.029986 45688.699987 46785.119987 47462.689987 48020.619987 48029.739987 49687.559987 50256.809988 52344.569988 52645.089988 53671.989988 54592.809988 54792.649988 55625.209989 56015.829989 56207.299989 56585.229989 57240.159989 57306.739989 60948.269990 61996.209990 62053.139990 63643.049990 63652.239990 63697.459990 64233.989990 64462.839990 66645.769990 68150.259989 68165.669989 68504.529989 68748.899989 69339.729989 70285.469988 71247.689988 73281.439987 73898.289986 74024.339986 74636.039986 75288.519986 75320.949986 76128.499985 76597.519985 78171.279984 79349.039983 80819.349983 81466.639982 81727.889982 81738.079982 81786.029982 82682.219982 82872.779982 83348.179981 85964.979980 87543.399979 88080.979979 92232.039977 95185.289975 95260.559975 96424.339974 96717.799974 97536.419974 97545.659974 98521.149973 99461.409973 99546.799973 101639.389972 102976.169971 103051.589971 104481.469970 105204.899970 105758.949970 105998.019969 106139.739969 106147.609969 107022.049969 107036.919969 108044.209968 109020.379968 110891.409967 110916.699967 112133.469966 114664.969965 115313.729965 115400.219965 115595.389964 117625.219963 119489.159962 120426.689962 120707.469962 121171.129962 123651.689960 124917.079960 125257.079959 125426.369959 125438.879959 126245.899959 126353.489959 127101.659958 127654.609958 128632.359958 128666.069958 128835.569958 129849.069957 130086.829957 130096.839957 130743.889957 130892.719956 131510.489957 132770.579958 133497.919959 133851.559959 134650.599960 135578.459961 135888.889961 136171.999961 136687.669962 136802.229962 137634.059962 138288.939963 138736.659963 139808.829964 140418.619965 140669.499965 140713.489965 141238.179966 141249.299966 141961.279966 142657.589967 143166.639968 143737.179968 143779.339968 144889.759969 147252.389971 147954.379972 148113.499972 148268.579972 148672.899973 148956.129973 149997.259974 150495.259974 155597.429979 155820.329979 155839.109979 156882.109980 158752.639982 158948.069982 160641.459984 160958.739984 161008.519984 162123.539985 162154.379985 162721.759986 162857.899986 167238.579990 167327.679990 167563.979990 168367.699991 168723.189991 168990.149992 170361.469993 171425.609994 172019.929994 172064.369995 172105.269995 172945.699995 173100.609995 174952.429997 175660.019998 177157.849999 179509.510001 179704.830002 179711.610002 179745.910002 180799.930003 180888.010003 180905.480003 181078.330003 181110.310003 181259.590003 182586.620004 183307.170005 185315.470007 186517.600008 188225.290010 188364.570010 189117.790010 190593.690012 191025.370012 192839.220014 193846.060015 194635.570016 196084.380017 196570.190017 196746.660018 197083.520018 197422.930018 197983.740019 198496.670019 199509.090020 200392.900021 200734.500021 200915.260021 207832.770028 208407.270028 208421.160028 209368.000029 209676.360030 210146.350030 210980.500031 211709.650031 213064.210033 214737.100034 216409.180036 216569.240036 217120.330036 217512.920037 217704.030037 217720.310037 218229.060038 218246.920038 219622.130039 219690.950039 221068.810040 221180.750040 221254.710040 221913.730041 222931.270042 223267.780042 224160.890043 226018.740045 226583.960045 227820.260046 230503.320049 230579.940049 231004.600049 233092.460051 234102.000052 234342.180053 234350.170053 235247.600053 236621.400055 237111.190055 237428.930055 238043.840056 238823.640057 239695.130058 239776.530058 239884.750058 240267.480058 240926.960059 241569.750059 241970.460060 242457.860060 243045.640061 243063.910061 243903.770061 244102.530062 244429.430062 246463.230064 246586.200064 247201.630064 248864.340066 250024.660067 250406.900067 250544.820068 250654.120068 250866.600068 251125.690068 251987.500069 252413.070069 252495.970069 255356.900072 256651.640073 257094.590074 257537.950074 257582.730074 258175.370075 258916.960075 258967.320075 259016.260075 259238.720076 259337.370076 259979.560076 262561.100079 262766.750079 263564.370080 263620.540080 265070.300081 266093.620082 266538.100083 267391.420083 268131.620084 268944.520085 269178.200085 270535.010086 270602.450086 270782.840086 271065.120087 271115.160087 271146.350087 272187.110088 273382.050089 274497.230090 274502.320090 275235.080091 277188.150092 277357.370093 277508.130093 280050.950095 280191.540095 280213.800095 283686.030098 284353.150099 284391.150099 284574.220099 284791.670100 285433.130100 286056.150101 288091.250103 288825.370103 289209.510104 291942.690106 292202.950106 292686.730107 294675.580109 294687.670109 295011.550109 295415.590109 295797.540110 296521.100110 297827.930112 298105.560112 298949.320113 299947.840114 300354.110114 300494.000114 300501.680114 301323.950115 305444.020119 305467.750119 306506.940120 309050.420122 312199.420125 314560.060127 314821.490127 316065.960129 316844.610129 317062.420130 317448.600130 317462.700130 317891.610130 317924.280130 318744.810131 319020.620131 319999.200132 320091.260132 320983.140133 322032.270134 322890.900135 324424.490136 324467.160136 326319.320138 327265.280139 327977.090140 330172.290142 332162.390144 333870.460145 334735.730146 337121.630148 337589.210149 338577.190150 338623.390150 339221.570150 339954.960151 341211.110152 341256.620152 341762.530153 342708.850153 345670.240156 346183.420157 346240.130157 347592.280158 347642.960158 348381.170159 348764.280159 349363.180160 350022.870160 351408.200162 352174.230162 353354.360163 355204.800165 355493.820165 355589.430165 355840.720166 355849.200166 355857.770166 356631.920166 358516.680168 359757.900169 360276.420170 360499.670170 360605.650170 361964.490171 362358.290172 363569.530173 363844.300173 364594.710174 364641.950174 365346.700175 365716.410175 366709.750176 369910.980179 370159.000179 370520.730179 371711.030180 372223.020181 372892.340182 373410.540182 374037.630183 374235.690183 376752.670185 377192.520186 377547.170186 378666.090187 378977.900187 379002.820187 379499.270188 379972.500188 380486.050189 381192.450189 381247.750189 381364.350189 381862.550190 382197.120190 383862.950192 384833.330193 385201.070193 385965.110194 387167.810195 387445.670195 388257.100196 389113.860197 390226.520198 391304.920199 391406.660199 391413.550199 392386.940200 392997.950200 393423.910201 394362.150202 395299.680202 396187.360203 396236.960203 396666.130204 399210.590206 399461.660206 399810.540207 400127.000207 401033.010208 401100.230208 401580.580208 401976.460209 402113.950209 402433.490209 402575.160209 403040.710210 404081.140211 405539.520212 405812.140212 406002.050212 406692.680213 407648.070214 407759.310214 408584.380215 410010.620216 410123.510216 410225.500216 411209.430217 412466.280218 413246.820219 414285.030220 414292.300220 414446.540220 416580.040222 416912.720223 419590.120225 419893.670225 420509.760226 421016.080226 421053.680226 422092.980227 423816.280229 424111.270229 424942.910230 426830.070232 427181.190232 428216.200233 428812.650234 429427.600234 430623.240235 431200.090236 431635.100236 431667.400236 431889.120236 432156.830237 432634.290237 432649.720237 433950.380238 434827.530239 435220.450240 435293.950240 437955.070242 438175.370242 439125.370243 439775.540244 440059.530244 440722.640245 440734.160245 441211.070245 441404.580245 441985.660246 441991.150246 443531.540247 443827.920248 443866.070248 444769.160248 444798.150249 444904.730249 446128.290250 446480.540250 447295.490251 447863.010251 448207.310252 450211.930254 450789.990254 451667.470255 453388.800257 453413.510257 453474.350257 453769.080257 455367.780258 456362.900259 456715.510260 456736.440260 458010.360261 458090.240261 458181.750261 458487.740261 458703.820261 459803.920262 459984.500263 460221.850263 460745.710263 461229.540264 461313.710264 462124.910265 462515.340265 463023.240265 464334.310267 465207.400268 465237.810268 465464.980268 465769.160268 467201.750269 467289.040269 467924.620270 469609.000272 470557.530273 471284.580273 472547.060274 473449.250275 473936.350276 474835.810276 474878.700277 475016.640277 475778.020277 475943.280278 476701.150278 478466.000280 478481.250280 478586.220280 479279.810281 482555.750284 482742.290284 483952.200285 484847.800286 485012.390286 486345.040287 487106.350288 487482.230288 487974.080289 490416.720291 490592.640291 492584.320293 493325.410294 493399.100294 493820.180294 493989.760294 494715.240295 494809.470295 495112.050295 495203.930295 495782.430296 495932.840296 497199.210297 498885.440299 500864.920301 502318.290302 505658.470305 506022.340306 507174.320307 508162.570308 508172.120308 508472.390308 508503.550308 508735.870308 508780.910308 511344.950310 512936.140312 513256.230312 513585.270313 515272.420314 515444.300314 516903.830316 517797.160317 517864.510317 518937.010318 519871.830318 520297.500319 520514.010319 520658.160319 520750.880319 522316.130321 522884.300321 523102.120321 524222.150322 525169.390323 525851.200324 527601.710326 528471.910326 528643.780327 528651.920327 530536.670328 531858.880330 532745.190330 532830.770331 534344.980332 534354.650332 534383.570332 535419.780333 535545.890333 535803.520333 535958.620333 536612.840334 537858.080335 539313.230337 539487.220337 539522.490337 539587.500337 539830.830337 540033.230337 540167.010337 540325.580337 542139.050339 543082.880340 544412.000341 546464.890343 548142.590345 548719.770345 549240.910346 550820.790347 551132.580348 551903.970348 552085.020348 552845.540349 553104.220349 553363.500350 554019.890350 554055.650350 555144.250351 555226.900351 556416.390352 556558.890353 556673.000353 556941.880353 557353.480353 559434.400355 559651.240355 559665.640356 561120.030357 561560.420357 561569.400357 561935.310358 562593.740358 562833.050358 562994.120359 564675.060360 564710.170360 566572.830362 566810.890362 568648.580364 568667.100364 569631.630365 570822.700366 570908.320366 571988.700367 573856.340369 575371.740370 576270.820371 576338.290371 576437.350371 577281.810372 577670.140372 578243.780373 578669.950373 579814.190374 581859.650376 582304.490377 583541.560378 584747.610379 586140.150380 587193.400381 587820.110382 588328.900382 590137.600384 590383.200384 590782.670384 592375.790386 593861.160387 594188.810388 595324.420389 595404.340389 595877.230389 596747.980390 597124.680390 598229.340391 598294.600391 599459.710393 600561.510394 601708.930395 602002.220395 602854.790396 603311.600396 603973.190397 604121.490397 604972.270398 605337.620398 605343.470398 605748.380398 605755.620398 606604.880399 607139.780400 607390.580400 608258.410401 608842.350401 609747.870402 609785.890402 610502.520403 612449.100405 613894.310406 614346.060406 615244.040407 616840.030409 616932.570409 617999.000410 618883.590411 619949.850412 621494.420413 622420.660414 622828.590414 623278.300415 623302.290415 625738.330417 626669.050418 627646.160419 628643.630420 629265.810420 629547.980421 630829.980422 630998.740422 631382.140422 632235.590423 632847.510424 632860.610424 633779.730425 634028.210425 634336.010425 636686.400427 637421.060428 639805.490430 640249.140431 641222.900431 642347.900433 644205.220434 644688.610435 644862.780435 645250.580435 645485.260435 646495.080436 648290.670438 648775.630438 649170.070439 651237.220441 651373.850441 652492.590442 652914.840442 653965.940443 654321.330444 655793.200445 655801.240445 655977.360445 659516.710448 660504.000449 660515.060449 660823.000450 661838.640451 662300.100451 662839.880452 663888.950453 665973.970455 666033.830455 666800.770455 667077.030456 667378.110456 668532.540457 669853.080458 670489.980459 670687.000459 671151.400459 671541.760460 673579.790462 673906.240462 674563.270463 674750.970463 678481.410466 678617.630466 678954.030467 678993.860467 680205.230468 680904.510468 681053.590469 681348.730469 682458.640470 682594.890470 683513.010471 683720.480471 683902.070471 684683.330472 685286.540472 685626.340473 686196.350473 687528.040475 687677.130475 689714.450477 690033.470477 690300.410477 691257.460478 691700.900478 693749.140480 694038.940481 694078.960481 695182.730482 695266.180482 695646.120482 695921.670482 699785.300486 702332.560488 702350.710488 703249.870489 703959.590490 704839.720491 705266.590491 705754.870492 706978.860493 707596.890493 707876.960494 708145.490494 708515.160494 708619.320494 708794.350494 710279.770496 710289.300496 710334.580496 711816.090497 714048.140499 714159.310499 714408.250500 714417.630500 715703.620501 716777.860502 717069.950502 718802.540504 718945.770504 719198.090504 719777.490505 721620.350506 723101.560508 723194.410508 723235.500508 724640.060509 727692.430512 728100.630512 728602.900513 730475.620515 730662.000515 731047.150515 733043.890517 733366.210517 734454.340518 734741.640519 737179.400521 738523.620522 738750.590522 740407.770524 741876.280525 743657.180527 744324.320527 744842.830528 745020.300528 745997.640529 746427.220529 746598.540530 747892.550531 748130.160531 748140.140531 748674.790532 749551.500532 750318.440533 751394.410534 751524.000534 754816.420537 757583.530540 757986.240540 758176.630540 759371.880541 759947.350542 760070.750542 760097.950542 760723.880543 761318.110543 761418.730543 761427.880543 764642.230546 764888.390547 765072.270547 765088.480547 765111.690547 765681.720547 765913.010548 766072.130548 767830.370549 769608.760551 769662.210551 770973.670552 771165.220552 771360.930553 772979.880554 773976.420555 774084.800555 774556.150556 774912.950556 775627.650557 775821.000557 776125.740557 776203.140557 777603.610558 777612.980558 777772.800559 778690.870559 779507.910560 780647.000561 780750.950561 781539.610562 784780.580565 785542.540566 786354.720567 786955.450567 787887.420568 788234.420568 788782.420569 789129.880569 790441.780570 790553.010571 791520.630571 791726.220572 793291.590573 793377.010573 793530.920573 794859.470575 794889.450575 796097.410576 796554.790576 797275.030577 798092.060578 798206.430578 799440.430579 800026.670579 800072.560579 800845.260580 803292.230582 803396.180582 805477.430584 805555.570585 806032.990585 807125.350586 807705.200587 807730.880587 807816.070587 808763.320587 811909.690590 812573.910591 814180.800593 814248.340593 814714.950593 815957.930594 816160.780594 816587.560595 816772.220595 818620.440597 819405.340597 819600.550598 819608.540598 819772.100598 820169.690598 820761.580599 820993.270599 821416.460599 821628.060599 821742.740600 822094.060600 822882.650601 823020.800601 823189.740601 823814.830602 824025.720602 825104.550603 826141.930604 826606.750604 827931.480605 827981.180605 828129.100606 828182.570606 828316.940606 828669.090606 828985.660606 829946.500607 830461.340608 833372.960610 833731.720611 834556.430612 834577.570612 835025.440612 835153.150612 836933.660614 838219.700615 838816.430615 839450.110616 841312.590618 841389.870618 841737.530618 842568.290619 844254.170621 845915.560622 846114.060622 846346.030622 847079.700623 847118.200623 847149.390623 848131.580624 848144.100624 851971.440628 852725.650628 853468.980629 853777.020629 854087.370630 854154.910630 854399.280630 854977.440631 855767.000631 855834.110631 855902.220631 856423.140632 856961.280632 857401.620633 858095.940633 858782.130634 859039.370634 859951.550635 860281.550635 860334.400636 861007.690636 861440.960637 863680.010639 864579.280639 864800.870640 866262.190641 866466.470641 866752.570641 866842.930642 867640.390642 867804.570642 867995.350643 870872.570645 871108.630646 871765.880646 874572.940649 874700.150649 875611.360650 875619.310650 875667.260650 875880.330650 877306.510651 880711.410654 880985.450655 881029.060655 883573.420657 883856.070657 884601.300658 887547.690661 887672.140661 889908.660663 892363.730665 893239.270666 893896.850667 896735.830669 897567.100670 898173.450671 899770.370672 900466.750673 901852.410674 904041.910676 904850.610677 905041.010677 905119.550677 907462.200679 907529.100679 908744.550681 909290.920681 910632.280682 911765.640683 911982.850684 912355.170684 913005.040685 915276.400687 915453.700687 915466.620687 915478.390687 916350.660688 916607.500688 918117.290689 918261.530689 918366.110690 918764.100690 919618.140691 919702.060691 920775.350692 920841.890692 921500.130692 923338.610694 925202.080696 925860.450697 926220.130697 926232.990697 926359.540697 927246.690698 927642.810698 928455.780699 928549.380699 929443.650700 929854.760700 931400.330702 933341.230704 933936.580704 934093.030704 934236.350704 934815.510705 937910.040708 938523.880708 938830.680709 940164.100710 940703.970710 941927.420712 942755.690712 943562.090713 944728.030714 944914.920714 945336.880715 945868.100715 946619.250716 947372.800717 947667.450717 948134.980717 948300.300717 948590.720718 949410.490718 950036.790719 950217.700719 951664.510721 951804.540721 953659.220722 954229.260723 957434.890726 959604.310728 959639.420728 959904.050728 960419.280729 960429.750729 960557.790729 962040.280730 962135.770730 962162.460730 962330.580731 962690.130731 962861.510731 962878.420731 963570.200732 963976.540732 964728.830733 964969.300733 966850.070735 967173.130735 967244.750735 967405.250735 967615.420735 968045.040736 969287.320737 969717.340737 969812.920737 970292.560738 970519.010738 973242.030741 974410.860742 974745.630742 975831.170743 976990.060744 978544.920746 978620.720746 978832.430746 979086.260746 979767.180747 982080.190749 982088.840749 982474.970749 982498.790749 984259.990751 985066.400752 985309.340752 986112.730753 988160.650755 988807.680755 989449.740756 991271.310757 991408.600758 992109.680758 994101.220760 994339.550760 995056.290761 995122.260761 995683.850762 996798.830763 996893.510763 997694.350763 998022.380764 999259.430765 999771.460765 1000270.360766 1002531.280768 1003485.280769 1004106.840769 1004825.620770 1005081.550770 1007352.380772 1008098.270773 1008212.820773 1008505.690774 1009740.370775 1010264.550775 1010392.560775 1010805.920776 1011964.860777 1014929.910779 1015104.870780 1015256.330780 1015815.970780 1016056.800781 1016247.390781 1016292.400781 1017502.450782 1019059.980783 1019441.400784 1019659.890784 1021620.740786 1022149.470786 1023372.750787 1026812.440791 1027467.560791 1027612.730791 1028303.350792 1028421.680792 1030061.770794 1030631.450794 1030807.660794 1031028.260794 1033684.960797 1035062.440798 1035076.490798 1035137.580798 1035603.010799 1036229.960799 1037337.390800 1040318.710803 1040645.930803 1041291.680804 1042929.970806 1043271.530806 1043304.550806 1043765.620806 1043786.220806 1045422.410808 1046122.590809 1046291.710809 1046706.460809 1048796.240811 1049677.770812 1052749.930815 1054337.840816 1054379.370816 1056307.990818 1056323.790818 1057612.980819 1058719.840820 1059313.280821 1060195.180822 1060223.440822 1060229.090822 1060831.820822 1061083.550822 1061349.160823 1061386.000823 1061446.480823 1061510.950823 1062806.520824 1063430.660825 1063711.710825 1064052.300825 1064104.740825 1065324.600826 1066379.490827 1066581.380828 1068017.840829 1068297.970829 1072128.340833 1072385.420833 1072408.560833 1073212.800834 1073389.920834 1075022.550835 1077768.970838 1078700.170839 1078855.710839 1079268.150839 1080639.220841 1080719.620841 1080996.600841 1082530.180842 1082813.430843 1083969.700844 1084106.840844 1084678.880844 1084951.070845 1085505.380845 1085876.710846 1086923.700847 1088736.080848 1091988.950851 1092171.330851 1092311.430852 1092655.580852 1094361.630853 1094413.890854 1095646.720855 1096202.480855 1096235.740855 1096485.240855 1096591.630856 1097155.040856 1098262.410857 1098308.910857 1098326.150857 1098403.540857 1098453.060857 1098809.540858 1099063.680858 1100156.240859 1100165.490859 1100488.300859 1101352.110860 1102521.370861 1102545.820861 1104241.430863 1108012.090866 1108441.260867 1108708.110867 1112374.780870 1112956.920871 1113542.330871 1113927.770872 1114630.400872 1115001.470873 1115090.870873 1115144.350873 1116011.220874 1116293.780874 1117877.000875 1118049.090876 1118453.320876 1119747.760877 1120335.570878 1120962.290878 1122282.620879 1123731.570881 1123846.520881 1123853.340881 1125370.150882 1125566.210883 1125819.500883 1127297.750884 1128076.460885 1128197.840885 1128627.500885 1129245.550886 1129342.190886 1130261.140887 1130955.110888 1131841.800888 1133628.830890 1134908.830891 1134974.650891 1135476.250892 1136448.920893 1137268.590893 1137449.530894 1139256.580895 1139298.500895 1139560.300896 1140105.820896 1141940.780898 1142851.670899 1142859.550899 1143548.870899 1143950.700900 1145513.830901 1145762.290901 1146402.800902 1146820.530902 1146827.130902 1146909.470902 1147176.150903 1150344.100906 1151629.540907 1152071.870907 1154868.010910 1154878.770910 1155001.920910 1155022.200910 1156508.680911 1157226.530912 1157244.670912 1159428.530914 1159540.000914 1159769.890914 1161282.010916 1161650.470916 1161752.630916 1161950.530916 1162219.760917 1162567.080917 1164214.270919 1166140.260920 1166290.920920 1166302.530920 1167547.410922 1167643.680922 1167816.890922 1167831.330922 1168099.010922 1168261.750922 1168410.530922 1168870.030923 1168986.420923 1173913.290928 1174204.610928 1177574.630931 1177840.960931 1177964.290931 1178739.280932 1178751.000932 1178762.610932 1178777.150932 1180745.770934 1181166.340934 1182001.720935 1182649.790936 1182921.050936 1182959.720936 1183421.170936 1186102.100939 1186775.540940 1187807.380941 1188767.940941 1189233.690942 1189785.260942 1191031.680944 1191463.280944 1193634.340946 1194284.920947 1194328.070947 1195068.380947 1195397.610948 1195408.310948 1195563.340948 1197171.930949 1198180.870950 1198605.800951 1199592.190951 1200246.640952 1201966.290954 1202791.070954 1202905.570955 1203333.640955 1203738.010955 1204405.570956 1204513.720956 1205664.200957 1206655.660958 1206675.930958 1206715.980958 1206957.490958 1206986.540958 1208422.400960 1208602.640960 1208610.200960 1209772.750961 1211309.940962 1211830.670963 1212233.040963 1212725.090964 1212906.220964 1213165.580964 1213352.330964 1213473.780964 1214901.150966 1217438.820968 1218763.330969 1219058.220970 1219094.010970 1219495.940970 1220748.600971 1220852.480971 1221920.720972 1222287.710973 1223141.070973 1223475.890974 1226064.880976 1228454.830978 1229526.090979 1229883.260980 1230092.710980 1231128.900981 1231975.200982 1232220.700982 1233410.310983 1236824.490986 1237688.680987 1238694.400988 1240212.950989 1240565.480990 1240836.230990 1240852.510990 1241526.370991 1242549.920991 1242981.060992 1243529.650992 1243691.720993 1243885.930993 1244068.540993 1244091.400993 1244111.660993 1244366.020993 1245395.750994 1245972.070995 1247398.250996 1248042.630997 1248989.210997 1249095.700998 1250019.290998 1250930.670999 1250945.910999 1253585.931002 1253668.421002 1254912.531003 1255122.061003 1255577.091004 1255818.161004 1256498.201004 1256947.521005 1258353.831006 1258734.141007 1260098.941008 1260111.731008 1261114.041009 1261949.631010 1263073.981011 1263640.131011 1264288.371012 1264531.841012 1265516.361013 1266025.221013 1266124.641013 1267920.471015 1268257.231015 1268407.731016 1269307.081016 1271037.751018 1272413.371019 1272699.971020 1272708.671020 1273016.411020 1273707.491021 1273718.751021 1275260.011022 1275808.701022 1275890.141023 1277667.011024 1278843.391025 1279073.161026 1279165.631026 1280019.081026 1281701.711028 1282646.991029 1282835.051029 1283441.491030 1285044.451031 1285357.881031 1286261.481032 1286693.951033 1286814.401033 1288152.071034 1288557.201034 1288981.111035 1290318.111036 1291219.371037 1291677.491037 1291853.311037 1292059.961038 1292103.051038 1292357.541038 1293628.811039 1294350.001040 1295529.021041 1296522.161042 1297735.771043 1300177.791045 1300242.111045 1301241.211046 1301922.101047 1303259.771048 1303386.581048 1304666.601049 1304966.451050 1304986.901050 1305200.791050 1305218.851050 1305414.541050 1305667.781050 1306140.271051 1306169.111051 1306250.141051 1306355.171051 1306957.221051 1308231.721053 1308285.011053 1308532.361053 1309003.721053 1309795.601054 1311098.231055 1311343.121056 1311668.281056 1313830.401058 1313983.071058 1314442.821058 1314722.911059 1315377.341059 1316109.911060 1316235.101060 1316600.531060 1316962.451061 1320221.571064 1320372.481064 1321261.591065 1321632.471065 1323064.851066 1323070.671066 1324253.451068 1324345.721068 1324923.871068 1325865.481069 1326870.561070 1326904.571070 1328047.411071 1328400.961071 1328457.901071 1328476.761072 1329268.941072 1329790.361073 1331168.821074 1331303.311074 1332766.151076 1333041.721076 1333221.461076 1333961.701077 1333983.421077 1335320.311078 1335387.851078 1336017.161079 1336193.321079 1337056.371080 1337066.741080 1337156.351080 1337288.311080 1337612.681080 1337848.871080 1339220.941082 1340258.221082 1340316.331083 1342323.341084 1342717.311085 1342938.491085 1343089.611085 1343667.291086 1345880.021088 1346207.691088 1346295.141088 1346425.881088 1348418.671090 1349028.701091 1349475.111091 1349703.071091 1349812.551091 1350155.081092 1350708.111092 1351623.121093 1351896.501093 1353105.551094 1353916.351095 1354950.251096 1355968.781097 1357843.211099 1358613.461100 1360723.601102 1361837.121103 1364077.771105 1364249.461105 1365029.231106 1365837.551106 1367016.641107 1367923.781108 1368057.111108 1368281.991109 1368472.491109 1368973.591109 1369834.971110 1370780.451111 1372464.141112 1372706.021113 1374239.711114 1376911.931117 1377946.861118 1378359.701118 1378792.951118 1379037.801119 1379362.021119 1380248.501120 1380386.221120 1382657.361122 1383180.901122 1384024.531123 1384041.091123 1385154.321124 1385338.441124 1385617.291125 1385840.421125 1385992.991125 1386134.051125 1386702.561126 1387457.161126 1389231.601128 1392618.211131 1393947.651132 1394195.371133 1394249.511133 1394569.531133 1395665.871134 1395679.951134 1395762.701134 1397323.771136 1398158.031136 1399817.361138 1402781.391141 1403517.241141 1403658.431142 1405225.431143 1407206.921145 1407917.781145 1407974.811146 1408248.521146 1409577.141147 1410183.471148 1410613.431148 1410751.331148 1411627.591149 1411757.921149 1413345.781151 1413367.591151 1413435.061151 1413443.551151 1414520.601152 1414789.441152 1415679.461153 1416885.781154 1417345.231154 1418832.831156 1419347.341156 1419880.131157 1420472.151157 1420959.951158 1421451.411158 1421511.351158 1421587.671158 1423219.111160 1423706.751160 1424450.071161 1425125.531162 1425225.801162 1425297.701162 1425546.471162 1426774.851163 1428374.841165 1428900.241165 1429328.131165 1429411.731166 1430437.481166 1430471.521167 1432761.271169 1432791.271169 1433804.161170 1434472.781170 1435670.841171 1436160.981172 1437452.111173 1437708.071173 1439132.971175 1440820.411176 1441576.411177 1442027.851177 1442628.761178 1442846.101178 1444205.951179 1444903.271180 1445965.971181 1446375.971181 1446384.001181 1446792.951182 1446824.281182 1447068.681182 1449863.471185 1450046.031185 1450136.991185 1451456.911186 1451844.731186 1452122.701187 1452253.511187 1452567.761187 1452946.721187 1453138.221188 1455444.111190 1457315.591192 1458328.531192 1458952.491193 1460061.531194 1463175.611197 1463625.961197 1464980.401199 1465005.351199 1465119.301199 1465401.041199 1467285.781201 1467580.431201 1468939.941202 1469298.181203 1469517.371203 1471921.751205 1471956.961205 1474958.011208 1475042.921208 1475694.611209 1477902.541211 1477912.071211 1478138.101211 1478225.291211 1479116.801212 1479896.941213 1480167.481213 1480648.731213 1480687.141213 1480793.031213 1481658.051214 1481757.611214 1482126.721215 1483607.431216 1486589.871219 1490076.301222 1491095.771223 1491986.051224 1492357.531224 1493021.741225 1493034.401225 1493364.161225 1493713.751225 1495485.201227 1496270.921228 1496851.561228 1500140.091231 1500531.171232 1500817.011232 1500829.241232 1501953.921233 1503728.701235 1504033.531235 1505545.521236 1507300.341238 1508833.151239 1508914.031240 1508956.891240 1509892.871240 1510170.911241 1510285.601241 1510623.521241 1510717.461241 1511804.751242 1512481.841243 1512824.751243 1513150.611244 1513636.921244 1514001.131244 1514666.681245 1515495.091246 1515503.011246 1516608.811247 1516896.331247 1517395.101247 1517564.111248 1518812.251249 1519165.281249 1519784.881250 1520085.911250 1520569.731250 1522382.681252 1523034.641253 1523209.701253 1523244.371253 1524047.711254 1525201.601255 1526179.161256 1526367.701256 1527226.201257 1527798.151257 1528667.441258 1528914.571258 1529229.711258 1530898.731260 1531487.221261 1533348.801262 1535785.741265 1536765.531265 1538640.441267 1538892.091267 1539394.191268 1539486.991268 1540411.951269 1541178.841270 1541592.491270 1543471.971272 1543494.351272 1545093.841273 1545130.531273 1545152.961273 1545894.931274 1547076.561275 1548889.911277 1548902.731277 1550609.341278 1551374.731279 1551425.591279 1553919.081281 1554019.661282 1554044.171282 1555707.801283 1556701.581284 1557695.651285 1558313.411286 1559333.711287 1560580.111288 1561187.471288 1562141.911289 1562207.411289 1562234.601289 1562483.351289 1562497.091289 1563560.921290 1563628.411291 1564240.151291 1564638.501291 1566930.501294 1567244.151294 1570301.831297 1571535.251298 1572459.381299 1572979.731299 1573043.101299 1573150.421299 1573826.311300 1574641.841301 1576192.971302 1576208.841302 1577247.531303 1577836.991304 1578046.131304 1579853.891306 1579864.431306 1579874.711306 1580499.801306 1583189.231309 1584116.361310 1584572.521310 1584617.671310 1585705.261311 1585840.461311 1585861.661311 1586574.481312 1588810.551314 1588998.701314 1590653.141316 1592615.751318 1592905.691318 1593212.611318 1593222.281318 1594327.951319 1594596.141319 1594632.111319 1595016.801320 1595969.111321 1596956.231322 1599292.651324 1603537.801328 1603783.881328 1604598.031329 1604616.951329 1605005.401329 1605668.951330 1606142.031330 1606259.431330 1607677.651332 1608553.261332 1609414.611333 1610176.051334 1610563.261334 1611917.221335 1612154.891336 1612931.451336 1613741.241337 1613979.041337 1614525.001338 1615489.581339 1616671.411340 1616826.441340 1617200.631340 1617220.921340 1620225.611343 1620256.481343 1620659.101344 1621296.881344 1621443.151344 1621620.661345 1621958.311345 1624252.261347 1624401.231347 1627779.311350 1628480.221351 1629198.431352 1629368.951352 1630088.191352 1630871.501353 1631303.041354 1631362.611354 1632829.831355 1633007.901355 1633307.891355 1635341.211357 1635933.571358 1636182.971358 1636850.971359 1637545.251359 1637592.621359 1638765.901360 1639169.231361 1639417.211361 1640187.181362 1640448.651362 1641582.321363 1642017.201364 1642903.751364 1644388.581366 1644495.961366 1644684.221366 1644745.471366 1644809.941366 1645042.411366 1648118.051369 1648487.931370 1648706.341370 1648996.871370 1651158.101372 1653292.051374 1654059.311375 1654468.541375 1654626.731375 1654967.471376 1655407.061376 1655806.831376 1655988.181377 1656225.951377 1657075.391378 1658810.871379 1660033.371380 1660479.141381 1660498.431381 1661522.541382 1662042.551382 1663792.741384 1665039.281385 1665454.801385 1665984.611386 1666222.391386 1666281.101386 1666809.301387 1666819.021387 1667871.701388 1667945.261388 1668046.661388 1671137.281391 1671270.221391 1672252.391392 1673522.061393 1674443.991394 1674996.351394 1675355.321395 1676008.151395 1676354.661395 1676479.361396 1677952.991397 1678294.281397 1678869.491398 1680664.201400 1681322.811400 1681403.421400 1683607.061402 1683709.231402 1684494.061403 1684527.991403 1687690.211406 1687740.761406 1687929.771406 1689055.381407 1689542.321408 1690527.471409 1691131.851409 1694080.451412 1694202.601412 1694384.871412 1695442.411413 1695798.961414 1696010.081414 1696591.611414 1697559.801415 1697800.561415 1700068.131418 1700496.951418 1703550.971421 1703917.671421 1706008.851423 1706946.581424 1707838.101425 1708048.921425 1708364.811425 1709461.521426 1710582.701427 1711040.721428 1711727.191428 1712567.201429 1712880.161430 1714076.221431 1714338.501431 1715681.611432 1716101.441433 1716153.081433 1719145.921435 1719731.821436 1719989.661436 1722531.401439 1722806.181439 1723746.071440 1724190.261440 1724607.401440 1724626.581440 1726384.421442 1729564.521445 1729695.581445 1731356.881447 1732462.751448 1732656.601448 1732667.771448 1735692.891451 1736399.801451 1736978.911452 1737157.671452 1738777.601454 1739548.421454 1741494.181456 1742333.191457 1745682.811460 1746800.001461 1748352.301463 1750847.661465 1751133.751465 1751896.491466 1753148.611467 1753517.461467 1754632.901468 1755804.011469 1756127.861470 1759529.421473 1760786.471474 1762218.961475 1762859.161476 1764316.171477 1765196.041478 1766865.831480 1768323.101481 1769766.031482 1770428.761483 1770516.541483 1773691.251486 1774044.571486 1774442.671487 1774466.561487 1774534.991487 1775835.961488 1776823.591489 1777254.881489 1778484.021491 1778588.861491 1779014.881491 1779495.491492 1779728.301492 1780095.481492 1781733.641494 1782765.681495 1784767.311496 1785423.671497 1785868.381497 1786594.771498 1790796.031502 1793177.901504 1793992.971505 1794769.871506 1796032.401507 1796969.251508 1797048.361508 1797368.101508 1797813.991509 1797951.601509 1798653.681509 1799356.581510 1799386.891510 1799924.251511 1800831.441511 1802082.021513 1802169.471513 1802331.221513 1803377.031514 1803875.671514 1804430.841515 1804841.921515 1806259.391516 1808405.881518 1808990.801519 1809788.861520 1811120.181521 1811426.201521 1812198.121522 1812203.941522 1812340.211522 1812843.951523 1813072.601523 1813941.441524 1815015.481525 1815070.651525 1815186.551525 1815328.171525 1815645.941525 1817412.001527 1818712.671528 1818939.011528 1820608.341530 1820782.871530 1821388.081531 1821606.841531 1822628.771532 1823041.761532 1823204.251532 1824334.971533 1824481.751533 1824605.431534 1827276.131536 1827420.771536 1827494.041536 1828338.001537 1828464.781537 1829613.971538 1830739.731539 1831535.721540 1832057.771541 1832290.711541 1832992.101541 1833779.181542 1833791.881542 1834866.001543 1835361.331544 1835564.811544 1836615.841545 1837747.981546 1838130.591546 1838727.711547 1840094.151548 1840770.221549 1841576.741549 1841931.291550 1842324.991550 1842679.671550 1842971.341551 1843941.831552 1846680.231554 1847924.851555 1848779.181556 1849574.351557 1849840.771557 1850390.291558 1850412.721558 1851092.711558 1851161.721558 1851680.361559 1852137.301559 1852297.471559 1852456.561560 1852533.221560 1852908.711560 1853328.101560 1854185.851561 1854225.291561 1854289.441561 1855327.231562 1855464.901562 1855492.381562 1856701.001563 1857455.571564 1858592.351565 1860664.041567 1863216.071570 1864253.981570 1865097.311571 1865133.741571 1865690.791572 1866504.201573 1867270.751573 1868758.851575 1868824.711575 1869712.641576 1870309.291576 1870966.821577 1871153.701577 1872829.211578 1873066.471579 1874692.421580 1875831.541581 1878189.671583 1879373.281585 1881798.661587 1882768.101588 1882846.751588 1883508.081588 1883881.981589 1884184.691589 1887808.911592 1889540.551594 1891727.451596 1891800.481596 1893358.451598 1893383.461598 1893448.901598 1893954.651598 1896963.841601 1896982.891601 1897048.521601 1897291.341601 1899049.811603 1899315.901603 1900572.751604 1900600.781604 1900829.911605 1901201.641605 1902428.941606 1902617.771606 1902658.051606 1903304.081607 1903601.361607 1903856.101607 1906077.201609 1906168.991610 1906856.441610 1908382.221612 1909688.791613 1910163.461613 1912540.141615 1912663.321616 1915375.111618 1915916.471619 1916995.821620 1917497.471620 1917779.811620 1918498.691621 1919092.271622 1920464.931623 1921548.801624 1923025.381625 1923578.341626 1924490.821627 1924502.901627 1924849.631627 1924938.081627 1926009.511628 1926766.641629 1928101.461630 1928231.711630 1928398.891630 1928702.991631 1929688.781631 1930045.771632 1930358.771632 1931980.271634 1933684.601635 1933848.771635 1934318.011636 1938045.211639 1938117.431639 1938998.541640 1940673.341642 1940686.411642 1940845.571642 1941584.921643 1942729.961644 1943005.871644 1943220.041644 1944122.111645 1945330.231646 1946179.261647 1946434.371647 1947285.681648 1948671.981649 1949180.721650 1949383.041650 1949800.671650 1950045.401650 1950939.291651 1951025.571651 1951089.391651 1953222.021653 1954704.221655 1955618.471656 1955643.721656 1955868.781656 1956085.271656 1956235.741656 1958054.101658 1958130.271658 1959551.951659 1959761.791659 1961760.831661 1961798.021661 1961831.581661 1962831.551662 1963263.531663 1963713.201663 1964834.131664 1964911.941664 1964982.981664 1965189.291664 1966806.061666 1969220.751668 1969394.881668 1969405.041668 1969973.521669 1971204.731670 1971886.391671 1971928.731671 1973502.331672 1974474.691673 1974702.721673 1974713.031673 1975462.001674 1979003.951677 1980450.611679 1980719.321679 1981771.411680 1982126.811680 1982359.811680 1984022.241682 1984151.781682 1984369.791682 1985488.331683 1986265.621684 1986535.021684 1986761.151685 1987400.151685 1994498.161692 1994512.241692 1996052.871693 1997127.061694 1997584.181695 1998182.221695 1999659.301697 2000964.281698 2002016.081699 2002109.131699 2002740.461699 2003099.851700 2003966.191701 2004104.201701 2005277.781702 2005875.091702 2006627.021703 2007639.541704 2009360.511706 2009370.291706 2012629.421709 2012662.731709 2012670.101709 2012781.551709 2013474.781709 2014434.241710 2014510.321710 2014995.841711 2018155.821714 2018208.681714 2019528.611715 2022844.171718 2023122.051718 2025244.791720 2027217.321722 2027236.121722 2027462.301722 2028606.611724 2028996.351724 2029247.771724 2029475.281724 2030170.501725 2030272.611725 2030418.041725 2030423.711725 2030478.481725 2030982.471726 2033298.651728 2033448.201728 2034443.811729 2034561.171729 2034977.521729 2035400.521730 2035886.401730 2037199.611732 2037892.181732 2038559.191733 2039026.811733 2039617.841734 2040463.201735 2041578.311736 2041703.611736 2042033.381736 2042281.521736 2042367.911736 2043660.831738 2043948.031738 2046452.281740 2046922.381741 2048317.731742 2048915.361742 2049579.061743 2051123.791745 2052838.231746 2053026.421746 2053144.031746 2053634.281747 2054670.851748 2055232.041748 2055740.741749 2055752.941749 2057710.261751 2058123.291751 2060301.981753 2061250.461754 2061809.071754 2062249.021755 2062877.301755 2063516.881756 2066571.891759 2070903.681763 2071088.981763 2072821.031765 2072983.871765 2073572.261765 2073716.871766 2076330.051768 2076345.331768 2076394.321768 2078450.021770 2078572.651770 2079006.081770 2079683.801771 2080542.581772 2080882.861772 2083555.661775 2083607.471775 2085145.031776 2085651.491777 2086102.151777 2087057.771778 2088144.481779 2088198.161779 2089074.751780 2093008.641784 2093746.361784 2094363.921785 2094446.951785 2094802.531785 2095195.991786 2095858.401786 2096852.251787 2097775.481773 2098266.741762 2098414.741759 2098536.171756 2099027.811745 2100268.681718 2100371.931715 2101640.671687 2102741.931662 2103898.601637 2105669.191597 2107684.161552 2108969.041523 2110785.161483 2110916.081480 2110928.741479 2110957.981479 2111030.261477 2112432.431446 2113173.151429 2113319.421426 2113821.051415 2115050.471387 2115810.061370 2116400.781357 2119549.501287 2119756.881282 2119800.981281 2121211.981250 2122376.461224 2122502.501221 2122927.531211 2122952.571211 2123460.201199 2123567.961197 2123703.461194 2124342.731180 2126159.921139 2126503.211131 2127563.351108 2129866.401056 2129883.331056 2130023.761053 2130693.711038 2131513.661019 2133631.690972 2135942.140920 2136027.500918 2136325.070912 2136334.180912 2136611.280905 2136736.540903 2137262.280891 2138942.020853 2138955.300853 2139231.230847 2139303.940845 2139385.660843 2139963.710830 2140002.790830 2140645.230815 2141265.040801 2141282.570801 2142585.630772 2144559.410728 2144953.390719 2145093.460716 2145257.690712 2146463.280685 2146728.230679 2147897.750653 2147976.220651 2149661.560614 2149674.260613 2150244.590601 2150487.740595 2150914.370586 2151386.380575 2152722.380545 2152845.050543 2153743.190522 2153802.140521 2154294.760510 2154659.620502 2154955.610495 2156370.950464 2160120.740380 2160496.850372 2160527.630371 2160594.320369 2162025.790337 2162398.260329 2163656.350301 2164588.330280 2165614.340257 2166432.980239 2166650.380234 2166960.830227 2167607.720213 2168358.200196 2170027.190159 2171516.750125 2173724.570076 2173907.300072 2175188.550043 2175338.020040 2176334.130018 2177374.919994 2177605.819989 2177844.449984 2178646.939966 2178733.879964 2182072.959889 2182110.329888 2182587.359878 2183488.989858 2183826.559850 2184029.519846 2184040.339845 2184080.859844 2184430.919837 2185403.729815 2186305.379795 2186340.689794 2186436.729792 2188080.969755 2190677.189697 2191593.359676 2191751.799673 2192581.649654 2192889.439647 2192947.629646 2194012.859622 2195770.889583 2197166.749552 2200549.019476 2201980.109444 2202093.419442 2203804.159404 2204087.689397 2205005.619377 2206735.879338 2208564.419297 2209504.759276 2210294.779258 2211270.159237 2214475.899165 2215633.059139 2215909.329133 2216816.999113 2218019.429086 2218033.999085 2219191.609060 2219984.749042 2220312.309035 2221239.879014 2222432.658987 2222543.008985 2222887.858977 2222990.968975 2223252.438969 2224503.848941 2226473.068897 2226549.158895 2228793.618845 2229677.778825 2230414.508809 2232150.848770 2232162.498770 2235384.368698 2235948.778685 2237570.158649 2237876.708642 2238032.608638 2238119.798637 2238815.088621 2238861.368620 2239877.688597 2240506.918583 2240787.258577 2241654.458558 2241723.928556 2242278.278544 2244188.928501 2244401.848496 2248592.018402 2248735.058399 2248748.078399 2250338.118363 2250352.348363 2250827.458352 2251211.978344 2251408.638339 2251547.758336 2253203.208299 2253689.888289 2253991.538282 2254329.928274 2254896.908262 2255364.838251 2255677.058244 2255689.258244 2255914.138239 2256322.248230 2256985.938215 2257401.438206 2258058.108191 2259145.458167 2260072.768146 2264143.598055 2264157.448055 2264270.218052 2265681.558020 2266737.957997 2266890.997993 2268728.797952 2270430.997914 2270450.707914 2270921.987903 2272035.847878 2272437.627869 2272475.767869 2274639.627820 2275272.577806 2277886.507748 2278253.777739 2278513.187734 2279153.747719 2279502.957712 2279843.167704 2280692.897685 2281666.527663 2282049.597655 2282187.127652 2282338.397648 2283141.497630 2283794.047616 2284443.267601 2285045.647588 2286388.987558 2287224.077539 2287237.907539 2287389.637535 2287985.737522 2289042.187498 2290381.377468 2290544.657465 2291267.177449 2292167.557428 2293118.787407 2293187.997406 2293197.067405 2293829.257391 2294071.157386 2294188.977383 2294338.867380 2294429.807378 2295114.687363 2297421.847311 2297747.717304 2298701.397282 2299270.307270 2299659.927261 2299704.877260 2300524.807242 2302149.127205 2304187.237160 2304710.157148 2304827.377145 2305094.587140 2305228.317137 2306766.127102 2307269.357091 2307336.087089 2307475.147086 2307978.647075 2309762.347035 2309893.817032 2310357.477022 2311132.757005 2313229.596958 2315647.566904 2316445.276886 2317885.146854 2319163.796825 2320921.816786 2321107.456782 2321305.676777 2321664.646769 2321759.106767 2321968.366762 2322662.006747 2323596.456726 2325539.266683 2326285.986666 2326472.616662 2326922.036652 2327817.916632 2329243.546600 2331061.626559 2331272.556554 2331569.716548 2333059.066514 2336650.136434 2337108.396424 2338366.186396 2338602.756391 2338784.596386 2339674.636367 2340924.826339 2343857.936273 2343873.216273 2344063.606268 2344188.576266 2344512.476258 2344527.186258 2345338.476240 2345348.256240 2345391.876239 2346139.066222 2346574.206212 2347696.716187 2347737.526186 2350447.916126 2352065.556090 2352136.546088 2352176.106087 2352274.856085 2354682.316031 2355083.046022 2356502.475990 2357303.725973 2357548.915967 2358529.925945 2360070.935911 2360313.855905 2360799.815894 2361427.565880 2362094.815865 2362275.495861 2363380.465837 2363956.115824 2363968.185824 2365260.275795 2366230.185773 2366507.355767 2366960.245757 2367339.565748 2367947.845735 2367959.545734 2368303.585727 2369498.145700 2369938.225690 2371261.095661 2372057.895643 2372258.515638 2373771.505604 2374795.985582 2375206.005572 2375672.765562 2376283.365548 2376606.525541 2376689.265539 2376915.345534 2377834.775514 2378271.495504 2379075.665486 2380695.525450 2381123.565440 2382311.495414 2383170.745394 2383227.805393 2384392.735367 2385592.445340 2386313.265324 2386446.875321 2386468.245321 2387048.525308 2387944.035288 2388241.715281 2388482.175276 2389481.785253 2389668.295249 2389933.575243 2390104.815239 2392033.345196 2393838.675156 2395299.065123 2395525.655118 2395856.045111 2396803.035090 2402439.154964 2403565.204939 2404673.534914 2406484.214873 2408990.884817 2409204.064812 2409264.884811 2409825.134799 2410258.634789 2411659.324758 2411680.834757 2411687.744757 2413074.474726 2413829.574709 2414356.584697 2415369.104675 2415473.874672 2415624.684669 2416029.904660 2416909.254640 2416939.104640 2416946.074639 2417128.384635 2417365.314630 2418116.304613 2421195.554544 2422632.724512 2424341.724474 2425542.134447 2426282.184431 2426635.964423 2427520.934403 2428313.964385 2428875.064373 2428889.264372 2429270.584364 2431352.494317 2431968.174304 2432041.774302 2432707.034287 2434330.354251 2434527.684246 2435205.694231 2436708.994198 2437781.044174 2438484.354158 2439325.514139 2439934.444126 2440155.954121 2440523.574112 2440763.874107 2441538.584090 2441549.844090 2441628.874088 2442990.404057 2443004.854057 2443044.934056 2443491.464046 2443975.324035 2444672.874020 2445335.804005 2445504.924001 2445761.423995 2446743.963973 2446787.103972 2447374.543959 2447660.233953 2449381.383914 2449679.043908 2450941.423880 2452531.593844 2452817.563838 2453010.613833 2454660.923796 2457566.923731 2458604.773708 2459719.533683 2460268.283671 2461052.173654 2461152.103651 2462046.473631 2462057.323631 2462478.393622 2462998.823610 2463011.383610 2463020.983610 2463674.243595 2465694.183550 2465958.773544 2466001.023543 2467752.833504 2468359.803490 2469123.363473 2470623.893440 2471269.453425 2471460.013421 2472273.333403 2473763.813369 2475387.153333 2476412.923310 2477114.353295 2477124.183294 2477263.923291 2478288.673268 2479152.483249 2479169.093249 2480083.683228 2483294.813156 2483577.563150 2483792.643145 2483930.393142 2484114.963138 2484198.053136 2484244.733135 2486212.913091 2486579.593083 2486602.013083 2486653.153081 2487711.953058 2488448.443041 2488922.573031 2489630.113015 2490587.452993 2490645.162992 2491811.432966 2491855.722965 2494342.792909 2494681.992902 2496743.612856 2496937.742851 2497335.312843 2498599.102814 2500623.612769 2501483.752750 2501872.642741 2504484.702683 2504496.812683 2504782.202676 2504954.872672 2506364.232641 2506929.182628 2508221.732599 2509455.532572 2510171.492556 2512143.222512 2512434.722505 2513365.392484 2514478.092459 2514583.392457 2515462.942437 2519632.792344 2522459.442281 2523009.612269 2523177.792265 2523581.592256 2525402.262215 2526455.302192 2527342.512172 2527879.302160 2528277.902151 2529304.282128 2529313.822128 2529918.172114 2530098.382110 2530301.392106 2530610.342099 2533304.552039 2533943.182024 2534630.822009 2534694.022008 2536684.571963 2537480.741945 2537687.621941 2538949.011912 2539745.841895 2540524.481877 2541790.091849 2543457.181812 2543813.721804 2543931.951801 2544029.071799 2544925.421779 2545492.321766 2545796.491759 2546540.901743 2550438.851656 2551998.601621 2553012.221598 2553831.211580 2555725.241537 2555765.941537 2558927.631466 2560371.591434 2560791.411424 2563440.281365 2563528.691363 2563879.611355 2564223.511348 2564873.641333 2564987.721330 2565007.531330 2565364.071322 2566038.001307 2566337.491300 2568414.711254 2568425.951254 2569371.321232 2569424.411231 2569436.521231 2572466.791163 2573081.501150 2573251.161146 2574599.251116 2575607.711093 2576629.461070 2576643.971070 2578225.431035 2579250.711012 2579431.051008 2579588.141004 2581697.330957 2581827.980954 2584448.150895 2584592.010892 2584618.590892 2584623.730892 2585316.200876 2587462.900828 2588145.590813 2588590.940803 2589276.070788 2589305.200787 2591619.050735 2592295.000720 2592784.010709 2593355.920696 2594108.050680 2594835.490663 2595425.770650 2595568.040647 2595939.170639 2596669.260622 2596964.970616 2597150.820612 2598656.960578 2598827.850574 2599344.140563 2599602.860557 2601701.470510 2603747.390464 2604163.810455 2606192.950409 2606557.260401 2607852.000372 2608700.360353 2608820.710351 2610313.810317 2610644.270310 2611385.780293 2611566.660289 2612379.670271 2612778.580262 2614314.530228 2615311.020206 2615687.940197 2616189.250186 2616292.800184 2616510.090179 2617009.870168 2620616.070087 2621576.050066 2621670.330063 2622244.090051 2622876.370037 2625315.899982 2625342.659981 2625541.889977 2625924.189968 2626023.679966 2627789.599927 2628125.659919 2629850.359881 2630591.499864 2631756.609838 2631765.959838 2638351.139691 2638369.199690 2639696.749661 2642161.199605 2642911.549589 2643621.429573 2643714.349571 2644617.149551 2645170.879538 2645460.209532 2645918.409522 2646664.109505 2649502.889441 2649946.519431 2650366.969422 2650497.419419 2650648.599416 2651760.159391 2653035.139362 2654391.829332 2654856.079322 2655986.029296 2657544.589262 2658175.489248 2658573.979239 2660550.039194 2661733.529168 2662453.589152 2662770.469145 2663192.479135 2663459.589129 2663892.829120 2664595.339104 2665776.519078 2667188.059046 2669125.369003 2670175.078979 2670692.438968 2671604.428947 2672066.838937 2672220.988934 2673575.248903 2675959.738850 2676817.578831 2677208.938822 2677944.558806 2678630.858790 2678706.288789 2679035.388781 2679825.488764 2680379.618751 2680550.178747 2681534.368725 2682678.108700 2682797.108697 2683037.238692 2683389.008684 2683547.298680 2685389.528639 2685529.318636 2685824.128630 2686924.848605 2689288.468552 2691009.808514 2692535.068480 2694506.218435 2694605.208433 2694707.918431 2695216.388420 2696382.938394 2698267.968351 2699749.288318 2699972.198313 2700696.538297 2702464.938258 2702638.298254 2703107.048243 2704491.308212 2704542.378211 2704567.678211 2705138.018198 2707881.438137 2708562.898121 2709700.828096 2710820.888071 2710842.328070 2711137.358064 2711343.478059 2711442.708057 2712509.858033 2712653.798030 2713099.098020 2713556.968010 2714615.007986 2717213.937928 2717243.377927 2718616.497897 2720273.727860 2720884.507846 2721316.207836 2722811.467803 2722860.407802 2723141.527795 2723252.857793 2724754.627759 2724863.567757 2724925.297756 2726291.827725 2726387.427723 2728756.817670 2729509.247653 2729542.997652 2729557.877652 2729741.497648 2730977.507620 2731766.887603 2731929.267599 2732379.827589 2736905.797488 2739121.437438 2739754.587424 2739778.197424 2740088.677417 2740597.107405 2740981.067397 2741702.777381 2741713.957380 2741918.267376 2742718.937358 2743315.187345 2743342.327344 2743819.097333 2745064.217305 2745805.287289 2746047.607283 2746864.377265 2746878.147265 2747159.227259 2747317.317255 2750121.597192 2750604.827182 2751479.207162 2752985.767128 2753949.357107 2754596.437092 2754683.537090 2755033.117083 2755614.077070 2759754.476977 2762811.456909 2763203.526900 2763706.216889 2764131.986879 2767788.896797 2767954.186794 2768253.936787 2769479.396760 2769782.236753 2770058.636747 2770246.976743 2771952.786704 2772181.526699 2773024.046680 2773215.226676 2773269.886675 2774284.696652 2774626.156645 2775035.526636 2775162.516633 2775312.816629 2776556.496602 2776899.406594 2778420.556560 2778884.366549 2779535.316535 2780453.936514 2781654.726488 2782015.616480 2782290.236473 2782558.936467 2782850.326461 2783618.526444 2784081.256433 2784641.556421 2784959.746414 2785467.386402 2786028.336390 2786593.906377 2787455.796358 2787582.046355 2788139.986343 2788585.186333 2789723.796307 2790882.946281 2791789.466261 2792212.706252 2792256.846251 2792433.896247 2794722.416195 2794745.596195 2794831.206193 2797062.606143 2797221.616140 2797904.366124 2799082.966098 2799089.776098 2800463.536067 2800477.846067 2800878.746058 2801364.456047 2801909.936035 2801979.556033 2802648.616018 2803187.746006 2803726.725994 2804106.865986 2804122.755985 2804203.235984 2804549.435976 2804982.785966 2805968.325944 2805995.745944 2806786.075926 2807472.215911 2807607.125907 2807636.435907 2808460.335888 2808912.615878 2810419.375845 2810629.855840 2810668.735839 2811133.035829 2812702.145794 2812925.185789 2813425.305777 2813704.045771 2813717.705771 2813734.665771 2815859.295723 2817145.325694 2818339.575668 2818912.355655 2819050.625652 2820407.285621 2821225.905603 2821238.925603 2822216.905581 2822520.155574 2823120.835561 2823140.205560 2826356.405488 2827902.225454 2828059.425450 2829814.445411 2830291.125400 2831194.585380 2831595.565371 2832642.185348 2832653.815348 2832829.965344 2832992.435340 2834527.715306 2834718.755301 2834742.185301 2835751.095278 2836159.245269 2836890.695253 2837160.065247 2839620.045192 2841606.915148 2841671.425146 2845076.135070 2846330.955042 2846470.175039 2846710.635033 2846919.595029 2847070.255025 2847484.325016 2847995.505005 2849670.364967 2849693.234967 2850719.984944 2850966.294938 2851280.734931 2851304.674931 2851313.544931 2851899.584917 2852600.984902 2854989.284848 2855792.344830 2856078.784824 2856122.584823 2856343.494818 2856515.074814 2856946.094805 2859325.044752 2859373.204750 2859619.894745 2860659.894722 2860739.634720 2861369.394706 2861532.824702 2863356.504661 2863807.824651 2863825.524651 2864884.984627 2865127.424622 2867865.984561 2867881.014560 2868464.294547 2868551.244545 2869986.584513 2870711.234497 2871553.784478 2872173.334464 2874549.934411 2875837.394382 2876050.914378 2878413.614325 2879769.854295 2880681.174274 2883330.934215 2883745.834206 2883799.234204 2884318.334193 2885738.924161 2888487.924100 2888717.824095 2888765.044093 2889194.814084 2889763.294071 2890089.194064 2891753.284027 2892833.164003 2893144.433996 2893817.323981 2894013.943976 2894801.363959 2896228.523927 2897063.243908 2898407.953878 2898958.783866 2899352.693857 2899723.173849 2899789.913847 2900107.093840 2903623.663761 2903850.363756 2904006.233753 2905421.503721 2906150.263705 2906847.103689 2907575.143673 2907705.283670 2909961.563620 2910092.073617 2910104.483616 2910728.753603 2911414.973587 2912090.553572 2912536.213562 2913319.743545 2913605.373538 2913646.633537 2914079.273528 2914096.323527 2914281.923523 2915680.793492 2915690.963492 2916638.823470 2917085.693460 2918005.903440 2918039.123439 2919054.083416 2919188.303413 2921516.003361 2922002.083351 2923452.633318 2924330.613299 2925559.263271 2926066.813260 2926192.813257 2926980.573239 2927122.603236 2927943.913218 2928530.143205 2928802.283199 2931865.223130 2932510.093116 2932763.173110 2933020.893104 2933779.573087 2933888.143085 2934235.673077 2935005.873060 2935043.493059 2936337.233030 2936482.023027 2937133.043012 2938059.392992 2938405.342984 2938704.952977 2939036.022970 2940300.982942 2940320.162941 2941183.902922 2942668.512889 2942687.972888 2942835.602885 2943693.572866 2944498.102848 2944517.792847 2944593.692846 2945367.042828 2948677.872754 2950589.602712 2951234.832697 2951270.532696 2951892.782682 2952757.502663 2953193.842653 2953383.372649 2953558.292645 2954190.512631 2955071.232611 2955213.762608 2955235.232608 2955804.652595 2956425.432581 2956438.232581 2956681.282575 2957647.202554 2957655.462554 2958581.112533 2958637.172532 2958846.652527 2959159.632520 2959685.692508 2959730.992507 2959769.202506 2961409.792470 2961848.852460 2962013.772456 2962023.452456 2964528.222400 2965203.212385 2965400.932381 2966812.212349 2967253.542339 2968218.692318 2968225.872317 2968579.902309 2970017.692277 2970694.292262 2971563.462243 2974076.502187 2974705.062173 2975673.472151 2976072.212142 2976449.072134 2978155.692095 2978162.642095 2978922.272078 2979134.872074 2979687.082061 2981820.782014 2981897.612012 2982760.481993 2984124.241962 2984898.611945 2985031.511942 2985593.551929 2985696.711927 2986164.951916 2986177.361916 2987162.391894 2988042.081874 2989875.461833 2991645.521794 2992005.871786 2992022.251785 2993199.191759 2993606.611750 2994491.841730 2994812.061723 2995236.661714 2995276.101713 2996304.821690 2999047.461628 2999408.801620 2999844.111611 3000684.241592 3001025.831584 3001507.111573 3003252.861534 3004407.641509 3006287.541467 3008065.661427 3008588.871415 3011147.481358 3012451.211329 3013123.871314 3013187.441312 3013596.171303 3013815.961298 3014139.681291 3016071.111248 3016495.811238 3016561.501237 3016861.781230 3018211.881200 3019544.111170 3019699.111167 3021397.731129 3022340.241108 3023375.121085 3023465.381083 3023921.871072 3024705.121055 3025257.581043 3025539.601036 3026994.811004 3028691.870966 3028740.200965 3029006.760959 3031382.940906 3031887.920894 3032752.080875 3034154.290844 3034629.980833 3034917.920827 3035534.340813 3035897.270805 3036777.860785 3037499.870769 3038391.000749 3038749.190741 3039010.450735 3041799.960673 3042119.120666 3042224.470663 3043169.790642 3043320.580639 3044564.270611 3044626.700610 3044721.180608 3047582.290544 3048058.440533 3049499.480501 3051039.560466 3053921.290402 3054653.170386 3054814.320382 3055199.520373 3057751.430316 3058535.030299 3059786.740271 3060507.480255 3060566.360253 3060851.430247 3061086.430242 3063014.190199 3063765.700182 3064364.060169 3065542.780142 3066145.690129 3066826.390113 3067151.780106 3067850.840091 3067932.600089 3068679.140072 3068922.470067 3069182.260061 3069809.490047 3069865.410046 3069884.450045 3071292.980014 3073312.449969 3073619.209962 3073834.239957 3073847.029957 3074920.539933 3076078.479907 3076160.479905 3077267.419880 3078072.799862 3078698.959848 3079582.449828 3080680.029804 3081481.139786 3081861.839777 3082518.539763 3083789.659734 3086458.599675 3087106.319660 3087795.409645 3087958.909641 3088534.519628 3088792.049623 3088848.959621 3089601.739604 3089612.459604 3090171.999592 3093229.549523 3093589.399515 3094093.639504 3094759.459489 3095089.739482 3096526.639450 3096862.309442 3097618.389425 3097998.599417 3099353.899386 3099622.379380 3099894.369374 3100363.169364 3100445.739362 3101088.449348 3102110.879325 3102527.889315 3102740.099311 3103234.859300 3103321.839298 3105561.179248 3105567.689248 3105756.649243 3107794.679198 3108719.239177 3108747.369176 3109932.069150 3110018.579148 3111112.559124 3113141.869078 3114576.779046 3114787.449041 3114996.849037 3116690.018999 3116801.088996 3117017.578992 3117376.138984 3117897.378972 3118222.188965 3118765.988953 3119247.308942 3119330.438940 3119726.208931 3119811.308929 3121629.158889 3122221.128875 3122807.078862 3124391.808827 3124545.748823 3127795.718751 3129365.118716 3129862.558705 3131143.468676 3131173.358675 3131238.318674 3131909.858659 3132925.668636 3134016.028612 3134239.318607 3134758.778595 3136176.648563 3136262.678561 3136680.108552 3136761.438550 3139403.178491 3139924.048480 3140603.078464 3140688.688463 3140721.788462 3140880.728458 3142021.928433 3142313.858426 3142449.088423 3143430.448401 3144784.468371 3146084.308342 3146913.078323 3147534.268310 3147639.878307 3148270.388293 3148442.668289 3148964.048278 3149634.538263 3149807.448259 3151121.838229 3153245.768182 3153617.818174 3155305.498136 3157834.038079 3158069.348074 3158889.718056 3159396.048044 3159562.428041 3160004.578031 3160882.208011 3162553.137974 3163324.177957 3165542.507907 3166094.117895 3166413.097888 3168666.487837 3168735.817836 3171333.167778 3171370.067777 3171488.297774 3172754.627746 3173109.597738 3173948.097719 3174898.627698 3177553.737639 3178357.877621 3179590.257593 3181454.037551 3181623.167548 3183161.417513 3183901.137497 3184617.127481 3184659.667480 3186616.887436 3186676.317435 3190773.677343 3191446.647328 3192112.207313 3192985.657294 3193318.967286 3194842.457252 3195537.837237 3195551.447236 3196420.167217 3196763.937209 3202062.537091 3202422.297083 3203384.137061 3205974.267003 3206396.196994 3206805.636985 3206897.456983 3207187.416976 3207742.916964 3208132.326955 3208524.896946 3209581.556923 3210774.036896 3211280.946885 3211431.436881 3212078.896867 3212866.476849 3213828.476828 3215001.676802 3216836.996760 3218463.086724 3220582.656677 3222253.396639 3222417.996636 3223669.516608 3228552.376499 3228746.936494 3229151.256485 3231098.706442 3232201.006417 3234062.966375 3234102.956375 3234819.566359 3235296.416348 3235374.926346 3236163.876328 3238222.716282 3239806.606247 3239878.326245 3240474.006232 3242397.656189 3245071.876129 3245168.596127 3246495.326098 3246848.786090 3247346.446079 3248936.786043 3249631.036027 3251425.495987 3252466.095964 3254827.095911 3255841.625889 3256014.855885 3256028.265884 3257364.295855 3257533.385851 3258009.715840 3258269.945834 3258930.745820 3259569.515805 3259716.925802 3260482.315785 3261773.955756 3263535.245717 3263729.185712 3263954.805707 3264402.465697 3266213.505657 3266684.655646 3267105.925637 3268297.995610 3269139.935591 3269936.485574 3269952.985573 3270845.115553 3271240.255544 3271455.415540 3272343.975520 3272627.125513 3273107.845503 3273279.815499 3273582.965492 3273922.575485 3274959.795461 3275628.055446 3276076.565436 3276485.215427 3277220.605411 3279484.925360 3280575.165336 3280832.075330 3281774.705309 3283195.145277 3284587.985246 3285208.395232 3285288.675230 3285830.905218 3286811.065196 3288157.565166 3289906.845127 3291701.085087 3292955.635059 3294816.565018 3294838.225017 3295343.785006 3296535.384979 3297852.994950 3299568.154911 3300925.114881 3301712.054863 3301725.234863 3303740.874818 3304042.194811 3304936.324791 3305247.674784 3307700.904730 3307791.194728 3308262.774717 3309696.564685 3310506.174667 3310751.854661 3310945.034657 3311521.584644 3312250.974628 3312377.414625 3312495.474622 3312534.824621 3312815.654615 3313072.904609 3313857.284592 3314156.254585 3315019.464566 3315722.434550 3315845.664547 3316697.424528 3316936.374523 3317473.454511 3318635.834485 3320520.304443 3320556.144442 3321384.664424 3322831.934391 3322894.604390 3322946.764389 3325824.584324 3326825.544302 3327726.544282 3327806.494280 3328164.254272 3328824.814257 3329536.314241 3329726.994237 3330226.264226 3331550.504196 3332689.394171 3333313.454157 3333495.304153 3333871.604145 3336058.654096 3337032.834074 3337130.494072 3338193.804048 3339973.114008 3340434.573998 3340663.163993 3341739.633969 3341828.743967 3342256.613957 3343519.693929 3344466.003908 3347611.223837 3347782.333834 3348447.823819 3349692.403791 3349711.813791 3352633.583725 3352977.183718 3354043.773694 3354183.903691 3354468.823684 3354516.643683 3354712.983679 3355016.253672 3355312.223665 3355493.133661 3355639.363658 3355872.303653 3355892.973652 3356349.423642 3358453.663595 3359233.943578 3361499.593527 3362936.533495 3363366.463485 3364312.083464 3365386.063440 3366646.333412 3366753.193410 3367638.023390 3370273.563331 3372244.013287 3372310.713285 3372819.363274 3373068.503268 3374948.843226 3374983.473226 3375620.423211 3375692.313210 3376981.253181 3378090.353156 3378644.893144 3378713.123142 3378860.063139 3379540.923124 3380137.803110 3380210.223109 3381069.763090 3382171.073065 3382801.743051 3383802.123029 3384143.473021 3386788.992962 3386822.412961 3387439.312947 3387461.952947 3387927.962936 3389719.452896 3391485.472857 3392053.312844 3392944.832824 3394568.782788 3395170.592774 3395688.702763 3395716.912762 3395757.002761 3396682.362741 3396953.072735 3397052.522732 3397077.062732 3398565.232699 3398951.402690 3399040.952688 3399281.382683 3400527.942655 3401599.842631 3402057.432620 3402381.682613 3403817.582581 3404185.402573 3404666.462562 3405543.562543 3406719.232516 3409182.432461 3410581.232430 3411365.422412 3411427.112411 3411533.972409 3413295.962369 3414666.562339 3416668.382294 3417995.772264 3418392.652255 3421365.992189 3421951.482176 3422453.742165 3423819.892134 3424195.132126 3424625.462116 3425069.092106 3425712.542092 3426592.422072 3427909.032043 3429292.162012 3429329.322011 3429566.402006 3430124.231993 3430187.781992 3430285.631990 3430360.601988 3431134.631971 3431309.231967 3432165.341948 3432373.961943 3432675.971936 3432684.271936 3433282.131923 3434913.121886 3435682.681869 3437171.221836 3437388.281831 3437967.041818 3438507.381806 3440446.811762 3440527.791761 3441375.941742 3441631.551736 3442235.361722 3442425.811718 3442850.451709 3444202.651678 3445528.711649 3445666.351646 3445804.391643 3446038.911637 3446612.411625 3446920.571618 3447111.631613 3449213.331566 3450048.121548 3450171.271545 3451904.151506 3452237.381499 3455328.511430 3455607.951424 3456321.371408 3460143.281322 3461697.211287 3461885.241283 3462485.351270 3462862.741261 3463826.241240 3464225.461231 3466096.911189 3466462.311181 3466634.561177 3466873.291172 3468266.951141 3469345.711116 3469570.461111 3470383.961093 3471812.391061 3471824.471061 3472205.091053 3473509.521023 3474526.491001 3475357.700982 3475835.820971 3477216.400941 3477646.720931 3479394.170892 3479411.690891 3480263.300872 3483424.900802 3484268.340783 3484532.240777 3484551.020777 3484580.920776 3485054.830765 3486341.750737 3486525.830732 3488729.960683 3488935.500679 3489701.350661 3490191.650651 3490813.230637 3490948.460634 3492989.940588 3493932.230567 3494122.600563 3496278.150514 3497208.950494 3497747.060482 3497952.010477 3498132.400473 3498463.470466 3498697.560460 3499274.080448 3499291.110447 3499453.500444 3500495.910420 3502197.600382 3502875.140367 3503627.220350 3504501.510331 3504511.720330 3506848.620278 3507004.320275 3509045.360229 3509525.580218 3510095.690206 3511630.440171 3512017.800163 3512221.130158 3512394.650154 3513010.310140 3513095.630139 3514795.840101 3515419.390087 3516255.560068 3516263.050068 3516308.900067 3516333.170066 3516499.900062 3517739.850035 3518179.380025 3518298.430022 3518657.020014 3519404.929998 3520078.449983 3520460.349974 3521800.619944 3521815.769944 3521825.019943 3521968.709940 3523535.759905 3524046.219894 3524237.099890 3525075.109871 3527054.799827 3527177.879824 3527547.439816 3527765.949811 3528193.089801 3528219.019801 3530359.029753 3530763.949744 3530836.659742 3531840.059720 3532627.419702 3536321.949619 3537438.309594 3539352.239552 3540489.709526 3540536.089525 3540898.779517 3541162.699511 3541929.499494 3542501.699481 3543266.859464 3543404.009461 3544126.589445 3544373.749439 3545063.509424 3545608.889412 3545978.579404 3547169.559377 3548715.009342 3549958.379315 3550678.949299 3550978.379292 3553137.239244 3554092.309222 3554222.509219 3555350.599194 3556663.789165 3557433.669148 3557793.079140 3559183.159108 3559387.589104 3559700.649097 3559942.639091 3562902.019025 3565339.298971 3565351.188971 3566515.788945 3567705.638918 3568410.578902 3568712.978895 3570817.028848 3570964.268845 3572243.948817 3572403.068813 3573727.188783 3574235.478772 3575091.618753 3575230.538750 3575239.718750 3580169.298639 3581092.868619 3581801.698603 3582562.388586 3583415.298567 3584160.378550 3587145.668483 3587164.068483 3588002.318464 3589356.688434 3589915.608422 3590139.298417 3591852.558378 3594019.718330 3595157.938304 3596032.228285 3596560.238273 3596600.188272 3596894.618266 3597239.018258 3598761.738224 3598903.238221 3598962.718219 3598970.698219 3600533.868184 3600539.448184 3600726.078180 3601677.508159 3604331.468099 3606041.418061 3607734.658023 3608161.288014 3610471.197962 3610551.477960 3611213.117945 3612829.777909 3613193.837901 3613588.387892 3613615.777892 3613838.157887 3616208.607834 3616221.897834 3617056.267815 3617353.477808 3617611.847802 3621782.437709 3621834.877708 3623960.157661 3624851.227641 3625485.217626 3626136.057612 3627281.127586 3627288.277586 3627981.307571 3629477.177537 3630459.547515 3631155.977500 3631494.697492 3632099.737479 3633315.067451 3635704.907398 3637065.497368 3638027.967346 3638251.157341 3638578.767334 3638588.977334 3639134.127321 3639742.897308 3639797.737307 3640214.107297 3640563.727289 3641283.587273 3641843.877261 3643213.667230 3645483.247179 3650806.237061 3653970.886990 3654276.546983 3654408.966980 3654478.946978 3654496.916978 3655350.366959 3655867.526947 3656357.796936 3656805.996926 3656957.136923 3657728.966906 3658700.866884 3659792.626860 3660681.966840 3661726.716816 3661771.286815 3662306.536803 3662991.166788 3663004.406788 3663018.576788 3664857.376746 3664866.016746 3667111.246696 3667423.216689 3668737.206660 3669154.126650 3672242.376581 3672518.406575 3676137.966494 3676174.116494 3676409.616488 3676418.826488 3677509.886464 3678903.036433 3679675.116415 3680044.026407 3680978.296386 3680990.826386 3681525.556374 3682363.596355 3682434.186354 3682818.196345 3683183.506337 3683786.656323 3684737.626302 3685326.456289 3688715.996213 3688941.746208 3689423.516197 3690029.936184 3690685.896169 3691488.666151 3691495.406151 3692169.646136 3692684.636124 3694781.466078 3695277.086067 3695362.966065 3695386.106064 3696086.186048 3696475.826040 3696611.386037 3697530.576016 3697552.826016 3699513.515972 3699527.345972 3699644.925969 3700521.305949 3700551.675949 3700808.715943 3700999.575939 3701021.355938 3701743.095922 3703980.185872 3704235.675866 3704583.955858 3705315.355842 3706054.305826 3706503.015816 3706581.495814 3706588.375814 3706626.445813 3707488.265794 3708852.555763 3709605.045746 3709634.965746 3710960.925716 3712427.155683 3712478.105682 3713329.445663 3714034.615647 3714352.015640 3715202.555621 3715881.125606 3716264.345597 3716273.235597 3719592.375523 3721162.735488 3722221.695464 3723594.935434 3723853.265428 3724180.585420 3724961.845403 3726543.485368 3727404.285348 3728216.655330 3728328.775328 3728569.835322 3729674.425298 3730187.105286 3731852.855249 3732276.115240 3732599.385232 3733410.875214 3733517.895212 3733768.295206 3733794.545206 3735598.755165 3736590.995143 3738334.245104 3738900.135091 3739589.615076 3740542.085055 3740694.715051 3740907.825047 3741928.195024 3742667.905007 3742683.715007 3745070.364954 3747495.194899 3747560.094898 3749309.744859 3750905.534823 3751002.464821 3752739.094782 3752781.664781 3756369.784701 3756481.954698 3757879.274667 3758290.654658 3758400.464656 3758540.184652 3758582.774652 3759665.094627 3759834.574624 3759850.714623 3760981.144598 3761016.944597 3761303.094591 3762274.124569 3764628.544516 3765779.454491 3767493.424452 3768317.164434 3768387.824432 3768768.614424 3769737.904402 3772158.544348 3773862.564310 3776262.314256 3776992.384240 3778205.614213 3779352.564187 3781030.934150 3781130.934148 3782731.174112 3784256.434078 3785155.054058 3785877.334041 3785944.564040 3788644.883980 3788809.743976 3789472.453961 3790027.473949 3790508.723938 3790520.033938 3790738.883933 3791803.083909 3791971.353905 3793712.633866 3793757.643865 3794129.083857 3795908.333817 3796046.503814 3796385.513807 3796687.533800 3798112.773768 3799284.753742 3802363.263673 3803024.703658 3803380.383650 3805668.003599 3805771.503597 3805953.813593 3806187.933587 3806216.133587 3807295.683563 3807304.293563 3807311.983562 3807874.463550 3808629.553533 3809272.483519 3809577.993512 3811733.723464 3811870.403460 3812913.193437 3814546.953401 3814976.733391 3815442.433381 3815453.383380 3815661.263376 3816192.133364 3816681.543353 3818607.723310 3819116.693298 3819132.513298 3819625.743287 3820596.923265 3821123.623254 3822526.173222 3823906.423191 3824627.643175 3825401.383158 3826042.933144 3827091.633120 3828289.713093 3828946.543079 3829260.403072 3829528.423066 3830491.443044 3830503.363044 3831872.633013 3832514.452999 3833132.872985 3834541.982954 3835024.852943 3836502.712910 3837717.912883 3838673.992861 3838695.102861 3839394.322845 3841117.092807 3842437.812777 3842532.222775 3844620.932728 3845106.872718 3845581.442707 3845850.582701 3846945.672676 3847541.202663 3848778.802635 3851696.752570 3853162.632537 3853362.172533 3854300.992512 3854310.122512 3854848.362500 3855122.852494 3856642.232460 3857721.372436 3858910.422409 3859405.372398 3860012.982384 3861085.612360 3862687.372325 3862953.942319 3863152.392314 3863476.802307 3864707.772279 3865016.392273 3865025.552272 3866336.362243 3866665.522236 3866753.092234 3869530.332172 3869674.572168 3871770.502122 3871871.352119 3872884.172097 3874661.852057 3874968.882050 3875070.872048 3875616.292036 3876124.522024 3878897.721962 3879550.801948 3880179.381934 3880393.191929 3880662.851923 3880721.541922 3882005.061893 3882356.341885 3883441.731861 3883451.461860 3884225.851843 3884793.991830 3885934.821805 3886755.891787 3887815.891763 3887930.841760 3888901.361739 3889325.721729 3889349.661729 3889478.951726 3889579.191724 3889699.691721 3889774.181719 3890463.861704 3890489.171703 3890876.831695 3891413.151683 3892302.161663 3892695.881654 3893388.481638 3893472.491637 3895172.441599 3897685.321542 3898177.011531 3898507.271524 3900532.031479 3901483.381457 3902082.271444 3902441.911436 3902961.241424 3903052.111422 3904907.861381 3905086.801377 3905906.671359 3907152.331331 3907574.931321 3907983.461312 3908876.751292 3911492.441234 3911738.361228 3912605.341209 3914584.801165 3915210.611151 3915585.361142 3916242.481128 3916877.881113 3917123.661108 3919828.681047 3920080.391042 3921436.151011 3921695.471006 3922084.980997 3922412.070990 3922692.190983 3922703.350983 3923565.020964 3925368.090924 3926334.800902 3927502.230876 3928781.220847 3928811.350847 3929882.140823 3929891.190822 3932474.740765 3932564.920763 3933524.690741 3935213.270704 3936045.080685 3937301.730657 3938030.760641 3938593.820628 3939095.690617 3940257.870591 3940835.640578 3941510.970563 3942078.530550 3942295.810545 3942529.680540 3942676.050537 3944037.510506 3944748.730490 3946033.210462 3946354.380455 3946806.460444 3947713.470424 3947731.380424 3948884.890398 3949381.500387 3949452.600385 3950885.460353 3952398.000319 3952705.550313 3953083.560304 3954447.990274 3955909.560241 3955932.090240 3956161.440235 3957199.610212 3957331.690209 3957414.350207 3959780.360154 3960753.330133 3961754.530110 3963509.730071 3963922.500062 3964735.010044 3965782.700020 3966786.299998 3968087.819969 3968328.059963 3969118.369946 3969397.829939 3969887.079929 3970522.139914 3970784.189908 3970821.429908 3971179.459900 3971324.699896 3971559.109891 3973170.169855 3975600.639801 3978480.469736 3978830.409729 3979631.589711 3980913.199682 3981336.039673 3981349.579672 3984780.559596 3985059.959589 3985070.209589 3985103.209588 3986961.999547 3988238.189518 3988989.549502 3989625.569487 3989674.309486 3989943.519480 3990161.989475 3990339.729471 3990541.889467 3991473.849446 3993049.779411 3993078.669410 3993091.419410 3993281.599406 3994508.209378 3995734.539351 3996274.379339 3997127.749320 3997228.669317 3997715.889306 4000364.659247 4001700.809217 4001718.079217 4002366.029203 4002504.939199 4003143.849185 4004150.679163 4004514.679155 4005090.429142 4005776.829126 4008883.349057 4013933.998944 4016058.958896 4016775.518880 4018544.378841 4019850.968812 4021161.608782 4023403.918732 4023800.258723 4024221.848714 4024376.288711 4025064.048695 4025998.858674 4026230.158669 4029562.818595 4030755.718568 4031642.538548 4032359.558532 4032616.958526 4034890.918476 4035207.668468 4035381.028465 4036499.588440 4037772.828411 4037888.178409 4037895.918408 4038348.088398 4038696.118391 4039368.008375 4039614.358370 4042160.078313 4043012.198294 4043680.248279 4043954.828273 4044029.418271 4044203.838267 4044704.608256 4045110.398247 4045167.028246 4045771.918232 4045979.488228 4046180.098223 4047361.478197 4049042.698159 4049068.078159 4050499.878127 4051499.398104 4052035.918092 4053035.158070 4053982.458049 4054800.368031 4056135.258001 4059743.197920 4061652.637877 4061918.617871 4062261.587864 4062954.687848 4063861.327828 4064872.237805 4066037.497779 4068044.187735 4068457.147725 4068591.657722 4069080.137711 4069179.197709 4072026.827646 4072961.417625 4074320.097594 4075033.917578 4075561.847566 4076922.937536 4077066.047533 4078170.647508 4078854.197493 4079039.327489 4079988.677468 4080880.617448 4081779.857428 4083812.977382 4084571.407365 4085376.977347 4085462.127345 4085691.427340 4086578.317320 4086773.187316 4088938.227268 4088949.477267 4089160.787263 4091554.317209 4091623.517207 4094387.197146 4095320.907125 4096116.027107 4097029.897087 4098560.007052 4101102.726996 4101564.206985 4103515.486942 4104409.486922 4104420.846921 4105166.766905 4107573.856851 4108594.796828 4108828.386823 4109775.056802 4110505.446785 4110517.916785 4110606.976783 4110920.956776 4111101.696772 4111742.396758 4112463.196742 4112854.916733 4113062.256728 4113230.706725 4113267.656724 4113591.016716 4114167.816704 4114373.446699 4114857.566688 4115285.056679 4115644.156671 4116875.676643 4117728.756624 4119036.126595 4119504.146584 4121632.566537 4122694.876513 4125316.046454 4126234.586434 4127706.826401 4128231.656389 4128326.226387 4128337.376387 4128892.496374 4128983.346372 4130144.146346 4130521.716338 4130930.336329 4131052.046326 4131153.526324 4132011.936305 4132960.356284 4134327.826253 4135003.366238 4135192.706234 4135823.886220 4136438.596206 4137603.406180 4137888.096173 4138300.186164 4138369.096163 4138408.626162 4138802.716153 4139283.366142 4142485.906071 4142737.076065 4143084.066057 4143526.696047 4144383.436028 4147670.645955 4149236.515920 4149726.325909 4151288.555874 4151415.665871 4151919.935860 4152069.365856 4152528.795846 4153229.375830 4153260.335830 4154481.675802 4155366.715783 4158359.585716 4161223.985652 4161233.655652 4161239.885651 4162064.115633 4162905.045614 4164675.925575 4165114.255565 4166511.395534 4167099.885520 4167354.805515 4168397.405491 4169087.955476 4169635.755464 4171240.285428 4171644.685419 4171731.125417 4171764.725416 4172432.565401 4172620.565397 4172635.345397 4173075.885387 4174710.315350 4174781.465349 4175083.695342 4175362.695336 4175788.835326 4177134.685296 4179937.135234 4180099.975230 4180642.895218 4181515.905198 4182542.105175 4183292.205159 4183398.525156 4183682.435150 4184554.255130 4184908.555122 4186259.495092 4186347.245090 4187554.035063 4187572.405063 4189230.085026 4190087.895007 4190701.384993 4190929.694988 4191513.834975 4194115.854917 4194650.844905 4194904.524899 4197072.664851 4198318.944823 4199465.794797 4201138.674760 4202825.194722 4202890.264720 4203724.704702 4205116.004671 4206276.334645 4206832.024632 4207172.904625 4208325.554599 4208392.894597 4209129.544581 4211316.174532 4211951.954518 4213676.254479 4213711.224479 4213952.764473 4214260.494466 4214474.134462 4214784.764455 4215035.164449 4215148.094446 4215872.514430 4215902.474430 4216542.564415 4216557.544415 4216635.514413 4216852.664408 4216870.474408 4217730.474389 4218603.774369 4218894.584363 4221074.584314 4221787.854298 4222237.094288 4223047.324270 4223067.494269 4223648.804256 4224296.634242 4224308.914242 4224552.894236 4225309.014219 4226902.224184 4229910.594117 4231963.794071 4232608.064056 4235277.053997 4235550.243990 4235742.243986 4235754.673986 4235779.343985 4235846.123984 4235854.493984 4236859.343961 4237229.103953 4237741.083942 4238300.163929 4238327.213928 4238899.163916 4238972.093914 4240430.783881 4240561.553878 4242078.773845 4242721.053830 4242829.903828 4245290.753773 4246634.983743 4249173.123686 4249574.693677 4250661.473653 4251475.193635 4252002.773623 4254031.313577 4254769.503561 4256591.053520 4256920.683513 4257820.083493 4257897.983491 4258954.193467 4260882.093424 4260890.783424 4262472.863389 4266469.263299 4267575.233275 4268794.353247 4270080.573219 4270635.883206 4270977.213199 4271160.493195 4271487.513187 4272512.913164 4273312.153146 4274292.643125 4277963.123042 4277976.743042 4282261.382946 4282353.772944 4282916.502932 4284193.462903 4285002.532885 4285805.992867 4285901.272865 4287451.342830 4287474.482830 4289469.892785 4289501.612785 4291693.832736 4292111.842726 4293000.812706 4294072.202682 4294385.632675 4294767.022667 4294915.642664 4298051.992593 4298197.612590 4298633.452580 4301824.892509 4301996.982505 4302470.972495 4304631.042446 4305088.612436 4308825.862353 4309574.382336 4309617.242335 4309704.782333 4310151.912323 4310173.212323 4310236.942321 4310319.382319 4310974.732305 4311803.902286 4312069.622280 4312991.272260 4313060.932258 4313361.252251 4313695.832244 4314469.352226 4316750.372176 4316887.742172 4317984.002148 4319605.712112 4320702.072087 4320809.792085 4321165.222077 4321452.552070 4321491.212070 4321688.702065 4321890.272061 4322990.362036 4323118.882033 4325336.171984 4326311.201962 4327985.931924 4328899.601904 4332143.661831 4332824.231816 4333401.621803 4333696.061797 4334472.141779 4335035.841767 4335258.671762 4335330.891760 4338511.151689 4338530.961689 4338924.461680 4339560.501666 4340819.831638 4340878.421636 4341453.641623 4342732.121595 4345319.131537 4346668.251507 4347932.751479 4348523.721465 4348931.791456 4348940.511456 4348951.411456 4349255.841449 4349604.721441 4351114.391407 4351339.901402 4351527.181398 4352877.691368 4352895.921368 4353984.121343 4354512.951331 4356336.701291 4356360.621290 4356941.241277 4356977.961276 4357222.951271 4358071.451252 4358462.421243 4359583.881218 4359641.841217 4360647.471194 4360765.911192 4360975.291187 4361584.361173 4361789.691169 4362202.881160 4363449.731132 4364122.391117 4364183.721115 4365438.371087 4367670.351037 4368301.501023 4369436.690998 4370881.430966 4371092.400961 4371178.560959 4374351.720888 4374403.760887 4374546.890884 4375483.520863 4376055.640850 4376062.220850 4378431.870797 4378504.700795 4378629.780792 4379520.000772 4380093.550760 4380570.720749 4380962.890740 4381213.350735 4382247.660712 4383985.830673 4384684.640657 4384695.190657 4386088.200626 4386133.590625 4386202.430623 4386606.120614 4386859.810608 4388418.990574 4391661.150501 4392987.910471 4393352.310463 4395138.580423 4397523.220370 4398617.260346 4400366.480307 4400487.480304 4400637.640300 4400713.440299 4400817.760296 4401841.600274 4402962.240249 4403346.200240 4403900.900228 4404048.770224 4406767.420163 4406969.020159 4407084.320156 4407428.760149 4407918.030138 4409105.260111 4410751.220074 4410830.090073 4411691.790053 4412009.160046 4413755.710007 4414382.289993 4414551.179989 4415237.839974 4415472.009969 4416782.219940 4417120.409932 4418999.659890 4419010.919890 4421670.429830 4421966.889824 4424502.619767 4424794.259761 4425064.759754 4426245.539728 4426868.939714 4427167.379707 4428085.529687 4428355.319681 4428693.179673 4430942.049623 4430990.039622 4432808.559581 4434086.509553 4434174.629551 4435417.909523 4435877.159513 4437417.959478 4437447.249478 4439366.319435 4439392.889434 4441559.899386 4443123.059351 4443945.739332 4444409.729322 4444900.899311 4445442.009299 4448817.869224 4448860.509223 4448936.409221 4449429.839210 4451643.949160 4451740.479158 4453004.959130 4453158.339127 4453822.689112 4454670.449093 4455308.259078 4455317.669078 4456633.639049 4456734.439047 4457981.059019 4459186.618992 4459195.828992 4459278.028990 4460939.528953 4461880.018932 4463758.968890 4464533.808872 4466452.048829 4467304.368810 4467822.118799 4469083.438771 4469096.778770 4469112.918770 4469153.398769 4469478.108762 4469666.758758 4469829.238754 4470711.148734 4471003.458728 4471223.938723 4471316.898721 4471324.378721 4473295.968676 4474569.368648 4474702.688645 4475119.878636 4475236.198633 4475792.128621 4477328.268586 4478691.838556 4478898.588551 4480096.428524 4480892.398507 4481870.558485 4482253.648476 4482391.218473 4483767.078442 4483961.518438 4484074.248436 4484086.078435 4484092.888435 4484938.008416 4485616.078401 4485665.668400 4486386.668384 4487068.438369 4487395.488361 4487857.948351 4488245.298342 4489108.758323 4489236.348320 4489469.918315 4490423.518294 4492053.898257 4492396.108250 4492409.538249 4492832.778240 4493260.448230 4493627.478222 4494876.748194 4495748.138175 4495985.528169 4497175.358143 4497592.058133 4498321.158117 4498709.058108 4499183.778098 4499694.978086 4499928.198081 4501960.978036 4502365.478027 4504042.667989 4504299.607983 4504304.557983 4505037.297967 4507695.767908 4507822.797905 4507911.957903 4508929.707880 4510026.357855 4511392.367825 4512365.527803 4512858.867792 4513380.107780 4514065.517765 4515125.277741 4515984.627722 4515999.177722 4516187.827718 4516210.547717 4516222.817717 4516498.767711 4517032.087699 4517414.167690 4517887.967680 4518324.767670 4518362.037669 4519202.827650 4519965.177633 4520506.277621 4522410.257579 4522780.087570 4524109.717541 4524545.637531 4526066.327497 4527058.707475 4528214.297449 4531086.767385 4531182.577383 4532825.247346 4533782.577324 4534394.657311 4535042.437296 4536929.377254 4537117.197250 4538569.367217 4541085.767161 4543098.897116 4543430.397109 4543444.527108 4543935.267098 4544218.677091 4544327.737089 4545023.587073 4546201.377047 4546222.547046 4547841.367010 4547847.757010 4548046.987006 4548557.996994 4549359.596976 4551264.536934 4551384.056931 4553236.766890 4553712.706879 4554057.896871 4554066.836871 4554345.786865 4555598.996837 4555614.486836 4555683.376835 4556177.426824 4556433.236818 4556645.046813 4556653.466813 4556664.196813 4558404.206774 4559862.036742 4560752.866722 4562624.556680 4563450.186661 4564147.576646 4564260.006643 4564306.216642 4565505.636615 4565798.106609 4566385.156596 4566597.086591 4566800.446586 4566918.606584 4567048.206581 4567163.426578 4567252.006576 4567363.736574 4567622.396568 4568590.796546 4568910.526539 4571812.706474 4571871.046473 4576451.726371 4576459.016371 4577132.806356 4578626.276322 4578823.106318 4578959.156315 4578970.386314 4580334.266284 4580571.096279 4580580.826278 4581716.776253 4581741.086253 4583134.746221 4583182.946220 4583569.596212 4583802.216206 4585197.406175 4586930.336137 4587143.366132 4587682.556120 4588515.836101 4588908.246092 4589030.216090 4589621.636076 4589724.566074 4589894.706070 4592124.546020 4592390.106014 4592644.146009 4593994.295979 4594175.375975 4594232.125973 4594700.305963 4595340.585949 4595515.285945 4595905.025936 4596432.745924 4597094.645909 4597748.465895 4599314.215860 4599913.225846 4600174.365840 4601288.975816 4601434.535812 4601900.875802 4602206.695795 4602247.245794 4603056.005776 4604173.705751 4604832.635736 4605718.135717 4608634.685651 4611201.545594 4611589.305585 4611634.585584 4612636.155562 4612708.985560 4613260.295548 4614071.525530 4614195.565527 4614602.775518 4614621.035518 4614631.305517 4614959.815510 4615223.595504 4615344.415501 4615767.655492 4616370.085478 4616679.385472 4616697.945471 4618528.735430 4618535.645430 4619384.245411 4619691.045404 4619911.565399 4622071.505351 4622112.925350 4623823.455312 4623836.505312 4623956.135309 4623969.165309 4624913.295288 4625120.405283 4626521.535252 4626934.975242 4627123.075238 4629476.525186 4629612.715182 4629657.155181 4630900.325154 4631478.215141 4631568.275139 4631631.815137 4633980.775085 4634200.415080 4636229.305035 4637073.465016 4637867.254998 4640315.454943 4641638.924914 4642600.324892 4643356.054875 4645673.304824 4645877.724819 4646792.354798 4647029.684793 4648108.374769 4649576.144736 4649587.424736 4650828.064708 4650854.794708 4651071.714703 4651141.284701 4652452.654672 4653190.594655 4653299.224653 4655281.454609 4655291.254609 4655496.824604 4655900.134595 4656502.774581 4656647.354578 4656872.294573 4657141.404567 4657175.864566 4657680.234555 4658985.284526 4659140.684522 4659871.524506 4660081.204501 4660682.394488 4660894.374483 4661036.034480 4664226.624409 4666011.984369 4667626.784333 4667943.694326 4668351.384317 4668597.284311 4668640.974310 4668936.334304 4669917.434282 4669954.574281 4670254.404274 4672159.344231 4672476.304224 4672723.704219 4673494.604202 4676075.364144 4676413.484136 4677333.394116 4678113.264098 4678875.674081 4680649.694042 4682481.994001 4682767.893994 4685362.633936 4685407.453935 4685818.413926 4685862.663925 4686054.283921 4686905.263902 4687362.593892 4688448.223867 4689473.823844 4689709.803839 4690881.703813 4691318.193803 4691337.123803 4691349.873803 4691373.833802 4691913.663790 4693503.483754 4695750.933704 4695889.323701 4696929.533678 4696936.303678 4697136.453673 4697653.243662 4698840.353635 4699057.213630 4699067.593630 4699251.723626 4699313.563625 4701284.733580 4701771.413570 4701929.883566 4702110.193562 4702959.433543 4705060.193496 4705928.773477 4708105.583428 4708559.033418 4709832.093389 4710295.263379 4710397.773377 4710574.683373 4711076.483362 4711113.973361 4711768.863346 4712346.043333 4713245.583313 4713671.883304 4714282.963290 4714398.183287 4715144.423271 4715292.363267 4715301.693267 4715940.533253 4716095.463249 4716736.563235 4717459.633219 4717907.893209 4719076.033183 4721054.133139 4722553.073105 4723669.923080 4724728.923056 4725318.763043 4726025.173028 4726042.963027 4726318.963021 4728113.372981 4728887.792964 4729378.972953 4729614.912947 4733626.162858 4736149.492801 4736211.412800 4737102.592780 4737577.582769 4737730.782766 4737963.502761 4740013.172715 4740586.162702 4740925.042694 4743146.912645 4743885.812628 4744461.562615 4747574.792546 4748231.352531 4748274.092530 4748361.542528 4749116.462511 4749399.652505 4749728.392498 4750005.782491 4750165.452488 4750527.402480 4750863.842472 4752271.282441 4752489.202436 4753678.182409 4754935.362381 4755694.052364 4757948.652314 4757974.372313 4758054.872312 4758505.432302 4759339.092283 4759385.192282 4760778.682251 4760794.872250 4763327.952194 4763377.242193 4763723.422185 4764528.692167 4765057.462155 4765287.002150 4765723.442140 4766197.112130 4768809.492071 4769300.092060 4769433.062057 4769624.712053 4770527.472033 4770546.722032 4770722.212028 4770930.542024 4773219.001973 4773519.771966 4773653.651963 4773882.321958 4774519.741944 4776291.531904 4776607.481897 4776808.831892 4776963.121889 4777760.591871 4778333.091858 4780361.091813 4781348.251791 4781926.861778 4783629.231740 4784269.871726 4786464.581677 4788710.891626 4788726.481626 4791758.641558 4792545.691541 4793921.141510 4793952.631509 4793996.531508 4797825.471423 4798193.751414 4799223.381391 4801565.851339 4802032.171329 4803702.671291 4803706.901291 4804638.761270 4805302.251256 4805880.191243 4806640.531226 4807689.911202 4809033.021172 4809722.301157 4810049.091149 4811713.171112 4811836.251109 4812103.181104 4816211.941012 4816493.861005 4817196.670990 4818341.400964 4819563.130937 4823883.820840 4825649.630801 4826264.120787 4827107.770768 4827272.510764 4827390.480762 4827398.540762 4828051.770747 4828274.440742 4828370.500740 4828453.530738 4829358.140718 4829525.280714 4830565.610691 4831103.160679 4831458.060671 4832496.990648 4833431.620627 4833462.050626 4834188.420610 4836175.820565 4836516.790558 4839050.240501 4839164.180499 4839970.280481 4840051.610479 4840242.300475 4842878.830416 4844773.600373 4845603.290355 4846194.810341 4848136.810298 4848625.530287 4849154.640275 4849709.120263 4850599.890243 4850900.820236 4852130.330209 4854331.460160 4855479.300134 4855735.980128 4857124.250097 4858199.590073 4858319.380070 4861324.120003 4861958.539989 4862425.559979 4863804.979948 4865057.079920 4866058.329898 4866569.439886 4867317.409869 4867434.159867 4867946.059855 4868438.149844 4869005.139832 4869386.349823 4871946.639766 4872652.539750 4873013.409742 4873993.589720 4875088.929696 4875271.429692 4876815.039657 4878352.189623 4878624.699617 4880747.299569 4881746.499547 4883965.439497 4884476.319486 4884621.929483 4884945.859475 4885264.579468 4885288.989468 4885362.649466 4885777.239457 4885997.239452 4888366.029399 4888373.599399 4888569.959394 4890118.689360 4890221.959357 4890439.879353 4891599.339327 4894882.479253 4896628.189214 4896821.249210 4897230.079201 4898197.779179 4898210.339179 4898669.449169 4898920.509163 4900194.199135 4900276.629133 4901190.909112 4901584.309103 4902150.509091 4902477.709083 4903702.479056 4904085.839048 4904889.099030 4905252.199021 4905389.359018 4905839.019008 4905915.369007 4906176.759001 4906790.208987 4906845.968986 4908986.138938 4909153.478934 4909275.208932 4910038.088914 4910458.178905 4911454.958883 4911760.958876 4914112.838823 4915081.878802 4915532.948792 4916528.278769 4917684.698744 4917701.608743 4919718.918698 4919862.238695 4923765.808608 4923836.878606 4924871.218583 4925748.888563 4925900.928560 4925912.248560 4925974.658558 4927237.088530 4928061.328512 4928083.118511 4928143.538510 4929456.298480 4930058.538467 4930086.278466 4931167.748442 4931236.458441 4931456.018436 4932390.418415 4933175.178397 4935028.308356 4935769.888339 4937162.208308 4937632.798298 4937938.298291 4939133.818264 4940251.578239 4940369.388237 4940724.588229 4941283.058216 4943338.908170 4943950.088156 4945021.908133 4946740.388094 4947397.968079 4948255.808060 4949421.978034 4949832.268025 4950119.008019 4950666.618006 4950975.357999 4951496.617988 4952988.277954 4953109.687952 4953849.147935 4956861.157868 4958246.797837 4958379.867834 4961048.387774 4961639.237761 4962373.047745 4962591.977740 4963100.537728 4963950.557709 4963961.457709 4964379.967700 4965592.427673 4966732.987647 4968877.107599 4970612.607561 4970626.037560 4970792.467557 4971447.257542 4972043.177529 4973158.367504 4973480.637496 4974013.977485 4974169.077481 4975361.857454 4976512.197429 4977407.257409 4979840.657354 4979982.807351 4980573.077338 4981775.837311 4983421.177274 4985093.657237 4985580.407226 4985724.127223 4986418.067207 4986434.087207 4988060.267171 4988133.787169 4988480.917161 4988778.527155 4991558.277092 4992407.277073 4993823.507042 4994949.397017 4996274.206987 4996344.886985 4997680.056956 4997855.986952 4999187.696922 4999239.886921 4999253.676920 4999411.976917 4999913.696906 5001072.776880 5001512.776870 5005684.056777 5006270.076764 5006490.406759 5007238.606742 5007696.176732 5010109.226678 5012952.696614 5015687.186553 5015797.066551 5016180.636542 5017047.256523 5018424.406492 5018576.666488 5019592.506466 5021714.766418 5021911.726414 5022208.806407 5024257.036361 5025153.446341 5025300.986338 5026300.906316 5027829.226282 5028006.886278 5028252.126272 5028377.816269 5028481.286267 5028595.576265 5029344.546248 5029757.886239 5030662.906218 5032327.106181 5032838.136170 5033948.806145 5035062.016120 5035080.676120 5036231.876094 5036390.576090 5037300.936070 5037883.176057 5038116.786052 5039234.696027 5039481.666021 5040450.586000 5040576.925997 5041391.475979 5042637.945951 5043390.765934 5044745.735904 5045317.135891 5046246.415870 5046989.385853 5047029.005853 5047048.385852 5050096.925784 5050570.785773 5050623.855772 5051384.235755 5052190.895737 5052940.425720 5054514.055685 5054595.085683 5054644.375682 5055527.775663 5055554.425662 5055899.675654 5056181.485648 5056247.985646 5057754.365613 5058430.965598 5059230.085580 5062013.395518 5062026.895517 5062881.095498 5063006.375495 5064783.745456 5065633.755437 5065677.915436 5066306.105422 5066312.125421 5066360.165420 5067180.235402 5067318.975399 5067943.105385 5069673.265346 5069933.815341 5070507.935328 5071657.835302 5071695.075301 5073821.345254 5074970.215228 5076239.785200 5077407.615173 5077498.155171 5078235.895155 5079393.755129 5080970.305094 5080983.305094 5083747.755032 5084328.895019 5084422.665017 5084458.035016 5085409.254995 5086277.224975 5086526.284970 5086757.694965 5086839.234963 5086977.414960 5088458.884926 5089502.934903 5090014.394892 5090461.264882 5090506.724881 5093040.844824 5093072.644823 5093628.374811 5094611.964789 5094932.354782 5095724.654764 5096597.004745 5096967.654736 5097247.704730 5098741.714697 5099155.454687 5101268.164640 5102186.494620 5102264.014618 5107069.964510 5107424.414503 5108617.024476 5109067.594466 5109298.344461 5109883.874448 5111345.794415 5111381.484414 5113154.134374 5113678.614363 5114266.454350 5114696.534340 5115212.644328 5115356.124325 5115750.074316 5116742.514294 5116851.574292 5118425.224257 5118546.514254 5118700.074251 5118708.934250 5118796.314248 5119433.944234 5120557.264209 5120934.444201 5121487.014188 5121769.224182 5121948.434178 5122843.764158 5123673.744139 5124569.254119 5124736.204116 5124791.514114 5126251.844082 5128888.334023 5129599.694007 5129966.713999 5130139.193995 5131376.753967 5131878.743956 5133745.313914 5134358.413901 5134517.623897 5136548.373852 5137540.043829 5137615.923828 5138909.633799 5139479.773786 5139497.393786 5141151.173749 5141673.593737 5143130.883704 5144002.943685 5144021.643685 5145755.273646 5146323.253633 5147153.443615 5147422.583609 5148218.783591 5149705.223558 5151039.893528 5153577.493471 5155076.623437 5155220.933434 5155654.353425 5159056.213349 5159207.793345 5159315.973343 5159577.523337 5159987.033328 5161295.563298 5162906.563262 5162943.553262 5163829.023242 5164728.113222 5165058.123214 5165194.443211 5165632.753202 5166176.913189 5168267.313143 5170139.093101 5170265.293098 5170770.393087 5171275.283075 5172153.793056 5173917.873016 5174905.952994 5176421.322960 5177078.902946 5177611.842934 5178176.672921 5178905.742905 5180006.522880 5181365.512850 5182021.062835 5183792.702796 5185821.852750 5186627.742732 5186960.882725 5187301.962717 5189166.372675 5189194.532675 5189699.952664 5190366.912649 5191319.942627 5191337.872627 5192021.942612 5192072.152611 5196233.232518 5196463.672512 5196699.052507 5197827.542482 5198438.102468 5199184.422452 5199247.152450 5199824.892437 5201296.632404 5202117.072386 5202293.252382 5203043.992365 5204213.482339 5205355.422314 5206748.122283 5207237.432272 5207251.592271 5208322.062247 5208831.782236 5210089.462208 5210459.532200 5211474.182177 5212829.562147 5213211.672138 5214324.822113 5214504.882109 5217023.962053 5219371.042000 5219808.431991 5220323.561979 5225320.911867 5226258.211846 5226271.121846 5227535.031818 5227940.121809 5229667.551770 5230378.191754 5230603.311749 5230970.001741 5230984.951741 5231024.561740 5231271.881734 5231930.481720 5232500.271707 5232937.391697 5233121.801693 5234738.931657 5236386.021620 5238254.611578 5239290.931555 5239712.731546 5240977.821517 5242785.981477 5243749.921455 5244981.661428 5245158.201424 5245682.051412 5246238.511400 5248525.721349 5249022.221338 5251875.051274 5252103.151269 5252230.951266 5252786.261253 5253553.891236 5254566.751214 5255329.771197 5256729.501165 5257189.751155 5257238.891154 5258225.741132 5258337.621129 5258512.451125 5258547.261125 5258554.031125 5261112.641067 5261869.691050 5264049.461002 5264621.370989 5265315.050973 5265571.130968 5265578.090968 5266449.890948 5267524.970924 5268378.620905 5269013.340891 5269948.320870 5270074.460867 5272479.470813 5272678.190809 5273084.150800 5274342.820772 5275951.600736 5276106.260732 5276325.600727 5276342.900727 5278342.200682 5279367.460659 5280077.730643 5281137.180620 5281434.050613 5281446.330613 5281676.390608 5282044.140600 5282691.230585 5284015.770555 5284573.340543 5285338.940526 5287169.570485 5287584.140476 5287996.590466 5288243.360461 5288381.660458 5292381.790368 5292875.860357 5293292.140348 5293461.530344 5293769.810337 5294195.090328 5294202.950328 5295106.640308 5296421.090278 5296814.410269 5297260.840259 5297371.490257 5297853.320246 5298101.060241 5298669.390228 5299335.360213 5299341.550213 5299587.630207 5303165.860127 5304063.540107 5304902.300089 5305644.840072 5305719.010070 5305964.670065 5306196.670060 5306640.040050 5306663.080049 5307094.040040 5307106.520039 5308262.070013 5308609.630006 5309009.419997 5309108.479995 5309318.219990 5309843.909978 5310625.859961 5310854.979956 5311551.939940 5311707.819936 5312326.829923 5313216.989903 5314522.339874 5315649.389848 5315727.909847 5317489.579807 5318745.939779 5318974.899774 5319417.469764 5319693.679758 5321193.049724 5321225.749724 5321980.099707 5322398.969698 5323640.069670 5324070.509660 5326696.999601 5328776.879555 5329045.919549 5329397.109541 5329877.199530 5330630.229514 5331617.019491 5332171.499479 5332436.189473 5332566.279470 5333263.519455 5334113.289436 5335001.759416 5335223.339411 5335317.969409 5336796.049376 5336876.739374 5338818.959330 5339010.949326 5340283.579298 5341819.439263 5342192.249255 5343064.769236 5344068.059213 5344081.559213 5345180.549188 5346561.199157 5347118.779145 5348699.499110 5348733.159109 5350248.309075 5352883.499016 5353648.008999 5353879.288994 5354285.908985 5355580.338956 5358292.098895 5359341.578872 5361518.228823 5362645.818798 5363047.198789 5363709.728774 5363727.798774 5363735.538774 5365243.968740 5365619.058731 5366083.548721 5366430.868713 5366828.628704 5370851.298615 5371418.008602 5372151.618585 5373024.278566 5373201.818562 5373464.758556 5373645.818552 5373666.628552 5373717.138550 5374080.408542 5374172.188540 5374418.268535 5374598.558531 5374950.088523 5376271.498493 5377498.448466 5378416.878445 5379145.718429 5379517.778421 5380454.918400 5381817.798369 5382506.058354 5383471.298332 5385209.868294 5386951.318255 5389636.778195 5390042.438186 5392427.808132 5392465.668131 5392611.598128 5395690.878059 5395904.418055 5397200.178026 5398460.957997 5398506.857996 5399168.967982 5399241.517980 5399438.167976 5402215.567913 5402417.057909 5402574.147905 5403025.397895 5403538.287884 5404213.927869 5404351.727866 5406530.467817 5407078.477805 5407349.587799 5407385.967798 5408334.397777 5408775.217767 5409285.457755 5409932.987741 5410511.337728 5411314.857710 5411817.077699 5412483.357684 5412798.937677 5413339.657665 5413789.767655 5414583.867637 5414603.197637 5415030.197627 5415040.607627 5415067.157626 5415929.837607 5416055.747604 5416324.357598 5416449.277595 5416619.367592 5416625.927591 5419254.077533 5419496.727527 5422804.647453 5423735.477432 5423978.127427 5424733.797410 5424747.857410 5424939.147406 5425244.847399 5425715.267388 5426767.637365 5426958.917360 5427252.477354 5427371.217351 5428219.767332 5430885.737273 5431119.967267 5432273.877242 5432525.347236 5433753.917209 5435070.177179 5436237.037153 5437044.897135 5437909.037116 5438934.487093 5439227.777086 5440270.637063 5440754.507052 5441844.447028 5444692.906964 5446524.786923 5446793.356917 5447265.406907 5447732.246896 5448548.946878 5449816.346850 5451881.306803 5452906.226780 5453776.506761 5456504.276700 5457176.936685 5457331.986682 5459073.506643 5460041.046621 5460218.016617 5460713.566606 5460990.016600 5462698.246562 5462899.566557 5464269.046526 5466186.886484 5466230.346483 5467320.876458 5469348.716413 5472322.606346 5474826.486290 5475715.676271 5476289.666258 5477012.226242 5478748.616203 5481472.186142 5481727.526136 5481845.766134 5482851.086111 5483354.646100 5485125.186060 5486448.296031 5486959.696019 5487732.906002 5487828.076000 5488257.895990 5488417.665987 5490248.235946 5491259.125923 5492163.005903 5492171.625903 5493279.245878 5494223.265857 5494803.435844 5494821.725844 5495018.745839 5495327.105832 5495728.095823 5496196.135813 5497181.965791 5498619.605759 5499988.455728 5500538.675716 5500912.525707 5501622.095692 5501805.915687 5502436.675673 5503290.315654 5503479.505650 5503494.855650 5504056.475637 5505692.985601 5505924.305595 5506533.415582 5507663.465557 5508461.595539 5509046.705526 5510120.035502 5510823.585486 5511736.935465 5512419.415450 5513257.035431 5513844.575418 5517605.005334 5517765.495331 5517904.555328 5521127.895256 5521558.765246 5522652.415221 5522695.465221 5522783.715219 5523560.235201 5524260.465186 5524862.455172 5527120.425122 5527126.225121 5527655.545110 5530618.805043 5531030.345034 5532593.374999 5534276.334962 5536725.614907 5537417.834891 5538962.864857 5538977.524857 5539212.254851 5540188.644830 5540814.414816 5542066.524788 5542931.614768 5543575.314754 5543761.404750 5543777.554749 5543789.044749 5545025.654721 5545328.264715 5545784.124704 5546068.254698 5549315.504626 5549507.944621 5549804.154615 5549916.614612 5550756.634593 5551140.694585 5551974.104566 5552741.014549 5553538.124531 5554937.664500 5555319.064491 5555914.264478 5556136.744473 5556161.634473 5556622.624462 5557189.604450 5557330.234446 5558036.084431 5560707.454371 5562571.804329 5562606.194328 5562619.684328 5564352.454289 5566494.844242 5567602.274217 5567709.644214 5568007.114208 5569708.164170 5570896.754143 5570947.824142 5571220.834136 5572448.974108 5572890.074099 5574139.314071 5574494.644063 5575209.604047 5575349.004044 5576378.664021 5577873.483987 5579179.143958 5579250.323956 5579944.033941 5580082.043938 5580251.553934 5580618.953926 5581084.853915 5581572.193905 5582126.643892 5582520.853883 5584194.943846 5584698.633835 5585207.643823 5586613.303792 5588893.373741 5590732.283700 5591126.493691 5591181.743690 5591611.723680 5591649.263679 5593414.033640 5594062.703625 5596124.913579 5596436.773572 5597515.453548 5598024.383537 5600353.183485 5602320.363441 5603827.443407 5603874.443406 5604505.213392 5607825.473318 5608337.373306 5610055.313268 5610537.523257 5610960.503248 5611059.383245 5612712.203209 5612844.863206 5612978.443203 5614308.993173 5614714.553164 5614997.573157 5616599.883122 5616675.083120 5616828.243116 5618167.303087 5619016.263068 5619787.773050 5620566.653033 5623004.352978 5625183.162930 5625374.472925 5625380.782925 5625654.282919 5625831.342915 5626099.062909 5626489.202901 5629711.892829 5629944.922823 5632840.992759 5633878.082735 5635587.432697 5636250.102682 5636385.422679 5636396.792679 5636616.822674 5637549.312653 5637897.552646 5639418.162612 5639789.812603 5641265.322570 5643782.642514 5644212.072504 5646485.712454 5646539.932452 5647244.052437 5648665.172405 5650603.112362 5651344.482345 5652018.762330 5652481.392320 5653402.052299 5654281.292279 5658137.422193 5659781.852156 5660539.992139 5661678.282114 5661686.622114 5662272.142101 5665958.802018 5667650.111981 5669760.481933 5669822.301932 5670025.581927 5670044.581927 5671731.261889 5672058.561882 5672960.451862 5673709.761845 5674030.561838 5675639.451802 5676353.541786 5676795.621776 5676939.991773 5677858.871752 5678521.851738 5678850.111730 5680004.171704 5682561.431647 5685852.451574 5686001.411570 5686455.811560 5686639.481556 5689299.151497 5690172.071477 5690295.681474 5691248.231453 5692338.711429 5692828.911418 5695669.511354 5696945.921326 5697985.741302 5698576.121289 5699762.831263 5699838.821261 5700094.411255 5700157.391254 5700218.141253 5701491.431224 5701834.471216 5702765.171196 5703114.681188 5703303.661184 5704419.741159 5704524.071156 5704595.621155 5704809.491150 5705529.261134 5706206.521119 5707492.191090 5708012.991078 5708840.931060 5709206.741052 5709618.101042 5709632.801042 5710970.771012 5711020.881011 5711607.080998 5712378.980981 5712809.120971 5713206.770962 5714074.930943 5715520.190911 5717234.040872 5717956.390856 5718055.890854 5718518.350844 5718685.270840 5720518.880799 5720754.830794 5720900.500790 5721349.470780 5721959.890767 5722296.280759 5722506.030754 5722647.870751 5722798.700748 5725399.720690 5725650.140684 5726657.570662 5727149.960651 5728131.180629 5730765.820570 5731824.410546 5731945.250543 5734160.200494 5734620.470484 5735162.270472 5735330.920468 5735360.140467 5737831.600412 5738233.180403 5738460.810398 5739148.520382 5739997.740363 5743261.390290 5743562.030284 5743776.540279 5745316.390245 5745661.170237 5745676.970237 5745799.230234 5745982.880230 5746811.950211 5747196.720203 5748010.660184 5748370.990176 5748630.350170 5749563.660150 5749865.050143 5751598.330104 5753416.650064 5753425.140063 5753484.500062 5754825.290032 5755095.210026 5755919.920008 5756501.429995 5756606.159992 5757963.229962 5757972.079962 5757982.219961 5760168.649913 5760651.129902 5760946.969895 5761453.209884 5761756.689877 5761888.619874 5764599.419814 5765726.839788 5766116.669780 5766341.679775 5766350.939774 5767341.209752 5767366.469752 5767824.869741 5768116.119735 5768164.919734 5768406.729728 5768777.139720 5769175.339711 5770050.599692 5771286.319664 5771795.649653 5772786.449631 5774400.589594 5777249.189531 5777471.639526 5777515.439525 5777881.379517 5777925.859516 5779001.299492 5780445.669459 5781195.059443 5781866.259428 5783707.799386 5784101.019378 5785299.209351 5785624.349344 5786416.129326 5786571.269322 5787672.029298 5789023.239268 5789686.699253 5789719.909252 5790766.049229 5790772.569229 5792984.829179 5793100.639177 5793202.499174 5794559.639144 5794880.609137 5795768.219117 5796389.409103 5796653.649097 5798332.819060 5798366.609059 5798615.839053 5799891.209025 5800426.039013 5801398.438991 5802408.848968 5803334.148948 5803618.748941 5803874.548936 5804469.678922 5804613.528919 5805425.038901 5805580.498898 5805588.118897 5806238.738883 5808717.678827 5808842.258825 5809547.388809 5809713.828805 5812020.518754 5812444.498744 5812453.058744 5812907.918734 5813309.588725 5815473.508676 5816060.358663 5816228.138660 5817113.328640 5817932.358621 5817942.208621 5818402.058611 5818797.018602 5819438.058588 5820581.438562 5824129.668483 5825240.648458 5825427.438454 5826801.898423 5831708.938314 5831826.288311 5831874.418310 5831991.928307 5832813.668289 5832879.818287 5835260.618234 5836285.638211 5838491.238162 5840734.668112 5841331.008098 5841337.508098 5841703.068090 5841755.758089 5841817.618088 5842097.848081 5842256.818078 5842290.678077 5843585.798048 5844637.358025 5845460.808006 5846943.547973 5847910.467951 5847975.437950 5848634.327935 5849106.197925 5849166.667923 5849490.577916 5850487.307894 5850499.797894 5850711.287889 5851005.447882 5851566.037870 5852085.797858 5852670.337845 5852832.127841 5853512.367826 5853543.857825 5853714.837822 5854223.737810 5854732.627799 5855230.537788 5855263.777787 5857958.037727 5858750.927709 5859794.797686 5861109.377656 5861298.437652 5861441.677649 5861798.787641 5862730.157620 5862741.687620 5865121.157567 5866268.667541 5867242.437519 5867860.117506 5867889.267505 5869230.087475 5869292.017473 5870071.177456 5874297.477362 5874789.037351 5874942.257347 5875175.607342 5878162.627275 5878835.817260 5879015.997256 5881832.507193 5884438.287135 5884570.077132 5884655.807130 5885069.167121 5885592.317109 5887176.537074 5887591.947064 5888161.747052 5888703.107040 5888837.917037 5889399.777024 5889456.987023 5889521.527021 5889604.427019 5889614.007019 5890367.207002 5890769.536993 5890948.256989 5892165.816962 5892950.776945 5893590.876930 5894798.156903 5896192.306872 5896970.276855 5897894.596834 5898117.566829 5898381.016823 5898610.876818 5899135.606806 5899823.166791 5899980.336788 5900063.726786 5900345.286779 5900989.806765 5903516.606709 5904525.926686 5904561.796685 5904961.896676 5905779.716658 5906680.106638 5907363.906623 5909058.686585 5909274.346580 5909804.956568 5910166.316560 5911883.916521 5912234.366514 5912905.586499 5913999.776474 5914338.086467 5914414.696465 5914513.886463 5915228.076447 5915482.676441 5916624.976416 5918740.326368 5919634.686348 5920146.686337 5922523.606284 5924148.336247 5924166.926247 5925303.096222 5925402.756219 5927522.106172 5929326.316132 5929694.276123 5934010.016027 5934094.246025 5934330.246020 5934756.236010 5935446.975995 5935585.335992 5936649.725968 5938501.745927 5939918.105895 5940655.325878 5941621.395857 5941639.655856 5943995.685804 5944150.995800 5944640.795789 5945173.795777 5946444.295749 5947642.855722 5949245.635686 5949617.555678 5950225.965664 5953024.235602 5954868.435561 5954878.785560 5955255.325552 5955682.595543 5957532.615501 5958036.395490 5958560.655478 5959106.395466 5959800.115450 5960949.775425 5961172.645420 5962658.525387 5963723.525363 5964057.125355 5964842.385338 5965896.275314 5966779.675294 5966861.465293 5968029.785267 5968802.575249 5969659.225230 5969928.385224 5969962.695223 5969973.815223 5970723.885206 5971287.265194 5971321.995193 5972462.485167 5973272.215149 5973366.835147 5973431.075146 5975499.735100 5975849.295092 5976212.455084 5977498.425055 5979117.065019 5979884.725002 5980313.474992 5982097.304952 5982244.924949 5983582.584919 5984337.074902 5985165.844884 5985524.474875 5986313.454858 5986929.824844 5986940.024844 5987353.134835 5989847.864779 5991778.834736 5993020.134708 5997506.204608 5997746.224602 5998650.994582 5999600.004561 6000424.354542 6000592.204539 6001443.284520 6001596.074516 6002420.604498 6002447.034497 6003314.034478 6003749.374468 6005288.514434 6006340.584410 6006399.774409 6006837.894399 6007020.774395 6008878.124354 6009176.954347 6012349.394276 6013197.554257 6013977.104240 6014052.134238 6015556.694204 6016346.314187 6016715.294178 6017252.334166 6021052.284081 6022326.234053 6023223.214033 6024030.414015 6026511.493959 6027355.533940 6028002.113926 6029095.663902 6029338.183896 6030097.423879 6030386.293873 6031946.323838 6032204.503832 6032560.043824 6033046.453813 6034815.803774 6035288.143763 6036710.283731 6036722.733731 6037654.413710 6038527.413691 6039226.743675 6039511.563669 6039580.193667 6040113.963655 6040413.133649 6041267.523630 6042877.883594 6044564.853556 6044615.273555 6047541.723489 6047688.613486 6048106.923477 6048198.433475 6049003.773457 6049265.053451 6049338.213449 6049736.243440 6049895.453437 6050165.853431 6050617.613421 6050800.103416 6050816.773416 6051060.043411 6051933.883391 6052792.573372 6052840.053371 6052861.073370 6053074.063366 6053627.843353 6053825.153349 6056853.263281 6057195.873274 6059241.513228 6059919.083213 6060108.143208 6061676.413173 6062742.003150 6062751.773149 6063183.273140 6063556.123131 6064065.523120 6064320.043114 6066627.563063 6066883.513057 6067732.273038 6068229.283027 6070463.002977 6072032.002942 6074832.102879 6075037.582875 6075608.922862 6075964.962854 6076544.422841 6076584.132840 6078766.172791 6080099.052762 6080169.932760 6081516.632730 6082200.672715 6082288.242713 6083480.722686 6083799.042679 6084696.572659 6085019.962652 6085547.592640 6085758.432635 6086493.992619 6086670.812615 6087846.052588 6090502.312529 6092023.972495 6093483.522462 6093543.082461 6094592.352438 6094955.782430 6095915.142408 6097308.142377 6097353.442376 6097390.352375 6097501.332373 6097921.572363 6099882.022319 6103339.302242 6103598.912236 6105465.262195 6107457.632150 6109486.682105 6109618.482102 6109975.422094 6111329.422064 6111561.402058 6112083.132047 6112145.762045 6113405.152017 6113413.032017 6113752.142009 6114774.221987 6115698.801966 6118196.421910 6119466.241882 6120333.011862 6120497.311859 6120537.741858 6122405.001816 6122555.511813 6123648.301788 6123825.101784 6126774.561718 6127152.611710 6128869.161671 6129012.751668 6129166.141665 6129180.941665 6130207.551642 6131160.321620 6131203.671619 6132215.151597 6132492.131591 6133295.291573 6133330.141572 6134206.821552 6134492.581546 6136566.451499 6136648.421498 6136820.961494 6138131.511464 6138166.741464 6138922.281447 6139940.491424 6140088.681421 6141021.531400 6142585.451365 6142974.171356 6143420.091346 6144557.261321 6144766.731316 6145874.251291 6146676.351273 6147920.171246 6148418.601235 6150215.481194 6151181.011173 6151190.581173 6151334.211169 6151452.081167 6152282.671148 6153090.871130 6153197.631128 6153276.751126 6154472.481099 6155341.461080 6157064.561041 6157222.541038 6157619.801029 6158624.741006 6158647.131006 6159019.100998 6159060.820997 6159700.500982 6160351.990968 6160537.280964 6162917.000910 6163239.820903 6167322.740812 6171243.240724 6171692.440714 6172213.290703 6173220.790680 6173437.710675 6174028.040662 6174502.350652 6175138.790637 6176146.900615 6176331.200611 6176381.390610 6176464.170608 6177730.640579 6178274.450567 6180916.210508 6181293.740500 6182277.750478 6182518.880472 6182939.730463 6182966.780462 6183165.740458 6183914.600441 6183998.580439 6185423.880407 6185896.680397 6186440.270385 6188644.480335 6188659.500335 6188771.950333 6188781.730332 6190019.140305 6190892.600285 6192959.130239 6194034.660215 6196122.370168 6197293.670142 6197608.950135 6198121.080124 6200246.560076 6202691.810021 6203218.290010 6204592.839979 6204607.469979 6208845.389884 6209371.559872 6212009.569813 6212360.619805 6212468.739803 6213967.039769 6214183.169765 6214965.679747 6217221.899697 6217997.869679 6219131.779654 6222211.389585 6222912.959569 6222956.849568 6224001.229545 6224757.959528 6226037.379500 6226896.369480 6228668.689441 6229106.439431 6229742.679417 6230146.759408 6230750.379394 6232106.589364 6232376.739358 6232754.279349 6233068.409342 6235485.229288 6236738.709260 6236778.309260 6237072.919253 6238467.269222 6238754.419215 6238876.039213 6238886.279212 6240396.179179 6240541.319175 6242649.029128 6243337.759113 6244706.739082 6247215.119026 6252145.518916 6252429.578910 6252739.778903 6253307.868890 6254644.398860 6255875.808833 6256769.728813 6258411.918776 6258531.358773 6258819.948767 6260701.118725 6260863.078721 6261967.508697 6263461.718663 6265100.568626 6265110.588626 6265122.538626 6265173.508625 6266141.378603 6266426.878597 6266962.278585 6268123.508559 6269912.718519 6269960.718518 6271608.388481 6273522.208438 6277000.938360 6277574.968348 6278204.838334 6280598.268280 6281228.338266 6283255.358221 6283493.538215 6283883.148207 6284106.898202 6285045.318181 6286053.038158 6286341.988152 6286393.958151 6288275.818108 6288854.368096 6289501.178081 6289573.588079 6293692.217987 6295847.767939 6296221.817931 6296524.647924 6296879.437916 6296965.947914 6297267.077908 6297633.037899 6298181.097887 6298522.977879 6300180.727842 6301160.277820 6301990.027802 6301998.897802 6304133.597754 6305118.597732 6305341.887727 6305969.407713 6306372.387704 6307532.207678 6307560.697677 6308059.597666 6308380.047659 6309423.477636 6310119.337620 6311024.237600 6311560.197588 6311642.017586 6313251.107550 6313351.057548 6314306.107527 6314323.117526 6314330.477526 6314687.167518 6315734.557495 6315845.827492 6316541.887477 6316895.327469 6318020.517444 6318815.407426 6319476.067411 6320689.387384 6320952.987378 6321051.097376 6323047.727331 6323325.317325 6323663.307318 6324062.707309 6324785.407292 6329228.097193 6329910.157178 6329933.117177 6330839.827157 6331234.517148 6331575.397141 6333875.777089 6334350.717079 6334728.367070 6335234.277059 6335482.507053 6336015.277041 6336953.917020 6337033.107019 6337135.897016 6338553.226985 6338615.126983 6338633.966983 6339877.956955 6340225.216947 6341304.666923 6342302.076901 6344221.866858 6344394.086854 6344792.126845 6345347.226833 6345594.126827 6345841.556822 6346336.676811 6346403.366809 6347766.496779 6348773.856756 6349046.186750 6351169.226703 6352509.586673 6353624.166648 6353760.466645 6354054.376638 6354130.416637 6354776.666622 6354940.726618 6355352.516609 6355537.486605 6355685.536602 6355781.236600 6357005.096572 6357587.476559 6357796.406555 6357803.556554 6358706.876534 6359199.676523 6359886.486508 6360137.736502 6360218.326500 6360918.366485 6361387.336474 6361594.606470 6362013.756460 6364985.906394 6365213.466389 6366024.306371 6366261.856365 6366326.506364 6366465.756361 6370728.976266 6370740.396265 6370813.386264 6371759.416242 6371965.576238 6372068.586236 6372571.566224 6373873.396195 6375834.776151 6377505.256114 6377944.256104 6378023.816102 6378165.356099 6378677.336088 6378798.496085 6381674.296021 6382905.305993 6383134.035988 6384237.745964 6384804.515951 6384982.935947 6385617.825933 6386870.815905 6388031.155879 6388721.565863 6389409.685848 6389862.715838 6390393.455826 6391014.795812 6391680.035797 6391702.745797 6393481.795757 6395197.565719 6395208.105718 6395537.315711 6395948.335702 6396657.505686 6397109.135676 6397262.365672 6398096.805654 6401849.095570 6402316.515559 6403405.165535 6404084.025520 6405298.985493 6405452.445489 6405574.355487 6407580.875442 6408011.525432 6409489.135399 6409639.035396 6409868.775391 6410781.055370 6410870.585368 6410952.445366 6411965.135344 6412986.355321 6414306.235291 6415075.235274 6415296.495269 6415721.295260 6416265.885248 6416418.625244 6416723.825237 6419584.585173 6419855.725167 6424200.015070 6424506.045063 6424548.905063 6424968.335053 6427871.034988 6428829.294967 6429834.614944 6429845.704944 6429866.724944 6430795.004923 6431070.504917 6433394.734865 6433786.334856 6435794.344811 6437258.604778 6439449.544729 6439853.524720 6442644.994658 6443415.094641 6443926.534629 6444057.924626 6444341.434620 6446177.084579 6446267.954577 6446781.084566 6446871.654564 6448714.064522 6449263.394510 6449991.204494 6451199.094467 6451320.584464 6452308.664442 6455914.494361 6456488.074349 6457265.364331 6457539.904325 6458306.944308 6458593.104302 6459761.714275 6461181.744244 6462517.454214 6462746.194209 6463963.584182 6464476.474170 6464599.644167 6464787.044163 6464926.214160 6466078.544134 6466551.174124 6466747.704119 6466896.614116 6467048.684113 6467433.664104 6467444.224104 6467690.214098 6468407.654082 6469469.074058 6469818.084051 6471069.364023 6472092.164000 6472101.834000 6472617.343988 6473949.893958 6474124.133954 6475416.703926 6475517.093923 6477310.393883 6479441.703836 6479935.283825 6480503.813812 6482718.873762 6483383.143747 6483794.593738 6483958.253735 6484246.893728 6486545.983677 6486650.753674 6489466.123612 6490148.083596 6490310.413593 6490329.773592 6490662.103585 6490681.583584 6491235.163572 6491697.023562 6493215.583528 6493935.453512 6495787.913470 6495964.163466 6496047.003464 6496823.153447 6498179.113417 6499751.563382 6500521.243364 6500705.983360 6501639.603339 6503568.813296 6503945.433288 6504088.373285 6504776.053269 6504831.463268 6504920.623266 6505230.603259 6505543.013252 6508407.153188 6508658.613183 6509913.633154 6510702.723137 6511735.283114 6512178.083104 6512288.743101 6512512.153096 6512963.253086 6514601.033050 6514617.583049 6514951.613042 6515587.733028 6515728.503025 6516025.713018 6516526.153007 6516550.003006 6518196.892969 6518525.922962 6518899.152954 6519788.582934 6519943.362930 6521354.782899 6521813.962888 6524322.472832 6524340.782832 6524555.362827 6525412.232808 6526454.272785 6528897.322730 6528933.112729 6530170.402702 6530376.692697 6530901.812685 6531191.882679 6531543.002671 6531552.852671 6531561.682671 6534046.672615 6534626.852602 6535766.182577 6536385.492563 6536396.682563 6537868.052530 6538383.302518 6540240.662477 6541846.632441 6542865.042418 6544054.072391 6544165.872389 6544174.492389 6544949.762371 6544967.322371 6545510.012359 6545701.372355 6545827.852352 6546438.792338 6548844.002284 6548874.932284 6550995.342236 6552346.312206 6553874.442172 6554665.012154 6555233.412142 6557245.892097 6557286.072096 6558274.632074 6558540.712068 6560449.972025 6563390.091959 6566528.701889 6566586.501888 6568158.341853 6568524.021844 6568761.411839 6569134.091831 6569457.931824 6570980.771790 6572125.641764 6572235.661761 6572244.011761 6573327.181737 6574188.051718 6574200.491718 6574212.621717 6575755.451683 6575784.301682 6575794.181682 6576646.791663 6578218.941628 6578725.101616 6579044.861609 6580653.921573 6580918.001567 6581089.031564 6581325.341558 6582152.271540 6582495.181532 6582864.191524 6583686.581506 6584388.681490 6584542.181486 6585028.061476 6585218.691471 6585812.501458 6585994.701454 6586792.231436 6587057.141430 6587085.461430 6588708.191393 6589123.941384 6590137.681361 6590252.291359 6591087.141340 6591626.201328 6591925.231321 6592506.421308 6593106.601295 6593958.051276 6595248.791247 6595446.081243 6596412.761221 6596880.331211 6598607.631172 6598615.771172 6601571.661106 6602506.041085 6603582.111061 6604369.921043 6604595.921038 6604950.341030 6605972.831007 6605981.751007 6607396.760976 6608658.090947 6608997.670940 6609191.540935 6610404.170908 6610445.510907 6611074.850893 6611917.010875 6612711.500857 6613918.430830 6619523.110705 6619895.820696 6619961.720695 6620267.890688 6621315.190664 6621388.220663 6621670.860657 6623057.200626 6623453.250617 6624244.710599 6625265.450576 6625511.790571 6627459.270527 6629349.610485 6629550.200480 6629846.890474 6630053.260469 6631307.560441 6631449.860438 6632317.000419 6632490.440415 6632819.070407 6633053.210402 6636646.090322 6636744.620320 6638084.570290 6638480.550281 6639514.130258 6639781.680252 6639872.150250 6640609.310233 6640692.550231 6641706.490209 6642103.660200 6642516.840191 6642895.760182 6643411.240171 6643971.850158 6644205.540153 6645314.760128 6645972.460113 6646146.270109 6646341.680105 6646691.100097 6648096.400066 6650671.440008 6652090.029977 6652331.459971 6654276.079928 6654486.909923 6655820.389893 6655963.699890 6656199.769885 6656335.649882 6656751.669872 6658246.459839 6659119.559819 6659129.529819 6659372.889814 6659846.459803 6660106.349797 6660655.099785 6663181.309729 6664040.839709 6664818.529692 6664870.189691 6665366.919680 6665993.349666 6666182.929662 6666608.259652 6667062.389642 6667865.019624 6669524.639587 6671723.489538 6672151.379528 6672896.809512 6672918.619511 6674127.169484 6674151.279483 6675194.879460 6676497.729431 6677431.619410 6678645.669383 6680133.959350 6680621.479339 6681457.879320 6682386.839299 6682509.729297 6682715.469292 6683612.899272 6683811.809268 6685029.659240 6685171.459237 6686623.179205 6686708.039203 6687305.709189 6687425.899187 6688722.699158 6688970.299152 6689216.649147 6689934.719131 6691780.969089 6694161.979036 6694250.109034 6696726.558979 6698709.378935 6699454.238918 6699969.528906 6701599.288870 6702240.088856 6703158.868835 6703170.098835 6703760.508822 6705264.588788 6706200.298767 6707229.098744 6707299.248743 6707986.068727 6708961.838705 6710948.098661 6711047.688659 6715325.518563 6716014.368548 6717713.838510 6718314.428496 6718356.988495 6719130.968478 6719247.748476 6719278.258475 6720064.658457 6720365.448451 6720414.038449 6720769.368441 6720820.748440 6721558.168424 6721598.828423 6721680.338421 6723307.898385 6724040.068368 6724061.628368 6724432.018360 6725391.998338 6725711.808331 6726050.068323 6726216.498320 6726602.428311 6728094.368278 6728283.658274 6729959.328236 6730047.788234 6730308.798228 6730485.078224 6731154.148209 6731522.888201 6731550.358201 6732546.528178 6732629.908176 6732660.888176 6733517.118157 6733974.058146 6733993.458146 6734319.778139 6734809.198128 6735049.518122 6735280.758117 6736381.718093 6737444.358069 6737855.318060 6739777.048017 6740762.977995 6740963.117990 6742310.017960 6742583.187954 6743639.257930 6743696.337929 6744825.057904 6745213.347895 6745853.457881 6746498.157866 6749721.507794 6749844.917792 6752344.667736 6753061.127720 6754263.787693 6754306.077692 6754623.367685 6755371.677668 6757436.057622 6757479.107621 6758677.607594 6758996.047587 6759861.907568 6761108.957540 6761215.297537 6762088.317518 6762100.117518 6764503.297464 6764825.647457 6764969.867454 6767445.197398 6768566.287373 6768847.707367 6769882.857344 6772316.487289 6772333.967289 6772514.737285 6772601.307283 6772791.057279 6772901.147276 6772965.137275 6773122.797271 6773403.057265 6775640.897215 6776700.297191 6776712.857191 6777524.507173 6778118.767160 6778175.537158 6779785.467122 6781554.847083 6782310.387066 6783885.107031 6784378.367020 6784749.777011 6784933.947007 6785778.056988 6785791.226988 6787308.126954 6788958.406917 6789251.496911 6792166.566846 6792531.286837 6793471.476816 6793486.046816 6795873.146763 6796304.166753 6796604.896746 6796700.766744 6797276.666731 6798905.826695 6799961.866671 6800971.286649 6801137.656645 6802506.406615 6804547.586569 6806137.606533 6809372.506461 6809442.056460 6812132.426399 6812646.536388 6812888.336382 6814685.376342 6816360.666305 6816423.866303 6817306.896284 6819442.236236 6819538.556234 6820059.906222 6820177.406220 6820462.806213 6820853.556204 6820899.236203 6821164.676197 6823658.426142 6824912.016114 6825633.906098 6826983.486067 6828063.136043 6828308.936038 6828560.666032 6828635.756030 6830414.585991 6830472.865989 6830774.515983 6831118.755975 6831682.295962 6831938.685957 6832127.625952 6832370.975947 6833412.195924 6833515.685921 6834954.045889 6835332.915881 6835425.875879 6836847.565847 6836994.855844 6837108.625841 6837115.845841 6837394.695835 6837407.045834 6837697.785828 6837975.185822 6838255.165815 6839230.285794 6840605.575763 6841118.045751 6841563.295742 6841668.735739 6842365.975724 6844842.755668 6844911.775667 6844977.065665 6845356.425657 6845415.705655 6846686.035627 6846704.195627 6848328.675590 6849057.805574 6849101.335573 6850149.505550 6850330.665546 6850871.515533 6851530.745519 6853411.225477 6853419.785477 6855213.005436 6858924.165353 6859409.135343 6860382.445321 6860455.165319 6861334.585300 6862690.585269 6864402.795231 6864707.675224 6864847.555221 6865086.875216 6865946.185197 6866771.075178 6867527.255161 6867639.875159 6868241.275145 6868641.855136 6869103.875126 6869947.485107 6869968.285107 6870167.925102 6870178.515102 6871152.905080 6871935.015063 6873050.585038 6873652.405024 6875239.134989 6875658.154979 6876286.864965 6877221.794945 6877916.344929 6879479.964894 6880145.824879 6880303.214876 6881175.794856 6881359.104852 6882005.014838 6882309.264831 6883005.254815 6883822.064797 6884775.014776 6884969.104771 6887052.094725 6888885.444684 6889125.784678 6889429.764672 6889577.194668 6891830.644618 6892007.604614 6892149.764611 6892161.494611 6893931.484571 6894089.524567 6894750.454553 6894969.564548 6895421.034538 6897984.394480 6898707.814464 6899054.704457 6899276.474452 6901861.854394 6903555.864356 6903987.554346 6905130.864321 6905189.544319 6908332.044249 6909467.584224 6909496.974223 6911034.884189 6912528.784155 6915491.114089 6915599.664087 6915931.424079 6917856.194036 6919007.874011 6920223.433983 6920579.593975 6920983.443966 6921354.423958 6921671.283951 6921858.113947 6922451.943934 6922756.643927 6923817.573903 6924015.233899 6925414.663867 6926997.723832 6927609.353818 6927877.273812 6932646.563706 6932860.333701 6932877.963700 6933020.763697 6933583.123685 6934318.723668 6934567.263663 6934970.113654 6935114.513651 6935242.673648 6935252.993647 6935393.193644 6935504.303642 6935792.383635 6935989.013631 6937564.133596 6938754.043569 6938849.983567 6938999.223564 6939516.353552 6940547.683529 6940556.093529 6940916.833521 6941160.383515 6942130.823494 6943578.313461 6945562.743417 6945621.863416 6946273.743401 6947094.703383 6948096.373360 6950011.493318 6950120.653315 6951705.953280 6952531.063261 6953412.123242 6953554.783238 6953613.673237 6954239.473223 6955270.353200 6956806.243166 6957061.683160 6957068.973160 6957959.953140 6958111.473136 6959273.173111 6959764.003100 6960112.383092 6960283.083088 6960633.623080 6960880.163075 6961678.053057 6961884.863052 6963879.273008 6964061.003004 6964879.442985 6965414.732973 6965505.562971 6966051.042959 6968615.632902 6968638.262901 6969007.162893 6969041.092892 6969446.412883 6971006.572848 6971174.752844 6973181.222800 6974258.622776 6974850.262762 6975939.412738 6976745.172720 6977259.542708 6978067.422690 6978791.612674 6978805.752674 6979033.242669 6981636.312611 6982368.102594 6983795.492562 6983864.962561 6985661.762521 6986423.202504 6986986.442491 6987530.892479 6987821.032472 6988582.972455 6989590.082433 6990067.342422 6990987.612402 6991834.162383 6991884.622382 6991910.772381 6992380.092371 6993008.882356 6993965.682335 6997862.322248 6997924.522247 6998359.072237 6999451.122212 7000075.192199 7000124.862197 7000355.352192 7000654.372186 7002761.562138 7002846.232137 7003197.002129 7003438.462123 7004680.862096 7005101.892086 7005465.482078 7005635.682074 7005673.682073 7006359.712058 7006733.152050 7007169.802040 7007707.402028 7008574.122009 7008621.152008 7010228.711972 7010237.181971 7011913.621934 7013931.921889 7014106.901885 7014697.661872 7015141.461862 7016504.761831 7019530.351764 7019540.461763 7019789.271758 7021744.471714 7021815.081713 7023760.261669 7024257.091658 7024602.211650 7026007.461619 7026398.791610 7026700.361603 7028092.751572 7028259.251569 7028587.571561 7028738.201558 7029417.681543 7029875.541532 7031546.491495 7031609.601494 7032379.121476 7033293.641456 7033934.711442 7034819.391422 7035059.231417 7035505.471407 7036056.071394 7036072.091394 7036529.741384 7037153.781370 7038320.301344 7038855.861332 7039866.851309 7041173.821280 7041985.771262 7044046.591216 7044424.051207 7046079.241170 7048684.161112 7049062.141104 7049328.091098 7049940.451084 7049955.601084 7050206.401078 7052306.751031 7052317.671031 7053459.521005 7054122.060990 7054703.570977 7055191.960967 7056661.420934 7057246.900921 7057975.880904 7057999.070904 7062851.700795 7064017.680769 7064459.520759 7064904.610749 7067491.510692 7068705.550665 7068899.200660 7071558.370601 7072615.480577 7072690.020575 7073405.730559 7076106.410499 7078717.200441 7080344.470404 7081665.840375 7082065.660366 7082343.870360 7084957.370301 7086354.750270 7087174.230252 7087238.530250 7087553.950243 7087632.070241 7087771.310238 7087985.150234 7089211.560206 7089811.480193 7089857.340192 7090128.790186 7090404.260180 7090678.030173 7090775.980171 7091331.050159 7091765.850149 7093301.230115 7093437.130112 7094645.350085 7095139.300074 7096174.820051 7096373.670046 7097021.810032 7097225.230027 7100260.149959 7102304.799914 7102412.399911 7103048.739897 7103888.739878 7103896.089878 7105213.199849 7105552.699841 7106707.789815 7108771.119769 7108918.129766 7108929.189765 7110380.139733 7110482.879731 7111012.099719 7111654.169705 7112502.229686 7112511.459685 7112624.609683 7112790.179679 7113767.409657 7113860.449655 7114924.459631 7115510.949618 7115855.339611 7116086.199605 7117149.179582 7118937.289542 7119078.719539 7119410.929531 7120117.729515 7121424.489486 7122519.239462 7123098.339449 7123287.649445 7123440.529441 7126003.489384 7126135.679381 7128761.579322 7128956.359318 7129551.759304 7129562.949304 7129978.339295 7130851.329275 7132776.769232 7133480.169217 7133968.129206 7134743.989188 7137201.129134 7137377.169130 7137695.309122 7138462.259105 7138965.179094 7139210.509089 7141110.909046 7141897.029029 7143590.878991 7143711.898988 7144250.578976 7144792.138964 7146212.028932 7146657.668922 7146773.648920 7147372.388906 7147473.268904 7148627.258878 7150037.688847 7151924.308804 7154022.658758 7155248.038730 7157703.538675 7157710.198675 7158343.708661 7158998.758646 7159304.048639 7159578.958633 7159762.568629 7159832.948628 7162985.258557 7164580.168522 7164895.718514 7165950.048491 7166129.988487 7166138.248487 7167415.928458 7168174.558441 7168351.578437 7168927.498424 7169089.498421 7170290.328394 7171173.388374 7172353.418348 7176288.698260 7176459.888256 7176806.228248 7180116.888174 7180568.768164 7181545.008142 7182903.028112 7184024.278087 7184193.208083 7185005.578065 7185733.508049 7186129.748040 7186159.138039 7186608.958029 7186849.378024 7187126.108018 7187374.748012 7187396.728012 7189507.887964 7189601.317962 7190452.557943 7192599.287895 7193200.137882 7193204.707882 7194141.767861 7194383.247855 7195028.237841 7195208.247837 7195679.987826 7195933.757821 7195963.917820 7196469.687809 7196528.687807 7196735.567803 7197249.597791 7197717.047781 7198864.597755 7199775.297735 7200984.217708 ; 1178.719986 1242.749986 2384.629986 5539.939986 7186.149986 9193.459986 9304.339986 9423.639986 9435.429986 10083.379986 10825.759986 12030.329987 13231.759987 14246.599987 14516.159987 14917.159987 16516.729987 17286.649986 17345.079986 17793.319986 17930.209986 20992.169986 21250.909986 21952.089986 22587.509986 22620.819986 23073.299986 23960.379985 24813.829985 25801.269985 25815.809985 27257.439985 27270.189985 28462.529985 29972.899984 31548.719984 32249.209984 32393.939984 33661.459984 33787.349984 34126.129984 34255.749984 34391.979984 34734.889984 37139.059985 37168.429985 39505.279985 39769.309985 40680.089986 41795.459986 42997.039986 43308.029986 44803.149986 48586.099987 48709.849987 48957.519987 50773.619988 57486.419989 59159.959989 59355.159989 60186.119990 62864.199990 63380.569990 63838.129990 64091.539990 64172.859990 65522.189991 65649.159991 66506.509990 68013.109989 68021.949989 69353.509989 70528.189988 72265.909987 72577.689987 73024.259987 73285.369987 74574.109986 74598.319986 81482.269982 82848.089982 83498.059981 84544.389981 84555.519981 84878.649981 85510.789980 85928.589980 85939.909980 86498.069980 87649.119979 88015.139979 88616.709979 89450.089978 90467.429978 91727.999977 92019.599977 93348.459976 93376.849976 93640.549976 95298.749975 96021.119975 96095.359975 96496.679974 96617.159974 96718.809974 96946.209974 97817.379974 98141.639974 98162.969974 98533.769973 100028.689973 100087.689973 100239.389972 101075.249972 103613.879971 104023.879971 104183.889970 104318.409970 107508.939969 109846.089967 112426.869966 114635.829965 117422.099963 117954.619963 119772.699962 119961.669962 120248.949962 120565.009962 120732.419962 122709.119961 122866.879961 122968.719961 123857.849960 124168.639960 124313.849960 124832.469960 125000.709960 125303.539959 127743.729958 127985.679958 128661.409958 130352.509957 131818.329957 132108.139957 132814.459958 134942.429960 135536.709960 135543.959961 137359.789962 137573.989962 138545.089963 138848.989964 138859.369964 139280.329964 139944.269965 140656.739965 140747.329965 141312.489966 142228.039967 144072.609968 144867.239969 145149.119969 145174.439969 145197.139969 145773.509970 145816.469970 146816.889971 146993.539971 149460.629973 150210.759974 150434.719974 152483.309976 154292.759978 154509.839978 155430.609979 155857.279979 156179.629980 157488.949981 158487.549982 159551.069983 160194.749983 160208.689983 160795.629984 160852.419984 162914.399986 163946.709987 164791.919988 167986.699991 168136.929991 168473.059991 169042.419992 169243.149992 172723.039995 172898.549995 174678.059997 175351.099998 175597.969998 176015.889998 176430.299999 177184.879999 177990.320000 180246.920002 180779.760003 181071.440003 182920.260005 186124.180008 190716.980012 191085.210012 191724.330013 191847.290013 193721.720015 193801.240015 193884.980015 195842.250017 196693.400017 197045.210018 198237.870019 200472.570021 200508.870021 200936.410021 201764.650022 202146.240023 202254.760023 202788.990023 204746.890025 206601.520027 207414.260027 208354.310028 210243.860030 215806.370035 216664.530036 217890.170037 218252.460038 219990.840039 220004.320039 220791.190040 221391.310040 222517.560042 223649.040043 224075.090043 225020.730044 225389.970044 226540.130045 228264.400047 229228.720048 229506.440048 231370.570050 231461.300050 232359.580051 232426.650051 232476.260051 234398.740053 234929.400053 239620.670057 240333.970058 240599.540058 240612.820058 241068.070059 241478.180059 241561.460059 242007.710060 242139.980060 242200.640060 243495.450061 245370.700063 245751.330063 248399.380066 248853.250066 250964.480068 255264.920072 256162.130073 256690.170073 258589.760075 259041.710076 261044.280077 261632.310078 262059.080078 264588.400081 264657.920081 267059.220083 267623.300084 267999.400084 271721.730087 272491.160088 272854.950088 273132.450089 273672.280089 273799.900089 274862.290090 276565.430092 276687.090092 276920.980092 277354.790093 279046.790094 279456.900095 279627.070095 280786.470096 281836.560097 282983.900098 284523.500099 285124.500100 285369.720100 285430.950100 287062.370102 287896.300102 290309.190105 292270.100106 292442.090107 294508.790109 295512.700109 295544.160110 296255.470110 297680.130112 299303.680113 301662.090115 301876.350115 302017.690116 304715.200118 305614.690119 305913.440119 307121.620120 308122.310121 308131.920121 310357.130123 310472.340123 315939.280129 317025.580130 318411.150131 318449.500131 319056.250131 322686.410135 323763.430136 326764.200139 328398.730140 329427.580141 330458.610142 332026.220143 332660.160144 333204.700145 333529.230145 333582.270145 333938.730145 335375.140147 336950.980148 337057.270148 337241.810148 339764.770151 339858.240151 340277.290151 340706.350152 341092.950152 341699.660153 342701.740153 343851.130155 343874.730155 344245.360155 344505.620155 345646.620156 345673.060156 347413.180158 348071.950158 348432.660159 349366.370160 350850.860161 352712.820163 352865.900163 354091.590164 354544.130164 355363.200165 355574.470165 355592.100165 355713.630166 355724.530166 355903.540166 356413.180166 356953.160167 357145.900167 357202.190167 357377.840167 357711.760167 358023.030168 358249.310168 358255.970168 359375.320169 360180.350170 362963.430172 362983.050172 363601.330173 363987.960173 364518.990174 367305.570176 367785.630177 367853.190177 368647.990178 369175.190178 369667.120179 370700.660180 370973.610180 371529.220180 375445.500184 376063.080185 376088.140185 377357.030186 378480.240187 379356.020188 379582.360188 379609.380188 379834.070188 380690.670189 382451.690190 387759.870195 387786.350195 389855.520197 390212.040198 390416.860198 391737.190199 392489.590200 392662.600200 394210.520201 394757.770202 395234.550202 397496.780204 398477.290205 398919.580206 401895.610209 402185.110209 404118.380211 404902.840211 405324.750212 406739.140213 407160.440213 407304.050214 407471.810214 409104.250215 409919.860216 410209.050216 410217.560216 410985.790217 410995.590217 411052.010217 411232.460217 411848.860218 414723.120221 415176.940221 417206.650223 419004.640224 419672.820225 420197.270226 422686.140228 422948.150228 422957.010228 423063.130228 424234.440229 425453.780231 428381.140233 429758.420235 430921.300236 431367.300236 431832.760236 432375.500237 434052.120239 435297.270240 437301.830242 437337.720242 437347.970242 440702.530245 441959.890246 442121.290246 444011.920248 444957.480249 445903.650250 449060.610252 449646.190253 451128.230254 452472.970256 452796.580256 454530.750258 454713.540258 455012.930258 456604.760260 457157.520260 457719.740261 458072.080261 458399.180261 459072.130262 461093.260264 464957.420267 465131.020267 467349.340270 471523.440273 474453.130276 476263.600278 478539.220280 479459.620281 480793.030282 481571.330283 481950.290283 482596.580284 482951.860284 483093.080284 484473.800285 484529.720286 484688.130286 485813.200287 486796.020288 488462.920289 488509.290289 488784.220289 490818.830291 491600.990292 491689.060292 492497.400293 493087.860293 493185.540294 493196.170294 493733.480294 495548.280296 497668.940298 497798.000298 499364.190299 499935.310300 500576.110300 500779.480301 502401.320302 503603.000303 504360.220304 505059.120305 507093.330307 507123.220307 507939.750307 508579.530308 508732.670308 508906.860308 509646.010309 510347.190310 511958.010311 512363.670311 513033.600312 513593.010313 515700.320315 516617.190315 516880.100316 520911.890319 521536.440320 522233.620321 526163.870324 528448.950326 528901.820327 529045.690327 529056.890327 529301.650327 533213.160331 534031.080332 534950.680332 535501.700333 535895.170333 536513.920334 538903.800336 539080.400336 539247.440336 539448.030337 539631.350337 540027.030337 540860.820338 541406.090338 542010.680339 543479.920340 544467.080341 544496.750341 546040.820343 546855.300344 547992.230345 548029.830345 548221.300345 549250.990346 549506.640346 550178.980347 556187.430352 556757.530353 557363.070353 558429.200354 558513.720354 558522.940354 560513.490356 562030.250358 565541.590361 568989.760364 570603.130366 572025.000367 572690.100368 572705.020368 574649.130369 576210.880371 576706.410371 576723.890371 579747.110374 579933.600374 580512.670375 584939.760379 586299.740380 589061.350383 590964.810385 592042.870386 592505.660386 593253.310387 595019.580388 595797.980389 596020.600389 596965.760390 597318.360391 597810.730391 597993.340391 598818.390392 599123.150392 600500.000394 601469.670394 601922.750395 602955.600396 602966.100396 604276.350397 604313.170397 604354.650397 607097.850400 607379.720400 608158.290401 608428.410401 608681.490401 611758.920404 611769.350404 614347.880406 614674.770407 614879.100407 615237.930407 615707.030408 615817.760408 615829.730408 616128.760408 619618.750411 620163.970412 620902.740413 623378.190415 624264.030416 625379.940417 627883.610419 628433.200420 629730.810421 632966.810424 633080.280424 633106.580424 637525.440428 638556.860429 638714.020429 640167.140430 644366.100434 647036.270437 649314.280439 650382.000440 650483.240440 651888.570441 653292.320443 656037.640445 656067.270445 657203.990446 657378.000447 659915.770449 660172.280449 660657.740450 661857.160451 662709.650451 664808.770453 665890.000454 667765.530456 669052.560457 670514.680459 670673.100459 671331.800459 673140.660461 674122.110462 674429.440462 675360.170463 676880.850465 676920.850465 677239.220465 681390.800469 681468.140469 681964.060469 682800.070470 683722.960471 683733.130471 685214.190472 685417.220473 685499.970473 687520.760475 689583.600476 690258.510477 690986.300478 691173.890478 692070.080479 692078.970479 692862.130480 693940.980481 694621.530481 695198.380482 697199.040484 697205.280484 699760.820486 700054.200486 700662.420487 701062.900487 701741.150488 701948.470488 705616.360491 706317.780492 706486.360492 707345.570493 707749.660493 710196.580496 711959.750497 712803.660498 714375.970500 714662.660500 714671.460500 714987.100500 716404.510501 716429.170501 719770.350505 719789.450505 721926.180507 725529.240510 728744.260513 729196.280513 729558.130514 731662.080516 732401.950516 733060.010517 733407.920517 733914.350518 734319.320518 735220.960519 735557.160519 735837.060520 736231.680520 736488.480520 736611.380520 736638.060520 736722.690520 737012.430521 737499.410521 738599.810522 739025.180523 741766.180525 741791.700525 742360.370526 742925.010526 743136.780526 744738.980528 744801.120528 747877.660531 747950.590531 751436.780534 751597.000534 751836.300534 754240.950537 754248.120537 756641.770539 756651.010539 757346.690540 757824.100540 758984.980541 759188.470541 760213.000542 760239.600542 761494.930543 762705.430545 763181.360545 763306.280545 764721.500546 765606.520547 766079.170548 766645.640548 766814.380548 767069.580549 773510.130555 773609.670555 775345.560556 775920.010557 776775.190558 777794.140559 778319.150559 781387.720562 781794.720562 782103.880563 783328.370564 784515.620565 786241.260567 786298.000567 786770.800567 788128.400568 788397.740569 788858.080569 789993.100570 790590.560571 791509.790571 798299.340578 800731.870580 800830.930580 801610.370581 803996.370583 804424.500583 804433.290583 804702.630584 804951.560584 805816.960585 807201.300586 807228.150586 809488.770588 809512.450588 810634.160589 812793.170591 814441.970593 815472.490594 815482.390594 815600.460594 816627.360595 817223.400595 818378.700596 818460.770597 819272.950597 819595.370598 819849.690598 819959.370598 820397.970598 820703.660599 826082.840604 826530.160604 827553.120605 828583.840606 828745.790606 828858.690606 829929.600607 830051.200607 830584.470608 831426.840609 833020.630610 833243.060610 834002.040611 834039.730611 834374.470611 836235.930613 837073.120614 837444.090614 838981.490616 842026.290618 842313.210619 843540.670620 845742.100622 846189.600622 846197.440622 846727.000623 848264.520624 848587.760625 849376.930625 851159.080627 851167.170627 852780.030628 852960.940629 855152.590631 855858.100631 856989.720632 857417.790633 859717.860635 863437.070638 863844.820639 864624.280640 867354.120642 867493.740642 869371.080644 869382.100644 869593.580644 871650.080646 871761.950646 872102.340646 873081.420647 873214.520648 873451.590648 873512.430648 873523.250648 873763.420648 873854.700648 873959.960648 873970.520648 874557.120649 874571.000649 875730.630650 876016.230650 878079.350652 881530.140655 881613.450655 882057.160656 882856.070656 884508.990658 885119.850659 885126.150659 885690.120659 886590.130660 886839.170660 887734.090661 888440.440662 888966.700662 893385.560666 894508.980667 894546.120667 896871.240670 896980.750670 898367.070671 900047.730673 900327.660673 900969.710673 901305.740674 901316.910674 901498.500674 901509.730674 901834.980674 904123.560676 904224.010676 904480.780677 904548.680677 906296.370678 906489.050679 907101.550679 907205.880679 907539.180679 908938.070681 909685.940681 910113.660682 911501.820683 912801.590684 916066.130687 917160.330688 917559.850689 917625.370689 918763.330690 918773.560690 918783.090690 920559.270692 921054.940692 922744.200694 923537.180694 923668.470695 924698.870695 925434.150696 925696.280696 927415.910698 928842.030699 930133.750701 930672.920701 930715.030701 931105.240701 931289.550702 931883.070702 931940.440702 933536.630704 934980.390705 935308.770705 935808.210706 935879.910706 935937.880706 936690.430707 937177.040707 940214.830710 941270.000711 941638.770711 942229.170712 943954.290713 945565.090715 945649.550715 949710.060719 950192.290719 950482.630719 951328.950720 951547.530720 951560.850720 951743.300721 952192.960721 952846.520722 954157.030723 955961.420725 957254.690726 957728.860726 962506.840731 966061.580734 969195.150737 969207.560737 969582.440737 972761.620740 974629.600742 975563.830743 975723.080743 975940.360743 978750.400746 978911.460746 979562.390747 980839.690748 981063.980748 984936.350752 985314.640752 985985.350753 989212.720756 991193.980757 992137.240758 993305.870759 994441.060760 994802.350761 995073.790761 995082.730761 995520.450761 996551.720762 998497.040764 999963.230766 1000551.130766 1001591.290767 1001798.370767 1002115.720768 1002429.340768 1003448.310769 1004402.470770 1004930.860770 1005921.120771 1006921.820772 1011494.920776 1011835.180777 1012640.240777 1012992.890778 1013529.090778 1013551.330778 1014590.840779 1015600.690780 1016118.860781 1017752.880782 1018425.030783 1019365.280784 1020480.380785 1020485.290785 1021724.740786 1022811.620787 1023720.430788 1027348.990791 1029689.980793 1030423.130794 1030468.730794 1030544.880794 1030858.900794 1032267.580796 1034559.670798 1035862.080799 1036095.370799 1036755.910800 1043369.970806 1043397.100806 1043699.200806 1045369.180808 1045595.150808 1047630.380810 1047964.350810 1048929.420811 1051879.060814 1054529.570816 1054768.510817 1055844.680818 1055858.970818 1055905.320818 1056901.860819 1057261.400819 1058128.640820 1060101.600822 1060725.590822 1061019.310822 1061027.980822 1061174.010823 1062952.050824 1063455.680825 1063880.060825 1070514.000831 1072778.980833 1073570.350834 1074311.010835 1076992.590837 1079287.230839 1080161.170840 1080190.080840 1081271.920841 1083608.120843 1084020.530844 1084882.960845 1086158.300846 1088572.400848 1088801.820848 1090561.650850 1092395.830852 1096437.890855 1096754.700856 1097695.180857 1100093.550859 1100456.140859 1103634.020862 1104656.370863 1104761.480863 1105417.120864 1105427.120864 1106291.130865 1109661.240868 1110904.150869 1111337.400869 1111868.650870 1113047.400871 1114108.460872 1114670.460872 1115306.330873 1115440.250873 1115487.280873 1115495.960873 1117811.410875 1117942.000875 1119632.580877 1121794.750879 1121861.650879 1123163.950880 1124669.020882 1127391.350884 1132009.200889 1133486.560890 1135240.150892 1135247.050892 1135255.240892 1135548.440892 1135828.120892 1136129.610892 1137807.370894 1138242.430894 1140292.470896 1141792.790898 1142191.500898 1142979.600899 1142991.090899 1143385.620899 1143695.040899 1144108.780900 1144222.980900 1144945.580901 1145337.960901 1145348.720901 1147039.860903 1151743.500907 1153311.200908 1153710.120909 1155041.420910 1155374.650910 1158785.210913 1160068.540915 1161558.930916 1162526.290917 1164295.370919 1165771.880920 1166686.720921 1170211.370924 1170566.720924 1170915.090925 1173440.550927 1174963.410929 1175801.380929 1175960.300929 1175975.860929 1176083.270930 1177064.760930 1177452.160931 1179000.310932 1179237.640933 1181548.810935 1183192.930936 1183792.820937 1184665.740938 1185895.360939 1186767.980940 1191304.430944 1191465.710944 1192445.540945 1192903.140945 1192924.620945 1193975.980946 1194128.790946 1194445.070947 1195963.790948 1197583.940950 1199021.250951 1199687.940952 1201041.070953 1202841.100955 1203476.660955 1204667.550956 1205498.170957 1205546.300957 1205642.180957 1205942.020957 1206338.620958 1206456.070958 1206508.270958 1208415.210960 1209295.030961 1209372.120961 1209385.790961 1209871.980961 1213355.860964 1214466.520965 1214711.280966 1215342.000966 1218816.600969 1221642.390972 1221874.140972 1222119.980972 1222864.560973 1224437.080975 1228210.320978 1229176.550979 1229184.870979 1229704.270980 1230098.390980 1230998.000981 1231008.010981 1232441.490982 1232938.650983 1233388.400983 1233906.590983 1235851.560985 1235915.620985 1236942.540986 1237608.360987 1237741.480987 1237994.940987 1239450.400989 1239681.540989 1240158.930989 1241742.610991 1241755.020991 1242358.850991 1242438.170991 1242715.000992 1243231.780992 1243726.090993 1243765.100993 1244270.450993 1244565.840993 1244832.280994 1245884.870995 1247653.370996 1247852.790996 1247938.950997 1249080.240998 1249223.780998 1249731.710998 1250025.470998 1250315.890999 1250794.300999 1251302.081000 1252176.611000 1252412.171001 1252590.241001 1255192.621003 1255550.131004 1257798.241006 1258448.461006 1258800.851007 1260595.891008 1260836.261009 1262552.661010 1262679.351010 1263927.891011 1266960.261014 1266967.761014 1267499.931015 1268376.441016 1268971.271016 1270651.481018 1270755.711018 1271000.211018 1271178.971018 1271474.211018 1271557.981019 1271648.271019 1272531.971019 1273271.531020 1273542.861020 1273580.951020 1273775.941021 1273975.171021 1274230.971021 1276559.861023 1276571.801023 1277950.871024 1279705.091026 1280106.541026 1282546.141029 1285310.631031 1286541.991032 1286551.511032 1286627.731033 1286675.151033 1287133.061033 1288943.181035 1289219.531035 1289946.441036 1292577.171038 1294613.391040 1295389.661041 1296538.851042 1297135.951042 1298090.181043 1301346.531046 1301502.891046 1301826.961047 1305688.891050 1307216.621052 1308219.021053 1308695.181053 1309334.951054 1309740.631054 1310538.581055 1313409.231057 1314019.781058 1314252.391058 1316020.401060 1316941.181061 1316950.961061 1317215.331061 1317854.151062 1317890.681062 1318365.631062 1320960.361065 1321755.991065 1321844.421065 1322038.491066 1322046.301066 1322975.701066 1322994.361066 1324317.461068 1325737.721069 1329365.731072 1330127.591073 1331310.491074 1331944.031075 1332928.891076 1334200.601077 1334984.861078 1335034.591078 1335281.021078 1336009.271079 1337159.151080 1338644.481081 1338986.621081 1339632.901082 1340761.111083 1342146.211084 1343109.371085 1343415.921085 1343716.781086 1346245.651088 1346392.131088 1347705.931089 1348498.041090 1349171.061091 1349886.881091 1350535.071092 1350629.301092 1353546.821095 1354215.131095 1357019.441098 1357115.401098 1357258.071098 1357621.921099 1358474.761099 1358658.941100 1358816.791100 1359882.371101 1360875.081102 1360929.241102 1361090.551102 1362000.311103 1364403.121105 1364657.051105 1367928.851108 1368899.431109 1371531.771112 1375362.121115 1377603.771117 1380005.271120 1380017.771120 1380197.401120 1380849.471120 1381973.101121 1383083.931122 1383762.931123 1386224.161125 1388721.211128 1389305.681128 1391448.191130 1392109.291131 1392719.251131 1394216.891133 1395343.321134 1397620.581136 1398175.471136 1398502.341137 1398803.281137 1398885.391137 1399568.251138 1399574.511138 1401521.151140 1403032.691141 1403686.771142 1404349.331142 1405565.101143 1406938.091145 1408233.591146 1408457.571146 1409090.171147 1409981.171147 1413272.601150 1414039.451151 1414866.881152 1416325.271153 1416508.611153 1417070.681154 1420691.741157 1420840.471158 1421806.571158 1422830.981159 1422930.441159 1423302.761160 1426920.421163 1429708.441166 1433564.011169 1434944.901171 1436478.921172 1436583.991172 1437366.451173 1437620.801173 1439948.681175 1442181.881177 1445083.491180 1445580.841181 1446385.251181 1447804.371183 1448263.481183 1449438.901184 1449584.761184 1450160.971185 1450870.401185 1452570.891187 1453252.161188 1454181.201189 1457256.391191 1458389.911193 1465033.101199 1465970.511200 1467415.691201 1469972.951203 1475677.651209 1475699.161209 1476236.821209 1476578.151209 1478568.821211 1480397.611213 1481531.151214 1482310.971215 1484396.331217 1486685.271219 1488968.751221 1489112.311221 1489785.381222 1491020.481223 1491027.191223 1491409.251223 1493869.541226 1494657.711226 1495078.361227 1495097.911227 1497129.761229 1500309.271232 1500736.991232 1500868.641232 1502225.841233 1502263.161233 1502925.651234 1504294.441235 1505454.361236 1507754.001238 1508575.491239 1510198.381241 1511271.831242 1513594.571244 1515876.331246 1516430.171247 1518336.101248 1518345.851248 1519117.401249 1519161.851249 1519900.501250 1522681.211252 1523396.131253 1523491.751253 1523821.371253 1524866.341254 1525923.841255 1526719.341256 1529262.941259 1530652.541260 1530664.211260 1531539.131261 1532279.041261 1532288.081261 1535272.151264 1537012.051266 1537780.381266 1540538.401269 1541040.541269 1541722.221270 1544549.901273 1544827.261273 1544895.401273 1545357.341273 1546698.661275 1548697.691277 1548892.071277 1549752.161278 1551533.371279 1551723.501279 1553478.461281 1554160.471282 1555568.621283 1555786.451283 1556163.281284 1557061.901284 1561259.651288 1561525.691289 1561753.881289 1563002.011290 1564311.241291 1565058.051292 1565518.821292 1569275.371296 1569445.061296 1569962.821296 1570808.061297 1570893.691297 1571177.101298 1573303.971300 1573982.371300 1575367.321301 1575403.811301 1576381.071302 1576608.321303 1576826.801303 1576834.931303 1576842.391303 1576914.331303 1578650.711305 1578682.341305 1578926.331305 1579466.211305 1579907.361306 1582199.251308 1583837.791309 1584708.771310 1584721.351310 1586848.871312 1590733.191316 1591514.721316 1591572.361317 1594435.151319 1597532.691322 1598377.941323 1599243.091324 1599529.951324 1599949.091324 1600442.121325 1600468.581325 1601175.691325 1601191.771325 1602832.211327 1602989.771327 1604391.361328 1605229.941329 1606200.261330 1606446.631330 1608630.071332 1610647.821334 1613793.241337 1615776.741339 1617384.111341 1617513.041341 1618678.641342 1620000.921343 1620203.671343 1621197.711344 1621599.291345 1622144.631345 1622206.681345 1622483.031345 1623400.231346 1623789.201347 1623830.751347 1626137.661349 1626152.261349 1626890.311349 1627393.981350 1627411.401350 1629273.291352 1632317.351354 1632411.011355 1634076.371356 1634255.841356 1634569.151357 1635852.611358 1637141.301359 1637153.911359 1639229.621361 1640555.591362 1640907.871362 1641072.871363 1642062.111364 1642218.391364 1642984.091364 1644450.441366 1644542.281366 1644904.581366 1646625.841368 1646633.391368 1647328.061368 1647807.271369 1649675.431371 1649971.631371 1650741.721372 1652589.011373 1653863.881375 1653872.411375 1654181.511375 1654386.221375 1654487.041375 1655397.991376 1657050.631378 1659880.421380 1660239.851380 1660698.081381 1663390.351383 1664069.941384 1664172.291384 1667405.681387 1668823.021388 1670427.401390 1670900.801390 1673460.861393 1677835.711397 1677863.251397 1677933.811397 1678436.051397 1678717.221398 1679833.701399 1681265.111400 1683529.631402 1683969.221403 1684721.871403 1685007.481404 1686030.931405 1686514.681405 1688312.761407 1689206.851407 1690451.981409 1690522.011409 1691105.471409 1691919.091410 1692656.411411 1693117.751411 1693501.201411 1693790.611412 1694658.151413 1695113.061413 1696415.221414 1696571.131414 1696582.631414 1697199.911415 1698520.621416 1698851.811416 1701402.891419 1702224.211420 1704956.151422 1705236.031422 1705548.231423 1706211.081423 1707270.491424 1711410.131428 1712055.721429 1712897.451430 1715029.681432 1715641.251432 1716118.841433 1716127.661433 1717332.821434 1717518.931434 1717610.071434 1719113.711435 1720481.091437 1721011.361437 1721998.921438 1722020.371438 1722719.531439 1724811.691441 1725057.451441 1726131.291442 1728017.601444 1728072.951444 1729312.581445 1729469.181445 1730620.821446 1731510.951447 1731689.441447 1733546.411449 1734629.581450 1734645.071450 1735294.151450 1735359.891450 1737048.311452 1739616.671454 1739852.211455 1740611.581455 1741402.321456 1742923.451457 1744347.681459 1744966.071459 1745109.701460 1745129.081460 1746213.201461 1746221.431461 1747129.511461 1748024.951462 1748056.261462 1748456.861463 1748591.241463 1749325.571463 1750541.451465 1751825.781466 1752311.321466 1752318.521466 1755232.971469 1755631.161469 1755643.821469 1756392.541470 1756452.531470 1756896.591471 1758595.421472 1758646.311472 1758852.371472 1759332.631473 1760182.141474 1760247.491474 1761343.371475 1761751.341475 1762241.081475 1762705.291476 1763012.431476 1766596.301480 1768355.241481 1770183.331483 1770480.071483 1771289.351484 1772069.631485 1772167.811485 1775557.041488 1776824.551489 1777833.171490 1779617.531492 1780266.071492 1780577.261493 1781041.011493 1781907.471494 1783590.921495 1783967.771496 1785777.631497 1787574.841499 1787838.591499 1787964.991499 1788569.321500 1788652.831500 1788920.951500 1789387.821501 1789695.821501 1790191.541502 1790240.361502 1791806.381503 1795326.131506 1798779.731510 1799410.321510 1799882.971511 1800910.841512 1801725.201512 1801733.451512 1802319.081513 1802706.651513 1805478.681516 1805945.661516 1807075.351517 1807486.621518 1807799.921518 1808536.771519 1808652.281519 1809518.471520 1810117.881520 1810506.831520 1810807.321521 1811592.331521 1811600.931521 1811680.561522 1811758.271522 1811967.671522 1812530.451522 1812553.371522 1812817.021523 1813170.451523 1814024.451524 1814115.511524 1814167.771524 1814816.801524 1816173.311526 1817326.761527 1817550.791527 1818117.471528 1818575.001528 1818635.951528 1819729.021529 1820448.391530 1821709.251531 1822240.921531 1823626.351533 1823767.401533 1827537.231536 1828747.651537 1828867.791538 1830377.441539 1830388.511539 1830899.591539 1832820.751541 1834228.851543 1834904.741543 1834980.291543 1835489.101544 1836618.051545 1836899.181545 1838111.801546 1838843.541547 1840959.111549 1841753.691550 1842352.551550 1842423.901550 1844537.511552 1845560.101553 1845726.611553 1846805.431554 1847993.391555 1848044.191555 1848987.541556 1849690.301557 1849829.971557 1850812.171558 1851695.511559 1851731.221559 1851833.771559 1852114.861559 1855619.751562 1856233.381563 1856363.221563 1858527.321565 1859050.301566 1859248.391566 1861792.831568 1862965.261569 1863313.991570 1864054.571570 1864513.901571 1864537.041571 1865079.181571 1866463.011573 1867306.551573 1867315.691573 1868809.531575 1871931.371578 1873262.411579 1875635.091581 1875781.591581 1875911.711581 1876338.191582 1876630.991582 1876786.461582 1879757.451585 1879764.771585 1879813.571585 1879876.221585 1880409.501586 1882080.971587 1883060.141588 1887101.231592 1887115.031592 1888933.641593 1888942.081593 1888953.571593 1895785.871600 1899887.801604 1907796.061611 1908796.581612 1908861.321612 1909842.431613 1911156.471614 1912814.661616 1913493.801616 1914873.081618 1915284.851618 1915594.681618 1915862.701619 1918376.661621 1919735.871622 1919882.011622 1921442.561624 1922233.561624 1922617.451625 1923656.311626 1924749.831627 1925196.351627 1926358.081628 1926400.971628 1926501.461628 1929094.181631 1929105.811631 1930003.501632 1931392.701633 1931866.571633 1931899.481633 1931959.491634 1934795.721636 1934996.391636 1940277.741641 1943101.021644 1943480.511644 1944344.281645 1944473.721645 1946930.541647 1948970.451649 1949168.531650 1950738.831651 1952858.631653 1952872.511653 1953353.991653 1954775.331655 1955013.991655 1957910.331658 1959103.871659 1959162.781659 1961191.951661 1961530.261661 1962698.181662 1962829.051662 1962838.251662 1964877.261664 1965196.991665 1966398.061666 1966863.621666 1967136.461666 1967960.481667 1968027.291667 1969047.421668 1970209.691669 1971109.901670 1972205.101671 1972279.701671 1973413.161672 1974312.311673 1974839.351673 1974944.761674 1975236.641674 1975575.681674 1976166.341675 1976888.671675 1977846.541676 1978794.311677 1980069.941678 1980512.641679 1981375.361680 1982633.951681 1982862.571681 1985821.861684 1986464.301684 1989799.251687 1991304.461689 1992275.821690 1992440.821690 1992458.271690 1992875.811690 1993810.521691 1994106.421691 1994888.281692 1995907.061693 1996490.341694 1998164.871695 1998210.521695 1999850.981697 1999861.171697 2000019.721697 2001236.241698 2002205.901699 2002577.661699 2002587.501699 2002599.021699 2003193.411700 2004901.031701 2006035.531703 2006162.741703 2006861.461703 2008712.701705 2009284.701706 2009558.971706 2009926.081706 2010580.751707 2011239.031707 2011580.431708 2013351.941709 2013568.071710 2014553.001710 2015193.691711 2015368.081711 2015502.751711 2015787.311712 2016118.551712 2018350.211714 2020478.321716 2021075.351717 2021769.591717 2022079.361717 2024352.791720 2025668.791721 2026791.911722 2027071.931722 2027824.601723 2027963.711723 2030051.631725 2030336.351725 2030675.871725 2031289.961726 2032051.231727 2033767.881728 2035978.941730 2036210.881731 2036417.271731 2036634.351731 2038677.631733 2039950.961734 2041378.711735 2041397.031735 2042980.541737 2044205.591738 2044887.931739 2044906.241739 2046311.671740 2048409.991742 2050649.491744 2051819.231745 2052238.971746 2052258.441746 2052295.571746 2052574.271746 2053110.141746 2053118.311746 2054456.391748 2055622.491749 2056140.081749 2057557.401751 2059136.721752 2059155.701752 2060015.191753 2060714.181753 2060960.251754 2061209.541754 2062086.931755 2062271.481755 2062491.841755 2062547.531755 2064335.401757 2067397.921760 2067670.591760 2067860.281760 2068748.561761 2069803.891762 2071011.441763 2072050.251764 2077174.821769 2078459.941770 2079929.741771 2080435.501772 2081521.861773 2082336.121774 2083112.561774 2083232.251774 2083550.501775 2085407.721776 2086766.411778 2092064.801783 2092080.291783 2092857.831783 2095237.041786 2096549.761787 2097142.301787 2097253.301785 2100092.141722 2100714.301708 2101197.871697 2102637.921665 2103586.051644 2104861.341615 2105313.051605 2105598.761599 2106028.871589 2108662.851530 2108977.321523 2109173.811519 2112810.271437 2113549.811421 2114433.811401 2114611.921397 2115118.911386 2116210.001361 2118227.411316 2120168.601273 2123059.841208 2124869.511168 2124950.321166 2126005.331142 2127235.551115 2128126.631095 2131181.881027 2131547.131019 2131732.941014 2131881.761011 2131994.311009 2132012.881008 2132025.641008 2132107.821006 2132732.190992 2134488.340953 2135124.010939 2136507.490908 2136665.990904 2136999.780897 2137892.650877 2141215.250803 2141259.220802 2143173.830759 2143803.050745 2143816.110744 2144347.070733 2145909.290698 2146739.890679 2147081.520671 2148745.520634 2149297.070622 2149618.890615 2149692.810613 2150615.050592 2151256.180578 2151650.780569 2151700.550568 2152726.590545 2153244.380534 2153333.750532 2154414.050507 2154820.230498 2156194.160468 2157632.890436 2160198.270378 2165540.230259 2165555.690258 2165821.670253 2166201.830244 2169910.170161 2169919.120161 2169929.900161 2170547.290147 2172990.610092 2175164.250044 2175207.030043 2175220.690042 2176783.050008 2178678.839965 2179296.579951 2179322.069951 2179831.269939 2183173.419865 2183876.229849 2184509.639835 2184520.109835 2186253.319796 2186414.809792 2186935.599781 2189119.119732 2190063.319711 2191188.959686 2192019.079667 2194338.519615 2195224.609595 2195421.589591 2195992.979578 2196024.559577 2197933.289535 2198985.889511 2201423.519457 2204401.259390 2205218.769372 2206073.049353 2206715.129338 2207413.659323 2209932.769267 2211262.949237 2211330.899235 2211864.639223 2213502.109187 2214439.339166 2214761.109159 2215249.139148 2216180.229127 2216461.709121 2217054.459107 2218304.399079 2219360.109056 2220585.049028 2221330.529012 2221488.419008 2226161.908904 2228516.158851 2229101.298838 2230518.778806 2230602.298805 2230619.258804 2230631.318804 2231375.438787 2233006.488751 2233901.668731 2243677.608512 2244920.858485 2244985.838483 2245317.958476 2245770.868466 2247467.808428 2247708.668422 2247724.838422 2248975.108394 2249307.588386 2252118.658324 2252489.018315 2253197.328300 2256565.618224 2257809.998196 2258721.238176 2259347.618162 2260904.638127 2261390.328116 2262384.508094 2263950.388059 2265952.198014 2267063.297990 2270278.197918 2271055.777900 2271813.887883 2273462.327847 2274026.137834 2275933.377791 2275945.197791 2276620.247776 2277109.547765 2278542.287733 2279775.317705 2279798.087705 2279990.177701 2280092.397698 2280325.467693 2281237.287673 2282943.477635 2283537.147621 2283575.597621 2284844.667592 2286507.997555 2286575.137553 2287916.607523 2288092.847520 2293014.247410 2293206.427405 2295160.507362 2297143.237317 2297842.147302 2298760.957281 2298784.117281 2300980.847231 2302943.797188 2303036.407186 2304144.747161 2305457.547131 2306428.307110 2308314.437068 2312924.346965 2314140.416937 2314872.806921 2314891.726921 2315439.276908 2316629.616882 2316800.166878 2318250.646845 2318302.636844 2318955.526830 2319106.326826 2322290.426755 2322479.966751 2322882.046742 2322909.126741 2323577.036726 2325369.036686 2325656.366680 2326000.166672 2326012.156672 2326027.536672 2326614.796659 2328165.016624 2329032.756604 2329243.176600 2329265.776599 2329426.736596 2332344.756530 2333294.516509 2333802.236498 2333959.146494 2335735.656455 2338296.966397 2339310.726375 2339683.516366 2339727.096365 2340040.196358 2340734.706343 2341045.756336 2342063.896313 2342087.426313 2342860.216295 2344346.046262 2345125.026245 2346772.966208 2347049.056202 2348751.766164 2349009.426158 2350786.256118 2352274.836085 2354927.046026 2356036.586001 2356298.415995 2356337.035994 2356856.335983 2357116.135977 2358363.075949 2359315.045928 2360485.195901 2361569.085877 2362377.215859 2363154.625842 2363726.785829 2364488.195812 2364747.615806 2365114.535798 2365522.825789 2366084.795776 2366266.235772 2366301.205771 2367890.355736 2369135.105708 2373044.795621 2374763.525582 2375396.395568 2376345.365547 2377121.835530 2377494.955521 2377897.535512 2379706.115472 2380795.215447 2381644.005429 2382065.035419 2382438.505411 2382781.905403 2383026.345398 2383829.025380 2384148.345373 2385243.655348 2385283.355347 2387211.365304 2388875.065267 2391013.295219 2392269.625191 2393872.795155 2394198.525148 2394506.665141 2394810.555134 2395477.135119 2395910.685110 2396291.205101 2399747.365024 2400061.075017 2402847.984955 2403349.774943 2406893.524864 2409385.924808 2411158.664769 2411352.184764 2411764.614755 2412264.044744 2415133.914680 2415153.624680 2416823.824642 2419867.624574 2420066.954570 2421303.654542 2421555.964536 2421928.534528 2422239.764521 2422346.764519 2422370.604518 2422379.504518 2424088.424480 2424129.914479 2424205.544477 2425244.904454 2426569.894424 2427187.254411 2427499.834404 2427899.054395 2427949.034394 2429590.504357 2430273.924342 2431666.934310 2431681.894310 2431986.324303 2432244.024298 2432540.314291 2433059.704279 2434484.864247 2434958.674237 2435921.594215 2436779.724196 2437362.864183 2437663.894176 2440438.674114 2440628.024110 2441287.534095 2442320.744072 2442525.324068 2442804.544061 2443002.194057 2443461.754047 2445629.633998 2448502.533934 2449466.243913 2450139.783898 2450626.783887 2452344.813848 2453839.193815 2456002.073766 2459940.703678 2460275.893671 2460309.233670 2460319.563670 2460343.903669 2461571.763642 2463898.173590 2464832.203569 2468513.723487 2470290.583447 2470405.213445 2471067.053430 2472144.143406 2472242.913403 2474578.403351 2474884.703344 2479450.853242 2479462.863242 2483089.793161 2483547.433151 2484242.033135 2486235.223091 2486350.233088 2486421.793087 2486506.483085 2486516.433084 2487380.413065 2487387.103065 2487996.343051 2488424.443042 2491026.962984 2492077.432960 2493882.282920 2494944.732896 2496583.602859 2497034.392849 2497500.372839 2497629.042836 2498455.062818 2499167.952802 2499643.152791 2500376.582775 2500739.072767 2500916.632763 2501590.342747 2501759.192744 2502694.162723 2502861.282719 2503150.372713 2504517.242682 2509413.702573 2511317.272530 2512662.472500 2512841.122496 2518585.902368 2518679.812366 2519067.912357 2521071.552312 2521409.352305 2522807.702273 2524490.522236 2524927.362226 2525796.842206 2526575.232189 2529280.722129 2529410.052126 2529496.682124 2529994.542113 2531312.742083 2532011.582068 2532277.242062 2532596.612054 2535012.792000 2535445.861991 2537110.011954 2537602.831943 2538607.951920 2539136.111908 2541809.011849 2543183.991818 2543252.341816 2544270.191794 2545083.691775 2545338.491770 2545947.011756 2546195.781750 2548267.641704 2548532.511698 2549772.031671 2551712.931627 2551975.321621 2552434.211611 2552711.961605 2552718.441605 2552994.591599 2553578.471585 2553618.321585 2555194.511549 2556525.531520 2556774.301514 2557626.761495 2564486.421342 2567146.611282 2567825.731267 2567926.791265 2568546.991251 2568642.211249 2568822.271245 2569643.941226 2570124.501216 2570823.351200 2572609.591160 2574072.901127 2574291.641122 2574542.591117 2574618.391115 2574636.691115 2576834.041066 2577711.851046 2577955.061041 2578164.821036 2578848.031021 2579194.641013 2580734.200978 2583022.500927 2583072.500926 2583334.140920 2585109.960881 2585811.960865 2586342.410853 2588383.020808 2588929.030795 2593902.750684 2593947.850683 2594058.260681 2594696.170666 2595256.900654 2595285.510653 2595951.700638 2596290.210631 2596690.000622 2597075.680613 2598209.850588 2598330.760585 2599581.480557 2599591.230557 2602326.480496 2602423.160494 2602613.150489 2605239.450431 2605733.300420 2606377.410405 2608238.200364 2608474.450358 2608619.030355 2610651.150310 2610917.970304 2611063.600301 2611379.090294 2611744.620285 2611888.720282 2612331.130272 2612562.270267 2612644.490265 2612816.010261 2617112.020165 2618937.340125 2618971.620124 2619678.860108 2619812.380105 2621736.280062 2622583.850043 2623096.620032 2623821.000015 2624926.729991 2626652.659952 2627716.139928 2627834.049926 2627858.289925 2629762.319883 2630695.549862 2632496.999822 2632652.449818 2632714.039817 2632723.259816 2634263.299782 2634511.039776 2634661.459773 2635254.329760 2635338.459758 2636006.039743 2636123.379740 2637214.929716 2639521.719664 2641138.939628 2642160.649606 2642649.309595 2642988.689587 2643509.799575 2646493.999509 2646513.719508 2648340.819467 2648365.299467 2649942.749432 2650441.499420 2652759.679369 2655705.239303 2657213.219269 2658567.309239 2658748.719235 2661343.619177 2663630.019126 2666258.799067 2667941.199029 2670021.098983 2670441.798973 2672370.778930 2672760.018922 2673031.518915 2673269.458910 2673303.398909 2674625.548880 2674664.988879 2675532.748860 2676029.748848 2676392.728840 2676670.548834 2676779.068832 2676987.378827 2677138.608824 2677343.688819 2678818.948786 2679172.838778 2680346.648752 2680672.528745 2680794.618742 2681613.368724 2681839.098719 2682214.688710 2682998.728693 2684055.608669 2684271.318664 2684715.038654 2686828.998607 2687406.928594 2688000.488581 2688423.678571 2688556.078568 2693277.908463 2694394.288438 2695941.068403 2696664.648387 2697197.928375 2698073.258356 2699300.118328 2699500.218324 2700234.748307 2702611.458254 2703204.638241 2703472.388235 2704460.728213 2704899.148203 2705515.078189 2705879.638181 2705940.598180 2707209.718152 2707251.118151 2707440.488146 2707726.578140 2708714.978118 2711013.958067 2712009.218044 2714510.337988 2715915.077957 2717462.227922 2718849.087891 2720163.117862 2720603.487852 2721030.427843 2721168.837840 2721818.997825 2723274.307792 2723964.007777 2724450.877766 2724908.487756 2725228.707749 2726927.977711 2728520.347675 2729283.767658 2731301.987613 2731328.037612 2732719.857581 2732992.787575 2734689.257537 2734879.557533 2734898.277533 2735033.977530 2737252.687480 2738550.687451 2738679.557448 2739090.357439 2739321.797434 2739504.357430 2739628.717427 2740747.987402 2741088.017394 2742386.607365 2743543.287339 2743570.487339 2745056.047306 2746228.907279 2746550.107272 2747024.117262 2748540.517228 2748558.917227 2748934.247219 2750692.087180 2751125.357170 2751781.127155 2752627.437136 2752873.987131 2753948.437107 2754602.237092 2756190.237057 2758285.777010 2759019.216994 2759895.636974 2761410.096940 2761426.176940 2763758.996888 2765115.866857 2765781.116842 2766544.306825 2767748.196798 2767781.846798 2768155.746789 2768258.706787 2768302.646786 2768871.676773 2769150.386767 2769921.946750 2769929.546750 2770747.886731 2770816.946730 2770828.056730 2771090.636724 2771792.956708 2772111.596701 2772994.676681 2774460.326648 2777046.746591 2777073.306590 2778230.886564 2778807.546551 2779174.066543 2782087.716478 2782613.996466 2784377.146427 2784584.986422 2784603.436422 2784896.876415 2785200.356408 2790480.616290 2790492.706290 2791431.426269 2791442.216269 2791634.356265 2793772.126217 2794203.686207 2794721.156196 2795454.616179 2795933.026168 2797102.996142 2797302.486138 2797484.206134 2798086.636120 2798628.666108 2800710.496062 2801918.146035 2804835.105969 2805176.905962 2805315.695959 2805650.275951 2806470.935933 2807158.645918 2807714.725905 2808438.175889 2808910.675878 2810997.065832 2812144.305806 2813214.575782 2816065.755718 2816091.515718 2816142.025717 2816509.985708 2816877.065700 2817545.425685 2820212.465626 2821698.525593 2823238.375558 2823301.725557 2824626.245527 2825293.335512 2828815.665433 2828913.535431 2829236.855424 2830327.935400 2831334.065377 2832955.065341 2833490.835329 2833498.645329 2834188.755313 2836194.965268 2836229.085268 2840505.875172 2841342.155153 2842005.675139 2842860.375120 2846146.095046 2848023.965004 2849745.694966 2850073.434958 2850125.764957 2850489.544949 2852749.164898 2853495.734882 2855405.284839 2856522.924814 2857211.354799 2857615.424790 2858517.114770 2859886.514739 2859895.654739 2862998.634669 2863747.074653 2863767.884652 2864840.674628 2864877.004627 2865195.284620 2866208.454598 2866332.094595 2866541.614590 2866778.574585 2866908.124582 2867503.254569 2867517.524568 2868565.184545 2868959.994536 2869169.594531 2869555.244523 2870014.684513 2870405.474504 2870829.914494 2872479.014457 2874433.384414 2874864.004404 2875088.724399 2875469.154391 2875812.274383 2877050.924355 2877840.414338 2878549.124322 2879814.964294 2880531.544277 2882952.814223 2883000.674222 2886606.964142 2886845.744136 2887667.424118 2887677.264118 2888565.084098 2888795.694093 2891607.814030 2894469.853966 2896259.043926 2896634.683918 2897161.623906 2898395.653878 2900532.193830 2900587.463829 2903372.523767 2904692.123737 2905364.253722 2907433.993676 2909253.083636 2909938.693620 2910088.583617 2910564.163606 2911311.383590 2913261.353546 2914015.693529 2917659.793448 2917981.013440 2920133.763392 2920583.343382 2920957.863374 2921150.293370 2922171.813347 2922178.713347 2922255.963345 2922871.663331 2923246.203323 2925356.293276 2927857.243220 2928066.113215 2929048.993193 2929092.213192 2929423.633185 2930310.073165 2931554.183137 2931751.943133 2934892.073062 2935142.423057 2936240.163032 2936582.693025 2936732.063021 2937405.203006 2937774.852998 2937992.872993 2938319.812986 2940073.842947 2941067.432924 2941231.192921 2942195.612899 2942285.982897 2942587.532890 2942707.272888 2943419.312872 2943667.882866 2944137.932856 2944947.002838 2946754.422797 2948295.052763 2950541.172713 2950787.382707 2951198.112698 2954274.492629 2954432.012626 2954954.972614 2955542.312601 2956609.212577 2958759.472529 2959517.002512 2960581.942488 2962587.572443 2963268.902428 2964053.472411 2964855.602393 2965185.072385 2965695.152374 2967285.702338 2967458.042335 2968517.352311 2968950.802301 2969684.542285 2972339.672225 2972399.152224 2972420.932224 2973954.482189 2974194.482184 2975357.902158 2979147.642073 2979160.232073 2979478.362066 2980171.232050 2981048.992031 2982041.092009 2982276.512003 2983232.001982 2983270.191981 2984732.511948 2984980.101943 2985042.831941 2985514.851931 2988357.911867 2989179.741849 2989436.111843 2990728.791814 2991509.541797 2992176.841782 2992528.931774 2992574.871773 2995175.671715 2995777.751702 2995791.151701 2997884.451654 2999154.541626 3000725.261591 3002583.781549 3003097.371538 3005208.851491 3006988.491451 3007156.451447 3007583.241438 3007896.861431 3008413.661419 3009313.421399 3010471.131373 3011056.401360 3011063.671360 3012457.381329 3012790.931321 3013394.871308 3015685.251257 3015828.731253 3016975.431228 3017595.721214 3020431.981150 3021197.731133 3022735.261099 3022772.911098 3023442.881083 3023632.481079 3024582.461058 3025653.221034 3026153.351023 3029045.010958 3032458.520882 3032472.500881 3033835.410851 3034217.390842 3034371.310839 3035155.310821 3036144.790799 3039416.850726 3041829.710672 3043652.020631 3045885.260582 3047303.590550 3047328.110549 3048700.600519 3049251.040506 3049315.920505 3050522.330478 3055007.560378 3055165.090374 3055472.320367 3056184.330351 3056294.110349 3057541.380321 3059392.810280 3059557.640276 3060111.950264 3060206.180261 3062630.710207 3062641.590207 3062799.020204 3062875.290202 3062987.680199 3068934.770066 3069177.690061 3069419.860056 3070052.390041 3070357.150035 3072455.369988 3072478.589987 3073130.729973 3074255.089947 3078251.059858 3078273.809858 3079224.009836 3079822.119823 3080840.749800 3081109.749794 3081816.219778 3082115.469772 3083676.359737 3083683.779737 3084494.939719 3085238.449702 3085538.289695 3086821.319667 3086882.929665 3089902.219598 3091177.649569 3094385.009498 3094509.879495 3094891.249486 3095585.689471 3095594.479470 3095823.429465 3097217.109434 3097752.819422 3099743.749378 3102140.099324 3103778.879288 3104135.479280 3104790.379265 3104802.159265 3105337.059253 3106215.549233 3106496.989227 3106877.749218 3111876.929107 3112308.989097 3112737.649087 3113183.019077 3113194.039077 3114137.229056 3115206.379032 3116058.199013 3116146.369011 3117884.228972 3119495.988936 3121723.658886 3123273.498852 3124190.618831 3125006.988813 3126097.698789 3126579.168778 3128265.868740 3128279.108740 3128447.238736 3129139.988721 3129171.828720 3129277.058718 3129673.758709 3129830.718705 3132203.428652 3132209.848652 3132456.218647 3133282.328628 3136850.418548 3139053.548499 3139731.608484 3139918.058480 3141589.908442 3143152.348407 3143805.178393 3144407.178379 3144455.378378 3145452.988356 3145923.768346 3146477.828333 3147608.318308 3147795.488304 3148180.458295 3149887.288257 3149919.318256 3151122.938229 3151216.078227 3154731.728149 3156525.938109 3156557.648108 3157284.318092 3157290.608091 3157588.158085 3157897.348078 3158900.838055 3159278.618047 3159520.878042 3159804.778035 3164472.367931 3164702.257926 3164758.817925 3165584.937906 3165707.737903 3165718.717903 3165757.437902 3166619.347883 3167626.887860 3167722.147858 3169374.127821 3169807.737812 3169933.247809 3170424.367798 3170441.267798 3171083.157783 3171099.587783 3171312.037778 3172171.697759 3172951.457741 3175076.707694 3175160.547692 3175197.477691 3175518.567684 3175886.127676 3177124.527648 3177204.637646 3178156.907625 3178429.367619 3178742.107612 3179517.757595 3182355.407531 3182480.297528 3184328.817487 3184502.087483 3184726.737478 3187161.957424 3187303.757421 3187459.137417 3187777.817410 3189133.517380 3190720.987344 3193299.197287 3194024.687270 3198020.697181 3203239.487064 3203484.327059 3203739.477053 3204892.597027 3205122.177022 3205370.947017 3205904.977005 3207696.326965 3208032.556957 3208288.666952 3210012.166913 3210408.676904 3211466.226881 3213566.976834 3214542.796812 3215296.266795 3217755.886740 3218545.416722 3219932.206691 3221790.316650 3223205.966618 3223412.676614 3223758.216606 3225949.336557 3227684.436518 3228050.406510 3229850.326470 3230360.696458 3230569.046454 3232666.336407 3232707.656406 3234438.816367 3237487.346299 3237667.566295 3237682.286295 3238589.246274 3239981.506243 3243232.016171 3243426.286166 3243470.646165 3244407.996144 3246210.766104 3247440.816076 3250915.665999 3252787.455957 3254570.785917 3255132.775905 3255333.665900 3256513.695874 3256810.645867 3256822.545867 3258794.775823 3258927.455820 3259225.565813 3260024.735795 3262321.385744 3262874.695731 3263866.385709 3263887.855709 3263943.325708 3264238.945701 3264275.605700 3264289.745700 3265031.715683 3265374.565676 3266466.875651 3267243.045634 3267769.545622 3268524.265605 3271812.375532 3272060.585526 3272153.765524 3274005.045483 3274188.095479 3274382.305474 3275009.685460 3276417.265429 3277959.965394 3281436.475317 3281960.145305 3282413.795295 3282994.685282 3283593.845268 3284239.415254 3284989.785237 3285367.385229 3287002.135192 3291080.275101 3291394.325094 3293818.155040 3293877.885038 3297767.414952 3300162.584898 3301406.404870 3302184.404853 3302734.084841 3303429.714825 3306591.414754 3306634.204753 3307407.744736 3307686.284730 3308216.194718 3308228.834718 3308561.824710 3310855.914659 3311531.984644 3312221.444628 3314631.594575 3314823.294570 3317654.674507 3318369.754491 3318918.434479 3319294.204470 3320019.504454 3320312.914448 3320324.254447 3322063.664408 3322786.494392 3323264.284382 3323970.434366 3324094.924363 3325397.324334 3326282.174314 3326363.904312 3326752.304304 3327040.814297 3328112.384273 3328986.674254 3329006.924253 3329668.334239 3330556.714219 3330852.964212 3333317.654157 3335891.834099 3336026.674096 3336544.724085 3338196.244048 3338421.374043 3339628.894016 3339760.044013 3339970.864008 3340256.354002 3340580.873995 3343064.383939 3343070.873939 3343430.733931 3343862.453921 3344957.583897 3345302.993889 3345951.213875 3346360.533865 3346852.223854 3346888.063854 3347352.023843 3347480.673840 3347807.713833 3348801.503811 3349133.423803 3349344.243799 3350093.683782 3350229.793779 3351625.093748 3352456.963729 3352907.843719 3353176.553713 3353750.253700 3353985.883695 3354114.963692 3354548.023682 3355244.453667 3356263.293644 3356619.913636 3357432.443618 3357741.413611 3358338.693598 3358977.473583 3359270.283577 3359309.503576 3359528.933571 3360112.293558 3364998.233449 3368229.703377 3370938.443316 3374386.553239 3374504.983236 3374512.603236 3374850.973229 3377599.243167 3378109.253156 3378565.103146 3380321.173106 3380858.233094 3383108.563044 3383147.043043 3385314.592995 3385342.332994 3387401.622948 3388773.302917 3389869.022893 3389875.752893 3390195.912886 3390307.132883 3390421.452881 3393378.402814 3393538.252811 3393869.652803 3394406.002792 3394836.072782 3395060.802777 3395072.522777 3395625.972764 3396644.272741 3398048.062710 3398209.282706 3398758.642694 3398955.072690 3399376.332680 3399918.442668 3399928.262668 3401256.662638 3401481.312633 3403889.472580 3404007.762577 3404340.952569 3405740.562538 3406025.802532 3409002.652465 3409991.682443 3410076.482441 3410241.022438 3414042.452353 3416586.492296 3419944.102221 3420113.212217 3420316.492212 3420444.272210 3421055.662196 3422849.332156 3423525.052141 3423818.862134 3423830.492134 3425515.042096 3427355.402055 3427555.442051 3427719.872047 3427737.902046 3427748.312046 3429945.671997 3430358.051988 3433889.901909 3435417.501875 3436378.431853 3436913.561841 3438742.291801 3438890.891797 3439123.011792 3441830.991731 3441872.071731 3442659.581713 3443824.431687 3444691.431668 3445237.271655 3445947.151639 3447778.751599 3447831.251597 3448137.611591 3448827.341575 3448921.581573 3450316.131542 3452102.721502 3452209.221500 3453168.401478 3453305.351475 3453587.521469 3454340.461452 3454361.491451 3454745.911443 3455710.121421 3456088.241413 3457250.791387 3457516.791381 3457641.381378 3457813.841374 3458226.611365 3458439.211360 3459730.731331 3459970.981326 3460801.251307 3461030.711302 3461869.781284 3462559.371268 3463002.211258 3463639.471244 3464246.981230 3467664.351154 3467718.971153 3470884.181082 3471184.941075 3471965.861058 3473776.231017 3475166.010986 3475196.060986 3475466.500980 3479449.690891 3479471.640890 3479567.980888 3479729.790884 3480363.240870 3480808.340860 3481528.530844 3481607.300842 3482206.980829 3482573.010821 3482879.160814 3485739.790750 3486795.380726 3487318.900715 3488130.330697 3488423.960690 3488453.880689 3490194.260650 3490447.240645 3491057.710631 3491726.730616 3491736.160616 3494726.810549 3495123.140540 3495238.990538 3498338.640468 3500633.360417 3501601.280396 3501912.650389 3502031.660386 3502061.610385 3502153.370383 3505329.340312 3506646.930283 3506656.520283 3506712.840281 3507480.240264 3508042.710252 3508700.810237 3509877.550211 3510335.680200 3512092.400161 3512633.590149 3513087.920139 3515083.580094 3515205.310091 3515216.440091 3515551.190084 3516660.310059 3517306.250044 3518119.070026 3518257.180023 3518641.820015 3519051.710005 3519061.330005 3519316.770000 3519415.019997 3521967.739940 3523694.199902 3523787.889900 3524460.089885 3525048.489871 3525181.289868 3531186.859734 3532444.919706 3533860.959674 3535039.689648 3535828.459630 3536205.609622 3542409.639483 3543443.619460 3543822.499452 3544354.479440 3544843.879429 3548498.799347 3551924.029271 3554806.329206 3555352.219194 3555642.229188 3557040.909156 3558934.889114 3559478.849102 3560077.659088 3560127.099087 3560626.289076 3563244.449018 3563344.679015 3564522.848989 3566289.838950 3567214.248929 3567842.448915 3567942.608913 3567986.618912 3571501.648833 3571856.078825 3572156.618818 3572306.518815 3572931.768801 3573464.198789 3575848.748736 3576383.868724 3576391.458724 3576401.458724 3579515.898654 3580775.988626 3580889.948623 3581159.648617 3581172.368617 3581271.828615 3582499.298587 3582677.548583 3585460.418521 3586267.048503 3586705.748493 3587228.018482 3587238.568481 3588968.148443 3590507.318408 3591516.998386 3592280.908369 3592831.828356 3593086.028351 3593964.748331 3594247.518325 3594479.578320 3594510.258319 3596684.568270 3598052.288240 3600437.178186 3600446.468186 3600461.518186 3604446.468097 3604969.118085 3605315.918077 3605523.338073 3611662.297935 3612327.967921 3612782.867910 3613274.487899 3614129.017880 3615829.337842 3615838.467842 3616511.017827 3617279.177810 3617980.117794 3621706.597711 3622209.147700 3622223.477699 3622318.847697 3622981.117682 3623413.287673 3624117.597657 3624689.427644 3624892.227640 3626360.387607 3626536.417603 3626965.707593 3627714.737577 3627918.817572 3630507.287514 3631001.707503 3632602.107467 3632777.537463 3632800.257463 3632821.567463 3633751.877442 3634033.597435 3635412.557405 3635419.787404 3635435.587404 3637032.267368 3637280.957363 3637299.157362 3637306.397362 3637466.697359 3637563.957357 3639083.127323 3640869.077283 3641196.607275 3641821.367261 3643549.687223 3644648.127198 3645868.537171 3646539.607156 3646871.277148 3646926.677147 3648881.667104 3649078.997099 3649263.097095 3649508.997090 3649866.967082 3651788.697039 3652414.077025 3655548.956955 3657318.336915 3658644.426885 3661201.226828 3665487.796732 3665787.016726 3666776.596704 3668692.976661 3668732.566660 3669242.206648 3669284.046648 3670979.746610 3675436.706510 3675755.816503 3677187.846471 3678947.736432 3679100.656428 3679681.876415 3680000.296408 3680285.986402 3680827.956389 3680839.076389 3680900.076388 3681871.926366 3682397.506354 3683258.156335 3683793.936323 3684757.836302 3685535.986284 3686155.506270 3688724.026213 3689622.386193 3689990.276185 3690035.656184 3690060.736183 3692625.756126 3694321.986088 3694506.446084 3695616.786059 3696237.926045 3698196.506001 3698370.555997 3698954.045984 3700078.265959 3700137.225958 3701202.785934 3701245.545933 3702020.215916 3702321.985909 3704271.275865 3706459.465817 3707739.945788 3711504.055704 3711652.665700 3711753.465698 3713109.655668 3713258.775665 3714903.725628 3718750.945542 3719431.825527 3719849.955517 3719881.455517 3720035.805513 3720421.015505 3721245.575486 3721789.795474 3723061.195445 3724182.345420 3724707.525409 3726739.705363 3728450.955325 3728469.685325 3732925.785225 3734807.105183 3736707.625140 3738152.075108 3741618.515031 3742024.075022 3746895.614913 3747305.444904 3747456.634900 3747585.914897 3751685.014806 3755034.414731 3757252.164681 3757301.434680 3758075.184663 3758575.424652 3759207.124638 3760007.804620 3760024.354619 3760033.324619 3760096.134618 3760414.894611 3760618.724606 3763302.584546 3763342.734545 3763374.714544 3764284.854524 3765929.964487 3766694.204470 3769077.794417 3771597.094361 3772676.004337 3777764.394223 3779531.514183 3779830.244177 3781223.094145 3781378.564142 3781393.094142 3781425.884141 3782763.454111 3784506.464072 3784651.934069 3784840.684065 3785296.604054 3785476.314050 3790117.033947 3790868.103930 3790894.323929 3790929.803929 3791677.773912 3797571.513780 3798416.133761 3798827.663752 3800589.573713 3802668.143666 3803393.683650 3803611.503645 3804859.913617 3805137.953611 3805867.513595 3810042.693501 3811169.563476 3811477.663469 3812436.213448 3812621.623444 3813023.833435 3813037.583434 3813318.473428 3815137.593387 3818023.763323 3818225.683318 3818917.643303 3819476.673290 3820537.293267 3821021.663256 3821878.233237 3823471.693201 3824593.733176 3826322.473137 3828493.693089 3828731.023084 3831423.983023 3832461.243000 3833528.112976 3833939.592967 3834543.402954 3836064.132920 3837555.482886 3838487.402866 3838987.862854 3839207.772849 3843789.152747 3843859.862745 3845876.582700 3845887.862700 3848438.852643 3849956.892609 3850025.932608 3850232.742603 3850833.392590 3852006.862563 3853715.522525 3853896.392521 3856696.802459 3857429.232442 3857687.922436 3860391.232376 3860795.762367 3861706.722347 3862053.932339 3865974.232251 3866756.762234 3867800.112210 3868030.302205 3869662.602169 3869973.702162 3870350.002153 3870751.222144 3870784.392144 3871427.862129 3872663.022102 3872673.522101 3873944.352073 3874979.252050 3878755.831965 3879275.621954 3879744.361943 3879997.881938 3880532.551926 3881749.781899 3882141.391890 3882805.751875 3883831.281852 3885887.701806 3886354.421796 3890533.371702 3890652.901700 3891799.911674 3892468.211659 3893084.301645 3893468.911637 3894581.241612 3896868.931561 3897504.401546 3897764.851541 3898116.221533 3899164.391509 3899601.191500 3901405.861459 3901476.851458 3902430.761436 3904111.101399 3904679.571386 3906719.481340 3908419.431302 3909624.621275 3909894.861269 3909915.171269 3910707.701251 3910993.021245 3913850.451181 3914545.791165 3914556.531165 3915292.741149 3915637.281141 3917001.671111 3918169.961084 3918639.911074 3919617.141052 3921646.081007 3923463.490966 3923842.140958 3924917.460934 3925170.960928 3925912.990911 3926435.370900 3927023.930887 3930252.650814 3932183.090771 3932881.540756 3933965.720731 3937628.980650 3938363.050633 3941154.530571 3941565.480562 3943135.870526 3943178.100525 3943881.870510 3945807.230467 3946153.050459 3947145.020437 3953301.290299 3954050.840282 3954111.180281 3955433.620252 3955639.900247 3956511.860227 3958085.190192 3959540.650160 3961485.830116 3963713.200067 3963949.330061 3965749.750021 3965842.240019 3966602.410002 3967567.099980 3968535.809959 3969613.479935 3970725.379910 3971006.089903 3972795.369863 3976032.959791 3976795.599774 3976959.479770 3983366.619627 3983905.029615 3985719.689575 3985777.169573 3987516.699534 3987593.319533 3988128.259521 3988672.479509 3988971.359502 3989062.959500 3992093.699432 3993387.459403 3994608.179376 3996055.639344 3996247.809339 3996562.749332 4001865.609214 4002237.999205 4002483.519200 4006386.159113 4012219.878982 4012770.838970 4013572.838952 4016287.738891 4016312.188891 4017654.658861 4019291.638824 4020276.928802 4020955.668787 4021560.948774 4021925.518765 4022440.048754 4022594.308750 4022763.778747 4023034.558741 4023044.358740 4023417.388732 4023451.098731 4023706.038726 4023974.828720 4024169.688715 4024450.038709 4026171.068670 4027981.088630 4030644.418570 4031944.248541 4032307.348533 4036363.758443 4036925.478430 4037439.738419 4038364.408398 4040559.108349 4041002.118339 4041358.668331 4041974.318317 4042358.778309 4042413.908307 4042606.338303 4044115.318269 4045362.598241 4046352.058219 4046710.228211 4047665.348190 4047704.538189 4048999.228160 4050354.158130 4052960.078072 4054291.478042 4054809.288030 4060756.507897 4061280.517886 4063302.497841 4063734.857831 4063964.417826 4064081.627823 4065096.237800 4065172.567799 4066804.977762 4066819.937762 4067978.407736 4068806.747717 4071419.597659 4071993.277646 4072776.667629 4073401.727615 4073516.197612 4074624.767587 4074807.227583 4074823.217583 4077109.647532 4078024.477511 4078620.967498 4079270.337484 4079724.647473 4079734.937473 4079866.987470 4081787.247427 4082980.277401 4084964.517356 4085229.597350 4085419.827346 4087787.517293 4087963.137289 4090607.857230 4093565.057164 4094693.657139 4094730.747138 4094797.817137 4095118.167129 4095435.437122 4095637.997118 4097508.257076 4098380.307056 4098808.627047 4098987.277043 4101137.066995 4101260.436992 4102828.226957 4104734.786914 4105777.936891 4106580.846873 4107964.296842 4108502.936830 4108799.736824 4109115.536817 4111332.436767 4112159.946748 4112256.146746 4113983.816708 4115050.066684 4115887.756665 4116751.736646 4118275.666612 4119448.656586 4119854.736576 4120224.276568 4122474.876518 4122600.046515 4122609.326515 4124502.006473 4124778.686466 4124979.206462 4125183.286457 4125901.856441 4126012.506439 4126187.036435 4126963.046418 4127860.106398 4128069.506393 4130778.756332 4134011.796260 4134983.676238 4135637.006224 4136443.626206 4136775.746198 4137356.776185 4137721.586177 4137758.756176 4140058.386125 4140495.386115 4141035.286103 4141214.426099 4143991.696037 4145576.506002 4146058.545991 4146865.945973 4150370.765894 4151289.055874 4154194.725809 4156542.815756 4158185.455720 4158422.935714 4158603.635710 4159414.685692 4161556.045644 4162606.115621 4163480.965601 4165379.135559 4165387.305559 4165660.715553 4166146.905542 4167750.445506 4168143.075497 4168465.785490 4171984.345411 4172791.485393 4172813.785393 4173454.455378 4174123.825363 4175013.695344 4176660.755307 4177672.525284 4178596.375263 4180006.795232 4180112.755230 4180363.955224 4182416.355178 4183882.185145 4183894.325145 4184010.775142 4184524.165131 4187463.945065 4187531.115064 4187798.165058 4188423.885044 4188570.435041 4189661.795016 4191018.034986 4191095.044984 4191715.424970 4193133.124939 4193176.334938 4194228.674914 4194901.474899 4195016.414896 4195842.004878 4195973.604875 4196797.524857 4197063.574851 4197173.844848 4197455.944842 4198355.334822 4198927.834809 4199206.344803 4200718.104769 4203228.564713 4203790.994700 4206079.804649 4209333.974576 4209774.084567 4209828.704565 4211765.524522 4211916.934519 4212632.624503 4215750.054433 4218378.834374 4219292.164354 4222152.864290 4222359.104285 4223029.784270 4223609.734257 4226337.984196 4228452.294149 4229670.414122 4230429.974105 4231422.424083 4231969.014071 4234214.824020 4234602.694012 4234985.344003 4236696.653965 4236711.533965 4238642.943921 4239112.123911 4239338.133906 4240631.793877 4240653.803876 4240660.033876 4242711.473830 4243798.563806 4243810.363806 4244589.483788 4244936.083781 4245376.833771 4245832.423761 4246374.513749 4246847.253738 4247659.033720 4247674.193719 4248078.663710 4249095.593688 4249712.683674 4251166.983641 4253464.953590 4253983.633578 4254594.513565 4254601.093565 4255453.463546 4255643.743541 4256459.943523 4257579.753498 4257718.193495 4259057.133465 4260629.543430 4261111.143419 4261537.473410 4262320.593392 4263318.503370 4263469.843366 4263753.463360 4263945.593356 4265699.313317 4266053.263309 4266585.763297 4267625.053274 4267857.133268 4268444.333255 4269239.463237 4269500.033232 4269907.863223 4271726.433182 4271736.723182 4273034.013153 4273589.043140 4273596.843140 4273776.303136 4276568.043074 4276590.103073 4276702.933071 4276900.313066 4277308.633057 4279236.513014 4280587.042984 4281597.222961 4282212.472947 4282626.772938 4282669.472937 4283690.852914 4284295.642901 4291923.702730 4292457.302718 4293502.902695 4294006.402684 4294459.792674 4294621.402670 4296112.782637 4296674.602624 4299639.072558 4300962.112528 4302177.842501 4302451.332495 4305182.682434 4307152.752390 4309793.072331 4312128.382279 4312779.282264 4312829.212263 4313277.422253 4313845.672240 4315679.922199 4318092.052146 4318728.952131 4320047.152102 4320205.792098 4322022.212058 4322455.102048 4325961.801970 4326394.991960 4327087.411944 4328070.861922 4329226.121897 4329778.031884 4330220.591874 4330955.581858 4331272.021851 4332621.381821 4332892.991815 4334245.091784 4334835.961771 4334855.611771 4335545.491755 4335866.991748 4336219.971740 4336227.871740 4336298.521739 4336842.891726 4339544.891666 4340731.411639 4341275.021627 4341585.351620 4342410.061602 4342673.251596 4342849.701592 4343359.871581 4345809.711526 4345881.231524 4348695.151461 4349629.271441 4351179.701406 4353181.881361 4353651.301351 4353791.251348 4354070.931341 4355843.911302 4356126.131295 4358817.371235 4361165.871183 4361394.801178 4362821.961146 4363715.131126 4366204.201070 4368147.911027 4369124.881005 4369310.461001 4372150.970937 4372629.630927 4373658.080904 4373749.790901 4375007.270873 4376406.610842 4377277.700823 4377605.430815 4378052.730805 4378069.160805 4382483.160706 4382700.680701 4383645.490680 4383891.380675 4383927.410674 4383944.210674 4385183.900646 4385334.840643 4386392.480619 4386780.300610 4389113.670558 4389548.710548 4389650.380546 4390122.990535 4390227.350533 4390575.060525 4390583.460525 4391364.180508 4391449.540506 4391482.210505 4392909.430473 4393121.980468 4393232.610466 4393600.480458 4394410.670440 4394417.100440 4395342.780419 4396315.360397 4397059.440380 4400697.330299 4402010.610270 4406028.560180 4406974.030159 4408033.390135 4409245.470108 4410849.200072 4410999.250069 4411853.840050 4411904.420049 4413826.900006 4414109.549999 4418447.539902 4421095.079843 4421112.919843 4421727.649829 4421902.269825 4422178.339819 4423140.699797 4424624.839764 4427321.629704 4428789.069671 4429387.239658 4433589.709564 4433614.969563 4435628.549518 4436165.989506 4437020.869487 4437686.469472 4438974.889444 4440471.289410 4443919.119333 4445479.039298 4446612.099273 4447853.369245 4448407.509233 4450154.739194 4450775.539180 4450837.709178 4451250.259169 4451290.959168 4451583.999162 4451732.039158 4452830.269134 4453037.429129 4455046.079084 4455425.279076 4455437.649076 4456218.029058 4457801.479023 4464606.398871 4466629.588825 4468190.318791 4470471.738740 4471384.728719 4474513.668649 4474588.508648 4475666.848623 4475768.048621 4476410.818607 4476661.068601 4476990.498594 4478316.148564 4480314.798520 4480762.118510 4483464.488449 4483953.488438 4485581.658402 4485689.448399 4486102.428390 4487615.748356 4487838.848351 4488302.578341 4488686.388332 4489767.568308 4490569.948290 4490840.528284 4490983.168281 4492233.728253 4492473.418248 4493688.038221 4494062.088212 4495249.038186 4495954.378170 4496114.828166 4496266.168163 4496655.108154 4497017.438146 4498079.598122 4498706.628108 4498855.928105 4500959.918058 4501335.428050 4501393.318048 4503214.928008 4504633.107976 4505657.357953 4505798.837950 4508765.067884 4510351.557848 4510703.347840 4510802.147838 4512526.197800 4512936.507790 4513107.897787 4515234.787739 4516006.287722 4517406.377690 4519183.187651 4519208.337650 4520923.767612 4521325.317603 4521331.167603 4523065.937564 4524354.637535 4524375.147535 4524688.507528 4524836.287524 4525624.767507 4526579.897485 4528039.937453 4528334.377446 4528348.507446 4529111.877429 4529486.967420 4529693.327416 4531432.277377 4531456.847376 4532241.287359 4533362.747334 4534013.877319 4534312.057313 4536527.217263 4536732.447259 4537224.797248 4537528.547241 4540457.177175 4541117.117161 4541136.937160 4542315.607134 4542664.417126 4543128.787116 4543386.527110 4544106.767094 4544324.957089 4544537.747084 4546465.417041 4546521.667040 4548331.036999 4549276.136978 4552307.686910 4553548.856883 4554607.446859 4555162.386847 4556339.186820 4558194.436779 4559212.786756 4559797.466743 4560126.136736 4561274.566710 4561544.356704 4561754.686699 4562522.496682 4564750.546632 4565462.066616 4567347.836574 4569181.176533 4569741.876521 4570003.026515 4570297.496508 4570434.336505 4571296.636486 4574006.556425 4574239.056420 4575701.316388 4576242.296375 4576789.746363 4580105.636289 4580295.496285 4580842.756273 4581972.366247 4582356.606239 4584236.066197 4586736.946141 4587043.806134 4587512.066124 4587590.766122 4589619.446076 4591159.006042 4592366.506015 4593820.715983 4594330.605971 4598673.485874 4599228.675862 4600442.025835 4601939.605801 4603190.615773 4603625.175763 4605779.135715 4605981.805711 4606284.515704 4606930.375689 4608224.785661 4610046.005620 4611574.385586 4613423.345544 4613536.695542 4614189.875527 4614287.425525 4614294.595525 4614474.705521 4615957.505488 4616431.725477 4617919.815444 4618193.485438 4618615.585428 4620738.615381 4622711.575337 4623280.555324 4623482.095320 4624165.985304 4624194.175304 4624207.575303 4624513.405296 4624576.665295 4624803.015290 4624951.965287 4625719.155270 4626143.685260 4628874.125199 4631417.285142 4632131.915126 4635056.155061 4640605.934937 4642345.434898 4643654.524869 4645905.484818 4647342.984786 4647433.624784 4648887.804752 4650141.344724 4650819.634708 4651372.294696 4652337.034675 4652617.034668 4654127.184635 4654292.754631 4656847.334574 4659785.914508 4660532.074491 4660816.604485 4661464.444471 4661934.614460 4664089.894412 4664106.494411 4665210.554387 4665695.454376 4666153.324366 4666495.524358 4668661.564310 4669978.144280 4671533.214245 4671920.924237 4672996.594213 4674663.014176 4676708.084130 4681810.984016 4681876.504014 4681943.234013 4684657.733952 4687985.613878 4688850.723858 4689349.673847 4690926.623812 4692421.013779 4692518.353776 4694883.943724 4698591.663641 4699999.653609 4700877.883590 4701892.643567 4702229.523559 4702553.183552 4702919.133544 4706013.903475 4706763.883458 4708076.153429 4708363.933422 4708610.493417 4710386.543377 4710726.133369 4710980.813364 4711740.843347 4712130.763338 4712295.223334 4712687.023326 4713732.243302 4714605.853283 4720478.503151 4720614.293148 4723797.393077 4724602.383059 4725518.713039 4726759.093011 4727134.803003 4728034.792983 4729324.622954 4729440.642951 4729822.742943 4730852.962920 4731244.182911 4732413.242885 4732684.962879 4733129.292869 4733201.832867 4733580.572859 4734067.022848 4734294.472843 4734387.812841 4736416.392795 4737100.772780 4737951.912761 4738005.312760 4738018.602759 4738450.992750 4738487.172749 4739300.082731 4739659.462723 4740326.912708 4741674.192678 4742713.132654 4743326.612641 4744359.822618 4746856.172562 4747428.662549 4750887.172472 4751032.012469 4752045.852446 4752578.302434 4753962.122403 4754655.812388 4755478.362369 4755931.702359 4756751.992341 4758270.052307 4759429.812281 4761971.472224 4763539.292189 4765564.162144 4767206.432107 4769325.862060 4770846.792026 4771036.902021 4771902.222002 4772249.051994 4773263.221972 4773545.711965 4775004.661933 4775587.211920 4776927.521890 4777663.481873 4777723.501872 4778237.421860 4778247.241860 4779093.491841 4779617.891830 4780993.421799 4783848.111735 4784609.401718 4785901.841689 4787060.481663 4787771.421647 4789074.881618 4789434.481610 4790144.711594 4790368.341589 4791125.361572 4791389.131567 4791406.711566 4791854.801556 4792806.531535 4793075.191529 4793081.861529 4795340.531478 4798992.181397 4799296.181390 4801519.251340 4804774.341267 4804798.361267 4805070.451261 4805221.921257 4806470.901229 4808116.551193 4810624.761137 4811366.961120 4811941.371107 4812358.301098 4813154.541080 4813479.181073 4813939.491062 4814177.061057 4814733.571045 4815001.421039 4815197.521034 4815504.101027 4816588.501003 4818055.950970 4818497.250961 4819074.890948 4819334.180942 4821102.310902 4821130.460902 4821732.000888 4822872.560863 4825965.300794 4827649.950756 4827884.790751 4828647.500734 4829175.130722 4830841.360685 4830850.140684 4831502.520670 4831634.640667 4831880.770661 4832082.840657 4833640.400622 4836375.430561 4838862.510505 4840193.490476 4841512.690446 4842461.250425 4842468.420425 4843426.830403 4843659.000398 4843735.170396 4844758.960374 4844773.500373 4849783.210261 4850657.210242 4851775.660217 4853204.230185 4853580.670176 4854279.560161 4855299.130138 4860034.910032 4860491.780022 4861878.499991 4864470.879933 4866624.339885 4870022.319809 4870401.769800 4870942.829788 4871774.269770 4871781.239770 4872176.719761 4873011.149742 4874614.589706 4875553.699685 4875929.029677 4877372.159645 4877498.499642 4880283.859580 4882225.529536 4882944.499520 4883053.199518 4884576.379484 4885903.069454 4887356.379421 4887854.799410 4887924.969409 4887944.559408 4889641.709370 4889703.169369 4892342.789310 4893156.529292 4893240.079290 4893790.429278 4894630.129259 4896485.369217 4896526.079217 4896631.289214 4899014.729161 4899587.329148 4903242.439066 4904466.809039 4906223.069000 4909985.188916 4910063.528914 4910214.018911 4910448.118905 4911137.928890 4912044.868870 4915124.538801 4916069.508780 4916552.558769 4916625.138767 4919254.618708 4919748.648697 4921433.318660 4922283.238641 4922750.158630 4923126.858622 4924184.458598 4924596.158589 4924993.038580 4925836.738561 4926819.778539 4927545.438523 4927769.348518 4928185.018509 4932791.268406 4934235.368374 4935066.058355 4936126.958331 4939852.668248 4940167.148241 4940349.898237 4940612.188231 4942619.398186 4943980.118156 4944429.938146 4949057.088042 4949358.058036 4950423.968012 4950797.698003 4950817.258003 4951008.167999 4951872.457979 4952139.427973 4952461.787966 4952778.577959 4953585.107941 4953952.877933 4953971.447933 4954307.377925 4955007.557909 4955177.157906 4955895.127890 4956181.187883 4956291.207881 4957024.187864 4958959.537821 4959301.007813 4959339.977813 4961038.257775 4962090.437751 4962170.337749 4962215.047748 4963289.667724 4964195.147704 4964287.597702 4964336.647701 4964654.547694 4965045.267685 4966050.237663 4967760.557624 4968226.587614 4968385.277610 4968935.857598 4968953.547598 4970977.647552 4971499.417541 4976202.947436 4978114.127393 4978477.767385 4978515.847384 4979605.947360 4979988.817351 4980448.127341 4981337.827321 4982732.327290 4984042.787260 4985226.997234 4986885.387197 4987711.907178 4989017.597149 4989812.957131 4990038.267126 4990933.047106 4991555.787092 4992808.667064 4993128.517057 4993704.677044 4996663.476978 4996674.966978 4996994.326971 4997950.576949 4997959.406949 4998655.616934 4998975.406927 4999013.586926 4999196.946922 4999940.696905 5000317.376897 5001469.916871 5001558.746869 5002707.486843 5002720.606843 5003973.266815 5007237.536742 5007777.376730 5010502.186669 5011466.936647 5012285.106629 5013704.506597 5016522.896534 5023032.166389 5023039.736389 5024784.456350 5024933.736346 5025300.466338 5025321.806338 5025557.296332 5026791.506305 5030077.046231 5031367.826203 5031412.946202 5031686.956195 5031716.296195 5032316.196181 5032802.246170 5034511.256132 5035610.236108 5038665.236039 5039311.436025 5040811.495991 5041479.665977 5041610.515974 5042371.315957 5044776.035903 5045240.195892 5047957.595832 5048451.485821 5049890.805789 5051059.345762 5051520.835752 5052474.705731 5052749.045725 5053608.525705 5056086.135650 5057837.125611 5058708.635591 5059251.975579 5060877.775543 5060927.525542 5061878.345521 5063327.495488 5063882.005476 5064866.005454 5069898.865341 5071329.195309 5071415.085307 5071852.565298 5072795.025277 5073058.235271 5073813.735254 5074027.725249 5074168.025246 5075875.265208 5079521.275126 5080421.765106 5080778.875098 5080787.985098 5084346.095018 5086913.084961 5088833.374918 5088861.744917 5090147.844889 5090587.334879 5090698.294876 5091626.074856 5094904.594782 5095668.394765 5097104.224733 5097734.754719 5098785.594696 5098861.374694 5101146.094643 5103536.074589 5104079.214577 5105394.374548 5105455.414547 5105560.514544 5107634.204498 5107810.864494 5108866.754470 5111981.294401 5113735.274362 5114718.844340 5115238.984328 5115718.664317 5117433.684279 5117486.134278 5119603.584230 5119998.424222 5120103.934219 5120362.224213 5120637.744207 5121292.184193 5121708.734183 5122076.464175 5124442.144122 5124677.854117 5124685.874117 5128171.014039 5131919.563955 5135096.653884 5135610.063873 5136722.613848 5137131.433839 5137339.913834 5139256.093791 5140747.733758 5141864.593733 5142090.893728 5145384.913654 5147687.333603 5148125.563593 5149136.703570 5149741.123557 5150691.943535 5150711.703535 5150747.203534 5153746.453467 5153857.763465 5154180.733457 5154398.663453 5155202.763435 5155980.053417 5155988.523417 5156469.623406 5157190.473390 5157378.193386 5158140.603369 5158238.753367 5158989.823350 5159085.003348 5160620.083314 5162028.073282 5163220.163255 5163818.803242 5163853.033241 5164377.963230 5164455.593228 5164954.673217 5165861.503196 5167651.843156 5168586.703135 5170072.573102 5171238.253076 5172117.223057 5173254.883031 5174016.723014 5175005.962992 5175526.342980 5175922.462972 5176018.542969 5176651.302955 5176830.802951 5177523.392936 5178986.332903 5179071.922901 5179084.062901 5180120.442878 5181283.492852 5183168.192810 5183923.312793 5183934.892792 5184018.952791 5185518.242757 5187773.802707 5189394.772670 5189604.462666 5191150.672631 5191333.432627 5192192.182608 5193239.352584 5193662.302575 5193766.222573 5194784.912550 5197082.282499 5198067.112477 5198511.482467 5199346.682448 5200601.652420 5201068.572409 5202362.272381 5204846.582325 5205311.072315 5206883.932279 5208255.672249 5208304.262248 5208419.642245 5208505.612243 5208919.462234 5209545.342220 5209818.812214 5210236.552205 5210773.402193 5212012.452165 5212965.622144 5213443.282133 5214815.242102 5216177.892072 5216524.562064 5218502.332020 5218513.662020 5219961.381987 5221633.071950 5221640.811950 5224506.751886 5224732.051881 5228567.081795 5229081.401783 5229884.401765 5230710.611747 5231382.091732 5234305.381667 5234841.011655 5235669.581636 5237427.571597 5238963.591562 5239511.991550 5239769.981544 5243730.781456 5244719.721434 5245419.701418 5245694.121412 5245707.491412 5250251.261310 5254368.891218 5254769.931209 5255003.011204 5255053.471203 5256083.951180 5259344.291107 5259369.121106 5260872.141073 5261095.831068 5261238.581065 5261457.731060 5261733.411053 5264711.080987 5265348.790973 5267624.650922 5267760.490919 5267792.790918 5268226.980908 5269516.220880 5271960.800825 5272051.350823 5272674.540809 5273290.240795 5275540.260745 5276149.390731 5277239.010707 5277805.700694 5278126.800687 5280570.490632 5283204.680574 5285863.160514 5286459.430501 5288086.160464 5288131.530463 5289696.990428 5290216.720417 5290231.780416 5292046.280376 5292398.710368 5294591.270319 5297372.530257 5297385.310257 5298254.410237 5299645.580206 5300130.780195 5300514.110187 5300705.300182 5301197.170171 5302085.850152 5302366.530145 5304628.260095 5304656.430094 5307554.540029 5312070.969928 5312667.949915 5313425.869898 5313463.549897 5315231.459858 5316585.369827 5318698.939780 5320230.529746 5320877.989732 5322491.309695 5327027.569594 5328266.779566 5329169.479546 5329293.109543 5329525.599538 5331037.379504 5332385.149474 5332472.269472 5332481.429472 5333296.359454 5335891.119396 5336900.269373 5339734.139310 5340558.299292 5341371.759273 5341889.169262 5343001.699237 5344988.169193 5345986.109170 5347531.179136 5347671.619133 5349750.379086 5349867.379084 5350506.659069 5350808.469063 5352334.359028 5352452.569026 5352580.439023 5352668.249021 5354483.208980 5356115.558944 5356415.228937 5356718.298930 5359859.098860 5360268.008851 5363210.808785 5363389.798781 5363468.778780 5364045.268767 5364155.218764 5364774.288750 5365200.168741 5365662.158730 5366001.368723 5367797.198683 5369781.848638 5369797.118638 5372205.038584 5372495.138578 5375625.898508 5376277.048493 5376314.168492 5377083.098475 5378712.058439 5379412.188423 5379579.588419 5379719.818416 5379729.608416 5380735.478394 5380905.278390 5381243.968382 5382903.128345 5384153.378317 5386121.258273 5387576.058241 5389213.948204 5389609.238195 5389677.928194 5389704.658193 5389881.808189 5390303.578180 5390890.268167 5394629.618083 5394651.748083 5394706.848081 5395855.738056 5398023.228007 5398200.518003 5400681.947948 5402246.487913 5403879.037876 5404667.497859 5406111.967826 5407704.907791 5408167.167780 5408610.547771 5409017.787761 5409435.167752 5414073.217648 5415850.597609 5416349.527598 5417391.587574 5417544.147571 5417811.557565 5419515.437527 5419813.287520 5420860.257497 5421397.877485 5421965.097472 5422065.897470 5422296.197465 5424383.397418 5424500.857415 5425203.877400 5425712.607388 5427884.587340 5427897.547339 5428344.607329 5428430.047328 5429684.347299 5430511.627281 5430699.637277 5431945.417249 5434639.777189 5437754.427119 5437832.887117 5438383.237105 5440470.377058 5442166.277020 5443271.156996 5444523.106968 5448340.696882 5448351.996882 5449028.176867 5449234.506863 5450206.416841 5451426.526814 5453376.346770 5453980.606756 5454103.176754 5456184.456707 5457064.286688 5458353.496659 5458438.766657 5458856.506647 5459151.676641 5460547.486610 5460815.506604 5462276.046571 5462499.556566 5463854.796536 5466968.986466 5467541.766453 5468204.146439 5469379.016412 5469904.726400 5470469.056388 5470723.936382 5470826.046380 5470974.446377 5471110.836374 5472280.926347 5472413.736344 5475745.106270 5476237.076259 5476857.896245 5477226.396237 5477634.936228 5477934.596221 5480062.156173 5482283.166124 5483712.936092 5488564.015983 5488595.125983 5488605.595982 5488913.895976 5490646.135937 5491723.455913 5492026.045906 5494097.815860 5495631.785825 5498586.665759 5499505.675739 5499798.875732 5499879.995730 5500493.295717 5500890.065708 5503495.225650 5504423.955629 5504729.025622 5505415.665607 5505655.545601 5506148.935590 5510155.025501 5510605.175491 5510878.445485 5511601.275469 5511629.485468 5511882.955462 5513841.545418 5516802.935352 5517046.105347 5517305.705341 5517341.675340 5517374.895339 5517581.645335 5518648.615311 5520468.885270 5521559.065246 5521940.655237 5521950.115237 5522997.545214 5523186.205210 5523845.025195 5524614.695178 5525128.565166 5525655.605154 5526583.445134 5527651.495110 5527754.605107 5528164.825098 5529593.745066 5530804.155039 5530931.025036 5531103.465033 5532828.484994 5533112.604988 5533231.974985 5533578.344977 5535282.824939 5537269.164895 5540569.834821 5542918.594769 5543540.494755 5543790.524749 5543937.704746 5544697.544729 5545929.304701 5546561.594687 5546723.894683 5547190.444673 5547395.454668 5547865.784658 5548889.054635 5550139.664607 5553161.814540 5554731.564504 5558214.544427 5559377.204401 5559400.484400 5559553.194397 5560779.434369 5561149.134361 5563989.734298 5565992.934253 5567262.104224 5567293.544224 5569462.634175 5570325.054156 5570483.204152 5571109.964138 5573323.084089 5574005.934074 5574480.824063 5574955.404052 5574975.004052 5575755.044035 5575780.134034 5576744.794012 5577726.743990 5578580.933971 5581398.493908 5582713.453879 5582728.113879 5582815.943877 5582925.333874 5583068.983871 5583872.343853 5584481.233840 5584501.853839 5585447.073818 5586004.613805 5589537.403726 5593052.283648 5594361.423619 5596171.613578 5600073.543491 5600316.603486 5600906.443472 5601649.933456 5603086.733424 5603717.103410 5604361.153395 5605336.523373 5605739.093364 5606158.383355 5606392.663350 5606401.733350 5607460.313326 5609737.393275 5609769.753274 5611909.783226 5613110.183200 5613594.303189 5614637.103165 5615711.113141 5615725.383141 5616110.973133 5616773.213118 5617114.993110 5618335.943083 5619307.263061 5620118.763043 5621175.913019 5621471.593013 5621745.593007 5622595.312988 5622952.432980 5624126.142953 5626067.032910 5626429.372902 5626673.742896 5627501.482878 5628269.492861 5629869.872825 5631545.782788 5632680.832762 5634493.202722 5636176.562684 5636324.772681 5638432.422634 5639731.212605 5640804.762581 5642214.742549 5643437.502522 5645481.832476 5645492.502476 5645748.882470 5645873.892467 5646972.402443 5647958.092421 5648258.532414 5648964.102398 5648974.872398 5649002.372397 5649610.032384 5653450.922298 5654805.612268 5655783.252246 5659106.622172 5659196.192170 5660235.212146 5662089.302105 5663916.712064 5665038.402039 5667768.641978 5668027.051972 5669252.961945 5670118.731925 5673070.901859 5673451.551851 5673540.301849 5673896.321841 5674572.411826 5675749.131800 5676109.331791 5678065.151748 5679846.041708 5681321.451675 5682751.701643 5683801.301620 5683857.641618 5683967.841616 5687284.721542 5687296.641541 5687700.631532 5687726.621532 5687814.361530 5688295.511519 5689079.441502 5689100.131501 5689617.631490 5689737.391487 5689749.241487 5690217.871476 5690876.791461 5693369.471406 5693729.161398 5695181.831365 5695749.211352 5696060.931346 5696283.561341 5696467.431336 5697651.331310 5699177.501276 5699197.131275 5699533.561268 5699543.301268 5704961.511147 5704997.291146 5709932.341035 5713139.590964 5713541.180955 5716431.510890 5717374.320869 5718398.070846 5718882.910835 5719320.670826 5719731.420816 5720694.760795 5720920.510790 5721683.000773 5721737.540772 5722935.380745 5722953.980744 5723020.160743 5723692.940728 5725801.390681 5726149.420673 5726718.520660 5726734.470660 5727548.670642 5727705.940638 5729089.840607 5729187.570605 5730332.230579 5730538.690575 5732981.040520 5734292.970491 5734402.110489 5734850.290479 5736071.750451 5736865.070433 5737138.330427 5739644.450371 5739747.210369 5740746.740347 5741924.330320 5743426.010287 5748169.120181 5750552.870128 5752180.820091 5752808.540077 5754315.740043 5754985.610028 5755746.000011 5757360.169975 5757736.099967 5757764.419966 5760179.959912 5760732.669900 5762232.449866 5765322.479797 5766850.149763 5768247.139732 5770968.129671 5772966.099627 5773889.279606 5776491.329548 5776903.059539 5777031.129536 5779334.849484 5780081.819467 5782553.089412 5782802.179407 5783654.729388 5784670.679365 5785238.639352 5786216.029330 5786564.999323 5787062.199311 5788081.369289 5788870.589271 5789197.839264 5790157.209242 5790926.129225 5791068.599222 5792387.999192 5793243.679173 5793399.659170 5793412.349170 5793616.269165 5793890.629159 5795743.349117 5798065.359066 5799568.479032 5800029.979022 5800623.969008 5801934.888979 5802003.178978 5802291.498971 5803203.698951 5806554.978876 5808044.508842 5809998.788799 5810685.028783 5810958.358777 5812308.248747 5812957.378733 5812980.408732 5815687.018672 5816441.258655 5816838.348646 5817654.978628 5817682.998627 5817733.268626 5818160.318616 5818765.288603 5819645.488583 5819757.088581 5821116.078550 5821930.208532 5822274.988524 5822330.018523 5822410.198521 5822519.138519 5825127.278461 5826243.318436 5826370.758433 5827037.368418 5828421.368387 5828430.078387 5828888.778377 5829097.628372 5829339.128367 5830198.388347 5831288.858323 5832220.188302 5832297.828300 5832592.788294 5833122.378282 5834751.078246 5835020.648240 5835066.068239 5836742.508201 5838034.778172 5838086.648171 5838369.418165 5843105.708059 5843551.898049 5844115.798036 5844679.098024 5847474.537961 5849044.647926 5849354.217919 5850460.567894 5851818.567864 5851899.827862 5853599.167824 5853722.507822 5853875.907818 5855261.937787 5856642.207756 5856768.307753 5857136.867745 5857997.767726 5858356.727718 5861293.787652 5862116.127634 5862525.547625 5864825.067573 5866348.827539 5867591.377512 5867646.207510 5869062.307479 5871580.977422 5871853.687416 5871898.717415 5874468.477358 5875791.127328 5877038.887300 5877051.017300 5877058.427300 5877412.167292 5878117.017276 5879188.327252 5881211.157207 5881477.677201 5882514.247178 5882569.477177 5883331.147160 5883927.287146 5884041.667144 5884626.767131 5885549.057110 5886608.227086 5886711.577084 5887478.987067 5888244.607050 5888827.097037 5889487.727022 5890735.546994 5891176.146984 5891247.246983 5892091.296964 5892139.496963 5892958.576945 5894429.456912 5894639.476907 5896478.786866 5897486.656843 5897495.806843 5899511.696798 5899699.806794 5900169.976783 5901484.326754 5903118.186717 5903630.966706 5903649.526706 5906608.756639 5906839.986634 5907271.226625 5908500.306597 5909057.136585 5910626.126550 5910637.286549 5911833.096523 5911857.586522 5912795.696501 5913661.656482 5916156.506426 5916869.046410 5918298.106378 5921808.356300 5921962.136296 5922627.286281 5922746.886279 5922832.416277 5923676.666258 5925436.776219 5927866.496164 5929087.366137 5930693.586101 5930987.406094 5932327.016065 5932637.956058 5932947.516051 5934846.666008 5935709.445989 5935804.175987 5936848.485963 5937903.445940 5938839.685919 5938857.575919 5939473.055905 5939726.595899 5941728.725854 5945603.935768 5946387.325750 5946548.535747 5947113.885734 5947273.025730 5947361.085729 5947376.485728 5947748.475720 5948134.085711 5949546.605680 5955105.515555 5956154.325532 5956432.855526 5957983.325491 5960084.425444 5961794.605406 5961896.445404 5963210.715374 5963224.945374 5963390.045370 5963883.625359 5964954.525335 5966208.365307 5968928.985246 5971067.155199 5971526.125188 5971959.095179 5972061.345176 5972712.925162 5975656.145096 5976028.985088 5978052.095043 5978507.735032 5978518.745032 5979062.435020 5979149.665018 5979300.515015 5979641.235007 5981885.644957 5982611.854941 5982707.084938 5984100.584907 5984677.904894 5985443.104877 5988463.634810 5989286.944791 5989475.564787 5990104.104773 5990240.864770 5990482.874765 5991161.114750 5992873.354711 5992982.474709 5994698.194670 5996468.654631 5996534.124629 5996919.314621 5996974.734620 5998116.784594 5999167.354571 6000017.454552 6000337.204544 6000830.384533 6001091.984528 6001187.324525 6002458.564497 6003433.534475 6003939.424464 6004659.324448 6007227.084390 6007987.234373 6009293.074344 6010827.804310 6011717.044290 6011946.814285 6012083.014282 6012646.184269 6013975.744240 6014449.574229 6014497.514228 6016099.454192 6016115.744192 6016137.174191 6019813.234109 6019822.164109 6020315.534098 6020534.714093 6020545.474093 6022037.854059 6022280.804054 6022332.764053 6022853.284041 6024851.263996 6025806.393975 6025921.103973 6029168.383900 6030469.313871 6032639.933822 6034015.743792 6035234.273764 6035378.153761 6035911.303749 6036613.833734 6037214.333720 6039351.933672 6039592.493667 6040122.513655 6040991.373636 6042226.043608 6043373.743582 6044007.813568 6046194.303519 6046696.003508 6046747.803507 6046755.413507 6046768.813507 6049754.213440 6049788.993439 6049846.643438 6051068.963410 6051403.273403 6052070.523388 6052273.733384 6052741.193373 6054152.443342 6055448.863313 6055882.903303 6057520.023266 6057806.653260 6058807.773237 6059189.703229 6059890.183213 6061453.343178 6062026.993166 6063359.043136 6063578.833131 6065041.763098 6065820.643081 6069049.423009 6074214.082893 6074954.172877 6074961.572876 6075653.342861 6076705.192837 6077835.362812 6079216.272781 6080769.782747 6082165.162715 6082648.782705 6083369.292688 6084234.382669 6084591.552661 6084851.662655 6085014.762652 6085742.532635 6088270.802579 6089964.892541 6090774.522523 6091313.022511 6094821.942433 6095778.962411 6097575.962371 6098450.522351 6098503.522350 6100358.052309 6100703.372301 6101547.112282 6102158.452269 6104038.712226 6104054.652226 6105552.072193 6106759.762166 6106788.442165 6108059.632137 6109575.852103 6110923.272073 6111843.612052 6112007.932048 6112139.012045 6112665.302034 6112975.052027 6114898.831984 6115105.991979 6115383.761973 6115483.531971 6119084.111890 6119361.721884 6119900.341872 6120259.141864 6120512.611858 6121600.431834 6122170.961821 6122734.171809 6123230.821798 6124367.691772 6125088.201756 6125783.481740 6126677.681720 6126828.071717 6127996.461691 6129913.511648 6130175.311642 6130423.331637 6132089.081600 6132881.901582 6133132.841576 6136401.661503 6136744.681495 6137543.391478 6137808.831472 6139024.321445 6140110.731420 6141025.861400 6141669.701385 6142184.261374 6143408.011347 6144539.441321 6145272.221305 6145536.381299 6146168.951285 6146189.151284 6146693.541273 6149301.601215 6149321.481214 6149679.131206 6150693.491184 6151449.831167 6151880.651157 6152867.841135 6153496.721121 6154141.911107 6154514.931098 6155443.651078 6156193.831061 6156826.281047 6158099.751018 6158922.351000 6159129.680995 6160911.060955 6161536.430941 6161990.500931 6163741.720892 6164424.200877 6164502.380875 6165589.670851 6167001.760819 6168300.910790 6168988.270775 6169378.910766 6170364.630744 6170417.890743 6170587.020739 6170610.790738 6172722.440691 6173330.780678 6173341.400677 6173976.170663 6174394.310654 6175963.570619 6176033.310617 6176870.070599 6179271.870545 6180062.150527 6181693.630491 6181709.530490 6184286.490433 6184640.300425 6187816.130354 6188485.150339 6189292.240321 6189304.080321 6189808.560309 6189972.130306 6191113.840280 6191974.400261 6195439.990184 6196775.730154 6197167.260145 6197492.860138 6198962.890105 6200471.560071 6200728.380065 6202067.550035 6204614.219978 6205204.449965 6206606.599934 6207464.749915 6211799.509818 6212902.019793 6213420.049782 6214807.029751 6215148.509743 6215355.809738 6219502.419646 6220313.189628 6220723.439618 6220751.859618 6224940.319524 6225432.329513 6226511.269489 6227516.309467 6227570.179465 6227611.659464 6227874.119459 6229216.819429 6229298.149427 6230117.359408 6230361.549403 6238374.349224 6239971.579188 6241473.739155 6244580.489085 6244849.379079 6245014.799075 6245035.039075 6247753.659014 6247957.239010 6248363.939001 6257689.038792 6258234.868780 6260605.988727 6262331.748688 6262867.958676 6265653.828614 6265721.098613 6267506.398573 6268206.578557 6269838.938521 6271600.328481 6272447.058462 6272603.768459 6274915.998407 6276395.188374 6277674.868345 6278104.938336 6278943.588317 6278979.518316 6280520.488282 6280553.088281 6283260.278221 6283359.428218 6285805.318164 6286836.968141 6287334.808130 6288004.468115 6288219.058110 6291781.318030 6291957.108026 6293006.568003 6294562.977968 6296702.517920 6296718.537920 6297657.447899 6298269.057885 6299622.437855 6300559.907834 6301573.077811 6301838.657805 6302704.607786 6303330.687772 6303392.837771 6304471.387746 6305180.617731 6306039.187711 6306148.497709 6306557.247700 6307113.287687 6307254.987684 6307927.527669 6308034.877667 6309052.877644 6309760.577628 6310843.297604 6310871.787603 6311400.597592 6312354.567570 6313138.247553 6313910.357536 6317377.867458 6319475.797411 6319837.157403 6319972.457400 6320098.377397 6321109.437375 6322428.387345 6325036.897287 6327774.677226 6328334.967213 6328420.087211 6329686.767183 6331323.137146 6332400.717122 6333178.977105 6334968.957065 6335245.237059 6335346.497056 6336041.147041 6336907.177021 6337455.377009 6338571.376984 6339456.266965 6339468.796964 6339654.696960 6340504.456941 6340723.706936 6341935.226909 6344568.606850 6344612.736849 6347923.986775 6348913.396753 6355068.136616 6355264.976611 6355654.986602 6356116.966592 6358528.196538 6358958.616529 6359089.126526 6359474.036517 6359852.046509 6359875.096508 6360230.186500 6360416.096496 6363630.056424 6364507.676405 6365020.906393 6365758.056377 6365779.386376 6366558.996359 6370368.926274 6370682.896267 6373193.496210 6373366.866207 6373809.556197 6376991.426126 6377909.086105 6377922.286105 6378048.686102 6379267.866075 6379438.426071 6379915.066060 6381407.386027 6381515.376024 6382874.975994 6383654.555977 6383986.445969 6385332.965939 6385745.335930 6386353.275916 6387497.105891 6388189.705875 6388773.115862 6389262.425851 6390203.435830 6391103.795810 6391904.085792 6392162.355786 6392398.375781 6394930.285725 6395497.725712 6395783.435705 6396856.035682 6397558.405666 6397732.695662 6398529.195644 6399480.155623 6399497.615622 6399940.455613 6402149.435563 6403815.215526 6407927.805434 6408095.265430 6408419.255423 6408864.425413 6409804.155392 6409876.195390 6410355.745380 6412214.725338 6412276.405337 6413645.755306 6414306.025291 6415812.035258 6417798.165213 6417861.855212 6417978.425209 6418613.115195 6425397.625044 6426431.695020 6426721.375014 6429165.924959 6429617.294949 6431065.394917 6432736.604880 6434459.384841 6436974.024785 6437664.054769 6440495.954706 6442190.994668 6442745.924656 6442759.614655 6443566.854637 6443616.014636 6444350.314620 6444361.844620 6445985.344583 6447728.684544 6447869.414541 6448610.144525 6450363.404486 6451276.974465 6452522.134437 6454010.704404 6455021.994381 6455308.174375 6455738.594365 6455749.854365 6456268.554354 6456722.564343 6457558.014325 6458650.544300 6458701.004299 6458726.694299 6459618.724279 6460961.244249 6461112.794245 6463247.204198 6463516.064192 6464202.784176 6464499.334170 6465732.164142 6465920.624138 6465988.834136 6466558.724124 6470851.084028 6471014.754024 6471111.044022 6472128.993999 6472268.233996 6474610.343944 6474872.013938 6474995.543935 6475141.013932 6476093.143910 6476573.543900 6477187.363886 6477677.683875 6478216.583863 6478580.853855 6479918.463825 6480181.443819 6480766.173806 6481548.523788 6484868.713714 6484982.893712 6486215.083684 6489003.633622 6489205.483617 6489461.183612 6489761.353605 6490856.353580 6492467.943544 6492546.603543 6492868.423535 6493069.983531 6493869.673513 6494135.043507 6496449.443455 6496483.203455 6499398.543390 6501445.683344 6502408.233322 6502757.403314 6508998.763175 6509479.563164 6513220.863081 6515454.393031 6515967.663019 6516199.663014 6517866.772977 6518348.802966 6518360.692966 6519360.562943 6519813.602933 6519848.452932 6520731.052913 6521744.962890 6522275.532878 6523605.582848 6523732.482846 6528340.072743 6528803.432732 6529407.462719 6530304.932699 6533926.002618 6535975.212572 6536166.352568 6536336.712564 6536792.112554 6537601.142536 6538258.652521 6538276.162521 6540010.542482 6542566.752425 6544809.132375 6545667.802355 6546332.942340 6546462.172338 6546655.742333 6546852.252329 6547062.902324 6547081.172324 6547280.332319 6547838.712307 6547889.822306 6547910.382305 6548177.762299 6549288.652274 6549769.812264 6550317.182251 6551341.762228 6552186.932210 6553729.182175 6556017.642124 6556029.512124 6556594.562111 6558296.132073 6559078.692056 6561741.451996 6562084.871988 6565453.271913 6565635.521909 6567172.001875 6568564.401844 6569637.171820 6569868.161814 6570668.541797 6572477.641756 6573532.951732 6575739.571683 6576718.361661 6577822.661637 6580480.811577 6581507.791554 6583386.651512 6583526.181509 6583930.531500 6584329.551491 6584346.431491 6584779.841481 6585126.901473 6585861.331457 6587807.441413 6587869.701412 6587912.521411 6588799.371391 6589438.661377 6589663.011372 6590471.561354 6591161.791338 6591888.641322 6592654.851305 6593330.511290 6593718.451281 6594094.121273 6594563.551262 6597411.531199 6598478.461175 6598613.371172 6599758.391146 6600840.941122 6602203.961092 6604888.321032 6605096.411027 6606458.910997 6607675.390969 6608381.170954 6609700.460924 6613119.160848 6613232.840845 6614425.430818 6614818.420810 6615135.650803 6615654.500791 6615918.100785 6616109.000781 6617241.770756 6619452.860706 6619872.310697 6620087.420692 6620746.460677 6621869.020652 6623741.320610 6624402.830595 6624851.200585 6625240.920577 6626286.620553 6626324.470553 6626993.900538 6627993.640515 6629387.700484 6630134.630467 6630531.170458 6630568.460458 6632250.730420 6632473.850415 6632656.610411 6632809.260408 6633570.500391 6633777.030386 6634500.070370 6634808.400363 6635084.530357 6635120.160356 6635542.720346 6636385.570328 6638646.960277 6639427.860260 6640793.490229 6642291.770196 6643986.380158 6644065.060156 6644296.160151 6644835.900139 6645464.410125 6648802.700050 6649402.540037 6649930.550025 6650216.520018 6651039.120000 6651822.659983 6652620.629965 6653176.869952 6654699.269918 6655380.279903 6655526.279900 6659851.079803 6661278.929771 6662611.639741 6662814.849737 6664792.939693 6665514.359677 6665658.539673 6665898.929668 6666612.939652 6666694.669650 6667613.309630 6669477.039588 6669720.649583 6674909.129467 6675287.209458 6675888.759445 6677638.909406 6677892.679400 6678035.629397 6678735.319381 6679277.199369 6681779.389313 6682983.739286 6684275.519257 6685330.539234 6686853.119200 6687347.139189 6687610.049183 6688144.909171 6691252.639101 6691509.989095 6692001.569085 6693043.259061 6693300.369055 6693667.329047 6694226.649035 6695462.569007 6695936.428997 6697301.888966 6697429.048963 6698419.378941 6698480.078940 6698617.618937 6699736.378912 6699991.958906 6701779.798866 6703206.068834 6704814.748798 6705503.158783 6705679.298779 6705838.098775 6708905.798707 6710537.508670 6711110.378657 6711876.028640 6712269.208631 6713338.768608 6714970.638571 6716056.928547 6716409.458539 6717711.398510 6718072.748502 6722276.408408 6723726.288375 6725258.148341 6725816.258329 6727359.658294 6728455.178270 6728926.978259 6729300.948251 6731351.668205 6733963.848147 6736253.188095 6738785.318039 6739634.308020 6739660.618019 6739708.948018 6739962.198012 6740594.677998 6741191.487985 6742009.987967 6745133.867897 6746020.847877 6746837.797859 6748157.307829 6749430.557801 6749440.007801 6749857.137791 6750163.487784 6750372.327780 6751018.977765 6751037.027765 6751748.567749 6753155.157718 6753901.707701 6753937.127700 6754669.137684 6754685.487683 6755977.687655 6756436.827644 6758152.747606 6758439.347600 6759100.367585 6761644.187528 6763404.477489 6763622.657484 6763770.667480 6763808.777479 6763907.637477 6765818.257435 6766686.847415 6767027.907408 6770218.047336 6770261.557335 6770384.727333 6770409.797332 6770632.177327 6770646.637327 6771721.877303 6772818.707278 6773743.537257 6773924.867253 6773961.387253 6773991.707252 6775541.747217 6776731.267191 6777090.787183 6777102.827182 6777190.947180 6777908.597164 6780698.797102 6781313.227088 6781418.227086 6783324.827043 6785780.796988 6786790.206966 6787258.856955 6788861.336920 6790621.366880 6791458.336861 6791621.786858 6795885.856763 6798668.686700 6799673.626678 6800216.716666 6802016.876625 6802756.246609 6803178.466600 6803600.156590 6804281.056575 6805013.916558 6806047.946535 6806290.976530 6806921.646516 6807008.156514 6807321.986507 6808169.416488 6808497.056481 6808734.446475 6811246.716419 6811781.106407 6812699.056387 6812794.396385 6813837.396361 6815822.456317 6816843.206294 6817379.776282 6818335.456261 6818688.886253 6819315.056239 6819903.416226 6820184.046219 6821432.736191 6821619.566187 6821731.526185 6825884.416092 6829060.756021 6830234.755995 6832105.915953 6834143.525907 6835048.575887 6835757.345871 6836047.465865 6836710.205850 6837190.655839 6837358.635836 6837366.585835 6838414.825812 6838809.645803 6841197.775750 6843659.015695 6844570.445674 6844691.365672 6845450.595655 6847669.895605 6847678.335605 6847965.665598 6848098.295595 6849420.665566 6849506.365564 6851020.345530 6851163.565527 6852560.365496 6854591.985450 6854753.305447 6858022.765374 6858319.035367 6860749.615313 6861055.855306 6864820.975222 6865916.155197 6867984.525151 6868548.515138 6868556.925138 6869220.135123 6870991.615084 6871991.495061 6875262.884988 6875726.964978 6876681.424957 6876869.934952 6884676.024778 6887194.134722 6887687.334711 6889469.624671 6890304.524652 6892227.584609 6892595.704601 6894874.164550 6896078.364523 6896729.794508 6899008.854458 6899536.014446 6900223.484430 6902351.064383 6902360.784383 6902734.414374 6902792.834373 6903181.964364 6904046.844345 6904124.794343 6904492.684335 6906598.614288 6906941.884280 6908382.524248 6911576.824177 6912667.274152 6912887.584147 6913303.054138 6913609.054131 6914910.114102 6915657.904085 6917057.064054 6917525.724044 6919898.083991 6921093.313964 6922203.193939 6922600.973930 6923078.713920 6923465.813911 6924542.513887 6925296.183870 6927274.553826 6928148.173806 6928715.833794 6929655.883773 6930063.103763 6930110.163762 6931268.643736 6931694.503727 6932505.553709 6934454.763665 6935936.163632 6936202.063626 6938128.313583 6938363.593578 6939096.763561 6939987.153542 6940004.143541 6941061.943518 6941118.543516 6944972.223430 6944985.403430 6945426.653420 6946039.403406 6946432.743398 6946814.733389 6946975.023385 6947196.803380 6950023.663317 6950479.593307 6951939.773274 6951950.953274 6952277.453267 6953930.313230 6955861.763187 6959019.093116 6959580.403104 6960739.893078 6962064.783048 6962587.103036 6962734.983033 6963159.743024 6963886.973007 6964671.262990 6966145.422957 6966186.222956 6966435.762950 6968238.252910 6969335.402886 6970860.082852 6971475.772838 6973287.682797 6973855.242785 6974941.992760 6975717.892743 6976501.702725 6977981.652692 6979682.712654 6980081.142645 6982334.082595 6982862.842583 6983658.172565 6984735.152541 6985768.472518 6988465.792458 6988506.562457 6990719.062408 6992802.652361 6993409.852348 6993957.492335 6994583.412321 6996285.852283 6996413.512280 6998040.292244 6999438.572213 6999752.782206 7002233.432150 7002425.562146 7002826.912137 7003855.002114 7004930.882090 7005694.462073 7005921.442068 7006268.972060 7006919.942046 7009043.791998 7009481.271988 7009913.531979 7010152.111973 7010164.131973 7011069.841953 7012140.721929 7012416.801923 7012935.711911 7013923.421889 7016478.431832 7016506.511831 7016608.971829 7020594.981740 7021929.781710 7022423.581699 7023374.481678 7024445.551654 7024850.001645 7026462.971609 7026631.151605 7027704.551581 7028727.921558 7029085.871550 7030749.871513 7031555.501495 7032627.921471 7037001.251373 7038654.301336 7038664.121336 7039455.641318 7039475.641318 7039568.921316 7040166.611302 7040306.771299 7040760.561289 7041780.701266 7041789.461266 7042115.231259 7043493.391228 7044978.901195 7045150.931191 7046765.851155 7046780.441155 7047068.811148 7049911.541085 7052341.121030 7055347.360963 7055530.300959 7055536.540959 7055542.070959 7055550.540959 7056166.530945 7057219.150921 7059220.120877 7059695.030866 7060412.620850 7061101.480834 7062769.430797 7063165.530788 7064151.080766 7065184.370743 7067007.180702 7067808.220685 7070888.430616 7071141.560610 7072441.170581 7073851.440549 7073865.280549 7075293.700517 7076448.430491 7076455.390491 7078486.860446 7079359.900426 7080770.390395 7081615.060376 7081879.750370 7082397.970358 7085135.090297 7087454.920245 7091415.280157 7091491.740155 7091668.540151 7091806.440148 7092256.730138 7093028.280121 7093047.470120 7093088.530120 7095755.630060 7096581.160041 7097286.260026 7097976.640010 7098261.440004 709828
[truncated: 3,222,994 more chars]
