# Supplementary material for: Reconstructing neuronal circuitry from parallel spike trains
Source: Nat Commun. 2019 Oct 2;10:4468. doi: 10.1038/s41467-019-12225-2 (PMC6775109; doi:10.1038/s41467-019-12225-2)
Supplement: Supplementary file 4 — Source Data [file 41467_2019_12225_MOESM4_ESM.zip › js/samp/1.txt]

208.379986 
364.849986 
619.119986 
2061.439986 
5139.639986 
5148.729986 
5947.939986 
7682.049986 
8681.219986 
9018.579986 
9026.989986 
9151.129986 
9771.279986 
10910.929987 
10937.279987 
12277.569987 
13536.179987 
14387.149987 
14878.439987 
15021.929987 
15348.369987 
16267.119987 
16282.759987 
17641.939986 
18084.659986 
18415.629986 
18565.609986 
19219.539986 
21058.639986 
21221.709986 
23035.449986 
23176.039986 
23405.449985 
23715.409985 
24627.719985 
25347.589985 
26120.969985 
26259.579985 
26317.949985 
26937.249985 
29163.819985 
29828.319984 
29843.219984 
29878.239984 
30872.179984 
31482.339984 
34198.099984 
34638.179984 
35350.809985 
35918.519985 
37381.189985 
37581.009985 
38519.189985 
39093.869985 
40106.029985 
40615.209986 
41801.269986 
42079.209986 
42763.109986 
42933.269986 
43798.949986 
44451.209986 
44870.249986 
45346.619987 
47404.769987 
48205.459987 
48723.739987 
48973.619987 
48980.349987 
49465.379987 
49898.939987 
50404.489988 
50805.299988 
50846.599988 
51687.019988 
51964.619988 
52743.229988 
53118.489988 
53951.039988 
55138.589989 
55765.809989 
55877.919989 
56349.159989 
56378.079989 
57305.629989 
58608.429989 
58782.009989 
58833.259989 
58937.429989 
60205.349990 
60465.539990 
62648.129990 
63009.689990 
64282.079990 
66495.679990 
66544.059990 
67710.789990 
68077.069989 
68760.399989 
68787.239989 
69257.789989 
69532.259989 
70743.869988 
70895.999988 
71048.329988 
71056.569988 
71527.069988 
71961.409987 
72458.469987 
74026.489986 
75401.419986 
75614.099985 
76195.469985 
76204.709985 
76495.539985 
77625.229984 
79432.169983 
82261.819982 
82275.519982 
82818.519982 
83399.149981 
83972.239981 
84497.199981 
84514.029981 
86331.299980 
86385.129980 
86404.109980 
87724.849979 
88432.269979 
89146.529978 
89282.399978 
90322.129978 
90878.529977 
91030.209977 
91550.819977 
92072.269977 
92168.839977 
93300.999976 
93972.859976 
94255.939976 
94589.969975 
97044.349974 
99398.279973 
100093.009973 
100997.159972 
102138.899971 
102608.399971 
102749.269971 
104497.209970 
105567.689970 
105735.679970 
106144.359969 
106403.749969 
106470.409969 
106631.669969 
107733.789969 
108079.069968 
109040.999968 
109700.079968 
109806.129967 
110540.109967 
113192.579966 
113232.649966 
113347.569966 
113362.479966 
113480.469966 
114005.079965 
115125.299965 
115514.069964 
115704.389964 
115876.179964 
116172.999964 
116858.719964 
117020.029964 
118502.409963 
118517.569963 
118767.539963 
119113.479963 
119366.519962 
120585.179962 
122318.499961 
123593.919960 
124387.759960 
125079.529959 
127690.549958 
127755.359958 
127824.569958 
128124.119958 
128153.639958 
128830.849958 
129431.749957 
129572.319957 
130667.749957 
131446.359957 
131824.639957 
131930.619957 
134679.649960 
135451.879960 
135529.219960 
135940.219961 
137627.599962 
137816.849963 
137955.049963 
138692.109963 
138705.199963 
140402.769965 
141178.849966 
142038.119967 
142234.299967 
142779.359967 
142855.219967 
142934.229967 
143481.719968 
143747.799968 
143986.429968 
144238.739969 
144252.349969 
144562.749969 
145054.529969 
146269.849970 
146656.379971 
146953.129971 
147343.639971 
147368.569972 
148267.269972 
148723.449973 
149157.899973 
149728.839974 
149797.649974 
151152.429975 
151205.019975 
152047.599976 
152463.779976 
152623.279976 
152757.299977 
154744.869978 
155488.249979 
155696.349979 
155870.879979 
157414.619981 
158299.649982 
159049.409982 
159077.749982 
162396.109986 
163247.279986 
163469.079987 
163829.759987 
164682.449988 
164704.939988 
165336.909988 
166069.629989 
168248.439991 
168407.309991 
169123.269992 
170042.469993 
170318.699993 
170780.929993 
171780.269994 
171799.549994 
172452.579995 
173517.899996 
175232.819997 
175658.229998 
177492.740000 
177805.270000 
178173.370000 
178660.460001 
178879.860001 
179280.220001 
179445.130001 
181564.520003 
181710.530004 
182415.910004 
182431.400004 
182989.420005 
183157.120005 
183975.520006 
183993.650006 
184000.680006 
184007.850006 
186595.570008 
188094.410009 
190023.130011 
190103.450011 
190283.720011 
193658.880015 
195240.560016 
195870.200017 
197388.810018 
197620.360018 
197655.740018 
198911.340020 
199241.060020 
199686.600020 
200308.300021 
202656.760023 
203206.070024 
205128.500025 
205574.280026 
205870.710026 
205878.110026 
205938.870026 
206318.270026 
206910.430027 
207227.640027 
207830.890028 
208367.690028 
209113.870029 
209987.520030 
210298.480030 
211302.130031 
211566.900031 
211866.890032 
211875.110032 
212659.970032 
213846.420033 
214244.340034 
214856.210034 
215793.660035 
216312.140036 
216796.010036 
216893.540036 
217617.110037 
217662.620037 
218370.330038 
219630.010039 
219791.680039 
220445.090040 
220594.830040 
220767.250040 
221221.910040 
221925.850041 
222652.830042 
222665.150042 
222672.850042 
222854.320042 
223674.570043 
225384.160044 
225434.320044 
227405.780046 
228268.750047 
228542.740047 
228812.780047 
229016.820048 
231479.860050 
232890.280051 
232978.840051 
233479.570052 
234896.430053 
236675.450055 
238247.840056 
239593.470057 
241939.090060 
242004.490060 
242348.440060 
242890.680060 
243424.180061 
244080.650062 
244581.840062 
244865.700062 
244981.230062 
246368.410064 
247742.700065 
248039.580065 
248359.530066 
249370.650067 
249394.640067 
249594.940067 
249711.350067 
250953.720068 
251272.670068 
251439.530068 
252081.010069 
252422.560069 
252704.800070 
253047.030070 
253494.290070 
253884.950071 
254231.330071 
254292.900071 
254554.110071 
255086.930072 
255105.580072 
255321.270072 
255784.990072 
256659.320073 
256694.560073 
257090.560074 
257098.230074 
257458.240074 
258018.650075 
258025.180075 
260472.640077 
260607.860077 
260899.620077 
261478.060078 
262528.740079 
262766.320079 
262794.140079 
262802.590079 
262860.420079 
263151.760079 
263617.570080 
264587.470081 
264868.400081 
265368.220081 
265636.150082 
266275.790082 
266316.930082 
266328.800082 
266715.690083 
266765.380083 
267339.910083 
267476.360083 
268315.700084 
268964.260085 
269993.420086 
270445.850086 
270504.450086 
270710.920086 
273724.540089 
273744.570089 
275005.480090 
275015.380090 
275263.160091 
276488.200092 
278237.210093 
278984.990094 
278996.780094 
281238.800096 
282389.560097 
282771.780098 
283047.490098 
283200.410098 
283506.320098 
284548.340099 
284821.620100 
287081.120102 
287583.830102 
287786.430102 
288461.330103 
288761.210103 
289409.480104 
289743.120104 
290675.920105 
290687.290105 
292556.210107 
293067.310107 
293124.690107 
293373.640107 
293837.120108 
294604.570109 
295084.990109 
298696.300112 
299580.810113 
299709.190113 
299878.490114 
301017.660115 
301300.920115 
301849.480115 
302080.650116 
302714.800116 
302734.500116 
303109.460117 
303542.180117 
304574.440118 
305098.000118 
305172.240118 
305554.440119 
305631.930119 
305640.010119 
305862.030119 
307388.000121 
308449.110122 
309848.290123 
309856.630123 
310474.720123 
311199.470124 
311330.510124 
312884.660126 
313340.390126 
314054.030127 
315637.870128 
316773.660129 
316859.110129 
317242.440130 
317337.220130 
317360.910130 
317804.460130 
318645.710131 
318851.160131 
318925.370131 
319263.540132 
323511.240136 
323539.310136 
323627.920136 
323915.680136 
324102.590136 
324270.450136 
324608.750137 
324804.850137 
325945.170138 
326320.040138 
327777.710140 
328272.560140 
328978.090141 
329204.090141 
329342.290141 
329841.370141 
329876.420141 
330391.140142 
330472.130142 
331157.690143 
331316.830143 
331439.260143 
333810.620145 
333819.760145 
334938.510146 
335550.790147 
335924.730147 
336484.970148 
336978.910148 
338503.410150 
338871.090150 
339299.820150 
339823.070151 
341597.680152 
342899.360154 
342956.160154 
343007.160154 
344761.260155 
345256.270156 
345453.890156 
346031.550157 
346263.190157 
347281.050158 
347465.150158 
348343.920159 
348688.880159 
349926.510160 
350210.100160 
350409.860161 
351619.670162 
352344.420162 
352451.500163 
353687.070164 
355005.310165 
355041.580165 
355315.550165 
355323.600165 
359184.400169 
359652.230169 
362440.420172 
363314.580173 
363601.950173 
364997.100174 
365161.810174 
365711.390175 
366164.290175 
366461.950176 
366469.290176 
366856.210176 
367371.260176 
368274.450177 
369255.510178 
369792.020179 
369803.420179 
369836.010179 
371225.910180 
371562.970180 
372230.300181 
372238.360181 
372380.010181 
372626.500181 
373101.640182 
373326.620182 
374241.320183 
374773.010183 
375383.240184 
375702.050184 
376484.120185 
376780.970185 
377043.420185 
378939.290187 
379151.690187 
379266.890187 
379417.560188 
380586.400189 
380731.750189 
380901.030189 
381712.020190 
382075.210190 
383510.820191 
383988.360192 
385473.170193 
385533.480193 
386966.570195 
387043.990195 
388137.330196 
388154.310196 
388653.690196 
389168.990197 
389960.550197 
390477.770198 
390822.350198 
390897.310198 
391930.900199 
393306.510201 
393465.270201 
394914.700202 
395303.270202 
395502.170203 
396236.150203 
397773.100205 
398100.230205 
398512.070205 
398745.340206 
398804.130206 
401702.010208 
401925.840209 
404656.010211 
405904.140212 
406050.560212 
406060.440212 
406075.670212 
406696.880213 
407373.580214 
407551.100214 
408715.350215 
408776.580215 
408831.270215 
409125.100215 
409900.020216 
409910.830216 
409999.440216 
410805.280217 
411984.100218 
412504.490218 
412682.580219 
412961.810219 
414122.660220 
414720.100221 
416072.180222 
416371.740222 
416618.640222 
416883.790223 
417131.640223 
417350.270223 
417448.330223 
418000.190224 
418008.180224 
420311.450226 
420767.080226 
420902.410226 
421852.520227 
422144.570227 
422152.380227 
422456.710228 
423109.500228 
423614.680229 
424615.680230 
426650.400232 
429002.780234 
430077.330235 
430397.830235 
430792.250235 
430935.910236 
430978.540236 
431974.190237 
431983.290237 
432012.270237 
432293.110237 
432491.850237 
432803.740237 
432835.180237 
433025.000238 
434187.780239 
435012.630239 
435246.090240 
435643.730240 
436529.430241 
436767.750241 
437215.350241 
437251.460241 
437402.370242 
437659.780242 
439201.860243 
439886.420244 
441218.600245 
442139.610246 
443412.850247 
443508.140247 
444198.130248 
444243.000248 
444704.520248 
444715.050248 
445617.680249 
446348.640250 
446477.030250 
447376.800251 
448613.840252 
448628.480252 
448811.780252 
449730.570253 
450310.130254 
450775.720254 
450846.250254 
453010.290256 
453312.600256 
453510.210257 
456280.880259 
456842.460260 
458509.980261 
459180.610262 
459383.350262 
459637.740262 
460299.260263 
461192.660264 
461347.250264 
461617.070264 
462160.360265 
462527.560265 
462625.840265 
462912.680265 
463583.960266 
465439.910268 
467116.990269 
467130.640269 
467153.650269 
467792.130270 
468182.060270 
468729.010271 
469016.360271 
470065.240272 
470549.960273 
471330.850273 
471818.050274 
473272.010275 
473900.730276 
474622.630276 
474769.140276 
475743.570277 
475753.500277 
476605.610278 
476693.440278 
476860.100278 
477027.730279 
478143.580280 
479110.120280 
479148.800281 
479154.840281 
479525.120281 
481192.940282 
481441.990283 
482137.920283 
482175.700283 
482360.750284 
483610.070285 
483734.200285 
484188.360285 
484235.910285 
486261.150287 
487100.380288 
487977.040289 
489281.280290 
490259.760291 
491231.640292 
491619.630292 
494063.310294 
494243.780295 
494585.680295 
495122.160295 
495315.970296 
495864.530296 
496013.480296 
496366.750297 
496378.430297 
497686.570298 
500059.700300 
500825.790301 
504450.760304 
504473.730304 
505262.570305 
505632.780305 
506200.310306 
506527.610306 
506567.500306 
507866.490307 
507877.930307 
508137.290308 
508757.150308 
509264.190309 
509595.440309 
511237.590310 
512378.900311 
512771.440312 
513352.090312 
513392.450312 
513536.930313 
514237.860313 
514250.280313 
515100.290314 
515758.100315 
517759.920316 
518647.150317 
519321.150318 
520338.910319 
522058.320320 
523373.490322 
523859.680322 
524142.110322 
524167.900322 
524659.480323 
525369.820324 
528319.290326 
528904.120327 
529664.940328 
530280.370328 
530288.690328 
530589.130328 
531070.860329 
531197.480329 
532125.650330 
532201.180330 
532545.840330 
532903.600331 
533124.260331 
534089.800332 
534502.680332 
534868.280332 
535032.180333 
536303.210334 
536590.180334 
538218.540336 
538293.810336 
538459.840336 
538468.540336 
538766.840336 
540214.140337 
543097.170340 
543812.820341 
543913.470341 
544285.480341 
544648.170342 
545962.220343 
546392.150343 
547249.620344 
549215.160346 
549590.070346 
549807.890346 
550063.810347 
553679.950350 
554844.490351 
555458.670352 
555597.040352 
556534.810353 
557534.090354 
557655.350354 
557827.790354 
558119.020354 
558131.920354 
558820.670355 
559550.590355 
559653.680355 
560520.400356 
562928.080359 
563007.820359 
563049.580359 
563589.340359 
563921.780359 
563989.940360 
564603.990360 
564802.800360 
565641.360361 
566389.500362 
567806.150363 
569010.300364 
569218.260364 
569497.920365 
570058.950365 
570425.810366 
571616.990367 
571672.570367 
572571.320368 
572601.280368 
573595.960368 
573800.150369 
573807.480369 
574285.490369 
575325.280370 
575896.780371 
576587.630371 
576929.410372 
577151.350372 
577165.380372 
577398.630372 
577673.830372 
579504.110374 
579550.860374 
579569.320374 
579848.020374 
580881.060375 
580965.800375 
581618.730376 
581845.000376 
582779.170377 
582838.550377 
584193.710378 
584266.110378 
584543.210379 
584847.320379 
584857.180379 
585299.210379 
585608.490380 
586010.360380 
586435.130380 
587051.530381 
587297.160381 
587330.930381 
587343.220381 
588040.470382 
590108.900384 
590379.450384 
590746.650384 
591426.320385 
591436.700385 
592814.600386 
593423.100387 
593812.610387 
594363.140388 
594517.010388 
594785.590388 
595483.440389 
595634.380389 
595966.310389 
596198.920390 
596234.530390 
596636.020390 
597758.990391 
598818.110392 
598897.680392 
599303.160392 
599321.030392 
599459.260393 
599757.180393 
599819.290393 
600616.880394 
600638.730394 
603886.690397 
604374.280397 
604611.180397 
605495.830398 
606316.270399 
607361.630400 
608585.560401 
608764.640401 
608804.700401 
608813.380401 
608874.120401 
609590.190402 
610083.310402 
610110.910402 
610714.590403 
611332.550404 
611502.600404 
613124.590405 
613953.090406 
616562.740408 
618263.310410 
618777.420411 
619181.480411 
619190.010411 
621167.870413 
621512.910413 
621604.790413 
622234.180414 
622843.960414 
622870.920414 
623939.440415 
624060.160415 
624199.410416 
626809.520418 
627828.400419 
627851.490419 
628020.360419 
628337.470419 
629133.590420 
629291.970420 
629445.510420 
629528.170421 
630178.140421 
630406.440421 
630639.830422 
631563.070422 
632731.120424 
632790.840424 
633493.670424 
633813.550425 
633964.300425 
634840.310426 
636688.260427 
637288.650428 
637400.260428 
637560.960428 
638141.100429 
638150.580429 
640912.380431 
641909.720432 
642590.470433 
643216.290433 
643973.330434 
644113.520434 
644127.460434 
644180.470434 
645389.680435 
645563.760435 
646787.910437 
647365.350437 
647846.260438 
648159.930438 
649527.760439 
649537.710439 
649594.810439 
650849.370440 
650890.230440 
652375.720442 
653067.520442 
653517.010443 
653795.510443 
654044.820443 
654733.600444 
654926.850444 
655122.490444 
656276.850445 
656852.600446 
659074.370448 
659766.630449 
660789.070450 
661266.320450 
661369.260450 
663704.060452 
664912.230454 
665369.780454 
665397.220454 
665411.660454 
665887.980454 
666238.930455 
667373.840456 
667496.310456 
667691.200456 
667935.070456 
668736.150457 
668993.690457 
669074.350457 
669217.680458 
670283.530459 
670727.010459 
671017.150459 
671317.540459 
671747.380460 
673512.650462 
673842.280462 
673853.730462 
674189.000462 
674442.680462 
674720.650463 
674769.420463 
675960.350464 
676523.370464 
677068.070465 
677753.650465 
678601.460466 
678650.160466 
678991.790467 
683131.660470 
684089.390471 
684318.050472 
684525.220472 
685507.940473 
686166.710473 
686413.730474 
686435.310474 
686443.310474 
687552.170475 
688598.060476 
688998.440476 
690467.990477 
690892.580478 
690935.510478 
691608.960478 
693748.260480 
695110.020482 
697941.690484 
700438.600487 
700445.420487 
701462.090488 
701774.230488 
703052.970489 
703491.520489 
703626.620490 
703791.430490 
705927.960492 
706987.540493 
707012.090493 
707721.770493 
707945.620494 
708552.530494 
709357.930495 
709603.500495 
710448.990496 
711410.300497 
711673.110497 
711917.060497 
712217.650498 
712229.990498 
712780.710498 
713329.040499 
713859.060499 
714106.780499 
714380.600500 
715414.350501 
716423.850501 
716436.360502 
716707.070502 
719172.670504 
720397.580505 
723121.030508 
723859.520508 
724381.360509 
724471.370509 
726502.150511 
727907.770512 
729705.070514 
729881.330514 
730344.510514 
732536.850516 
732721.280517 
734486.070518 
735014.010519 
735942.680520 
737098.770521 
737284.750521 
738144.780522 
738870.720522 
738937.400522 
740036.250523 
740507.770524 
743451.100527 
744409.960528 
745498.580529 
745587.410529 
746602.500530 
750916.100534 
751274.650534 
751365.830534 
751447.150534 
751955.830535 
752087.080535 
752190.440535 
753628.190536 
753830.280536 
754120.010537 
754451.730537 
755357.960538 
755707.130538 
757691.230540 
758034.370540 
761085.900543 
761741.790544 
763423.530545 
764793.700547 
765314.060547 
765427.510547 
765925.830548 
765941.730548 
765957.870548 
767914.640549 
769640.170551 
771273.630553 
771668.250553 
772581.920554 
772663.010554 
772725.200554 
775718.910557 
775870.610557 
777191.740558 
778018.540559 
779406.220560 
780075.480561 
781936.460563 
783002.360563 
783314.640564 
783665.950564 
785668.280566 
785770.320566 
786617.640567 
787540.650568 
789482.800570 
791177.350571 
791215.790571 
791901.020572 
792145.800572 
792491.450572 
792933.160573 
793774.860574 
793861.000574 
794118.390574 
794304.650574 
794994.400575 
795388.600575 
795912.440576 
795980.410576 
796296.550576 
796870.750576 
798248.940578 
798358.060578 
798429.980578 
798604.420578 
799112.310579 
799891.690579 
801069.570580 
801076.050580 
801191.270580 
802091.560581 
802151.170581 
802893.290582 
804529.870584 
806081.260585 
806641.020586 
806835.910586 
808015.930587 
810216.430589 
810801.950589 
810908.940589 
813498.980592 
813561.360592 
813805.650592 
814572.030593 
814656.500593 
815539.950594 
816016.720594 
816856.420595 
817597.060596 
817788.030596 
818505.830597 
819806.980598 
819925.230598 
821190.180599 
821305.750599 
822000.020600 
822543.310600 
822864.360601 
823089.080601 
823628.360601 
824682.660602 
824942.110603 
825098.410603 
825742.590603 
825750.680603 
826201.470604 
826914.990604 
827086.550605 
829413.360607 
829733.820607 
830073.060607 
830671.320608 
831361.730609 
831671.700609 
832956.260610 
833957.950611 
835244.540612 
836410.410613 
838540.330615 
838921.980616 
838929.900616 
839043.700616 
839129.440616 
840571.870617 
840856.800617 
840923.130617 
841018.480618 
842919.150619 
843740.340620 
844775.290621 
845044.060621 
845468.430622 
846024.160622 
847296.650623 
848361.100624 
848651.970625 
848896.250625 
849492.300625 
849935.230626 
850475.680626 
852736.040628 
853099.850629 
854129.850630 
854325.180630 
854584.820630 
855465.020631 
855859.720631 
857413.770633 
857483.320633 
858130.760633 
858162.770633 
858574.990634 
858594.940634 
859871.280635 
861001.890636 
861203.390636 
861455.840637 
861492.660637 
862054.210637 
862796.120638 
863776.590639 
864724.680640 
864894.210640 
864944.770640 
865057.550640 
865133.000640 
865238.260640 
865503.260640 
865990.450641 
866224.200641 
866263.950641 
866534.780641 
866905.040642 
868153.330643 
869294.210644 
870622.140645 
871389.040646 
871626.110646 
873144.550647 
873384.860648 
873490.320648 
873951.390648 
875389.460650 
875402.450650 
876050.160650 
876081.900650 
876189.250650 
876890.700651 
877801.270652 
878679.900653 
879329.860653 
880056.660654 
882058.250656 
882302.050656 
882432.360656 
884086.990658 
884418.080658 
884657.210658 
885102.170659 
886536.290660 
887641.280661 
888696.720662 
889646.850663 
889690.870663 
891037.430664 
891200.370664 
891993.750665 
892016.460665 
892367.390665 
892654.340666 
892835.210666 
892867.690666 
892876.030666 
893680.560667 
893880.960667 
894058.960667 
894396.120667 
894518.870667 
894541.720667 
895739.640668 
896996.280670 
897427.420670 
897721.110670 
897943.790671 
899175.830672 
899758.600672 
900192.920673 
900278.710673 
901125.460674 
902326.340675 
902373.260675 
902453.170675 
902486.130675 
902660.220675 
902930.290675 
903984.200676 
904395.670677 
904408.660677 
906008.160678 
906017.140678 
908027.220680 
909031.910681 
909619.860681 
909704.320681 
909883.640682 
910006.020682 
910590.820682 
912230.520684 
912527.120684 
913272.910685 
913452.920685 
914873.950686 
915120.600687 
915724.480687 
916934.150688 
917888.340689 
918230.290689 
918421.390690 
918573.170690 
918625.530690 
918801.370690 
919850.060691 
920882.800692 
921229.690692 
921955.550693 
922178.190693 
922936.940694 
923885.250695 
924645.040695 
925499.950696 
925860.760697 
925868.100697 
926083.470697 
926879.830697 
927822.380698 
928312.530699 
928584.900699 
929815.270700 
929969.420700 
929984.030700 
930043.190700 
930264.590701 
931030.210701 
931059.690701 
931218.570702 
931281.560702 
931598.770702 
932471.180703 
932775.590703 
932934.810703 
934117.480704 
934474.530705 
934702.890705 
934759.930705 
935262.940705 
935438.880705 
935779.530706 
937732.390708 
938116.550708 
938241.670708 
938444.740708 
939453.610709 
940012.920710 
940076.360710 
940602.070710 
941343.170711 
942420.790712 
944362.920714 
944721.300714 
944731.710714 
944741.150714 
945728.480715 
947345.420717 
948622.040718 
948662.130718 
949446.100719 
949481.940719 
949788.170719 
950266.060719 
950356.330719 
950756.380720 
951346.600720 
951367.800720 
952303.010721 
952966.630722 
953170.740722 
953502.810722 
953650.330722 
954603.240723 
954668.260723 
954941.940724 
954951.630724 
955052.390724 
955948.910725 
956477.620725 
956788.710725 
959701.390728 
960491.550729 
961686.310730 
962030.460730 
963474.520732 
966134.700734 
966616.790735 
966903.740735 
967999.000736 
968770.680737 
969320.940737 
969710.740737 
970912.770739 
970985.420739 
972268.300740 
972382.090740 
973038.880740 
973675.880741 
975488.710743 
975767.020743 
976366.220744 
976390.500744 
978442.000746 
979478.960746 
980209.580747 
980447.430747 
980926.370748 
981329.340748 
982131.780749 
982144.070749 
982362.930749 
982371.030749 
983026.280750 
983352.390750 
983377.850750 
983560.700750 
984488.530751 
984595.960751 
985743.480752 
986008.630753 
986609.620753 
986980.370753 
989822.900756 
990278.680757 
990917.620757 
991644.090758 
993994.470760 
994827.870761 
996887.640763 
997582.200763 
998548.450764 
999257.680765 
1000304.770766 
1002066.250768 
1002303.090768 
1003271.300769 
1004839.510770 
1005954.420771 
1008477.630773 
1008720.160774 
1009599.760775 
1009835.520775 
1010970.910776 
1012262.310777 
1012345.050777 
1012600.220777 
1014712.660779 
1015492.320780 
1016364.020781 
1016569.550781 
1017205.040782 
1017427.600782 
1017496.000782 
1018080.330782 
1018409.980783 
1019164.420783 
1019598.830784 
1019904.370784 
1020228.780784 
1020391.320785 
1020471.160785 
1021097.150785 
1022880.880787 
1024196.230788 
1025438.150789 
1026865.100791 
1026884.550791 
1029109.500793 
1030545.210794 
1031966.310795 
1032221.570796 
1034039.450797 
1037334.260800 
1038099.890801 
1038267.280801 
1038285.710801 
1039869.790803 
1040105.230803 
1041729.520804 
1042492.570805 
1042747.820805 
1042836.670805 
1043270.430806 
1043311.770806 
1044023.540807 
1044041.480807 
1044914.220807 
1045101.320808 
1047141.200809 
1047599.030810 
1048352.440811 
1048472.450811 
1050505.250813 
1050537.180813 
1050922.140813 
1050997.380813 
1051364.340813 
1052089.210814 
1052539.740815 
1052969.850815 
1053043.360815 
1053394.770815 
1056105.900818 
1056161.970818 
1057074.250819 
1057523.370819 
1058286.770820 
1058506.550820 
1060776.810822 
1061489.500823 
1062109.590823 
1063138.880824 
1063145.740824 
1064712.790826 
1066274.750827 
1066283.080827 
1066831.270828 
1067068.690828 
1072066.920833 
1072404.510833 
1074033.570835 
1075901.850836 
1078086.050838 
1078101.150838 
1078112.290838 
1078337.660839 
1078970.280839 
1078976.590839 
1078982.990839 
1079218.680839 
1079998.940840 
1082722.640843 
1082743.290843 
1083170.720843 
1083792.180844 
1083803.240844 
1084727.160845 
1085846.110846 
1086533.370846 
1089034.240849 
1089319.370849 
1089879.530849 
1091277.620851 
1091629.540851 
1092091.940851 
1092634.100852 
1092855.610852 
1093753.410853 
1094759.550854 
1096472.510855 
1096490.550855 
1096945.990856 
1097959.980857 
1098210.460857 
1098546.280857 
1098667.330857 
1100499.320859 
1100641.920859 
1100743.730859 
1101077.880860 
1101966.980861 
1102723.330861 
1102778.850861 
1102869.070861 
1102940.170861 
1103493.580862 
1103662.810862 
1103842.000862 
1105669.130864 
1109540.740868 
1109582.900868 
1109772.290868 
1109817.860868 
1109867.010868 
1110315.370868 
1110994.550869 
1111431.760869 
1114036.880872 
1114148.530872 
1114600.800872 
1115174.200873 
1115953.160874 
1116174.920874 
1116998.940875 
1117439.870875 
1117519.510875 
1117740.890875 
1119437.580877 
1120459.780878 
1121260.690879 
1121353.770879 
1121438.670879 
1122070.330879 
1122077.570879 
1122911.300880 
1123428.220881 
1123901.420881 
1124011.160881 
1125092.240882 
1125154.890882 
1125833.420883 
1126151.540883 
1128212.960885 
1128854.670886 
1129325.850886 
1130842.480887 
1131962.250888 
1132369.010889 
1134300.410891 
1134950.510891 
1135382.310892 
1135680.860892 
1137471.070894 
1138308.850894 
1138594.160895 
1140512.110896 
1141442.860897 
1141450.810897 
1141725.010898 
1141965.420898 
1144783.280900 
1145191.450901 
1145770.420901 
1147680.020903 
1147743.300903 
1149191.180905 
1150148.330905 
1150163.280905 
1151430.860907 
1151580.130907 
1154888.510910 
1154973.610910 
1154983.780910 
1155529.150910 
1155703.460911 
1157690.850912 
1158376.540913 
1158904.580914 
1158998.400914 
1161847.570916 
1162105.480917 
1163007.880917 
1163303.130918 
1164178.750918 
1164616.010919 
1164818.930919 
1166588.150921 
1167928.000922 
1168444.220922 
1169228.540923 
1169266.010923 
1169883.780924 
1169900.990924 
1171126.030925 
1171517.900925 
1173074.520927 
1173298.650927 
1174273.450928 
1175507.270929 
1175537.440929 
1176232.930930 
1177406.640931 
1178212.190932 
1178888.640932 
1179565.110933 
1180111.660933 
1181154.100934 
1181363.890935 
1181769.210935 
1182611.570936 
1182890.380936 
1183056.590936 
1183979.850937 
1185396.430938 
1185513.900938 
1185528.860938 
1187874.230941 
1189174.900942 
1189301.780942 
1190112.270943 
1193235.170946 
1193414.920946 
1193976.600946 
1194580.240947 
1195454.470948 
1195505.000948 
1195786.370948 
1196292.370948 
1196470.410949 
1197819.960950 
1198630.620951 
1199070.370951 
1199237.660951 
1201653.960953 
1202278.180954 
1203278.600955 
1205027.130957 
1206096.740958 
1207022.210958 
1207030.900958 
1207761.310959 
1208721.870960 
1210027.170961 
1210549.920962 
1210732.280962 
1212399.610963 
1212516.260964 
1212769.870964 
1213727.370965 
1216064.790967 
1216556.540967 
1216584.060967 
1216597.810967 
1216696.310967 
1217558.440968 
1218508.760969 
1219060.200970 
1221332.040972 
1221361.790972 
1222676.550973 
1223209.500973 
1223941.530974 
1224091.710974 
1224656.270975 
1224820.970975 
1225808.390976 
1226843.260977 
1226961.360977 
1227594.640978 
1229534.950979 
1229550.950979 
1229728.780980 
1229761.050980 
1231325.270981 
1231499.530981 
1233484.770983 
1234630.300984 
1237357.230987 
1237376.480987 
1237695.080987 
1237811.180987 
1238926.220988 
1239859.300989 
1240285.090989 
1241853.620991 
1242080.440991 
1242739.040992 
1244485.650993 
1244725.430994 
1247875.230996 
1247899.060996 
1248968.010997 
1249087.800998 
1249144.390998 
1249211.660998 
1252078.281000 
1252918.571001 
1253276.041001 
1254931.691003 
1255500.541004 
1256184.011004 
1256886.331005 
1257881.221006 
1258135.651006 
1259456.211007 
1259579.491007 
1261034.321009 
1261234.401009 
1261862.311009 
1263325.281011 
1264305.631012 
1264400.781012 
1264977.241012 
1265070.671012 
1265272.661013 
1266026.371013 
1266851.991014 
1267121.151014 
1268108.441015 
1268497.121016 
1268908.151016 
1269525.771017 
1269538.501017 
1270365.971017 
1270594.971018 
1271788.021019 
1272233.781019 
1274837.051022 
1277894.161024 
1277990.671024 
1280143.361026 
1280640.851027 
1280653.431027 
1282340.881029 
1283831.261030 
1284060.941030 
1284218.971030 
1284296.511030 
1284745.771031 
1284771.651031 
1285467.251031 
1285549.911032 
1286643.721033 
1286660.701033 
1287206.581033 
1287244.211033 
1287462.221033 
1287740.451034 
1288384.301034 
1288410.191034 
1288850.411035 
1290524.941036 
1290701.121036 
1292717.841038 
1293214.241039 
1293506.711039 
1294734.981040 
1295639.791041 
1297171.441042 
1297193.321042 
1297306.941042 
1298751.211044 
1299311.151044 
1300850.591046 
1301335.321046 
1301497.701046 
1302447.911047 
1303282.051048 
1303680.201048 
1306586.851051 
1307923.611052 
1309081.561053 
1309906.741054 
1310087.141054 
1310257.171055 
1310915.461055 
1311988.641056 
1313052.001057 
1316260.301060 
1316271.811060 
1316785.301061 
1316886.901061 
1317610.041061 
1318028.261062 
1318474.871062 
1318882.581063 
1318954.011063 
1319217.061063 
1319429.631063 
1319801.601063 
1320072.731064 
1320594.911064 
1320645.501064 
1320707.741064 
1320821.811064 
1321197.871065 
1322285.511066 
1322673.361066 
1322846.291066 
1323100.691067 
1324505.891068 
1325117.611068 
1327606.171071 
1327631.981071 
1327821.121071 
1328593.231072 
1328838.071072 
1329679.301073 
1330402.131073 
1331035.341074 
1331749.321075 
1332356.671075 
1333243.081076 
1333303.851076 
1334380.261077 
1335172.711078 
1335188.791078 
1336129.211079 
1336878.601079 
1337548.151080 
1338060.921080 
1338173.431081 
1339063.561081 
1339175.651081 
1339184.471081 
1339220.161082 
1339579.671082 
1340116.591082 
1342234.931084 
1342323.581084 
1343631.231086 
1344325.061086 
1344556.611086 
1344728.491087 
1346655.201088 
1346860.251089 
1347269.811089 
1347534.351089 
1348705.251090 
1349259.111091 
1350643.191092 
1351055.341093 
1351672.911093 
1351847.611093 
1352405.031094 
1352483.441094 
1352640.021094 
1353393.421095 
1353699.951095 
1354166.581095 
1354637.631096 
1354747.891096 
1355393.751097 
1355698.631097 
1355792.821097 
1355951.731097 
1356913.161098 
1357190.031098 
1357459.271099 
1357827.891099 
1358622.311100 
1359145.721100 
1359974.541101 
1360721.001102 
1361140.541102 
1361452.461102 
1361761.271103 
1362187.061103 
1362858.081104 
1363718.601104 
1364071.971105 
1364254.961105 
1365934.601106 
1367535.421108 
1368173.831108 
1368662.701109 
1368945.271109 
1369292.401110 
1369497.281110 
1369752.111110 
1371049.261111 
1371737.331112 
1371878.461112 
1373727.741114 
1374015.081114 
1374232.751114 
1374293.581114 
1374683.671115 
1375254.091115 
1375921.231116 
1377235.841117 
1377569.681117 
1377999.531118 
1378614.461118 
1379140.091119 
1379818.221119 
1381536.651121 
1384072.561123 
1384792.321124 
1385257.341124 
1387111.141126 
1387300.171126 
1388686.721128 
1388997.211128 
1389662.311128 
1390480.831129 
1390901.521130 
1392100.961131 
1392772.671131 
1392883.331131 
1393250.641132 
1393642.891132 
1396026.061134 
1396822.931135 
1397323.891136 
1397780.141136 
1397986.151136 
1398843.381137 
1399964.431138 
1400745.791139 
1401243.151139 
1401260.891139 
1402898.281141 
1403077.841141 
1403105.851141 
1403661.311142 
1403739.981142 
1404311.031142 
1405205.951143 
1405979.591144 
1406807.561144 
1408365.841146 
1408793.681146 
1409001.061147 
1409534.791147 
1409950.371147 
1410087.121148 
1410486.451148 
1410829.051148 
1410919.211148 
1412224.521150 
1412678.851150 
1416137.151153 
1416665.151154 
1417371.471154 
1417693.311155 
1418093.261155 
1418575.851155 
1418766.061156 
1419369.691156 
1420915.741158 
1421055.571158 
1421178.721158 
1421499.231158 
1422626.601159 
1423007.431160 
1423175.551160 
1423614.801160 
1426068.251162 
1426159.951162 
1426607.971163 
1427802.521164 
1429162.391165 
1430343.111166 
1430388.191166 
1430718.211167 
1432624.421169 
1432771.041169 
1433176.351169 
1433396.901169 
1433628.781169 
1436658.691172 
1436994.391173 
1437707.671173 
1437928.101173 
1438614.641174 
1441028.691176 
1441216.091177 
1443580.301179 
1444019.811179 
1444265.271179 
1447267.931182 
1448051.641183 
1448556.601183 
1449360.571184 
1449521.261184 
1450839.061185 
1450869.371185 
1451392.441186 
1452410.621187 
1452430.721187 
1452499.611187 
1453264.861188 
1455453.411190 
1455513.501190 
1455615.121190 
1456465.011191 
1456760.671191 
1457053.351191 
1458667.261193 
1459398.261193 
1461336.491195 
1462336.011196 
1462874.471197 
1463941.651198 
1464353.541198 
1466240.711200 
1466290.491200 
1466377.581200 
1466389.151200 
1468306.411202 
1469458.891203 
1469570.411203 
1469865.531203 
1470670.541204 
1471050.201204 
1471069.631204 
1472678.681206 
1473048.741206 
1473521.241207 
1475896.131209 
1476545.741209 
1476849.321210 
1476941.421210 
1477081.101210 
1478417.761211 
1478795.701212 
1478832.021212 
1481167.961214 
1482873.691215 
1484100.191216 
1484323.201217 
1485083.931217 
1485180.051217 
1486577.461219 
1486807.491219 
1487381.701220 
1487466.521220 
1489424.261221 
1489782.551222 
1493410.261225 
1494051.231226 
1495641.901227 
1496511.861228 
1498887.261230 
1503145.721234 
1503158.461234 
1504374.301235 
1504387.161235 
1505710.881237 
1506861.051238 
1506898.181238 
1508304.401239 
1509274.361240 
1510170.511241 
1510624.921241 
1510812.711241 
1512774.361243 
1512979.481243 
1514235.621245 
1514440.551245 
1514865.291245 
1515749.651246 
1516029.121246 
1516398.941247 
1518078.811248 
1518618.601249 
1518733.571249 
1519299.071249 
1519776.901250 
1519903.201250 
1520428.161250 
1520489.711250 
1520564.021250 
1521275.001251 
1522284.401252 
1522436.311252 
1522825.391253 
1524085.641254 
1524233.511254 
1524584.521254 
1524894.191254 
1525580.831255 
1525809.211255 
1525833.841255 
1525958.541255 
1526053.871256 
1526419.741256 
1526621.871256 
1526643.451256 
1526680.881256 
1526852.561256 
1526935.841256 
1527084.611256 
1527286.231257 
1527798.591257 
1527837.331257 
1528351.151258 
1530492.831260 
1532490.861262 
1532702.571262 
1533093.321262 
1533998.071263 
1535319.811264 
1535498.701264 
1535757.261265 
1536130.071265 
1536943.671266 
1538230.331267 
1538527.091267 
1538915.481267 
1539092.491268 
1541157.871270 
1541701.021270 
1542488.081271 
1542642.171271 
1542708.221271 
1542764.091271 
1543806.771272 
1545097.521273 
1546263.771274 
1546562.681275 
1546576.131275 
1546781.301275 
1548589.021277 
1548605.321277 
1548709.801277 
1549229.151277 
1549237.041277 
1549339.631277 
1549978.231278 
1550781.001279 
1551000.081279 
1552381.931280 
1552450.981280 
1552469.851280 
1553827.971281 
1553955.291282 
1554121.281282 
1555717.811283 
1557118.801284 
1558361.931286 
1558534.791286 
1558693.191286 
1558706.481286 
1558717.381286 
1559429.851287 
1559553.541287 
1560509.991288 
1561629.311289 
1563218.501290 
1563261.161290 
1563557.281290 
1563942.861291 
1564783.501292 
1565257.871292 
1565351.301292 
1565508.221292 
1565905.291293 
1565993.091293 
1568492.721295 
1568607.311295 
1568635.061295 
1568878.281295 
1569217.161296 
1569597.451296 
1569620.241296 
1570372.551297 
1570387.691297 
1570396.321297 
1570514.471297 
1570551.481297 
1570936.711297 
1571637.241298 
1572934.901299 
1573046.071299 
1573179.041299 
1573703.141300 
1574009.821300 
1574056.851300 
1574252.291300 
1574841.581301 
1575366.301301 
1577094.631303 
1578453.611304 
1580538.741306 
1580574.841306 
1581072.301307 
1581232.661307 
1581278.721307 
1581685.441307 
1581954.561308 
1582433.171308 
1582631.721308 
1584725.071310 
1584833.411310 
1584914.931310 
1584921.821310 
1585431.091311 
1585920.161311 
1587241.761313 
1587321.411313 
1587430.691313 
1588397.171314 
1588964.481314 
1589218.671314 
1589307.161314 
1589320.201314 
1589838.751315 
1590092.441315 
1591597.181317 
1591660.031317 
1592649.411318 
1592699.251318 
1592872.841318 
1594211.561319 
1595471.031320 
1595559.161320 
1595584.171320 
1595833.111321 
1597480.181322 
1597510.981322 
1598841.171323 
1598970.171323 
1599909.961324 
1600743.551325 
1603003.681327 
1603626.431328 
1603885.851328 
1604346.831328 
1604387.941328 
1604444.681329 
1604809.391329 
1607260.121331 
1608429.311332 
1609919.951334 
1610141.321334 
1610260.061334 
1611767.111335 
1612402.811336 
1612862.571336 
1612994.611336 
1613045.361337 
1614405.981338 
1614534.631338 
1615282.451339 
1616531.141340 
1617565.961341 
1618173.671341 
1618389.871342 
1619115.621342 
1619121.821342 
1621324.251344 
1622020.781345 
1622069.671345 
1622286.571345 
1623082.091346 
1623528.161346 
1623636.401346 
1623698.111346 
1624386.221347 
1625247.561348 
1625359.261348 
1625378.121348 
1625701.591348 
1626536.991349 
1626711.031349 
1627166.421350 
1627805.661350 
1628679.041351 
1629365.931352 
1630786.291353 
1630812.351353 
1631377.171354 
1632351.971355 
1632383.661355 
1632472.171355 
1633082.341355 
1633263.921355 
1635321.681357 
1636709.741359 
1636718.251359 
1637408.551359 
1637913.171360 
1638348.971360 
1638408.431360 
1638582.671360 
1638933.491361 
1638979.851361 
1641127.831363 
1642822.061364 
1642906.361364 
1643126.981365 
1643386.701365 
1644255.811366 
1645182.661366 
1645368.661367 
1645494.591367 
1645609.551367 
1647090.661368 
1648982.221370 
1648995.811370 
1649123.991370 
1649259.871370 
1649471.291370 
1650377.061371 
1650397.691371 
1650641.491372 
1650752.231372 
1651821.511373 
1652775.141374 
1653522.201374 
1653577.331374 
1653618.961374 
1654471.321375 
1655283.371376 
1655466.441376 
1655955.731377 
1656613.401377 
1656947.201377 
1657258.681378 
1658143.211379 
1658628.761379 
1659095.861379 
1659353.531380 
1660526.651381 
1660875.751381 
1661532.751382 
1661613.871382 
1661724.361382 
1661835.551382 
1662506.801383 
1663357.021383 
1665557.201385 
1665696.391386 
1666308.121386 
1666340.181386 
1667360.281387 
1667401.021387 
1668196.661388 
1668607.531388 
1669179.551389 
1669630.031389 
1670372.921390 
1671951.441391 
1672486.961392 
1673880.781393 
1674076.111393 
1674128.531393 
1674138.761393 
1675857.431395 
1675916.331395 
1677693.411397 
1678651.441398 
1678827.831398 
1678842.201398 
1679056.261398 
1679530.041398 
1680760.101400 
1680973.101400 
1681487.141400 
1682402.811401 
1683673.341402 
1684820.661403 
1685122.441404 
1686467.001405 
1686550.381405 
1687623.821406 
1687666.431406 
1687980.881406 
1688178.581407 
1688633.201407 
1689047.571407 
1690474.051409 
1690633.511409 
1691197.801409 
1691469.161410 
1694129.981412 
1694754.011413 
1695104.521413 
1695114.531413 
1695232.571413 
1695285.271413 
1695794.341414 
1696967.161415 
1697131.441415 
1698567.671416 
1698617.231416 
1698892.621416 
1699279.691417 
1700389.351418 
1700571.491418 
1701467.591419 
1701580.751419 
1701746.031419 
1702410.991420 
1702425.741420 
1702436.171420 
1702454.041420 
1703512.841421 
1703959.881421 
1703980.661421 
1704507.451422 
1704559.101422 
1705215.451422 
1705460.071423 
1705473.411423 
1706030.541423 
1706340.481423 
1706610.731424 
1707056.961424 
1707312.561424 
1707611.101425 
1707622.611425 
1709490.721426 
1709862.041427 
1710578.901427 
1710963.961428 
1711084.601428 
1711104.661428 
1711610.381428 
1712069.371429 
1712126.161429 
1712206.551429 
1712270.751429 
1713859.621430 
1714725.741431 
1714948.221431 
1715880.631432 
1716519.621433 
1717090.641433 
1717646.961434 
1717710.891434 
1717717.981434 
1717934.951434 
1718111.851434 
1718450.631435 
1719660.421436 
1722205.851438 
1724671.481440 
1724827.871441 
1725023.511441 
1725069.801441 
1725367.531441 
1725583.461441 
1726234.951442 
1726636.711442 
1726660.971442 
1726886.481443 
1727121.761443 
1727276.631443 
1727455.041443 
1727497.171443 
1727649.221443 
1729016.171445 
1729904.691445 
1730100.891446 
1730347.421446 
1732668.631448 
1733082.921448 
1734355.591450 
1734455.711450 
1734925.611450 
1735708.891451 
1736133.471451 
1736742.221452 
1737895.001453 
1739262.341454 
1741253.321456 
1741452.271456 
1741583.881456 
1741733.421456 
1742433.741457 
1742666.441457 
1742913.831457 
1743052.871458 
1743082.551458 
1743566.191458 
1743584.571458 
1744623.371459 
1745081.991460 
1745204.881460 
1746192.991461 
1746614.271461 
1748285.711462 
1749305.011463 
1750619.741465 
1750633.491465 
1750728.401465 
1751298.671465 
1752171.291466 
1753072.021467 
1753274.601467 
1753609.171467 
1753638.861467 
1756131.931470 
1756395.261470 
1756531.331470 
1759335.911473 
1759342.921473 
1759786.901473 
1759963.981473 
1760208.581474 
1760808.541474 
1760928.081474 
1760989.061474 
1761764.041475 
1762929.931476 
1762982.871476 
1764640.021478 
1764944.341478 
1765282.941478 
1765490.681479 
1765501.471479 
1766782.491480 
1768093.971481 
1768210.941481 
1768480.611481 
1769148.081482 
1769409.061482 
1769946.831483 
1770422.971483 
1770668.661483 
1771367.211484 
1771379.181484 
1773326.751486 
1775577.311488 
1776021.881488 
1776558.601489 
1776787.601489 
1777447.441490 
1778635.931491 
1779133.231491 
1779496.791492 
1780491.621492 
1780513.631493 
1782783.811495 
1784831.841497 
1785106.101497 
1785245.141497 
1785961.241498 
1786691.781498 
1787012.341499 
1787533.091499 
1787765.331499 
1788225.401500 
1788618.771500 
1790408.701502 
1790522.991502 
1791131.821502 
1794344.041505 
1795106.481506 
1795231.141506 
1795809.241507 
1796388.371507 
1797152.271508 
1797338.001508 
1797600.261508 
1797609.431508 
1797958.701509 
1798696.721509 
1799000.091510 
1799230.041510 
1799459.731510 
1800123.421511 
1801336.271512 
1801993.971513 
1802436.691513 
1803962.551514 
1805040.691515 
1805198.771515 
1805807.161516 
1806157.591516 
1806337.811517 
1807198.521517 
1807555.351518 
1807630.891518 
1807992.171518 
1809637.241520 
1810141.951520 
1810343.781520 
1811195.161521 
1811202.911521 
1812942.921523 
1813239.421523 
1813543.301523 
1814364.961524 
1814505.141524 
1815308.451525 
1816268.401526 
1816423.511526 
1816552.521526 
1817518.901527 
1818110.831528 
1818141.321528 
1818749.281528 
1819654.241529 
1819670.691529 
1820935.071530 
1821663.181531 
1822110.041531 
1822839.451532 
1823222.551532 
1823230.851532 
1823644.901533 
1824488.321533 
1824540.381534 
1824767.691534 
1826622.621535 
1826844.941536 
1827123.521536 
1827375.601536 
1827696.531536 
1828167.631537 
1828244.531537 
1828575.121537 
1828844.651538 
1830631.241539 
1830649.291539 
1832626.481541 
1833481.771542 
1833868.981542 
1833879.361542 
1834138.521542 
1834444.041543 
1834516.831543 
1835115.061543 
1835748.951544 
1836794.691545 
1837090.411545 
1837701.961546 
1838152.111546 
1840206.051548 
1840508.891548 
1840823.151549 
1841920.701550 
1841944.491550 
1842804.221551 
1843285.071551 
1843530.441551 
1843646.941551 
1844185.851552 
1844237.841552 
1846749.051554 
1849725.591557 
1850040.631557 
1850544.481558 
1850807.281558 
1850990.871558 
1851021.161558 
1851887.451559 
1851939.721559 
1852367.711559 
1852381.471559 
1852716.031560 
1853058.401560 
1854387.811561 
1856562.861563 
1856709.251563 
1856723.841563 
1857212.711564 
1857230.971564 
1857381.731564 
1857530.251564 
1857681.481564 
1862119.901569 
1862273.221569 
1862295.861569 
1864139.411570 
1864344.891571 
1865625.191572 
1868016.281574 
1870056.371576 
1870110.041576 
1870740.821577 
1871377.211577 
1871465.751577 
1873098.831579 
1873360.091579 
1873381.981579 
1875580.761581 
1875735.471581 
1876291.741582 
1876567.801582 
1878332.761584 
1879692.211585 
1879921.211585 
1879936.151585 
1880230.001585 
1882172.841587 
1884510.591589 
1885292.341590 
1885860.421591 
1887671.431592 
1888823.591593 
1889216.111594 
1889527.761594 
1889909.731594 
1891985.451596 
1892532.341597 
1892699.611597 
1892899.041597 
1893418.501598 
1893739.131598 
1895470.311600 
1896067.461600 
1896231.051600 
1896308.001600 
1896496.101601 
1897818.501602 
1897985.511602 
1899458.341603 
1900733.031604 
1901259.811605 
1901377.731605 
1902670.381606 
1903494.311607 
1903980.081607 
1903988.731607 
1903998.531608 
1904009.801608 
1904357.081608 
1905318.801609 
1905342.021609 
1905380.671609 
1905720.901609 
1906293.091610 
1907244.811611 
1910097.341613 
1910798.601614 
1910806.661614 
1911565.541615 
1912171.701615 
1912325.851615 
1912335.631615 
1912370.971615 
1912382.011615 
1913278.871616 
1913286.521616 
1913305.611616 
1913348.381616 
1913662.621617 
1913956.601617 
1914291.071617 
1914375.481617 
1916367.821619 
1917506.371620 
1917526.661620 
1918360.241621 
1919152.931622 
1921158.831623 
1921660.141624 
1922211.741624 
1923270.251625 
1923761.251626 
1926244.151628 
1927675.271630 
1927948.991630 
1929469.551631 
1930377.241632 
1931264.311633 
1933598.091635 
1934157.071636 
1935951.841637 
1936810.971638 
1937714.141639 
1937728.021639 
1937928.721639 
1940719.061642 
1941244.781642 
1941326.041642 
1942038.511643 
1942243.891643 
1942374.201643 
1942950.101644 
1942966.851644 
1943471.441644 
1943572.811644 
1944173.871645 
1944380.671645 
1944552.391645 
1944558.821645 
1944631.571645 
1945197.651646 
1945457.961646 
1946298.431647 
1946779.111647 
1946785.221647 
1948429.531649 
1949000.051649 
1950170.311651 
1950615.531651 
1951010.701651 
1951058.681651 
1951181.031651 
1951192.541651 
1951510.921652 
1952062.571652 
1954401.571654 
1955154.081655 
1956054.751656 
1956195.571656 
1956891.761657 
1957083.411657 
1957708.941658 
1958142.091658 
1959208.661659 
1959714.931659 
1961653.631661 
1961976.341662 
1963182.841663 
1963189.611663 
1963330.681663 
1963366.441663 
1963380.461663 
1965063.671664 
1965546.631665 
1965729.851665 
1965982.891665 
1966040.741665 
1966068.641665 
1966565.201666 
1967750.821667 
1968330.431667 
1970208.181669 
1970242.121669 
1970619.481670 
1971196.521670 
1972451.861671 
1972672.841671 
1973228.091672 
1974677.091673 
1974739.071673 
1975716.871674 
1976049.981675 
1976774.701675 
1977525.361676 
1978909.811677 
1979307.221678 
1979477.841678 
1980354.871679 
1980598.051679 
1981100.481679 
1981854.531680 
1983656.591682 
1985037.581683 
1985388.051683 
1985689.541684 
1986065.881684 
1986369.111684 
1987022.111685 
1987480.631685 
1989834.661687 
1990205.901688 
1990583.861688 
1992831.291690 
1992939.591690 
1992945.551690 
1993400.661691 
1993881.941691 
1993977.441691 
1995376.841693 
1995627.651693 
1995788.321693 
1996081.581693 
1996379.731694 
1996428.851694 
1997028.051694 
1997278.651694 
1998813.471696 
1999665.731697 
2000077.371697 
2001494.901698 
2003127.981700 
2005025.481702 
2005848.281702 
2009291.391706 
2009758.671706 
2010647.351707 
2012887.901709 
2012915.931709 
2013399.511709 
2014217.511710 
2014786.401711 
2014989.491711 
2015077.291711 
2017042.381713 
2017803.771713 
2018108.971714 
2018447.701714 
2018700.691714 
2019516.881715 
2019543.651715 
2019772.731715 
2020372.751716 
2022508.611718 
2023294.941719 
2024443.061720 
2024466.951720 
2024531.311720 
2024904.671720 
2025368.441721 
2026115.131721 
2027831.021723 
2029261.761724 
2030328.321725 
2030366.531725 
2031807.981727 
2032384.931727 
2032498.721727 
2032775.121727 
2033070.331728 
2033240.731728 
2035059.061730 
2036072.181731 
2036261.871731 
2036449.061731 
2036552.031731 
2036835.721731 
2037227.191732 
2038159.521732 
2039147.961733 
2039509.401734 
2040688.411735 
2040880.161735 
2041169.661735 
2042102.391736 
2042164.211736 
2042313.101736 
2042985.781737 
2043038.321737 
2043063.811737 
2045700.161739 
2046000.771740 
2047213.681741 
2048036.721742 
2048329.941742 
2048351.231742 
2048985.431743 
2049082.291743 
2049611.681743 
2049695.121743 
2050944.011744 
2051135.091745 
2051514.981745 
2051628.801745 
2052208.261746 
2053679.061747 
2053819.591747 
2053829.951747 
2053876.561747 
2054688.231748 
2055032.521748 
2056107.761749 
2057060.371750 
2057937.061751 
2058381.131751 
2058617.301752 
2059578.811752 
2059910.261753 
2060219.091753 
2060254.801753 
2061890.741755 
2062464.571755 
2064342.121757 
2064796.771757 
2065386.691758 
2065928.191758 
2066123.531758 
2066546.071759 
2066583.581759 
2066641.141759 
2067011.371759 
2067031.961759 
2068223.491760 
2069317.911761 
2069400.371762 
2069760.101762 
2070182.271762 
2070552.221763 
2071453.891763 
2071837.851764 
2071924.141764 
2072525.831764 
2073013.531765 
2073233.211765 
2074321.081766 
2075540.201767 
2075684.401767 
2075824.221768 
2076384.551768 
2076682.341768 
2076889.541769 
2077124.121769 
2077147.201769 
2077306.841769 
2078755.861770 
2079903.391771 
2080411.681772 
2080425.911772 
2080607.471772 
2081631.061773 
2084561.511776 
2084589.821776 
2085891.431777 
2087394.871778 
2087400.531778 
2089258.301780 
2089529.391780 
2089843.121781 
2091612.021782 
2091643.011782 
2091889.411782 
2092697.821783 
2093316.951784 
2093467.201784 
2093754.871784 
2096227.021787 
2097253.131785 
2099058.471745 
2099448.421736 
2100058.421722 
2100258.161718 
2101090.091699 
2101156.781698 
2101661.561687 
2101976.571680 
2102051.761678 
2102285.071673 
2102621.941665 
2103549.841644 
2105357.871604 
2107183.431563 
2107739.661551 
2108852.171526 
2109175.011519 
2109651.751508 
2109794.551505 
2109848.911504 
2110648.641486 
2111319.471471 
2111625.821464 
2112909.201435 
2116210.001361 
2117156.261340 
2117224.271339 
2118561.261309 
2118834.541303 
2120176.921273 
2120410.361268 
2120450.601267 
2120832.441258 
2121242.651249 
2121329.311247 
2121638.431240 
2121895.351234 
2122923.121211 
2123570.561197 
2123794.351192 
2124291.191181 
2124505.131176 
2125014.241165 
2125022.581164 
2125292.731158 
2126408.331133 
2126481.431132 
2126716.771127 
2129352.751068 
2130031.461052 
2130059.541052 
2130075.741051 
2130505.691042 
2131604.561017 
2132554.840996 
2133834.450967 
2134358.500956 
2134459.120954 
2135503.230930 
2136775.180902 
2137401.560888 
2139162.220848 
2139947.160831 
2140817.140811 
2142241.340780 
2142335.200777 
2144039.230739 
2144259.970734 
2145329.410711 
2145362.910710 
2146221.600691 
2146722.950679 
2148049.440650 
2149242.980623 
2149830.750610 
2150011.690606 
2150021.500606 
2150056.190605 
2150072.880605 
2150767.170589 
2150805.200588 
2151709.100568 
2151779.350566 
2152571.950549 
2152732.900545 
2153947.000518 
2153988.150517 
2155468.890484 
2155749.260478 
2156482.770461 
2156584.380459 
2156738.720456 
2157902.920430 
2158941.150406 
2159216.440400 
2160293.010376 
2161207.350356 
2161969.110339 
2162029.210337 
2162421.110329 
2162882.820318 
2163431.870306 
2163482.700305 
2163511.230304 
2163708.860300 
2163801.030298 
2164066.040292 
2164100.580291 
2165571.150258 
2166216.810244 
2166609.760235 
2168926.660183 
2169648.180167 
2169820.120163 
2170461.530149 
2170592.980146 
2170623.640145 
2171031.580136 
2173265.390086 
2174396.340061 
2175835.360029 
2176264.730019 
2176278.490019 
2176730.030009 
2179193.949954 
2179657.949943 
2179667.949943 
2180378.239927 
2180399.359927 
2181988.209891 
2182241.799885 
2184131.669843 
2184313.759839 
2185100.319822 
2185131.969821 
2186212.789797 
2186964.589780 
2187203.069775 
2188164.239753 
2188413.849748 
2191057.289688 
2191073.809688 
2191173.439686 
2192350.909660 
2193269.099639 
2193617.059631 
2193879.959625 
2194488.379612 
2195555.779588 
2196022.729577 
2196540.219566 
2196563.439565 
2199115.329508 
2199204.439506 
2199215.329506 
2199644.399497 
2199944.479490 
2201299.689460 
2202961.459422 
2203877.849402 
2203983.219400 
2204711.929383 
2205221.039372 
2205303.219370 
2205670.309362 
2206516.839343 
2207026.789332 
2207152.649329 
2207719.839316 
2207938.119311 
2208746.129293 
2209226.289282 
2209252.349282 
2210688.589250 
2210903.379245 
2210913.959245 
2211205.219238 
2212435.749211 
2212882.369201 
2213655.189183 
2214125.399173 
2214188.369171 
2214439.449166 
2214573.629163 
2214896.249156 
2215233.069148 
2216008.099131 
2216158.539127 
2219210.119059 
2219824.789045 
2220258.919036 
2220875.179022 
2221461.849009 
2222236.688992 
2222679.128982 
2222987.688975 
2224163.628948 
2224735.288936 
2225493.768919 
2226465.748897 
2226474.118897 
2226504.848896 
2226609.798894 
2227886.028865 
2227954.748864 
2228641.088848 
2229019.698840 
2229856.368821 
2232208.928769 
2233265.938745 
2234317.988721 
2234424.028719 
2236403.448675 
2237270.758655 
2237658.258647 
2237713.338646 
2238513.408628 
2239928.478596 
2240405.778585 
2240688.338579 
2241026.608572 
2241482.838561 
2242482.498539 
2243082.198526 
2243110.788525 
2243593.218514 
2243794.808510 
2244495.478494 
2246203.418456 
2246883.358441 
2247605.378425 
2248516.018404 
2248525.398404 
2248653.848401 
2248979.818394 
2249465.228383 
2250469.538360 
2250538.948359 
2250617.658357 
2251214.478344 
2251423.588339 
2252172.188322 
2253132.558301 
2253454.538294 
2253463.318294 
2253729.338288 
2254298.748275 
2254358.018274 
2254514.628270 
2255083.538257 
2255106.828257 
2255458.958249 
2256218.778232 
2256598.278223 
2256923.378216 
2257819.908196 
2258314.418185 
2259386.148161 
2260241.438142 
2260247.468142 
2260376.548139 
2261187.578121 
2261238.068120 
2261766.758108 
2262132.038100 
2262348.768095 
2263283.498074 
2265131.188033 
2265698.568020 
2266010.578013 
2266160.968010 
2266519.958002 
2267590.557978 
2267766.287974 
2268040.457968 
2268045.957968 
2268766.627952 
2269888.637926 
2270430.217914 
2272248.757874 
2272894.127859 
2274882.347815 
2275414.257803 
2276409.737781 
2276944.267769 
2277018.717767 
2277195.547763 
2277340.477760 
2277960.087746 
2280153.297697 
2280541.887688 
2280623.707686 
2281358.857670 
2282080.747654 
2283540.237621 
2284043.977610 
2285758.557572 
2286004.767566 
2287999.317522 
2288031.537521 
2288901.987501 
2289980.447477 
2290671.657462 
2290869.307457 
2291274.517448 
2291590.537441 
2291775.787437 
2292132.277429 
2293023.817409 
2293127.527407 
2294305.567381 
2294637.317373 
2294921.827367 
2295682.637350 
2296489.787332 
2296500.967332 
2296937.967322 
2297589.717307 
2298178.387294 
2299064.157274 
2300581.557240 
2302366.967200 
2302740.787192 
2303073.387185 
2303817.797168 
2305175.647138 
2305414.487132 
2305472.067131 
2305497.767131 
2307781.937079 
2307869.217077 
2310085.267028 
2310585.517017 
2311299.607001 
2311358.817000 
2311605.646994 
2311620.496994 
2311918.686987 
2313173.716959 
2313259.026957 
2315067.826917 
2316197.246891 
2319305.326822 
2319907.686808 
2320275.266800 
2323051.926738 
2323491.766728 
2323501.926728 
2324072.526715 
2325262.446689 
2325670.616680 
2325690.726679 
2327466.286639 
2329920.786585 
2330673.386568 
2331132.396558 
2333030.896515 
2333347.656508 
2333503.726505 
2333692.006500 
2334287.526487 
2334450.966483 
2334631.676479 
2335186.706467 
2336145.006445 
2336514.536437 
2337109.936424 
2337627.856412 
2339731.216365 
2341550.436325 
2341793.626319 
2341803.356319 
2342293.886308 
2342412.906305 
2342508.896303 
2342646.926300 
2342706.716299 
2344740.116253 
2344751.256253 
2344811.716252 
2347130.316200 
2348808.336162 
2348822.706162 
2349343.206150 
2350689.366120 
2352534.006079 
2352842.526072 
2352867.646072 
2353051.086068 
2353380.516060 
2354513.066035 
2354722.496030 
2354734.506030 
2355097.376022 
2355286.106018 
2355898.396004 
2356096.326000 
2357107.525977 
2357996.725957 
2359249.485929 
2359621.315921 
2360271.195906 
2361930.935869 
2361940.935869 
2362105.795865 
2362245.885862 
2362259.735862 
2362345.135860 
2363176.425841 
2364555.745810 
2364603.235809 
2365648.575786 
2366115.315776 
2366653.745764 
2367016.735755 
2367146.405753 
2367391.195747 
2367400.375747 
2367414.105747 
2367419.955746 
2367785.375738 
2367970.845734 
2368015.025733 
2368591.965720 
2368880.875714 
2369599.765698 
2369880.065691 
2370560.785676 
2371098.865664 
2371895.045646 
2371991.625644 
2372090.285642 
2372735.615628 
2373299.635615 
2375531.915565 
2375620.435563 
2376490.255544 
2377505.775521 
2377778.375515 
2377794.745515 
2378045.695509 
2378897.695490 
2379234.235482 
2380097.465463 
2380669.725450 
2380914.275445 
2383859.285379 
2386716.105315 
2388655.575272 
2389438.265254 
2389972.615242 
2394138.025149 
2395846.565111 
2396749.605091 
2396762.785091 
2397203.585081 
2397614.125072 
2397938.185064 
2400248.435013 
2400898.894998 
2400914.264998 
2401985.954974 
2402056.524972 
2403044.984950 
2403458.314941 
2403503.544940 
2403539.554939 
2403553.914939 
2403702.114935 
2404692.694913 
2406058.174883 
2406311.794877 
2407643.544847 
2408295.724833 
2408345.134832 
2408799.894822 
2411465.144762 
2411500.964761 
2411545.774760 
2412621.014736 
2413516.864716 
2413585.014715 
2413878.544708 
2414198.594701 
2414736.874689 
2415842.554664 
2416327.744653 
2416339.054653 
2417845.674619 
2419298.924587 
2420110.814569 
2422180.484522 
2422484.004516 
2422606.094513 
2422665.134512 
2423011.564504 
2423250.404499 
2423757.984487 
2423772.644487 
2424142.704479 
2426230.374432 
2426507.894426 
2427145.364411 
2427402.444406 
2427564.054402 
2428350.484385 
2429579.244357 
2429754.304353 
2429787.864352 
2430286.124341 
2430564.014335 
2431609.184312 
2432332.674296 
2432585.174290 
2433122.904278 
2434157.484255 
2435750.844219 
2436019.434213 
2436066.654212 
2436798.504196 
2437392.634182 
2437407.774182 
2437661.994176 
2438886.064149 
2438926.064148 
2439171.104143 
2439802.624129 
2441936.804081 
2442715.474063 
2443302.104050 
2445685.153997 
2445693.593997 
2445812.623994 
2447237.493962 
2447377.273959 
2447413.373958 
2450701.333885 
2450937.973880 
2451404.753869 
2452176.973852 
2455028.853788 
2456005.283766 
2456554.313754 
2458139.063719 
2458406.453713 
2458457.803712 
2458619.563708 
2458636.443708 
2459337.793692 
2459954.303678 
2461530.543643 
2463049.263609 
2463262.613604 
2463337.633603 
2464339.053580 
2464881.033568 
2465245.573560 
2466295.513536 
2466885.393523 
2466990.943521 
2467086.973519 
2469080.473474 
2469497.283465 
2469590.863463 
2470222.293449 
2470343.453446 
2470709.803438 
2470793.923436 
2471074.933430 
2471082.653429 
2471378.163423 
2473189.933382 
2473799.163369 
2475810.313324 
2476949.633298 
2477461.933287 
2477802.793279 
2478603.873261 
2479988.673230 
2480215.603225 
2480523.813218 
2480537.413218 
2480693.273215 
2480911.423210 
2481064.223206 
2481659.023193 
2482231.373180 
2482283.223179 
2484402.883132 
2484435.513131 
2484949.683119 
2485797.563100 
2487896.373054 
2488080.183049 
2488373.643043 
2488914.333031 
2489624.663015 
2490664.162992 
2490909.762986 
2491392.792975 
2491406.412975 
2492288.392955 
2493788.912922 
2494642.892903 
2495317.352888 
2496380.132864 
2496625.242858 
2496637.902858 
2496677.102857 
2496718.462856 
2498079.562826 
2499519.042794 
2499569.522793 
2499852.292786 
2499950.102784 
2499969.272784 
2500484.142772 
2500793.532765 
2501289.472754 
2503149.432713 
2503536.852704 
2503685.962701 
2504939.502673 
2505185.912667 
2505801.412653 
2505853.152652 
2506545.442637 
2507163.522623 
2508487.962593 
2509351.402574 
2509960.352560 
2510306.482553 
2510850.332541 
2510856.572540 
2510958.772538 
2511255.502531 
2512111.872512 
2512345.532507 
2513810.972474 
2514276.992464 
2514706.002454 
2514770.272453 
2514882.252450 
2515382.112439 
2516120.982423 
2517827.472385 
2517835.532384 
2518735.982364 
2520327.982329 
2521641.302299 
2522335.572284 
2524900.782226 
2525095.592222 
2525103.292222 
2526713.202186 
2529321.582128 
2529633.062121 
2531687.832075 
2533763.782028 
2533872.482026 
2534676.422008 
2536954.011957 
2537043.441955 
2537535.331944 
2538331.611926 
2539957.361890 
2540065.861887 
2540345.191881 
2542778.651827 
2542854.481825 
2543433.131812 
2544642.181785 
2545545.321765 
2546075.541753 
2546809.481737 
2548434.161700 
2550456.381655 
2550560.011653 
2550705.741650 
2551608.661629 
2552204.681616 
2552899.801601 
2553016.641598 
2554756.121559 
2555333.441546 
2556273.451525 
2556540.761519 
2556991.911509 
2557496.771498 
2557505.791498 
2557986.201487 
2558380.611478 
2559611.671451 
2560149.961439 
2560299.011435 
2561514.511408 
2562676.131382 
2564238.541347 
2565656.451316 
2565867.401311 
2565879.811311 
2565931.231309 
2566331.711300 
2566382.861299 
2568578.601250 
2568952.981242 
2569200.341236 
2571007.971196 
2571493.651185 
2571750.701179 
2572478.641163 
2572511.671162 
2572873.881154 
2573075.461150 
2574107.291127 
2574874.001109 
2574944.091108 
2575301.181100 
2575941.641086 
2577538.791050 
2578200.351035 
2579424.881008 
2581102.450970 
2581143.660969 
2581833.790954 
2582492.560939 
2583139.070925 
2583864.840909 
2585073.840881 
2585275.620877 
2585403.610874 
2585441.090873 
2585692.510868 
2586356.000853 
2586431.950851 
2588595.600803 
2588664.040801 
2588845.510797 
2589440.440784 
2590312.740764 
2590331.100764 
2590611.730758 
2591431.400739 
2591978.160727 
2594264.810676 
2594340.590674 
2600812.080530 
2601768.410508 
2602318.710496 
2603204.490476 
2604082.930457 
2604258.740453 
2606089.470412 
2607604.540378 
2608618.120355 
2608827.380351 
2608849.570350 
2609122.400344 
2609654.210332 
2609908.220326 
2609916.670326 
2611383.200293 
2615083.060211 
2616071.580189 
2616080.810188 
2616132.080187 
2617966.780146 
2618282.190139 
2618341.200138 
2619228.730118 
2619725.680107 
2620076.930099 
2620161.370097 
2621942.170057 
2622209.390051 
2622395.440047 
2626786.239949 
2626868.349947 
2629882.209880 
2630077.639876 
2630249.639872 
2630316.759870 
2630773.069860 
2632304.959826 
2633662.219795 
2633669.479795 
2634120.399785 
2634858.659769 
2635564.219753 
2635687.819750 
2635763.769748 
2635865.959746 
2636904.119723 
2637000.209721 
2637163.729717 
2637322.719714 
2637601.139707 
2637653.689706 
2638293.949692 
2638804.059681 
2639658.349661 
2640669.429639 
2641323.199624 
2641395.539623 
2641539.519619 
2641558.369619 
2643227.449582 
2643659.389572 
2643712.949571 
2644907.489544 
2644969.499543 
2646197.119515 
2646512.169508 
2647004.429497 
2648290.809468 
2650851.809411 
2651262.739402 
2651322.579401 
2651440.689398 
2652762.439369 
2653065.849362 
2653150.299360 
2654651.559326 
2655254.269313 
2655790.379301 
2656531.539284 
2656985.979274 
2657913.069253 
2659589.839216 
2660166.629203 
2660996.979184 
2661798.569167 
2662695.449147 
2663059.089138 
2663078.769138 
2664064.239116 
2664677.949102 
2664922.229097 
2664951.929096 
2665473.639084 
2666276.869066 
2667141.839047 
2667382.589042 
2668153.149025 
2668188.039024 
2668258.389022 
2668640.119014 
2668719.539012 
2669656.088991 
2672232.238933 
2672315.678931 
2672632.288924 
2674074.238892 
2674178.178890 
2674194.408889 
2674303.058887 
2674417.358885 
2674468.898883 
2676349.258841 
2677243.238821 
2678064.078803 
2678667.078790 
2679878.558762 
2680358.508752 
2681163.708734 
2682324.448708 
2682411.148706 
2682456.088705 
2683378.448684 
2683783.968675 
2685016.828648 
2686427.528616 
2687419.628594 
2687639.228589 
2687651.738589 
2687768.118586 
2688678.148566 
2688722.668565 
2689559.938546 
2690118.668534 
2690709.698520 
2693155.508466 
2696191.038398 
2697040.908379 
2697439.158370 
2698295.848351 
2698314.778350 
2698573.378345 
2699368.138327 
2699763.278318 
2700772.518295 
2701411.178281 
2701786.048273 
2702364.918260 
2703073.518244 
2703096.358243 
2703119.878243 
2703740.458229 
2705105.648199 
2706013.828178 
2706673.978164 
2707401.678147 
2707871.238137 
2708717.728118 
2709031.268111 
2709081.548110 
2710724.908073 
2712327.508037 
2712500.568033 
2713103.928020 
2713764.868005 
2714289.397993 
2714297.267993 
2714433.547990 
2715403.117968 
2716494.987944 
2716619.337941 
2717888.137913 
2718119.387908 
2718376.457902 
2718713.997894 
2718928.737890 
2720435.327856 
2720504.897854 
2721192.737839 
2722392.287812 
2724378.377768 
2724387.447768 
2724687.937761 
2726923.537711 
2727028.587709 
2727197.877705 
2727938.057688 
2728796.687669 
2729176.077661 
2729673.647649 
2731144.687617 
2732133.717594 
2732939.427576 
2733958.227554 
2735234.677525 
2735449.217520 
2735578.347517 
2735933.877510 
2736232.687503 
2736515.887496 
2736583.427495 
2737100.817483 
2737492.797475 
2738060.487462 
2739043.117440 
2739063.887440 
2739117.477438 
2739270.967435 
2739350.347433 
2740288.117412 
2740317.227412 
2741342.697389 
2741934.637375 
2742313.627367 
2742435.437364 
2743637.577337 
2746965.367263 
2746999.847262 
2748562.137227 
2751130.667170 
2753059.727127 
2754394.477097 
2754442.797096 
2754787.597088 
2757340.807031 
2758028.517016 
2758315.837009 
2758417.727007 
2759040.006993 
2759295.246987 
2759808.546976 
2760017.706971 
2760025.236971 
2761991.676927 
2762694.986911 
2763425.686895 
2764467.496872 
2764480.196871 
2764566.866870 
2764775.166865 
2766251.226832 
2767836.886796 
2768891.306773 
2768935.866772 
2768959.476771 
2769663.776756 
2770044.836747 
2771843.026707 
2771876.596706 
2772053.016702 
2772235.436698 
2773086.946679 
2773354.896673 
2773982.966659 
2774531.906647 
2774619.936645 
2775540.466624 
2775591.336623 
2777136.916589 
2777157.326588 
2777423.386582 
2777833.056573 
2778057.626568 
2778227.706564 
2778241.826564 
2778823.506551 
2779071.346545 
2780928.246504 
2781217.106497 
2781527.226490 
2781539.066490 
2782830.766461 
2782904.136460 
2783266.606452 
2785270.166407 
2785652.096398 
2786273.046384 
2787008.036368 
2787270.496362 
2788890.226326 
2789235.776318 
2790159.726297 
2790277.136295 
2791466.886268 
2794333.156204 
2794853.246193 
2795593.496176 
2795647.856175 
2795849.566170 
2795979.526167 
2797034.236144 
2797622.976131 
2798505.266111 
2798723.966106 
2799464.736089 
2799494.076089 
2801023.896055 
2804262.365982 
2804275.015982 
2804289.185982 
2805970.805944 
2806300.055937 
2806970.045922 
2807560.055909 
2807569.685908 
2809405.805867 
2809724.305860 
2809841.555858 
2810625.535840 
2810642.615840 
2811382.135823 
2812858.015790 
2813064.005786 
2813941.925766 
2814149.965761 
2815106.905740 
2815796.725724 
2816013.705720 
2817404.695688 
2817936.485677 
2818287.315669 
2818757.505658 
2819066.205651 
2819685.095638 
2819871.995633 
2821369.605600 
2821396.565599 
2821633.175594 
2821721.725592 
2824512.395530 
2824533.465529 
2824979.135519 
2825108.835516 
2825534.005507 
2825971.075497 
2826240.945491 
2827084.055472 
2827435.805464 
2828465.175441 
2828595.985438 
2829673.215414 
2832586.105349 
2832671.965347 
2832808.675344 
2832910.185342 
2832952.155341 
2833422.065330 
2833683.615325 
2834950.925296 
2836597.865259 
2836827.915254 
2836968.915251 
2837229.645245 
2837937.435230 
2838650.795214 
2838820.775210 
2840282.585177 
2840943.665162 
2841546.215149 
2841646.965147 
2841805.785143 
2841975.035139 
2843036.465116 
2843284.215110 
2844416.055085 
2844602.765081 
2845276.425066 
2845392.555063 
2847154.955024 
2848348.444997 
2849673.594967 
2851421.804928 
2851663.334923 
2852656.064901 
2852794.594897 
2852801.984897 
2852819.994897 
2853623.764879 
2853925.314872 
2853944.474872 
2854643.184856 
2854806.714852 
2855954.694827 
2855964.354827 
2857735.884787 
2858096.824779 
2858171.154777 
2858540.754769 
2858547.664769 
2858801.504763 
2859039.994758 
2859891.834739 
2860818.304718 
2860837.034718 
2860873.424717 
2861202.784710 
2861217.034709 
2861538.514702 
2862163.424688 
2863079.554668 
2863677.034654 
2864597.264634 
2865116.224622 
2865299.564618 
2865974.574603 
2866005.964602 
2866076.994601 
2869478.964525 
2869487.214524 
2869950.004514 
2870084.154511 
2870836.924494 
2870897.934493 
2871411.254481 
2871582.214478 
2871711.064475 
2873055.034445 
2873250.494440 
2873265.534440 
2873870.484426 
2874061.624422 
2874486.484413 
2874737.994407 
2875236.964396 
2877495.964345 
2877621.954343 
2878087.024332 
2879043.204311 
2879699.044296 
2880574.334277 
2880758.084272 
2881773.994250 
2882841.104226 
2883131.144219 
2883367.114214 
2884292.314193 
2886253.254150 
2886820.104137 
2888124.524108 
2888439.414101 
2889117.604086 
2889828.824070 
2892518.664010 
2892537.304009 
2892655.854006 
2892967.454000 
2894895.673956 
2895808.473936 
2896151.333928 
2898520.323875 
2898650.603873 
2898827.103869 
2899207.683860 
2899950.643843 
2900273.553836 
2900931.653822 
2901229.193815 
2901592.253807 
2903696.843760 
2905587.373717 
2905670.883716 
2905793.733713 
2907647.913671 
2908441.503654 
2910008.213619 
2911296.263590 
2911354.163589 
2911783.413579 
2911835.433578 
2913778.703534 
2914307.643523 
2914338.873522 
2914718.153513 
2915625.683493 
2915886.383487 
2916115.063482 
2916625.863471 
2916673.563470 
2917189.663458 
2918425.923430 
2919428.753408 
2919934.713397 
2920207.153391 
2920854.903376 
2921108.013371 
2924674.593291 
2925804.283266 
2926739.353245 
2927266.193233 
2928079.823215 
2928671.373201 
2928695.033201 
2929138.873191 
2929528.303182 
2929608.053181 
2931112.493147 
2932442.313117 
2933781.013087 
2934733.623066 
2934832.883064 
2935253.123054 
2935787.283042 
2935808.873042 
2936538.843026 
2936604.783024 
2937510.683004 
2937591.233002 
2938173.182989 
2938446.952983 
2938846.222974 
2939160.222967 
2939808.192953 
2940501.262937 
2940861.612929 
2941189.532922 
2941368.762918 
2942954.282882 
2943264.782875 
2944184.072855 
2944315.912852 
2944781.922841 
2945834.172818 
2945985.302814 
2946411.752805 
2946724.002798 
2948886.042750 
2948939.622748 
2949616.502733 
2949623.862733 
2950016.812724 
2950422.152715 
2950903.172705 
2952351.152672 
2952505.242669 
2952623.902666 
2953775.382640 
2954239.642630 
2954395.322627 
2954407.862626 
2955368.372605 
2956705.192575 
2957348.462561 
2957363.522560 
2957369.982560 
2957894.132548 
2958422.352537 
2958665.012531 
2958844.582527 
2959153.842520 
2960636.992487 
2961245.662473 
2962311.732450 
2962623.312443 
2963208.072430 
2963743.052418 
2963817.972416 
2963831.172416 
2964709.332396 
2964860.682393 
2965934.882369 
2966798.682349 
2967776.582327 
2968407.182313 
2968448.282312 
2968771.512305 
2969082.422298 
2969491.832289 
2970863.682258 
2972308.322226 
2973946.362190 
2975523.252154 
2975532.722154 
2977623.662107 
2977696.192106 
2977909.492101 
2979954.112055 
2980418.672045 
2981269.242026 
2981990.852010 
2984490.251954 
2984739.331948 
2985415.741933 
2985984.491920 
2986656.251905 
2987193.971893 
2987383.911889 
2987431.581888 
2988630.561861 
2988875.671856 
2988904.401855 
2988913.461855 
2989356.171845 
2991226.331803 
2992391.931777 
2992789.591768 
2993466.521753 
2994859.651722 
2995523.941707 
2996533.011685 
2996969.851675 
2997248.211669 
2997291.311668 
2999032.691629 
2999587.871616 
2999821.051611 
3000148.301604 
3000155.311604 
3000409.331598 
3000932.241586 
3001574.681572 
3001789.061567 
3002909.071542 
3002958.051541 
3003725.211524 
3003987.061518 
3004809.311500 
3005673.951480 
3005933.631475 
3006223.651468 
3007921.651430 
3008008.081428 
3009212.441401 
3009277.821400 
3009366.551398 
3010241.531378 
3013555.051304 
3013655.961302 
3013741.921300 
3013968.981295 
3016614.361236 
3016781.871232 
3017009.481227 
3017378.601219 
3017816.991209 
3017865.561208 
3021429.511128 
3021436.341128 
3021882.311118 
3022715.531099 
3023687.211078 
3024611.781057 
3025228.561043 
3025433.981039 
3025450.981038 
3029139.020956 
3029277.500953 
3029365.860951 
3030014.820936 
3030023.520936 
3030488.170926 
3030644.700922 
3030652.720922 
3031656.010900 
3031756.590897 
3031880.900895 
3031897.640894 
3033512.670858 
3033866.790850 
3034426.660838 
3035125.070822 
3036559.350790 
3038088.900756 
3038152.440754 
3038218.620753 
3038414.060749 
3038516.310746 
3038666.230743 
3039188.930731 
3039257.290730 
3040769.860696 
3042630.440654 
3042938.770647 
3043969.330624 
3043978.630624 
3044149.180620 
3044667.430609 
3045642.890587 
3045939.090580 
3047067.280555 
3047686.890541 
3047763.160540 
3050128.980487 
3051428.090458 
3051515.000456 
3052109.140442 
3052954.020424 
3053770.600405 
3053782.920405 
3054335.350393 
3054762.630383 
3054776.780383 
3055061.790376 
3055977.250356 
3056026.080355 
3056076.370354 
3056185.300351 
3057523.320321 
3057753.400316 
3057982.450311 
3058315.620304 
3058418.480301 
3058818.180292 
3059489.810277 
3059712.730272 
3059768.520271 
3060074.920264 
3060112.130264 
3061143.910240 
3061204.450239 
3061953.770222 
3062008.930221 
3062231.240216 
3064955.880155 
3065489.460143 
3065502.520143 
3065510.300143 
3065793.470137 
3067132.580107 
3067789.850092 
3068620.840073 
3069981.750043 
3070300.190036 
3071116.060018 
3071746.740004 
3071878.340001 
3073062.229974 
3073908.809955 
3073930.119955 
3074235.749948 
3074413.129944 
3074728.669937 
3075969.429909 
3076451.089898 
3077491.139875 
3077927.029865 
3078338.479856 
3078354.879856 
3079832.949823 
3080353.799811 
3080382.309810 
3080398.439810 
3084234.699724 
3084945.759708 
3085149.559704 
3085953.639686 
3086949.489664 
3087112.639660 
3088404.249631 
3089987.329596 
3090990.589573 
3091611.439559 
3091801.589555 
3093306.309522 
3094319.239499 
3094811.719488 
3094961.469485 
3095070.709482 
3095383.879475 
3096935.009441 
3097533.239427 
3098553.409404 
3099454.269384 
3099955.199373 
3101424.559340 
3102508.299316 
3104331.669275 
3105194.799256 
3106246.469232 
3106275.829232 
3107284.529209 
3107793.309198 
3107912.649195 
3108009.289193 
3108356.729185 
3108964.539172 
3109180.609167 
3109364.219163 
3111331.949119 
3111866.009107 
3111999.459104 
3112760.169087 
3113180.849077 
3113461.989071 
3114689.659044 
3114836.389040 
3115973.909015 
3115990.149015 
3116140.539011 
3116282.219008 
3116611.869001 
3116730.248998 
3117339.678984 
3117648.498978 
3117780.678975 
3118237.378964 
3118252.258964 
3118578.028957 
3119594.888934 
3122102.578878 
3122442.188870 
3122489.908869 
3122755.188863 
3125469.428803 
3126034.288790 
3126869.558771 
3127124.948766 
3127134.918765 
3127424.388759 
3128674.948731 
3128688.568731 
3129256.518718 
3129442.578714 
3131342.228671 
3131550.228667 
3131983.268657 
3132618.078643 
3132810.478639 
3133905.338614 
3134731.228596 
3134923.328591 
3135508.928578 
3135841.708571 
3138851.958504 
3140033.258477 
3140825.158459 
3140995.948456 
3141091.248454 
3141116.328453 
3141408.548446 
3141423.798446 
3141436.478446 
3141445.678446 
3141872.598436 
3142795.058415 
3143090.368409 
3143862.148392 
3144564.688376 
3144578.888376 
3145557.498354 
3145656.418351 
3146703.758328 
3147316.488314 
3148398.518290 
3148488.068288 
3150680.068239 
3152052.148209 
3152369.008201 
3152378.808201 
3152776.088192 
3152990.458188 
3154678.628150 
3156069.478119 
3158182.828072 
3158495.408065 
3159220.788048 
3159814.638035 
3159940.758032 
3161000.828009 
3161151.668005 
3161651.927994 
3163500.167953 
3163527.097952 
3164280.997935 
3164288.487935 
3164762.207924 
3164770.067924 
3165025.287919 
3165105.367917 
3165462.147909 
3165630.397905 
3167718.737858 
3167727.847858 
3168885.337832 
3169325.747822 
3169891.777810 
3170483.807797 
3170547.337795 
3170567.887795 
3173333.257733 
3173395.607731 
3174183.487714 
3174278.777712 
3175026.557695 
3176730.647657 
3177596.917638 
3179583.357593 
3180434.117574 
3181375.297553 
3181421.107552 
3181588.807548 
3182146.807536 
3182299.237532 
3182379.897531 
3183715.957501 
3183993.977495 
3184854.997475 
3184982.567472 
3186601.327436 
3187073.987426 
3187496.817416 
3188732.877389 
3189294.187376 
3189639.497368 
3189929.777362 
3189995.497360 
3190079.047359 
3190696.237345 
3191118.267335 
3191521.317326 
3193281.767287 
3193421.417284 
3193769.417276 
3194757.807254 
3195121.757246 
3195291.617242 
3197478.447193 
3197655.277189 
3197804.017186 
3199100.437157 
3199917.167139 
3201115.037112 
3201766.257097 
3201904.107094 
3202546.647080 
3204956.917026 
3204983.927025 
3205062.797024 
3205378.117017 
3206392.156994 
3206886.136983 
3207217.936975 
3209181.276932 
3210219.616908 
3210410.046904 
3210596.466900 
3210797.106895 
3211435.856881 
3213186.536842 
3213586.906833 
3214476.166813 
3215441.826792 
3215689.766786 
3215833.016783 
3215936.866781 
3216115.336777 
3216589.796766 
3216725.346763 
3216853.236760 
3216914.856759 
3219559.216700 
3219681.996697 
3219755.706695 
3220726.546674 
3220901.916670 
3221653.226653 
3221978.406646 
3221988.386645 
3222451.296635 
3223503.416611 
3223673.706608 
3224530.796589 
3224841.876582 
3225070.696576 
3225862.866559 
3227113.246531 
3227146.676530 
3227345.376526 
3227368.396525 
3228270.666505 
3230796.526448 
3230942.096445 
3231491.046433 
3231506.686433 
3231984.206422 
3232520.756410 
3234070.226375 
3234784.036359 
3236287.806326 
3236302.816325 
3237122.136307 
3237132.316307 
3237321.686303 
3237888.596290 
3237899.446290 
3238880.276268 
3239250.226260 
3239565.016252 
3241103.646218 
3242214.366193 
3242270.126192 
3242653.686183 
3243141.166173 
3243282.336169 
3245725.816115 
3246931.176088 
3247525.966075 
3247757.106069 
3247866.866067 
3248653.506049 
3248750.626047 
3249212.666037 
3249996.606019 
3251238.065992 
3251799.245979 
3252361.265966 
3252416.395965 
3254759.425913 
3255293.425901 
3255326.545900 
3255562.695895 
3257055.365862 
3257172.255859 
3259195.825814 
3259254.735812 
3260135.635793 
3260290.655789 
3260681.865780 
3261424.445764 
3261567.005761 
3261837.645755 
3262144.535748 
3263255.755723 
3264115.995704 
3264620.405692 
3265725.985668 
3265755.565667 
3268117.395614 
3268182.255613 
3268322.085610 
3270855.395553 
3271299.345543 
3272288.495521 
3272820.755509 
3273007.055505 
3273655.095491 
3273692.935490 
3274621.235469 
3275150.455457 
3275175.415457 
3275595.415447 
3276656.965423 
3277503.825404 
3277789.295398 
3278090.825391 
3278287.045387 
3278296.095387 
3278725.255377 
3278803.585375 
3281552.505314 
3283200.785277 
3283388.145273 
3285964.605215 
3286334.585207 
3286440.695205 
3286952.075193 
3286962.035193 
3288001.865170 
3290142.595122 
3290484.065114 
3290579.045112 
3290587.235112 
3292016.225080 
3292702.485065 
3293290.625052 
3294414.755026 
3295420.525004 
3296314.134984 
3296373.804983 
3296382.434983 
3297319.624962 
3297963.104947 
3299150.954921 
3300578.314889 
3300956.694880 
3300981.004880 
3301164.154876 
3302486.034846 
3303159.924831 
3304682.074797 
3304768.534795 
3305070.814788 
3305742.524773 
3307561.534733 
3309134.034697 
3309496.434689 
3311930.784635 
3312898.344613 
3313121.154608 
3313672.494596 
3313685.524596 
3314155.374585 
3314365.934581 
3316266.944538 
3316820.484526 
3316860.404525 
3317531.814510 
3318047.614498 
3318446.694489 
3319421.014468 
3319582.944464 
3319593.254464 
3319782.654459 
3321296.404426 
3321399.344423 
3321417.644423 
3322288.694403 
3322353.834402 
3322395.284401 
3322873.074390 
3323147.934384 
3323470.744377 
3323899.734367 
3326928.854300 
3327252.924292 
3327262.584292 
3327773.874281 
3328408.164267 
3328515.204264 
3328805.874258 
3328951.024255 
3329453.704243 
3329694.304238 
3330828.514213 
3331259.844203 
3331279.584202 
3332256.794181 
3332274.044180 
3333271.084158 
3333406.634155 
3333821.254146 
3334374.444133 
3334563.004129 
3334717.694126 
3335139.114116 
3335203.024115 
3337200.384070 
3337248.564069 
3337777.964057 
3338064.114051 
3339421.714021 
3340067.224006 
3340703.103992 
3342410.743954 
3342422.063953 
3343047.313939 
3343503.593929 
3344009.773918 
3344784.303901 
3345415.573887 
3346227.813868 
3346362.013865 
3346715.313857 
3346820.843855 
3347586.673838 
3347812.483833 
3349972.123785 
3350416.533775 
3350453.603774 
3350650.413770 
3351130.153759 
3352037.423739 
3353576.483704 
3353856.773698 
3354831.653676 
3355350.273664 
3356164.663646 
3356827.003631 
3358687.043590 
3359378.633574 
3360039.253560 
3360104.883558 
3360228.213555 
3360707.183545 
3361009.683538 
3364222.313466 
3364541.653459 
3364704.853455 
3365742.053432 
3365855.673430 
3367033.743403 
3367337.633397 
3367453.993394 
3367642.133390 
3368226.833377 
3368881.113362 
3368966.663360 
3369429.443350 
3370517.693325 
3371676.543300 
3376469.873192 
3377100.583178 
3377207.623176 
3377406.533171 
3377770.943163 
3378063.473157 
3378296.703152 
3379467.083125 
3380059.433112 
3380267.473108 
3381300.013084 
3381620.373077 
3382044.173068 
3382603.173055 
3383086.903045 
3384279.193018 
3386191.042975 
3388314.912928 
3388932.522914 
3389020.022912 
3389204.882908 
3389730.432896 
3389740.162896 
3390751.712873 
3392021.292845 
3392134.342842 
3392221.212840 
3392270.962839 
3393396.482814 
3394279.412794 
3394618.062787 
3395246.912773 
3396751.812739 
3397454.322723 
3397765.402716 
3397966.702712 
3398363.062703 
3398580.702698 
3398711.982695 
3398880.242692 
3399065.122687 
3399209.092684 
3400184.792662 
3400572.212654 
3400581.652653 
3401005.312644 
3401169.462640 
3401279.832638 
3402453.552612 
3404310.952570 
3405461.392544 
3405597.852541 
3406096.682530 
3406183.732528 
3406196.122528 
3408307.342481 
3409475.062455 
3410070.012441 
3411042.492420 
3411179.422417 
3411213.152416 
3411279.062414 
3412311.362391 
3412343.282391 
3414204.422349 
3414258.252348 
3414828.282335 
3415982.852309 
3417112.552284 
3417435.132277 
3417597.192273 
3417645.802272 
3417773.212269 
3418151.822261 
3419143.232239 
3419253.932236 
3421410.382188 
3421906.822177 
3421979.782175 
3423618.112139 
3425490.652097 
3426223.162080 
3428981.292019 
3429516.712007 
3431272.711967 
3432357.081943 
3432831.121933 
3432884.231931 
3434493.081895 
3435281.481878 
3435528.841872 
3436442.001852 
3436998.971839 
3437282.501833 
3438650.241803 
3439538.001783 
3440138.151769 
3442464.111717 
3442551.601715 
3442924.861707 
3443434.971696 
3444065.071682 
3444075.391681 
3444244.161678 
3445492.431650 
3445958.541639 
3445970.481639 
3446136.571635 
3446481.871628 
3446770.141621 
3447395.161607 
3447922.481595 
3448940.981573 
3449015.821571 
3449182.201567 
3449562.681559 
3449873.001552 
3450017.681548 
3450624.041535 
3450978.591527 
3450988.311527 
3451452.681516 
3451485.911516 
3451643.811512 
3451761.531510 
3452592.171491 
3452599.741491 
3453612.211468 
3453800.161464 
3453814.911464 
3454192.011455 
3454729.871443 
3455703.331421 
3456443.101405 
3456895.521395 
3457647.291378 
3458604.301357 
3458611.531356 
3458704.471354 
3458932.861349 
3459614.571334 
3460237.981320 
3460819.431307 
3461692.731288 
3461931.741282 
3463247.441253 
3463750.331242 
3465024.691213 
3466107.531189 
3466461.031181 
3466611.601178 
3467581.511156 
3467754.421152 
3468021.391146 
3469173.881120 
3469460.251114 
3469679.411109 
3470231.611097 
3471856.931060 
3472843.451038 
3473523.771023 
3473808.601017 
3473903.291015 
3474254.051007 
3474389.271004 
3474974.870991 
3475104.250988 
3475116.180987 
3475780.890973 
3476167.050964 
3477301.870939 
3477892.100925 
3478327.230916 
3478488.310912 
3479238.090895 
3480760.780861 
3480936.410857 
3481458.640846 
3481707.480840 
3482067.670832 
3483088.670809 
3483868.150792 
3484272.640783 
3484927.820768 
3485055.540765 
3485502.740755 
3485513.830755 
3486156.820741 
3486480.660733 
3487254.400716 
3487922.490701 
3488121.910697 
3488152.350696 
3489891.090657 
3489975.620655 
3490242.780649 
3490264.900649 
3491036.660632 
3491800.490615 
3493226.000583 
3493517.600576 
3493628.450574 
3494008.150565 
3494020.480565 
3495311.590536 
3495408.670534 
3495688.620528 
3495869.400524 
3497015.330498 
3497108.780496 
3497581.270485 
3498599.280463 
3498860.980457 
3499058.290452 
3499199.740449 
3499454.210443 
3500346.540424 
3500444.330421 
3500945.860410 
3506387.190289 
3507082.900273 
3507329.650267 
3507357.340267 
3508620.280239 
3508731.710236 
3509102.420228 
3509363.480222 
3510214.180203 
3510479.070197 
3510854.950189 
3511675.730170 
3512035.340162 
3512507.720152 
3513192.520136 
3513211.220136 
3514622.290104 
3515347.760088 
3515512.480085 
3515518.800084 
3515935.680075 
3516383.280065 
3516528.530062 
3518045.900028 
3519024.760006 
3519151.570003 
3519234.270001 
3519452.289997 
3519982.819985 
3521145.019959 
3521317.699955 
3522146.239936 
3523013.829917 
3523526.879905 
3523900.939897 
3523977.339895 
3524009.779895 
3524350.469887 
3524476.469884 
3524802.559877 
3525234.709867 
3525314.369865 
3525703.809857 
3528327.809798 
3529210.669778 
3531347.559731 
3531643.399724 
3532202.669712 
3532883.719696 
3532903.529696 
3533760.249677 
3533910.529673 
3534231.699666 
3535294.929642 
3537218.659599 
3537793.299587 
3537898.539584 
3538461.749572 
3538693.339566 
3538890.189562 
3539884.609540 
3540918.439517 
3541724.899499 
3544043.599447 
3544052.149447 
3544121.899445 
3544267.569442 
3544613.379434 
3545196.759421 
3545620.359412 
3545745.279409 
3546487.699392 
3546723.809387 
3547007.769381 
3547371.359372 
3548022.389358 
3549003.919336 
3549149.569333 
3550423.299304 
3552503.289258 
3553177.739243 
3553212.369242 
3553259.829241 
3553669.329232 
3555145.269199 
3555461.569192 
3555619.749188 
3556645.429165 
3558645.989120 
3559939.599092 
3559954.219091 
3559967.679091 
3559978.279091 
3560091.399088 
3560213.459085 
3560878.549071 
3562976.279024 
3563297.429016 
3564139.178998 
3564266.438995 
3565348.518971 
3565366.878970 
3565580.678965 
3565912.348958 
3566156.148953 
3566195.298952 
3566348.708948 
3566688.938941 
3567099.148932 
3567936.398913 
3569590.988876 
3571312.208837 
3572858.628803 
3572981.008800 
3574607.088764 
3576588.938719 
3576911.038712 
3577877.168691 
3579344.338658 
3579440.098656 
3580265.698637 
3580912.328623 
3582574.838586 
3582613.728585 
3582622.388585 
3582987.298576 
3585190.268527 
3586308.948502 
3586504.898498 
3587009.408486 
3587120.748484 
3587370.068478 
3587431.688477 
3587705.338471 
3588405.228455 
3588672.838449 
3589246.958436 
3590225.758415 
3591415.788388 
3592105.588373 
3593291.638346 
3593407.298343 
3593840.528334 
3594205.958326 
3598285.308234 
3598293.498234 
3598564.308228 
3600724.468180 
3604160.688103 
3606337.328054 
3606424.198053 
3606733.208046 
3610043.357972 
3610458.887962 
3611372.347942 
3611787.357933 
3611815.197932 
3613522.537894 
3614572.237870 
3614588.747870 
3614932.957862 
3615072.427859 
3615446.987851 
3615477.727850 
3615600.357847 
3615878.987841 
3616015.337838 
3616279.987832 
3616715.207823 
3617476.507805 
3617547.177804 
3619056.607770 
3619579.127758 
3619914.407751 
3620222.267744 
3620924.787728 
3621040.927726 
3621918.507706 
3622127.797702 
3622290.767698 
3622519.687693 
3622906.257684 
3623659.947667 
3623982.967660 
3624953.857638 
3625616.367624 
3626371.497607 
3627302.897586 
3627744.257576 
3627896.457573 
3629715.187532 
3630014.477525 
3631305.107496 
3631947.327482 
3632455.117471 
3632557.577468 
3632748.457464 
3633176.937455 
3634546.447424 
3635435.967404 
3635564.067401 
3636482.147381 
3636888.377372 
3637312.387362 
3637352.537361 
3637675.567354 
3639276.267318 
3640597.507289 
3640811.917284 
3641626.397266 
3641862.257260 
3641995.567257 
3643315.517228 
3643595.047222 
3643657.057220 
3644096.417210 
3644221.077208 
3644320.787205 
3644329.397205 
3644359.547205 
3644826.427194 
3645038.887189 
3645665.427175 
3646314.857161 
3647195.867141 
3647414.417136 
3648533.437111 
3650259.007073 
3650355.227071 
3650724.617062 
3650733.737062 
3651025.977056 
3651733.327040 
3653564.196999 
3654477.236978 
3654497.546978 
3654519.956978 
3656118.396942 
3656513.486933 
3657039.566921 
3658152.646896 
3659170.846874 
3659795.716860 
3660729.666839 
3661953.336811 
3662067.556809 
3663484.676777 
3663645.916774 
3664394.106757 
3664695.166750 
3665595.816730 
3666611.186707 
3666833.526702 
3667023.256698 
3667309.466692 
3668011.416676 
3668739.556660 
3668933.816655 
3668981.116654 
3670588.286618 
3671951.066588 
3672026.496586 
3673641.026550 
3673651.986550 
3673835.226546 
3674156.206539 
3674232.646537 
3674322.596535 
3675095.926518 
3675887.726500 
3675900.756500 
3676833.476479 
3678002.036453 
3678097.086451 
3678991.576431 
3679105.986428 
3679203.726426 
3679361.466422 
3681268.166380 
3682948.356342 
3683584.126328 
3685370.986288 
3688680.066214 
3689261.376201 
3689477.816196 
3690665.666170 
3690941.036163 
3691488.756151 
3692321.876133 
3694168.416091 
3696376.306042 
3696515.516039 
3697454.296018 
3697609.356014 
3698373.665997 
3699217.925978 
3699260.365977 
3699989.535961 
3700854.215942 
3702511.635905 
3703627.365880 
3703997.465872 
3704228.635866 
3705410.005840 
3706173.675823 
3706391.125818 
3707235.155799 
3708318.325775 
3709151.105756 
3709596.835746 
3710197.525733 
3711173.485711 
3711651.775701 
3711695.785700 
3711863.735696 
3712784.025675 
3713046.495669 
3715314.835619 
3715733.965609 
3715879.265606 
3716113.485601 
3716717.375587 
3716744.465587 
3717422.685572 
3718199.925554 
3718206.085554 
3718654.355544 
3719097.655534 
3719799.395518 
3720580.535501 
3722414.715460 
3722586.845456 
3723154.955443 
3724780.295407 
3724865.175405 
3725084.025400 
3725097.435400 
3725204.855398 
3725874.875383 
3726485.295369 
3727794.305340 
3729893.535293 
3730842.655272 
3731288.765262 
3731511.315257 
3732426.635236 
3732980.765224 
3733244.365218 
3733773.585206 
3733950.175202 
3736461.695146 
3737795.295116 
3738220.425107 
3738434.795102 
3738458.845101 
3738761.915095 
3738848.695093 
3739881.225070 
3741407.925035 
3742738.935006 
3744072.414976 
3744641.764963 
3746806.954915 
3747748.044894 
3747867.804891 
3750624.214829 
3750955.644822 
3752317.764792 
3752599.124785 
3753054.874775 
3753593.494763 
3754535.224742 
3756063.934708 
3756113.954707 
3756728.664693 
3758470.284654 
3758999.074642 
3759363.094634 
3759770.074625 
3760166.994616 
3760419.014610 
3760460.264610 
3760470.534609 
3760545.244608 
3760679.774605 
3760766.204603 
3761064.054596 
3761766.594580 
3761877.234578 
3762395.764566 
3762424.164566 
3762766.174558 
3763280.064547 
3764143.574527 
3764754.074514 
3765619.734494 
3767555.154451 
3767941.084442 
3768447.984431 
3771668.984359 
3772780.524334 
3773073.684328 
3773085.754327 
3774271.834301 
3774852.674288 
3775065.404283 
3775331.474277 
3775818.074266 
3775826.374266 
3776153.714259 
3777272.454234 
3778753.064201 
3779052.684194 
3779478.894184 
3779500.414184 
3779611.944181 
3779724.574179 
3781068.714149 
3781637.774136 
3782066.504127 
3782674.804113 
3783066.044104 
3783137.074103 
3784032.794083 
3784106.904081 
3784143.114080 
3784152.954080 
3785292.814055 
3785523.424049 
3785716.944045 
3785727.454045 
3786611.654025 
3786691.764023 
3787604.024003 
3788684.183979 
3788882.883974 
3789177.413968 
3791441.553917 
3791476.663916 
3791574.043914 
3795102.703835 
3795288.443831 
3795303.043831 
3796656.563801 
3799486.493737 
3800783.413708 
3800911.663705 
3801178.613699 
3802543.953669 
3804606.393623 
3804881.553617 
3805076.723612 
3805352.983606 
3805383.913605 
3805622.513600 
3806056.333590 
3807144.993566 
3808651.193532 
3809034.943524 
3809066.703523 
3809217.883520 
3809623.253511 
3810750.823485 
3811617.253466 
3811634.013466 
3812182.023453 
3814323.673406 
3814372.123405 
3814758.443396 
3817666.723331 
3817720.113330 
3818294.343317 
3818305.573317 
3818470.413313 
3818843.953305 
3819666.193286 
3821254.803251 
3821449.713246 
3821751.963240 
3822970.243212 
3823385.153203 
3823684.953196 
3825006.643167 
3825239.423162 
3825356.293159 
3825533.763155 
3825818.063149 
3826407.143136 
3827010.693122 
3827909.563102 
3827965.193101 
3828095.813098 
3828848.303081 
3828889.023080 
3828953.643079 
3828990.433078 
3829253.013072 
3829302.633071 
3829315.923071 
3829802.723060 
3830050.013054 
3830063.273054 
3830590.433042 
3830702.713040 
3831823.443014 
3831900.413013 
3832597.512997 
3834200.762961 
3834906.412946 
3835123.192941 
3835199.822939 
3836950.822900 
3837028.792898 
3837907.782878 
3840647.592817 
3840917.692811 
3841302.272803 
3841726.542793 
3841736.932793 
3842007.362787 
3842419.932778 
3842773.822770 
3843129.182762 
3843707.392749 
3843927.642744 
3844351.572734 
3844393.672734 
3844612.682729 
3844929.322722 
3847887.072655 
3847908.182655 
3848859.442634 
3848946.782632 
3849072.792629 
3850383.092600 
3852053.682562 
3852069.392562 
3852706.202548 
3852839.352545 
3852878.602544 
3853053.442540 
3853157.522538 
3853241.882536 
3854146.082516 
3855512.572485 
3855714.262480 
3856000.162474 
3856123.452471 
3856207.102469 
3856547.252462 
3856829.992456 
3858031.652429 
3858714.152413 
3859186.322403 
3859231.262402 
3859256.162401 
3860468.392374 
3860596.822371 
3860638.672370 
3861503.202351 
3862408.962331 
3862513.402328 
3862664.402325 
3862671.142325 
3862834.902321 
3863359.462310 
3863388.822309 
3865820.132255 
3865848.912254 
3866490.392240 
3866519.022239 
3866661.502236 
3867497.852217 
3867532.272216 
3867544.712216 
3868656.722191 
3869002.882183 
3869474.312173 
3869723.652167 
3870111.122159 
3872206.142112 
3873517.682083 
3873705.402078 
3874109.012069 
3874115.182069 
3874428.392062 
3875421.292040 
3875652.062035 
3876218.682022 
3880079.881936 
3880815.791919 
3881323.501908 
3881957.851894 
3882282.921887 
3882416.041884 
3886417.801794 
3887226.201776 
3887741.921765 
3887797.021763 
3889360.861728 
3890048.281713 
3892938.211648 
3892947.541648 
3893805.801629 
3895819.601584 
3896124.121577 
3896566.301567 
3896982.481558 
3897253.031552 
3898150.671532 
3898765.611518 
3899273.461507 
3901172.001464 
3901484.511457 
3902644.181432 
3903401.551415 
3903899.871403 
3904031.271400 
3904200.941397 
3904686.191386 
3905336.301371 
3905696.931363 
3906766.401339 
3906838.611338 
3907337.941327 
3908648.381297 
3909363.031281 
3909679.641274 
3909721.991273 
3910492.471256 
3912476.641212 
3912925.781202 
3913523.921188 
3915359.431147 
3916727.091117 
3917293.891104 
3917308.021104 
3917453.831100 
3918250.341083 
3920230.051038 
3921384.571013 
3921683.801006 
3922085.620997 
3922402.620990 
3923154.940973 
3923488.990966 
3923943.110955 
3924217.410949 
3924229.960949 
3924844.130935 
3925814.630914 
3928307.180858 
3929480.140832 
3930670.800805 
3931143.490794 
3931444.140788 
3931861.250778 
3933347.030745 
3933441.300743 
3933844.850734 
3934234.560725 
3935040.380707 
3935749.870692 
3937240.900658 
3937681.080648 
3937805.690646 
3938238.180636 
3938281.180635 
3938671.640626 
3939235.330614 
3939947.840598 
3940043.290596 
3942081.280550 
3942240.430546 
3942521.160540 
3943503.910518 
3943595.610516 
3944055.130506 
3945155.770481 
3945967.270463 
3946753.700446 
3947201.440436 
3947833.060421 
3948418.700408 
3949567.730383 
3949840.300377 
3950143.960370 
3951261.240345 
3951799.020333 
3952402.310319 
3952543.460316 
3952855.020309 
3953183.160302 
3953728.520290 
3953739.640289 
3954871.260264 
3957162.830213 
3957862.510197 
3958187.390190 
3958361.990186 
3958578.780181 
3958611.080181 
3961321.280120 
3961718.430111 
3962161.610101 
3962212.250100 
3963168.780079 
3963759.610065 
3963945.170061 
3964793.960042 
3965072.990036 
3965614.760024 
3965768.280021 
3966445.670005 
3966687.540000 
3970045.239925 
3970843.889907 
3972075.519880 
3972344.599874 
3972456.299871 
3972795.979863 
3973123.579856 
3973578.879846 
3974845.379818 
3974987.999814 
3976355.819784 
3976363.339784 
3976380.839783 
3976548.779780 
3976557.239779 
3977012.899769 
3977474.089759 
3978684.159732 
3980509.069691 
3980589.509689 
3981112.189678 
3981244.209675 
3982169.259654 
3982528.859646 
3983051.779634 
3983812.809617 
3983829.399617 
3986116.379566 
3986672.039553 
3987056.749545 
3987369.329538 
3987932.629525 
3989656.509487 
3990189.999475 
3990200.229474 
3991243.809451 
3991514.399445 
3992205.859430 
3992449.699424 
3993413.809403 
3995467.609357 
3995908.129347 
3996309.639338 
3996526.039333 
3996541.979333 
3997433.659313 
3997536.069311 
3997908.809302 
3998845.509281 
3999172.589274 
4002326.719203 
4005965.279122 
4006070.239120 
4006912.369101 
4006998.219099 
4008430.099067 
4008722.399060 
4009335.359047 
4010019.529031 
4012876.668968 
4013505.948954 
4013732.918948 
4013813.438947 
4015751.528903 
4018103.548851 
4018542.268841 
4018783.768836 
4019900.208811 
4021480.398775 
4022057.678762 
4022683.818748 
4024458.938709 
4025902.068676 
4026167.648671 
4026580.268661 
4026716.148658 
4027185.138648 
4027535.098640 
4028054.328628 
4028319.688622 
4031121.458560 
4031168.078559 
4031648.948548 
4032739.038524 
4032941.538519 
4033559.218505 
4034823.438477 
4035262.838467 
4037614.698415 
4038385.088397 
4038413.958397 
4038710.198390 
4038724.618390 
4039476.458373 
4040930.858341 
4041103.198337 
4042034.508316 
4042061.248315 
4042331.468309 
4042540.398305 
4043965.958273 
4044946.248251 
4045552.748237 
4046758.618210 
4046914.658207 
4047755.888188 
4047961.778183 
4049606.628147 
4051648.488101 
4051781.008098 
4051961.238094 
4052895.678073 
4054721.778032 
4054769.538031 
4055097.368024 
4055208.948021 
4056731.367987 
4057941.307960 
4058954.227938 
4059086.077935 
4059312.257930 
4060635.397900 
4062010.557869 
4062056.557868 
4063760.407830 
4063766.957830 
4064888.147805 
4066303.537773 
4067018.417757 
4067744.357741 
4068087.207734 
4068571.007723 
4068976.557714 
4069852.967694 
4069971.357691 
4070348.187683 
4071758.617651 
4071794.677651 
4072166.427642 
4072767.887629 
4072926.057625 
4072996.747624 
4073714.377608 
4073756.397607 
4073774.507606 
4076303.467550 
4076507.647545 
4076628.147543 
4079208.157485 
4079367.277481 
4079618.017476 
4079736.757473 
4079743.007473 
4079936.167469 
4081759.497428 
4082678.087407 
4082843.277404 
4083562.757388 
4084280.987372 
4084931.617357 
4085231.397350 
4085351.397348 
4085363.927347 
4085840.867337 
4086353.727325 
4087182.117307 
4088018.557288 
4088178.097284 
4088360.307280 
4091036.147221 
4091500.357210 
4091535.457209 
4092061.027198 
4092929.447178 
4092993.777177 
4094269.857148 
4094877.297135 
4094920.707134 
4095061.077131 
4095103.367130 
4096119.647107 
4097220.727082 
4097255.687082 
4097268.707081 
4097275.537081 
4097845.707068 
4098472.097054 
4099636.107028 
4101372.676990 
4101491.736987 
4102064.276974 
4102624.236962 
4102946.616954 
4103864.706934 
4104144.936928 
4104159.626927 
4104522.786919 
4106054.346885 
4106836.806867 
4107692.286848 
4107761.066847 
4108572.096829 
4108757.246825 
4109583.846806 
4110174.596793 
4110226.426792 
4110939.326776 
4111195.506770 
4111504.716763 
4112711.656736 
4115163.826681 
4115744.536668 
4115754.346668 
4117067.096639 
4117223.716635 
4117280.536634 
4117438.276630 
4117684.406625 
4118121.966615 
4118780.276600 
4119261.276590 
4119694.626580 
4120030.786573 
4121916.326530 
4122546.246516 
4125863.816442 
4125990.186439 
4126582.776426 
4126661.696424 
4126675.566424 
4127284.646410 
4127947.186396 
4128220.646389 
4130813.856332 
4131646.526313 
4132533.156293 
4132539.226293 
4132907.796285 
4133246.956277 
4133499.756271 
4133751.446266 
4135214.326233 
4135331.976231 
4137648.246179 
4137842.356174 
4139033.456148 
4140085.786124 
4141872.176084 
4142851.976062 
4143447.426049 
4144286.976030 
4144880.746017 
4145003.286014 
4145227.386009 
4146002.755992 
4146558.135980 
4147157.615966 
4147974.135948 
4149741.355908 
4149755.985908 
4149923.795904 
4150229.615898 
4150425.685893 
4150726.115886 
4152012.715858 
4152457.415848 
4154219.305808 
4154973.805791 
4155156.475787 
4155172.895787 
4155188.595787 
4157214.375741 
4158433.885714 
4160062.905678 
4160664.385664 
4162652.895620 
4162849.455615 
4164355.265582 
4164590.145577 
4164734.815573 
4165415.385558 
4165704.905552 
4166741.255528 
4166780.885528 
4167606.365509 
4167694.435507 
4167846.905504 
4168374.355492 
4168943.085479 
4170862.685436 
4173010.265388 
4174498.865355 
4175621.145330 
4175697.665328 
4176858.475302 
4177948.635278 
4178236.495272 
4179444.105245 
4182774.415170 
4183620.975151 
4185385.195112 
4185606.935107 
4185638.915106 
4186793.045080 
4187882.175056 
4188353.585045 
4188724.635037 
4189445.635021 
4189900.255011 
4190739.584992 
4191490.724975 
4191874.034967 
4193531.044930 
4195894.404877 
4195944.844876 
4196407.344865 
4196685.894859 
4196777.144857 
4196895.794854 
4197493.904841 
4197579.214839 
4197611.614838 
4198699.694814 
4199031.844807 
4199201.884803 
4200800.094767 
4200827.564767 
4201030.854762 
4201072.164761 
4202161.414737 
4204839.444677 
4204901.424676 
4205045.144672 
4205626.734659 
4205633.484659 
4205658.644659 
4205865.854654 
4206274.674645 
4207523.084617 
4207753.704612 
4207827.624610 
4208002.494606 
4208024.414606 
4208683.894591 
4209866.964565 
4210327.724554 
4210680.874546 
4210766.334544 
4211001.464539 
4211473.414529 
4211799.404521 
4212708.184501 
4214829.754454 
4217195.474401 
4218005.014383 
4218513.074371 
4218656.034368 
4218662.664368 
4219105.004358 
4219124.514358 
4219547.014348 
4219856.484341 
4220376.924330 
4221805.174298 
4222008.124293 
4223268.064265 
4223755.904254 
4224022.464248 
4224392.254240 
4224569.794236 
4224852.534230 
4226257.334198 
4226773.684187 
4227470.574171 
4227849.334163 
4228259.774153 
4229296.344130 
4229309.244130 
4229439.954127 
4229960.464115 
4230257.214109 
4230270.174108 
4230802.144097 
4230840.374096 
4231798.754074 
4231937.234071 
4231985.094070 
4232017.854069 
4232274.044064 
4232288.294063 
4232634.724056 
4232673.444055 
4234195.334021 
4234941.284004 
4236022.973980 
4237424.803949 
4237624.693944 
4237663.593943 
4238721.663920 
4239048.233912 
4240129.613888 
4240138.363888 
4241291.973862 
4241764.183852 
4242152.283843 
4242324.323839 
4242671.903831 
4242732.763830 
4245342.643772 
4245839.203760 
4246017.783757 
4246099.563755 
4247471.513724 
4247480.913724 
4248265.463706 
4248679.813697 
4249478.433679 
4250196.633663 
4250218.053663 
4251373.963637 
4251790.503627 
4251803.183627 
4252379.163614 
4252401.713614 
4253492.093589 
4253860.653581 
4254388.713569 
4254682.303563 
4256064.403532 
4256103.173531 
4256174.163529 
4256189.103529 
4256202.083529 
4256993.383511 
4259741.393450 
4260631.463430 
4261063.223420 
4261116.583419 
4261505.773410 
4262919.263379 
4263542.983365 
4263589.983364 
4264474.123344 
4265110.583330 
4265649.703318 
4265704.413316 
4266190.393306 
4266654.403295 
4267432.343278 
4267595.563274 
4268643.043251 
4269297.753236 
4269446.433233 
4270864.243201 
4271142.773195 
4271509.603187 
4272346.013168 
4272414.913166 
4272712.823160 
4272834.413157 
4274285.323125 
4274513.483120 
4274691.193116 
4274704.863115 
4276547.633074 
4278949.483020 
4279234.853014 
4280204.312992 
4280872.572977 
4281171.712971 
4281421.252965 
4281433.112965 
4281812.832956 
4282205.102948 
4283055.492929 
4283598.162917 
4284864.312888 
4285277.642879 
4286061.832861 
4287187.262836 
4288537.402806 
4289625.282782 
4291228.062746 
4291691.552736 
4293245.582701 
4293386.732698 
4293415.922697 
4293991.942684 
4294519.362672 
4295738.772645 
4296940.062618 
4297657.202602 
4297726.072601 
4298600.152581 
4299343.192565 
4299760.542555 
4301529.252516 
4302185.752501 
4302216.912500 
4302555.772493 
4303546.002471 
4303754.232466 
4304532.572449 
4304723.832444 
4305043.512437 
4305152.852435 
4305421.102429 
4305879.832418 
4306656.002401 
4307055.822392 
4307227.042388 
4307518.932382 
4308243.342366 
4308504.212360 
4308625.302357 
4308666.452356 
4310693.682311 
4311294.212297 
4311326.492297 
4312013.722281 
4312090.992280 
4312954.362260 
4313175.012255 
4313612.572246 
4314008.852237 
4314689.882222 
4314728.992221 
4314952.402216 
4317349.902162 
4317510.342159 
4318167.542144 
4318184.282143 
4319175.532121 
4319629.182111 
4320595.502090 
4321918.592060 
4323050.862035 
4324449.512003 
4325608.271978 
4325621.031977 
4325633.031977 
4326607.091955 
4326963.431947 
4328184.451920 
4331733.801841 
4332001.561835 
4332146.511831 
4333569.791800 
4334166.431786 
4334836.731771 
4334995.561768 
4335362.251759 
4335372.751759 
4336180.661741 
4336586.131732 
4336601.941732 
4336609.451732 
4337321.481716 
4337605.841709 
4338047.531699 
4339558.371666 
4339595.571665 
4341709.051618 
4342031.611610 
4343013.791588 
4343210.591584 
4343897.521569 
4344423.301557 
4344433.051557 
4345204.391540 
4345377.241536 
4345905.581524 
4346865.981502 
4347519.421488 
4347909.161479 
4348944.921456 
4349369.641446 
4352880.651368 
4352887.361368 
4353212.141361 
4353345.411358 
4353356.151357 
4353367.911357 
4353997.061343 
4354888.171323 
4355211.631316 
4356008.601298 
4356227.041293 
4356605.811285 
4356783.201281 
4357141.661273 
4357428.611266 
4358023.561253 
4358046.741252 
4358085.521252 
4358946.101232 
4359238.501226 
4359504.661220 
4359518.031220 
4359545.451219 
4359984.541209 
4360051.611208 
4361184.281182 
4361849.211167 
4362358.491156 
4362751.241147 
4362763.721147 
4363932.481121 
4363989.331120 
4364439.161110 
4364708.551104 
4365961.841076 
4366198.801070 
4369169.371004 
4369899.050988 
4372331.570933 
4372344.140933 
4372859.180921 
4373421.900909 
4375763.070856 
4376900.410831 
4377584.910816 
4377844.060810 
4379143.090781 
4380216.920757 
4384377.000664 
4384592.390659 
4385286.880644 
4385512.670639 
4386288.530621 
4386633.480613 
4386790.380610 
4387533.270593 
4387539.570593 
4388776.650566 
4389716.000545 
4390089.430536 
4391291.510509 
4393525.270459 
4395452.840416 
4395462.290416 
4395808.450408 
4395816.640408 
4396357.510396 
4396402.440395 
4397379.240373 
4398282.990353 
4398792.450342 
4399399.150328 
4399409.440328 
4399905.610317 
4401286.850286 
4402049.050269 
4402468.790260 
4402645.790256 
4403033.860247 
4403475.350237 
4403497.100237 
4403629.630234 
4403785.490230 
4404572.320213 
4404706.230210 
4404715.330209 
4404884.320206 
4407412.330149 
4407907.070138 
4408518.560124 
4409641.700099 
4410473.180081 
4411163.590065 
4411953.940048 
4412334.020039 
4413032.150023 
4413058.200023 
4413582.140011 
4413714.870008 
4413771.160007 
4414055.660001 
4417909.689914 
4418583.349899 
4421576.279832 
4422745.229806 
4423810.999783 
4424894.679758 
4425249.669750 
4425581.409743 
4426059.819732 
4427669.889696 
4428673.269674 
4429078.819665 
4429260.509661 
4429866.039647 
4429879.779647 
4429956.719645 
4430005.209644 
4430205.739640 
4430848.969625 
4431150.189618 
4431656.859607 
4432400.649591 
4432785.939582 
4433169.569573 
4434542.719543 
4434905.959535 
4436080.999508 
4436711.719494 
4436758.829493 
4437307.569481 
4439005.049443 
4439878.139423 
4439931.879422 
4440665.349406 
4441144.399395 
4441359.919390 
4441676.569383 
4443266.669348 
4443601.599340 
4443670.499339 
4443948.769332 
4444730.689315 
4444951.889310 
4445076.579307 
4445710.119293 
4446157.519283 
4446274.429280 
4446530.669275 
4446635.989272 
4446642.079272 
4446881.259267 
4447163.899261 
4447280.529258 
4447319.159257 
4447423.399255 
4448128.419239 
4449182.179215 
4449244.749214 
4450083.279195 
4452413.339143 
4452696.819137 
4452713.619136 
4452725.009136 
4452953.499131 
4453504.229119 
4454066.209106 
4455273.689079 
4455735.609069 
4456041.849062 
4456762.269046 
4457149.249037 
4457871.469021 
4458085.829016 
4459157.978992 
4459794.158978 
4460307.508967 
4461116.848949 
4461617.318937 
4462373.718921 
4462983.628907 
4463538.688895 
4465022.908861 
4466217.038835 
4466240.638834 
4466604.378826 
4466654.518825 
4466675.408824 
4467040.058816 
4467106.388815 
4467183.338813 
4469341.698765 
4469476.138762 
4470587.118737 
4471892.358708 
4472722.848689 
4472899.888685 
4472916.208685 
4473906.228663 
4474797.238643 
4474984.338639 
4474999.188638 
4475285.798632 
4476661.688601 
4477076.818592 
4477634.908579 
4477672.798579 
4482036.428481 
4482945.948461 
4483433.608450 
4483938.618439 
4484913.928417 
4485255.718409 
4485338.208407 
4486644.778378 
4486651.148378 
4488567.998335 
4489570.778313 
4490013.658303 
4490150.568300 
4490226.678298 
4492756.548241 
4493039.968235 
4494228.398209 
4494387.958205 
4494410.298204 
4495095.858189 
4495107.258189 
4496429.358159 
4497446.728137 
4498071.838123 
4500096.888077 
4501130.178054 
4501583.818044 
4503696.717997 
4503806.977994 
4504107.867988 
4504288.357984 
4504448.107980 
4504622.767976 
4505009.067968 
4505195.777963 
4506042.487944 
4509451.787868 
4509482.477868 
4511570.547821 
4512827.767793 
4512838.177793 
4513749.767772 
4514509.347755 
4514605.697753 
4515454.867734 
4516406.807713 
4517662.327685 
4519717.877639 
4520697.417617 
4520900.947612 
4520949.787611 
4521895.597590 
4523238.917560 
4523763.407548 
4524161.707540 
4524172.127539 
4524921.857523 
4525387.707512 
4526509.097487 
4527854.707457 
4528053.257453 
4528125.067451 
4528208.937449 
4531562.457374 
4532134.837361 
4532146.897361 
4532480.397354 
4532930.327344 
4533121.597339 
4534362.137312 
4534665.797305 
4534911.087299 
4535300.327291 
4535311.057290 
4536311.177268 
4537963.077231 
4538074.397229 
4538088.937228 
4539256.197202 
4539830.927189 
4539849.507189 
4540343.447178 
4540591.407172 
4541814.227145 
4542383.197132 
4542635.917127 
4543417.407109 
4543430.417109 
4543505.437107 
4543943.777097 
4544024.847096 
4544218.697091 
4544776.237079 
4546486.597041 
4547707.017013 
4548198.517002 
4548229.907002 
4548454.176997 
4548656.346992 
4548714.926991 
4549101.696982 
4549568.826972 
4549753.916967 
4550516.336950 
4552488.336906 
4553230.366890 
4553313.096888 
4554010.826872 
4554288.466866 
4554519.326861 
4555025.136850 
4556853.086809 
4557095.706803 
4557928.286785 
4558355.266775 
4559137.436758 
4559465.046750 
4559471.376750 
4560036.306738 
4560584.066725 
4560875.606719 
4561120.096713 
4561833.586697 
4563042.456670 
4563397.156663 
4563434.066662 
4566491.306593 
4567584.486569 
4568314.146553 
4569797.276519 
4570033.346514 
4570923.966494 
4571208.546488 
4572486.346459 
4572803.106452 
4574357.396418 
4574635.856411 
4576526.566369 
4577800.046341 
4579524.526302 
4579825.036295 
4579860.336295 
4580193.456287 
4581546.906257 
4582602.176233 
4582767.436230 
4583013.906224 
4583065.136223 
4583771.726207 
4584924.336181 
4585135.616177 
4585341.476172 
4585472.366169 
4587051.126134 
4587264.426129 
4587586.466122 
4587892.746115 
4588878.726093 
4588907.876092 
4589779.276073 
4590355.546060 
4591787.146028 
4591963.436024 
4593039.036000 
4593236.945996 
4593627.885987 
4593939.345980 
4594138.295975 
4594697.375963 
4595619.145942 
4595898.255936 
4595953.945935 
4596225.985929 
4596490.365923 
4596934.265913 
4598615.665875 
4598801.215871 
4598878.645869 
4599693.685851 
4600077.105843 
4600430.545835 
4601053.275821 
4601630.945808 
4602324.285792 
4602689.055784 
4603444.085767 
4606754.855693 
4606879.955691 
4607137.095685 
4607401.065679 
4608311.205659 
4609433.595634 
4610711.465605 
4610974.945599 
4611935.745578 
4612024.185576 
4613726.545538 
4613782.415536 
4615097.495507 
4617885.955445 
4618721.565426 
4620221.035392 
4622829.485334 
4624053.765307 
4625301.535279 
4626816.215245 
4627439.915231 
4630725.875158 
4631513.835140 
4633121.745104 
4633588.185094 
4635478.335051 
4635582.385049 
4638837.804976 
4639467.214962 
4640159.424947 
4640182.904946 
4640843.704931 
4642323.864898 
4643298.114877 
4643461.664873 
4643596.524870 
4643831.894865 
4643847.244864 
4644599.804847 
4645377.834830 
4645620.464825 
4646463.434806 
4646813.564798 
4647082.654792 
4648499.134760 
4648743.124755 
4648926.664751 
4650521.624715 
4650568.194714 
4650577.504714 
4652016.274682 
4652064.734681 
4652308.504675 
4653015.254659 
4653373.994651 
4653538.204648 
4654325.264630 
4654383.854629 
4654898.354617 
4656562.754580 
4656798.954575 
4657422.474561 
4657860.894551 
4658446.534538 
4659240.784520 
4659755.424509 
4660284.464497 
4661423.084471 
4662490.994448 
4662821.074440 
4663220.864431 
4663247.984431 
4664041.774413 
4665326.854384 
4666334.054362 
4667013.444347 
4668047.084323 
4668145.804321 
4668192.864320 
4668295.894318 
4668689.434309 
4668843.594306 
4669890.714282 
4670246.354274 
4670405.834271 
4671674.914242 
4672175.494231 
4672475.934224 
4674182.814186 
4674212.544186 
4674819.304172 
4675388.254159 
4675466.594158 
4675671.434153 
4675908.514148 
4676525.614134 
4676674.644131 
4677859.964104 
4678487.914090 
4679593.974065 
4680333.724049 
4680340.664049 
4680657.464042 
4681140.094031 
4681279.674028 
4681398.714025 
4682090.754010 
4682322.084004 
4683035.263988 
4684154.153963 
4684650.313952 
4685157.403941 
4685325.593937 
4685831.453926 
4685886.943925 
4686401.533913 
4686419.073913 
4686998.333900 
4688125.953875 
4688558.363865 
4689773.753838 
4689784.313838 
4689885.953835 
4690626.163819 
4691031.353810 
4692887.373768 
4693015.623765 
4693061.133764 
4694183.923739 
4695082.813719 
4695090.723719 
4699390.973623 
4699538.163620 
4700793.553591 
4702789.283547 
4703009.853542 
4703877.793523 
4703920.723522 
4705429.633488 
4706100.663473 
4707377.963444 
4707940.123432 
4708182.403426 
4708966.713409 
4709190.963404 
4709292.703402 
4712730.183325 
4712820.843323 
4713476.353308 
4713539.653307 
4713876.833299 
4715290.333267 
4715516.593262 
4716617.583238 
4717015.683229 
4717170.733225 
4718617.153193 
4718744.683190 
4718893.083187 
4719197.773180 
4719276.493178 
4719980.703163 
4720529.813150 
4720680.933147 
4722041.553117 
4722504.383106 
4723657.043080 
4724308.053066 
4724449.133063 
4724458.183063 
4726401.283019 
4726522.713016 
4726592.523015 
4727159.273002 
4727501.162995 
4727543.332994 
4728008.382983 
4728647.142969 
4728763.732966 
4729594.152948 
4731364.572908 
4732421.632885 
4732964.522872 
4733392.092863 
4735237.332822 
4736174.942801 
4737055.582781 
4737109.142780 
4737377.192774 
4737544.552770 
4737615.432768 
4738773.472743 
4738831.382741 
4738924.052739 
4739253.752732 
4739990.762715 
4740158.062712 
4742004.182670 
4742076.722669 
4742680.152655 
4742718.712654 
4745115.102601 
4745504.042592 
4745761.872586 
4745843.742585 
4747695.222543 
4749132.762511 
4749626.462500 
4750758.182475 
4751573.572456 
4751733.962453 
4752624.912433 
4753577.482412 
4754124.232399 
4754822.392384 
4754835.212384 
4754884.832382 
4755438.332370 
4755696.402364 
4755910.722360 
4757727.312319 
4757916.952315 
4757939.832314 
4758436.642303 
4758629.202299 
4758718.182297 
4758865.132293 
4758875.572293 
4758908.102293 
4759454.672280 
4759714.002274 
4759953.572269 
4760338.282261 
4760377.522260 
4760626.902254 
4761374.182237 
4761672.212231 
4762012.982223 
4762720.412207 
4763705.892185 
4765268.242150 
4765291.852150 
4765467.142146 
4765493.272145 
4765583.322143 
4765833.492138 
4766267.622128 
4766761.102117 
4766996.062112 
4767083.532110 
4767110.332109 
4767176.592108 
4767523.302100 
4769210.492062 
4770938.672024 
4771166.002019 
4772067.871998 
4773272.941971 
4774663.231940 
4774814.821937 
4775946.771912 
4776783.551893 
4777319.441881 
4778400.221857 
4778859.531847 
4779690.631828 
4779925.401823 
4780189.421817 
4780693.341806 
4780844.531802 
4782595.201763 
4783570.551741 
4783997.751732 
4784195.471727 
4784585.391719 
4784593.551718 
4785066.761708 
4785318.331702 
4786441.011677 
4786453.791677 
4786762.921670 
4786882.971667 
4787098.831662 
4787271.221659 
4787336.891657 
4787570.151652 
4787775.461647 
4787786.821647 
4788001.131642 
4788016.821642 
4788084.731640 
4788104.211640 
4788537.591630 
4788780.411625 
4788862.611623 
4797033.451440 
4797046.831440 
4798228.451414 
4798531.651407 
4799408.271387 
4800572.221361 
4800707.251358 
4801129.991349 
4801771.961334 
4803617.761293 
4804017.541284 
4804529.551273 
4807097.181215 
4807118.141215 
4807907.581197 
4808645.831181 
4810311.111144 
4810629.101136 
4811232.481123 
4811559.531116 
4812433.351096 
4813224.681078 
4813772.661066 
4813789.771066 
4813803.791065 
4814221.011056 
4814915.921041 
4816142.281013 
4816152.631013 
4816178.411012 
4816883.700997 
4817499.610983 
4818552.620959 
4819632.110935 
4819659.340935 
4820244.360922 
4820860.780908 
4821118.140902 
4821767.430887 
4822549.030870 
4822963.380861 
4823041.430859 
4823106.790858 
4823182.780856 
4823687.030845 
4823724.980844 
4823744.230843 
4824920.970817 
4826603.980779 
4826695.180777 
4828234.300743 
4828503.970737 
4828579.580735 
4830168.720700 
4830593.100690 
4830688.010688 
4831266.920675 
4832146.990655 
4832315.200652 
4833466.620626 
4834120.860611 
4834289.010608 
4834983.160592 
4835404.010583 
4835582.890579 
4836033.490569 
4836054.170568 
4837310.460540 
4838275.080519 
4838558.650512 
4839036.330502 
4839063.590501 
4839190.300498 
4839249.040497 
4839436.000493 
4839630.750488 
4840469.520469 
4842750.950418 
4845297.130362 
4846401.150337 
4846502.650335 
4847636.180309 
4848200.680297 
4848452.050291 
4849810.580261 
4850663.300242 
4851581.400221 
4852029.290211 
4852476.600201 
4852626.580198 
4852786.790194 
4852871.560192 
4853997.280167 
4854362.960159 
4855053.980143 
4855063.010143 
4855728.010128 
4856730.500106 
4856738.760106 
4859105.530053 
4859797.420037 
4860116.500030 
4860268.850027 
4860333.890025 
4863447.969956 
4864267.249938 
4864478.839933 
4864681.129928 
4864687.089928 
4864737.529927 
4865401.689912 
4865640.529907 
4866646.939884 
4867108.289874 
4867354.959869 
4870075.689808 
4870195.989805 
4870763.489792 
4870794.009792 
4871373.889779 
4872116.109762 
4873352.909734 
4873661.249728 
4873843.809723 
4874433.769710 
4875461.749687 
4876180.299671 
4877179.489649 
4877446.309643 
4879909.539588 
4880087.929584 
4880094.899584 
4880104.969584 
4880500.289575 
4880951.779565 
4881210.869559 
4882159.139538 
4882674.589526 
4883105.359516 
4884108.379494 
4884440.509487 
4884695.269481 
4885540.609462 
4886084.299450 
4886804.719434 
4888845.569388 
4889071.289383 
4889551.559372 
4890841.499344 
4890997.799340 
4891025.809339 
4892041.719317 
4892429.129308 
4892496.909307 
4895281.009244 
4895458.789240 
4896338.689221 
4896348.249220 
4896532.259216 
4897647.259191 
4897658.519191 
4897798.459188 
4898084.609182 
4898406.379174 
4898765.579166 
4898972.809162 
4899357.509153 
4901997.949094 
4902728.599078 
4902898.359074 
4904317.669042 
4904330.099042 
4906424.838995 
4906798.008987 
4906955.888983 
4907947.178961 
4908016.828960 
4908859.078941 
4909578.518925 
4911185.958889 
4911761.068876 
4912296.578864 
4912446.468861 
4913151.938845 
4913192.298844 
4914933.498805 
4915145.968800 
4915438.198794 
4916904.518761 
4917053.638758 
4917780.898741 
4918374.268728 
4919461.608704 
4921360.508661 
4923394.058616 
4923413.778616 
4923422.158615 
4923714.978609 
4924137.848599 
4924413.778593 
4926024.828557 
4929240.678485 
4930706.048453 
4930785.428451 
4931051.448445 
4931361.328438 
4931580.178433 
4933334.558394 
4933371.898393 
4933581.468388 
4934451.728369 
4936953.368313 
4939351.838259 
4943319.978171 
4944083.348154 
4945139.368130 
4945944.378112 
4949242.448038 
4949458.598033 
4951060.427998 
4951084.037997 
4951123.827996 
4951141.487996 
4951631.497985 
4951702.127983 
4951709.517983 
4952150.937973 
4953359.667946 
4953651.697940 
4953767.407937 
4954210.757927 
4955192.957905 
4956301.497880 
4956641.927873 
4957115.657862 
4958118.547840 
4958186.767838 
4958775.887825 
4959023.757820 
4960692.037782 
4960967.427776 
4961034.207775 
4962667.287738 
4962928.387732 
4964134.837705 
4965102.087684 
4965186.017682 
4965405.667677 
4965599.517673 
4965908.587666 
4965958.017665 
4966631.507650 
4967831.297623 
4968085.617617 
4969587.287583 
4970125.127571 
4970751.777557 
4971002.447552 
4971559.437539 
4972226.957524 
4974510.587473 
4974767.797468 
4974937.037464 
4974946.247464 
4975211.017458 
4975306.337456 
4975387.337454 
4975723.707446 
4976032.997439 
4977260.867412 
4977684.137402 
4978133.647392 
4979178.057369 
4980304.327344 
4981402.667319 
4981999.317306 
4982016.447306 
4982172.447302 
4982393.547297 
4983021.257283 
4984230.307256 
4984305.927254 
4985125.817236 
4985405.057230 
4985493.057228 
4986057.607215 
4986243.627211 
4986620.757203 
4987147.527191 
4988300.357165 
4990841.077108 
4990890.207107 
4991199.237100 
4991634.077091 
4991936.987084 
4993161.277057 
4993307.067053 
4993638.377046 
4994074.527036 
4994396.337029 
4994470.947027 
4995691.127000 
4996473.526983 
4996813.746975 
4997111.416968 
4997681.346956 
4998309.646941 
4998725.916932 
4998813.016930 
5001353.746873 
5002379.426851 
5002388.006850 
5002469.806848 
5002793.576841 
5003065.036835 
5003507.396825 
5003861.916817 
5003895.996817 
5004468.096804 
5005212.296787 
5005269.106786 
5005560.266779 
5007043.476746 
5007055.896746 
5007708.686731 
5008611.526711 
5008779.866707 
5008786.216707 
5009137.636699 
5009178.546699 
5009209.576698 
5009753.276686 
5009775.446685 
5010644.176666 
5010653.226666 
5010664.906665 
5010671.546665 
5010890.756660 
5011505.656647 
5012216.636631 
5012910.666615 
5012922.416615 
5013541.146601 
5014894.846571 
5015589.706555 
5015924.236548 
5016124.926543 
5016150.666543 
5016195.116542 
5017083.006522 
5017402.486515 
5018142.066498 
5019226.646474 
5019386.436470 
5019527.636467 
5019534.616467 
5019796.936461 
5019927.956458 
5020392.846448 
5020582.136444 
5023128.646387 
5024348.876359 
5024555.066355 
5025023.446344 
5026092.706320 
5026208.516318 
5026868.886303 
5026888.646303 
5028303.106271 
5028328.456270 
5028629.356264 
5029513.656244 
5029559.196243 
5029582.786242 
5030299.816226 
5030390.826224 
5030477.306222 
5030960.956212 
5031528.596199 
5031841.186192 
5033358.396158 
5033385.526157 
5033717.596150 
5036122.066096 
5037546.416064 
5037786.006059 
5039446.726022 
5040104.576007 
5040247.046004 
5040487.985999 
5040781.245992 
5040802.995992 
5041670.105972 
5042551.365953 
5042593.765952 
5043014.735942 
5043236.015937 
5043292.275936 
5043870.175923 
5044645.135906 
5046251.745870 
5046359.925867 
5047261.815847 
5048669.695816 
5048839.845812 
5049444.045799 
5051156.935760 
5052226.595736 
5053352.305711 
5053363.585711 
5054259.565691 
5054594.245683 
5054782.865679 
5056822.855634 
5057506.935618 
5057916.285609 
5058562.135595 
5058654.965593 
5059379.675576 
5060219.365558 
5061507.085529 
5064207.375469 
5064252.375468 
5064818.815455 
5065249.835445 
5065598.835437 
5065797.055433 
5065867.355431 
5066945.715407 
5067910.445386 
5069053.605360 
5069593.595348 
5070209.155334 
5070905.975319 
5073190.335268 
5074179.735246 
5074330.065242 
5074734.065233 
5075950.545206 
5077401.085174 
5077614.775169 
5077834.895164 
5077883.365163 
5079166.345134 
5079382.335129 
5080472.905105 
5081549.985081 
5081868.735074 
5082834.105052 
5082842.765052 
5083575.685036 
5084253.055020 
5084693.405011 
5085886.374984 
5086276.894975 
5086725.324965 
5086894.384961 
5086908.244961 
5087251.384953 
5089623.414900 
5089896.144894 
5091361.794862 
5091596.894856 
5093592.744812 
5093968.074803 
5096456.914748 
5096772.154741 
5097888.764716 
5098271.944707 
5100433.554659 
5101173.764642 
5101565.264634 
5101578.324633 
5101594.654633 
5103431.114592 
5105182.134553 
5107706.054496 
5107717.984496 
5108340.344482 
5108400.564481 
5108410.574481 
5109295.294461 
5109308.144460 
5110324.294438 
5110347.444437 
5111760.474406 
5112042.914399 
5112469.674390 
5112682.064385 
5113932.264357 
5114088.404354 
5114125.124353 
5114719.664340 
5115311.854326 
5115647.574319 
5115656.724319 
5116447.414301 
5117469.294278 
5118698.524251 
5118732.844250 
5119159.014240 
5119853.874225 
5120417.724212 
5120433.314212 
5121565.704186 
5122110.764174 
5122884.994157 
5123208.884150 
5123279.124148 
5123632.474140 
5123657.244140 
5123993.934132 
5124631.884118 
5124818.334114 
5125607.354096 
5125628.394096 
5126011.034087 
5126725.394071 
5128961.714021 
5129132.594017 
5130204.613993 
5131107.103973 
5131326.453968 
5132259.183947 
5132293.883947 
5132583.093940 
5133516.113919 
5133778.223914 
5134816.423890 
5134954.983887 
5135038.383885 
5135050.713885 
5135283.593880 
5136904.373844 
5137145.613838 
5137209.753837 
5137299.613835 
5138392.823810 
5139469.383786 
5139828.893778 
5140215.593770 
5142957.493708 
5144449.873675 
5144553.543673 
5144595.043672 
5145228.923658 
5145596.253649 
5145622.613649 
5146387.433632 
5147028.273617 
5147680.263603 
5148046.683595 
5150423.493541 
5150786.953533 
5151300.883522 
5151679.673513 
5151791.993511 
5152008.623506 
5152221.053501 
5153610.163470 
5154359.693453 
5156753.623400 
5159087.763348 
5159182.153346 
5159801.573332 
5160509.763316 
5161018.903305 
5161403.713296 
5162518.403271 
5163379.513252 
5163529.273249 
5163562.643248 
5163853.743241 
5164063.413237 
5164861.923219 
5167303.953164 
5167379.063162 
5168166.053145 
5169675.183111 
5169910.483106 
5170875.533084 
5171163.363078 
5171474.913071 
5171894.073062 
5172474.463049 
5172849.493040 
5173560.093024 
5173585.893024 
5173602.953023 
5175844.912973 
5175867.532973 
5176416.882960 
5176776.512952 
5177178.592943 
5182133.162833 
5183002.652813 
5183367.362805 
5183430.702804 
5183740.902797 
5184307.942784 
5184649.472776 
5185851.782750 
5186001.342746 
5186011.412746 
5186820.142728 
5187437.532714 
5187510.462713 
5187980.782702 
5188177.192698 
5188771.762684 
5189456.272669 
5189638.652665 
5190208.182652 
5190278.202651 
5190486.542646 
5190743.072640 
5191369.202626 
5192098.432610 
5192621.792598 
5193080.492588 
5193189.832586 
5193589.492577 
5194225.122562 
5195033.502544 
5196120.942520 
5197343.652493 
5198423.372469 
5198434.252468 
5199677.352441 
5200616.392420 
5201853.212392 
5202362.762381 
5202638.122374 
5203305.792359 
5203568.512354 
5205128.482319 
5205989.192299 
5206009.662299 
5207132.972274 
5208334.662247 
5208350.242247 
5208468.032244 
5208592.672241 
5209396.232223 
5210715.162194 
5211901.452167 
5212258.952159 
5213045.872142 
5215560.572086 
5215682.802083 
5217975.292032 
5221032.161963 
5221096.611962 
5221211.231959 
5221337.291956 
5222014.541941 
5222908.131921 
5223166.301916 
5223983.531897 
5224122.071894 
5224369.851889 
5224687.621882 
5225045.921874 
5226449.421842 
5226980.131830 
5227036.731829 
5227046.071829 
5228958.191786 
5229256.941779 
5231870.051721 
5231932.181720 
5232410.791709 
5232762.501701 
5232906.461698 
5233580.161683 
5235293.061644 
5236788.271611 
5237017.541606 
5238376.981576 
5240604.271526 
5241216.791512 
5242144.281491 
5242545.951482 
5242887.051475 
5243026.011472 
5243492.251461 
5244017.961449 
5244724.621434 
5245114.711425 
5245586.481414 
5245856.521408 
5245870.161408 
5246599.951392 
5247513.681371 
5247860.321364 
5248197.351356 
5249059.451337 
5249461.551328 
5249960.891317 
5250432.081306 
5250547.471304 
5250677.731301 
5251259.501288 
5253152.931245 
5255184.231200 
5256958.241160 
5257386.851151 
5257629.711145 
5258148.351134 
5259421.451105 
5259597.191101 
5260017.151092 
5260373.801084 
5260492.751081 
5260774.191075 
5262446.341038 
5262847.471029 
5263387.341017 
5263570.661012 
5264211.270998 
5264377.210994 
5264868.750983 
5265108.410978 
5265904.870960 
5266943.630937 
5267064.270934 
5267341.420928 
5267849.820917 
5268712.800897 
5269356.640883 
5269650.010877 
5270053.220868 
5271179.990842 
5271381.590838 
5271680.840831 
5272338.250816 
5272616.160810 
5272908.340804 
5273233.460796 
5273451.110792 
5273612.730788 
5274426.730770 
5275988.780735 
5276232.880729 
5276333.250727 
5276989.800712 
5277044.850711 
5280089.610643 
5280155.050642 
5280164.950642 
5280259.950639 
5281059.080622 
5281514.260611 
5282072.150599 
5282260.340595 
5282483.250590 
5283630.720564 
5284575.230543 
5285718.720517 
5286534.320499 
5286743.580494 
5287034.550488 
5288010.620466 
5288105.020464 
5288134.560463 
5288144.250463 
5288167.120463 
5288179.750462 
5288303.920460 
5290772.910404 
5290963.110400 
5291202.820395 
5291394.730391 
5291580.310386 
5291647.760385 
5291663.780384 
5291920.250379 
5291960.490378 
5292892.120357 
5293218.140350 
5293860.190335 
5295401.380301 
5297176.920261 
5297874.450246 
5297929.190244 
5299265.130215 
5299699.930205 
5299712.840205 
5300026.480198 
5300166.130194 
5300309.110191 
5300754.130181 
5301157.790172 
5302720.040137 
5302938.380132 
5304410.370100 
5304418.280099 
5305903.280066 
5305937.250065 
5306423.280055 
5306619.580050 
5306855.220045 
5306902.600044 
5307840.690023 
5308046.140018 
5308854.940000 
5309011.849997 
5309405.069988 
5309756.209980 
5310602.209961 
5311303.879946 
5315051.279862 
5316491.109830 
5316627.609827 
5317820.749800 
5317991.129796 
5318417.539786 
5318450.909786 
5318458.939786 
5318552.399783 
5318877.729776 
5320324.769744 
5320605.919738 
5321835.889710 
5322094.649704 
5322832.729688 
5323223.159679 
5323428.609674 
5325429.769630 
5325487.299628 
5325579.299626 
5325735.009623 
5326362.369609 
5326370.719609 
5327369.929586 
5327462.379584 
5327935.179574 
5328188.499568 
5328548.519560 
5328773.939555 
5329752.849533 
5330266.639522 
5330346.399520 
5330770.989510 
5330958.189506 
5331433.089496 
5332148.719480 
5333930.739440 
5334157.669435 
5335437.039406 
5335475.929405 
5335753.959399 
5335857.509397 
5336109.969391 
5336386.949385 
5337481.549360 
5338537.569337 
5339789.869309 
5340247.769299 
5340566.129291 
5341107.719279 
5341239.329276 
5342896.869239 
5342909.299239 
5343515.919226 
5344445.799205 
5344547.899202 
5345605.709179 
5345830.549174 
5346606.429156 
5346683.479155 
5346692.609155 
5347854.759129 
5347863.089128 
5349527.159091 
5350329.899073 
5350734.149064 
5350739.509064 
5351784.159041 
5352381.999027 
5353006.419013 
5353851.968994 
5354251.788986 
5354942.678970 
5355243.198963 
5355495.098958 
5355599.608955 
5355643.948954 
5356628.778932 
5356781.798929 
5357924.578903 
5357979.518902 
5358728.778885 
5358736.548885 
5359283.958873 
5359538.758867 
5359745.838863 
5359783.358862 
5360173.278853 
5361650.738820 
5362139.588809 
5362173.948808 
5363882.678770 
5365460.328735 
5365892.738725 
5366106.778721 
5367606.148687 
5368179.828674 
5368236.298673 
5368493.578667 
5372132.228586 
5372401.298580 
5372615.298575 
5372760.078572 
5372769.038572 
5372805.578571 
5372831.768570 
5372889.908569 
5373453.338556 
5374444.598534 
5375006.928522 
5375520.138510 
5375702.058506 
5375720.928506 
5375945.608501 
5376503.058488 
5376670.518484 
5376753.098483 
5377043.008476 
5377701.968461 
5377881.988457 
5378736.788438 
5379677.938417 
5380002.628410 
5380080.588408 
5380661.838395 
5380776.558393 
5380840.218391 
5380853.548391 
5381561.348375 
5382683.008350 
5382905.498345 
5383559.058330 
5383675.448328 
5383723.388327 
5385193.998294 
5385365.998290 
5387359.818246 
5388255.858225 
5388741.908215 
5388936.118210 
5389562.098196 
5389590.418196 
5389751.418192 
5390711.408171 
5391469.128154 
5392329.558134 
5394329.768090 
5394871.598078 
5395065.068073 
5395758.708058 
5396119.498050 
5397267.918024 
5397648.988016 
5397816.818012 
5399069.057984 
5399284.037979 
5400069.887961 
5400192.767959 
5400830.967944 
5401212.597936 
5401321.907933 
5401941.027920 
5401948.827919 
5401973.627919 
5402537.397906 
5403030.927895 
5403454.217886 
5404401.257865 
5405167.737847 
5406226.577824 
5406262.227823 
5406568.597816 
5407041.757806 
5407179.457803 
5407235.457801 
5408154.407781 
5408857.047765 
5412649.017680 
5412802.187677 
5412843.997676 
5412855.627676 
5413263.997667 
5413711.337657 
5413889.587653 
5414281.297644 
5415274.847622 
5415293.627621 
5415314.867621 
5415357.217620 
5415519.457616 
5416951.367584 
5417025.887582 
5417550.857571 
5417902.107563 
5418296.877554 
5418466.117550 
5420339.507508 
5420670.937501 
5421215.617489 
5421732.767477 
5421837.027475 
5424550.517414 
5426093.557380 
5426279.687376 
5427427.697350 
5427710.467344 
5428907.417317 
5429290.877308 
5429463.467304 
5429598.637301 
5431148.277267 
5431390.657261 
5431456.137260 
5432405.127239 
5432491.827237 
5432791.377230 
5433316.627218 
5433620.827212 
5435858.637161 
5436596.157145 
5436698.997143 
5438409.257104 
5438987.867092 
5439267.087085 
5439900.307071 
5440334.427061 
5442989.817002 
5445017.386957 
5446446.276925 
5447066.736911 
5447410.246903 
5449117.816865 
5449544.306856 
5449749.386851 
5450042.916844 
5451039.576822 
5451312.916816 
5451429.676813 
5451662.786808 
5451671.036808 
5452721.256785 
5455114.276731 
5455483.906723 
5456768.016694 
5457086.726687 
5457598.636676 
5458395.586658 
5458403.926658 
5458922.696646 
5458997.056644 
5459006.296644 
5459353.806636 
5459618.866630 
5459625.726630 
5459955.796623 
5460299.636615 
5462193.226573 
5462803.116559 
5463340.026547 
5465232.536505 
5465840.946491 
5467046.186464 
5467270.036459 
5467277.096459 
5467318.206458 
5467882.536446 
5468048.116442 
5468347.576435 
5469621.166407 
5470715.386382 
5471053.176375 
5472063.396352 
5472070.396352 
5472173.156350 
5472258.946348 
5472471.616343 
5473122.266329 
5473385.306323 
5473498.016320 
5473739.796315 
5475117.816284 
5475355.186279 
5475591.876273 
5476448.866254 
5476874.546245 
5477887.726222 
5478101.056217 
5478264.706214 
5479139.586194 
5479922.966177 
5480332.056167 
5480388.926166 
5481718.216136 
5482203.286126 
5482511.646119 
5482721.036114 
5483541.856096 
5483741.846091 
5484012.456085 
5484641.956071 
5484711.026070 
5485145.386060 
5487974.645997 
5489864.225954 
5490213.975947 
5490448.675941 
5490800.495933 
5492671.225892 
5492810.365889 
5493304.545877 
5493320.585877 
5493336.325877 
5493848.915865 
5494192.245858 
5494682.115847 
5494792.865844 
5494963.255840 
5495737.295823 
5495934.185819 
5496837.465799 
5497069.935793 
5497235.385790 
5497340.215787 
5498084.005771 
5498203.945768 
5498799.365755 
5499300.045743 
5499589.875737 
5499836.085731 
5501417.185696 
5501582.415692 
5502568.875670 
5503525.025649 
5503854.905642 
5504351.165631 
5504458.215628 
5504927.685618 
5504983.675616 
5505081.395614 
5505321.735609 
5506543.255582 
5507369.725563 
5507378.775563 
5507429.065562 
5507956.245550 
5508578.165536 
5508645.115535 
5508657.935534 
5509637.505512 
5509857.945507 
5509897.095507 
5510149.605501 
5510879.725485 
5510893.925484 
5511450.735472 
5512021.645459 
5513018.565437 
5513649.055423 
5513759.355420 
5514112.565412 
5514788.775397 
5516167.905366 
5516283.725364 
5516413.905361 
5516421.745361 
5516855.375351 
5517094.725346 
5517385.335339 
5517600.625334 
5517883.325328 
5518412.615316 
5518607.195312 
5520158.265277 
5520238.455275 
5520257.195275 
5520570.555268 
5521335.365251 
5523467.185203 
5523598.655200 
5531768.145018 
5532797.374995 
5534221.574963 
5534606.364954 
5534883.404948 
5534909.554948 
5535745.744929 
5536370.014915 
5536565.364911 
5537305.764894 
5537314.154894 
5537901.714881 
5540075.034832 
5540343.204826 
5540399.814825 
5540697.654818 
5541422.774802 
5542147.024786 
5546912.144679 
5547429.004668 
5547447.804667 
5547743.114661 
5548188.294651 
5548836.784636 
5551103.164586 
5551331.984580 
5551408.064579 
5552722.774549 
5552760.264549 
5552988.704543 
5553595.094530 
5554320.594514 
5555315.204491 
5555531.464487 
5556703.994460 
5557115.084451 
5557125.554451 
5557765.914437 
5558050.214430 
5558058.114430 
5558331.444424 
5558366.714423 
5558403.784422 
5559196.774405 
5559806.354391 
5560095.214385 
5560396.104378 
5560555.554374 
5560812.104369 
5561252.374359 
5562179.304338 
5562933.694321 
5563706.634304 
5564700.834282 
5565379.504266 
5565405.694266 
5567054.144229 
5567479.974220 
5567708.334214 
5567868.174211 
5568859.644189 
5569120.994183 
5569531.524174 
5569963.674164 
5570454.394153 
5570530.094151 
5570582.444150 
5571132.654138 
5571509.084129 
5571739.974124 
5571999.944118 
5572016.034118 
5572390.984110 
5572616.204105 
5573857.854077 
5574600.224060 
5575656.744037 
5575666.444037 
5575736.974035 
5575939.924030 
5576859.154010 
5577418.443997 
5578207.543980 
5578299.623978 
5578488.303973 
5579624.513948 
5579831.483943 
5580039.763939 
5580487.733929 
5581001.563917 
5581227.933912 
5581966.793896 
5583045.153872 
5583148.563869 
5583779.293855 
5585861.673809 
5586177.983802 
5587176.663779 
5588185.283757 
5588741.343744 
5588752.853744 
5589340.653731 
5589861.903719 
5589969.693717 
5590469.243706 
5590580.513703 
5591084.993692 
5592654.863657 
5592954.933650 
5593508.603638 
5593804.303631 
5594032.563626 
5594745.833610 
5594773.413609 
5594978.453605 
5595504.853593 
5596560.703570 
5596667.943567 
5597022.633559 
5599237.863510 
5601194.173466 
5601844.233451 
5601875.523451 
5602456.403438 
5602866.233429 
5602884.183428 
5603223.813421 
5605915.233360 
5606700.793343 
5607954.243315 
5608159.793310 
5609735.373275 
5609978.163270 
5610803.483251 
5611188.223243 
5612025.393224 
5612977.603203 
5613061.943201 
5614040.023179 
5614567.843167 
5614818.203161 
5615436.293148 
5615542.793145 
5615742.493141 
5615751.333141 
5616491.633124 
5616546.533123 
5616987.603113 
5617396.153104 
5619110.263065 
5621488.693012 
5622297.152994 
5622893.362981 
5624684.982941 
5624699.612941 
5626313.692904 
5627338.992882 
5628231.442862 
5630024.882822 
5630062.932821 
5630108.422820 
5630595.582809 
5631120.532797 
5631973.832778 
5632983.832755 
5633063.432754 
5633210.362750 
5634371.432724 
5635074.952709 
5637747.652649 
5638529.182631 
5638593.182630 
5639667.952606 
5641486.922565 
5642723.072538 
5645247.762481 
5648052.852419 
5648498.542409 
5650172.962371 
5650425.812366 
5650685.532360 
5650817.362357 
5651687.272337 
5652463.742320 
5653307.012301 
5653315.882301 
5653587.522295 
5654752.322269 
5655593.062250 
5655659.902249 
5655676.602248 
5656052.672240 
5656411.932232 
5656855.022222 
5656973.572219 
5657360.732211 
5659725.592158 
5659942.702153 
5662614.202093 
5662901.852087 
5663643.512070 
5664124.192059 
5664206.662058 
5664239.422057 
5664631.102048 
5664841.892043 
5664990.732040 
5665386.262031 
5665640.022025 
5666868.731998 
5667634.771981 
5668306.881966 
5669605.291937 
5669993.821928 
5670139.801925 
5670455.881918 
5671330.111898 
5671713.751890 
5674922.741818 
5674978.981817 
5675147.201813 
5675765.801799 
5675846.161797 
5677167.051768 
5677172.431768 
5677368.551763 
5677513.551760 
5678026.351749 
5678112.271747 
5678149.901746 
5679104.181725 
5680131.701702 
5680630.251690 
5681185.631678 
5682042.941659 
5682358.401652 
5685363.561585 
5686850.751551 
5687395.901539 
5687764.511531 
5688041.961525 
5688917.191505 
5689424.691494 
5689432.691494 
5689448.961493 
5689903.241483 
5689911.161483 
5690485.541470 
5692700.411421 
5693104.381412 
5693169.701410 
5694817.161373 
5697078.751323 
5698109.631300 
5698619.781288 
5698946.411281 
5699667.911265 
5700674.881242 
5700701.421242 
5700964.791236 
5702554.691200 
5703438.191181 
5704713.861152 
5704723.501152 
5706060.611122 
5707168.471097 
5709377.751048 
5709399.161047 
5709585.731043 
5709924.331036 
5710726.691018 
5712484.170978 
5713633.910953 
5714059.650943 
5714687.320929 
5715343.260915 
5717305.390871 
5717400.450869 
5718880.770835 
5720540.530798 
5720888.690791 
5720954.800789 
5720983.850788 
5720993.320788 
5721584.150775 
5723190.830739 
5724885.120701 
5725304.400692 
5725830.810680 
5726197.570672 
5727438.140644 
5727718.220638 
5728280.850625 
5730480.600576 
5730592.070574 
5731310.440558 
5731942.780543 
5733281.500514 
5733706.580504 
5733758.940503 
5734439.600488 
5735393.810466 
5735721.580459 
5735772.150458 
5735857.050456 
5736444.540443 
5737415.170421 
5739017.330385 
5739232.500381 
5739959.940364 
5740275.710357 
5740597.200350 
5741150.780338 
5741196.720337 
5742390.940310 
5742617.710305 
5743304.340290 
5743974.820275 
5745317.290245 
5745433.340242 
5745660.750237 
5745899.770232 
5748125.020182 
5751226.700112 
5752024.820095 
5752259.900089 
5753472.720062 
5754420.730041 
5756375.659997 
5757038.749983 
5758235.229956 
5758277.779955 
5758289.359955 
5759768.019922 
5760193.499912 
5760787.099899 
5761127.139891 
5763433.209840 
5763696.159834 
5764048.419826 
5764234.429822 
5764479.999816 
5764731.159811 
5764782.509809 
5765234.489799 
5766386.949774 
5767375.069752 
5767394.769751 
5767810.409742 
5768833.659719 
5768971.019716 
5769120.919712 
5770374.699684 
5770421.289683 
5770481.619682 
5770571.249680 
5770981.129671 
5772385.539640 
5772532.969636 
5773209.179621 
5773583.709613 
5773846.059607 
5775190.429577 
5775473.049571 
5775545.859569 
5775557.699569 
5775926.649560 
5778849.179495 
5778990.379492 
5780419.989460 
5780764.199452 
5782272.509419 
5782496.869414 
5784959.659358 
5785506.899346 
5786193.929331 
5786274.019329 
5786434.049326 
5787505.079302 
5787764.649296 
5787990.059291 
5788011.179290 
5788086.819289 
5788128.739288 
5788477.049280 
5788717.409274 
5789614.599254 
5790644.719231 
5791365.189215 
5793315.369172 
5793578.069166 
5793617.139165 
5794791.969139 
5794895.309136 
5795538.609122 
5797981.439067 
5799481.479034 
5799678.929029 
5799770.709027 
5799859.259025 
5800279.359016 
5800641.739008 
5802616.198964 
5803647.278941 
5803779.628938 
5806307.198881 
5806348.258880 
5806706.488872 
5807754.698849 
5808020.408843 
5809317.948814 
5809456.268811 
5809622.928807 
5810185.988795 
5810526.218787 
5810620.068785 
5812208.538749 
5812633.278740 
5813160.918728 
5813961.558710 
5814218.728704 
5816895.058645 
5818231.778615 
5818608.418606 
5818633.138606 
5820516.358564 
5821665.698538 
5821675.948538 
5822326.488523 
5823545.358496 
5823557.748496 
5823984.478486 
5824001.098486 
5824966.348464 
5825213.108459 
5825512.248452 
5825684.728448 
5827064.198417 
5828406.178387 
5828474.848386 
5829853.578355 
5830714.728336 
5831242.208324 
5831516.438318 
5831711.948313 
5833352.948277 
5833938.038264 
5837639.608181 
5839831.928132 
5840080.978126 
5840150.038125 
5841605.738092 
5841784.888088 
5841798.598088 
5842851.708064 
5844621.378025 
5844932.278018 
5845132.478014 
5845215.828012 
5845231.018011 
5845660.488002 
5847092.277970 
5847906.227952 
5848223.197944 
5849839.167908 
5852613.937846 
5854018.477815 
5854644.327801 
5855427.097783 
5855453.057783 
5855633.937779 
5856037.837770 
5857040.667747 
5858233.537721 
5859000.087704 
5862065.177635 
5862716.737620 
5862864.277617 
5863724.347598 
5863860.547595 
5864935.867571 
5866593.227534 
5868590.317489 
5869644.747466 
5871032.097435 
5871492.497424 
5872560.147400 
5873337.857383 
5873383.697382 
5874489.807357 
5875208.737341 
5875720.137330 
5875736.507329 
5876433.067314 
5876849.587305 
5876994.357301 
5877271.887295 
5877455.247291 
5877639.837287 
5877648.557287 
5878818.537261 
5879004.247256 
5880055.077233 
5880620.307220 
5880934.147213 
5881378.447203 
5882286.557183 
5882864.477170 
5883088.877165 
5884545.257133 
5885584.477109 
5886380.347092 
5888048.837054 
5888056.167054 
5891280.826982 
5892933.816945 
5893313.506937 
5893352.476936 
5893480.596933 
5893609.376930 
5896103.726874 
5896189.206872 
5898958.006810 
5899394.926801 
5899791.476792 
5900273.876781 
5901116.006762 
5901187.236761 
5902796.606725 
5903320.916713 
5903571.396707 
5903622.226706 
5904798.196680 
5905438.276666 
5906462.996643 
5906675.116638 
5907371.916622 
5909162.666582 
5909916.526565 
5910952.336542 
5911131.106538 
5911687.616526 
5912463.896509 
5914720.406458 
5915049.596451 
5915180.116448 
5915194.176448 
5916152.186426 
5916467.076419 
5916843.816411 
5916851.816410 
5917685.976392 
5918746.216368 
5919925.746342 
5919938.346341 
5920358.976332 
5920800.556322 
5921879.646298 
5922034.436295 
5923210.206268 
5923288.856267 
5923459.736263 
5923514.896262 
5923722.596257 
5925578.236215 
5925663.886213 
5926494.796195 
5927283.456177 
5927952.456162 
5929404.206130 
5929563.046126 
5929945.916118 
5930513.636105 
5930730.666100 
5930810.156098 
5931826.876076 
5932217.946067 
5932548.936060 
5932576.796059 
5933214.056045 
5933221.226045 
5933230.826044 
5933297.036043 
5933403.176040 
5933671.816034 
5933820.676031 
5934357.146019 
5934465.326017 
5936278.565976 
5937660.185945 
5939134.115912 
5939433.385906 
5940653.985878 
5941665.025856 
5942328.425841 
5942822.345830 
5943604.235812 
5943980.895804 
5944658.825789 
5944887.615784 
5945238.545776 
5945604.705768 
5947892.785717 
5948488.455703 
5948873.655695 
5950074.755668 
5950180.585665 
5950446.735660 
5950454.815659 
5951894.445627 
5952776.555607 
5953318.235595 
5953325.755595 
5953998.825580 
5954863.455561 
5955365.545550 
5956562.265523 
5956584.405522 
5956734.355519 
5957732.085497 
5958092.795489 
5958458.155480 
5958577.285478 
5959316.635461 
5959654.505454 
5962395.195392 
5962941.795380 
5964831.355338 
5964986.265335 
5966454.235302 
5967701.415274 
5968926.865246 
5969458.445235 
5969525.725233 
5970928.365202 
5971534.395188 
5972174.965174 
5972504.185167 
5974024.935133 
5974834.125114 
5976213.145084 
5976439.435079 
5979755.915004 
5980039.834998 
5980096.954997 
5981426.994967 
5982273.324948 
5983486.894921 
5983996.124910 
5984731.324893 
5985216.474882 
5986266.354859 
5986938.544844 
5986980.684843 
5987714.444827 
5987842.514824 
5988749.664803 
5989001.484798 
5990271.194769 
5991783.014736 
5993808.834690 
5994130.614683 
5994825.614668 
5997441.884609 
5998995.474574 
5999026.864574 
5999603.584561 
6000555.864540 
6001015.784529 
6001760.564513 
6001833.294511 
6002658.124493 
6003468.024474 
6003898.904465 
6003908.984465 
6004666.384448 
6005652.044426 
6006374.744409 
6008070.944372 
6008124.464370 
6008621.204359 
6009068.394349 
6009398.014342 
6009758.774334 
6010080.814327 
6010232.694323 
6010999.784306 
6014747.574222 
6014865.944220 
6016150.144191 
6016699.384179 
6017576.194159 
6018035.664149 
6019253.404122 
6020090.504103 
6020121.764102 
6020354.754097 
6023320.434031 
6023374.334029 
6023850.284019 
6024578.664003 
6024989.123993 
6025339.883986 
6025349.423985 
6025474.753983 
6026119.453968 
6026878.063951 
6027686.833933 
6029642.273889 
6030114.343879 
6030224.333876 
6030608.063868 
6031639.513845 
6032356.763829 
6033630.223800 
6035052.243768 
6035443.713760 
6035460.203759 
6035658.783755 
6036870.383728 
6036892.123727 
6037592.053712 
6038278.083696 
6039477.063670 
6039568.943668 
6039872.973661 
6040503.163647 
6040601.973644 
6041097.793633 
6041543.503623 
6043586.903578 
6043617.363577 
6045045.203545 
6045108.723544 
6046347.753516 
6046551.463511 
6047273.663495 
6047431.213492 
6047596.313488 
6047841.133483 
6048368.593471 
6048972.693457 
6049035.483456 
6050102.863432 
6050540.373422 
6050617.953421 
6051558.963400 
6052044.393389 
6052638.933375 
6054133.793342 
6054968.933323 
6055725.353306 
6057012.433278 
6057969.243256 
6058424.303246 
6059261.103227 
6059763.943216 
6061537.003176 
6062029.193165 
6062689.843151 
6062989.393144 
6063908.403123 
6065311.993092 
6065337.473092 
6065591.653086 
6066445.413067 
6068035.363031 
6068186.453028 
6068949.123011 
6068998.273010 
6069305.053003 
6071054.602964 
6071219.152960 
6071561.022952 
6072801.522925 
6073008.902920 
6073850.352901 
6075451.042865 
6076382.102845 
6077273.642825 
6078155.732805 
6084267.612668 
6084697.942659 
6085441.832642 
6085783.482635 
6085847.012633 
6087042.512606 
6087361.962599 
6089005.042563 
6089618.492549 
6090553.862528 
6091214.422513 
6092338.552488 
6092589.072482 
6092832.992477 
6092855.612476 
6093786.512456 
6094390.102442 
6094532.062439 
6095135.112426 
6095205.762424 
6095906.022408 
6096227.732401 
6096286.872400 
6096699.142391 
6097243.012378 
6097480.602373 
6097824.472365 
6098546.982349 
6098889.662342 
6099359.322331 
6099377.242331 
6101103.172292 
6101674.882279 
6103509.372238 
6104039.782226 
6104173.312223 
6104370.162219 
6104567.132215 
6104576.232214 
6104663.012213 
6104738.272211 
6104839.382209 
6105799.612187 
6106016.082182 
6106609.382169 
6107283.462154 
6107297.962154 
6109833.002097 
6110101.372091 
6110162.802090 
6110501.592082 
6110722.312077 
6111554.302059 
6111966.872049 
6112176.952045 
6112306.532042 
6113479.732015 
6113504.262015 
6116566.351946 
6116771.501942 
6116828.891941 
6117697.041921 
6118469.701904 
6118493.591903 
6119421.721883 
6119950.981871 
6120669.731855 
6120708.841854 
6121661.141833 
6121922.901827 
6121967.231826 
6122070.041823 
6122907.521805 
6123144.801799 
6123280.601796 
6123591.421789 
6124121.741778 
6125540.331746 
6125643.111744 
6126526.531724 
6127632.961699 
6127772.271696 
6128005.511691 
6129381.051660 
6130344.351639 
6130849.971627 
6131022.531623 
6131349.291616 
6134134.451554 
6135937.831513 
6136629.481498 
6136787.271495 
6137503.791478 
6137752.761473 
6137872.021470 
6139095.351443 
6139342.361437 
6139351.881437 
6139566.211432 
6144182.171329 
6146209.591284 
6147080.211264 
6147270.261260 
6147972.231245 
6148727.731228 
6148942.101223 
6149441.151212 
6150111.681197 
6151152.091173 
6151214.661172 
6151973.401155 
6152682.601139 
6153172.291128 
6153283.791126 
6154068.971108 
6154077.921108 
6155274.481081 
6155701.541072 
6156941.651044 
6157329.911035 
6157577.731030 
6157788.131025 
6157891.561023 
6158750.821004 
6158885.241001 
6159183.630994 
6160560.830963 
6160574.480963 
6161800.950935 
6162947.410910 
6163601.810895 
6163804.470891 
6164194.450882 
6165419.280855 
6165576.310851 
6165593.240851 
6166729.730825 
6167045.660818 
6167444.260809 
6168015.110797 
6169456.510764 
6170626.970738 
6170636.150738 
6170826.750734 
6171044.510729 
6171523.850718 
6172782.350690 
6174472.420652 
6174479.860652 
6174658.880648 
6175331.110633 
6177243.800590 
6177711.120580 
6178100.380571 
6180124.350526 
6180994.750506 
6183800.640444 
6184609.280426 
6185983.410395 
6186334.310387 
6187849.360353 
6188625.810336 
6188819.740331 
6190175.780301 
6190684.720290 
6191061.090281 
6191824.380264 
6192750.090244 
6192856.600241 
6194172.660212 
6194653.180201 
6196605.170157 
6197049.990148 
6197466.320138 
6197533.720137 
6198257.410121 
6198450.540116 
6199673.270089 
6201018.430059 
6201061.600058 
6202089.500035 
6202205.890032 
6202316.890030 
6203052.130013 
6203061.590013 
6203167.050011 
6203622.690001 
6203976.179993 
6204302.149985 
6206138.179944 
6206188.509943 
6206421.219938 
6206691.499932 
6206699.549932 
6209405.579871 
6210612.309844 
6211853.449817 
6211907.819815 
6212609.349800 
6214736.879752 
6215671.299731 
6216587.379711 
6216908.469704 
6217812.279683 
6217855.319682 
6218051.289678 
6218436.569670 
6220183.819630 
6220282.499628 
6220402.069626 
6221043.499611 
6221058.099611 
6221248.269607 
6221704.519596 
6222854.319571 
6223884.909548 
6224332.379538 
6224516.949534 
6225346.989515 
6225357.829515 
6225999.309500 
6226013.839500 
6226564.479488 
6226925.149480 
6227437.009468 
6227453.909468 
6227751.499461 
6229331.289426 
6229794.749416 
6229836.229415 
6230893.269391 
6231653.849374 
6232448.269356 
6233438.359334 
6233884.649324 
6233894.609324 
6234541.689310 
6235572.269286 
6235791.889282 
6236274.789271 
6237546.359242 
6238674.749217 
6238717.629216 
6239277.299204 
6240388.959179 
6241296.689159 
6241770.739148 
6243250.449115 
6243658.489106 
6244330.039091 
6246787.649036 
6247427.089022 
6247566.499018 
6248187.769005 
6248200.759004 
6248348.669001 
6248571.508996 
6248592.078995 
6249017.658986 
6249059.258985 
6249495.738975 
6249930.018966 
6251228.948937 
6252091.168917 
6252137.978916 
6253701.428881 
6254796.858857 
6255040.478851 
6255362.128844 
6255822.208834 
6256393.868821 
6256863.608811 
6257412.808798 
6257623.388794 
6257780.478790 
6258473.298775 
6258603.818772 
6258851.068766 
6260836.888722 
6260845.488722 
6261073.688716 
6261126.228715 
6261186.078714 
6262106.458693 
6262635.268682 
6262834.938677 
6263202.648669 
6264038.598650 
6264261.758645 
6264611.558637 
6265125.308626 
6265804.918611 
6266981.968584 
6267898.978564 
6268003.998562 
6268230.578557 
6268483.168551 
6269506.978528 
6270648.248502 
6270711.108501 
6270749.398500 
6271484.598484 
6271621.648481 
6272929.198452 
6274514.618416 
6274730.438411 
6275617.408391 
6276155.058379 
6276208.328378 
6276755.448366 
6276781.918365 
6277289.128354 
6277380.038352 
6277685.828345 
6277936.298340 
6278380.028330 
6278669.738323 
6279065.738314 
6280259.938288 
6280659.408279 
6280670.368278 
6281151.688268 
6282473.098238 
6282972.048227 
6283754.968210 
6283820.868208 
6284431.308194 
6284727.918188 
6284922.728183 
6285323.498174 
6286015.108159 
6287011.338137 
6288346.028107 
6288473.878104 
6288517.278103 
6289165.518089 
6289535.338080 
6289643.378078 
6289747.708076 
6290385.698061 
6290801.738052 
6291561.248035 
6293380.757994 
6294153.567977 
6294802.657963 
6295282.827952 
6296426.497926 
6298265.117885 
6298995.407869 
6299594.857855 
6300872.007827 
6301157.157821 
6301667.307809 
6301835.987805 
6302159.267798 
6302576.177789 
6303448.457769 
6304109.497755 
6304496.337746 
6305245.197729 
6305397.777726 
6305507.477723 
6305989.747713 
6308605.097654 
6311288.677594 
6311849.567582 
6312140.817575 
6313652.227541 
6314156.167530 
6314791.557516 
6314874.157514 
6315227.667506 
6315431.607501 
6316512.457477 
6316894.497469 
6317456.317456 
6317479.547456 
6318218.807439 
6318324.177437 
6318461.127434 
6319451.357412 
6321025.497376 
6321181.577373 
6321193.137373 
6323426.997323 
6323601.347319 
6323962.667311 
6324080.797308 
6325397.137279 
6325407.377279 
6325623.497274 
6326819.127247 
6327617.287229 
6328134.657218 
6328180.027217 
6328337.827213 
6329117.617196 
6330888.857156 
6331381.827145 
6331433.707144 
6332293.237125 
6333147.567106 
6333392.877100 
6333495.127098 
6333523.517097 
6333621.547095 
6333727.937093 
6335579.797051 
6335824.787046 
6336997.717019 
6337129.947017 
6337361.847011 
6337504.047008 
6338460.896987 
6338677.466982 
6339877.546955 
6341035.966929 
6341236.836925 
6341491.366919 
6342461.396897 
6343995.506863 
6344770.926846 
6345065.136839 
6345599.516827 
6345913.956820 
6346737.196802 
6347653.476781 
6347772.956779 
6348113.146771 
6348604.276760 
6348627.996760 
6348918.846753 
6350658.946714 
6350763.806712 
6351324.566699 
6353592.916649 
6353781.886644 
6354351.426632 
6354941.456618 
6355272.646611 
6355407.836608 
6356147.756591 
6356291.086588 
6358728.146534 
6358978.696528 
6359266.286522 
6359822.496509 
6360670.876490 
6363416.726429 
6363776.026421 
6364771.786399 
6365097.896391 
6365649.656379 
6366116.156369 
6366304.196364 
6367810.476331 
6368173.836323 
6368820.416308 
6369035.196303 
6369403.676295 
6369860.926285 
6370198.196277 
6370333.616274 
6371869.376240 
6371883.576240 
6371988.896237 
6372002.776237 
6372431.396227 
6372584.656224 
6373114.636212 
6373992.066193 
6374079.086191 
6374696.506177 
6375651.666155 
6375765.766153 
6376653.166133 
6376733.106131 
6378153.686100 
6378858.156084 
6379783.116063 
6380713.356042 
6381468.826025 
6383411.565982 
6384463.965959 
6384813.045951 
6385170.775943 
6386592.465911 
6386914.065904 
6387272.015896 
6387396.595893 
6387811.315884 
6388186.635875 
6391422.855803 
6392161.975786 
6393096.055766 
6393338.785760 
6393657.455753 
6394730.945729 
6395014.365723 
6395798.615705 
6395951.565702 
6396460.895690 
6396602.785687 
6397285.045672 
6397409.845669 
6397420.795669 
6399399.825625 
6399437.255624 
6399818.555615 
6401138.725586 
6401607.565575 
6401745.295572 
6402594.505553 
6402766.475549 
6403426.315535 
6403599.815531 
6403740.185528 
6404513.445510 
6405460.415489 
6406245.545472 
6407083.655453 
6408155.725429 
6408594.935419 
6409258.755404 
6409305.625403 
6409675.475395 
6411173.275362 
6411294.635359 
6411398.875356 
6412797.365325 
6412909.665323 
6413026.305320 
6415283.595270 
6415705.215260 
6415713.815260 
6415767.985259 
6417404.735222 
6417717.685215 
6418537.485197 
6419327.085179 
6420708.055148 
6421060.245141 
6422926.455099 
6422938.015099 
6423367.785089 
6423917.025077 
6424828.035056 
6425706.595037 
6425722.895036 
6425829.455034 
6425959.295031 
6426851.785011 
6427394.684999 
6428284.664979 
6428849.094966 
6431131.314915 
6431390.384910 
6432038.994895 
6432557.174884 
6432818.024878 
6433110.244871 
6433641.224859 
6434000.184851 
6435005.294829 
6435013.934829 
6435020.524828 
6435029.724828 
6435677.204814 
6436069.774805 
6436894.684787 
6436909.514786 
6438459.724752 
6438940.754741 
6439089.424738 
6439614.894726 
6439718.794723 
6439920.144719 
6440450.414707 
6440542.854705 
6441497.514684 
6441537.704683 
6441861.204676 
6443549.854638 
6444289.724621 
6444773.804610 
6444812.294610 
6444888.944608 
6444917.364607 
6445844.284587 
6446177.784579 
6446562.634570 
6446838.184564 
6447094.854559 
6448388.854530 
6448884.044519 
6449146.864513 
6449968.284494 
6451245.494466 
6451358.754463 
6451366.024463 
6451762.084454 
6451847.464452 
6452189.834445 
6452244.194443 
6452823.674431 
6453401.154418 
6453632.584412 
6454521.924393 
6454535.394392 
6455108.594379 
6456051.644358 
6456362.914351 
6456609.364346 
6458599.244301 
6461215.344243 
6461284.294241 
6461958.874226 
6461984.794226 
6462105.524223 
6462117.104223 
6463691.374188 
6463766.934186 
6463776.054186 
6465147.784155 
6466053.504135 
6466914.214116 
6467072.344112 
6467175.194110 
6467601.074100 
6467616.104100 
6467867.004094 
6468811.424073 
6469421.724060 
6469619.264055 
6470016.464046 
6470484.744036 
6471479.174014 
6472143.003999 
6472272.793996 
6472615.573988 
6472876.973982 
6473025.493979 
6473350.393972 
6473814.523961 
6473835.663961 
6473923.673959 
6474017.933957 
6474271.273951 
6474437.513947 
6475937.333914 
6476734.213896 
6476741.933896 
6477367.013882 
6477380.073882 
6477950.513869 
6477967.673869 
6478107.613865 
6479000.073845 
6479876.823826 
6480193.963819 
6480318.353816 
6480562.693811 
6481679.413786 
6482336.413771 
6482344.733771 
6482351.893771 
6482441.053769 
6482510.313767 
6483664.403741 
6484201.533729 
6484394.533725 
6487117.963664 
6489068.833620 
6489205.593617 
6491285.793571 
6492784.583537 
6493182.003528 
6493799.763515 
6494886.153490 
6494919.193490 
6495627.793474 
6495823.033469 
6496519.253454 
6496709.233450 
6496794.353448 
6498604.443407 
6500244.423371 
6500549.063364 
6500803.753358 
6502354.753323 
6502902.503311 
6503581.473296 
6503736.373293 
6503752.293292 
6503944.743288 
6504250.853281 
6504958.733265 
6505125.523262 
6505138.593261 
6505552.183252 
6505700.413249 
6505789.413247 
6505797.773246 
6506257.343236 
6507330.203212 
6507358.093212 
6507638.893205 
6507837.823201 
6508891.873177 
6509017.863175 
6510337.053145 
6510574.853140 
6510767.113135 
6512279.923102 
6512332.623100 
6512851.143089 
6513521.553074 
6513550.533073 
6514888.753043 
6515329.563033 
6515730.933024 
6515966.113019 
6519344.882944 
6520502.392918 
6521904.352886 
6523437.982852 
6523731.532846 
6523868.522843 
6524318.702833 
6525273.572811 
6525545.952805 
6526033.662794 
6526631.712781 
6527451.802762 
6527602.372759 
6527993.832750 
6528010.552750 
6528188.442746 
6530162.632702 
6531700.842668 
6531855.082664 
6531882.422663 
6531979.562661 
6532562.302648 
6534017.592616 
6534363.282608 
6534646.582602 
6534760.562599 
6535728.682577 
6536763.542554 
6537300.662542 
6537352.282541 
6538487.912516 
6538495.582516 
6538502.862515 
6540751.732465 
6541501.042448 
6542405.072428 
6543401.152406 
6544321.052385 
6544513.262381 
6544528.432381 
6544644.732378 
6544657.242378 
6545845.972351 
6546646.712333 
6547805.072308 
6548353.702295 
6548582.932290 
6550687.632243 
6551595.322223 
6554969.712147 
6555903.002127 
6556265.412118 
6556677.932109 
6557611.572088 
6557663.272087 
6558215.262075 
6559601.472044 
6559910.242037 
6560005.032035 
6560422.002026 
6560732.112019 
6560844.342016 
6561178.102009 
6562437.231980 
6564029.771945 
6564064.431944 
6564397.941937 
6564685.111930 
6565742.991907 
6565911.961903 
6566440.061891 
6567994.371856 
6568333.761849 
6569701.611818 
6569834.111815 
6569850.011815 
6570300.901805 
6571833.881770 
6572213.821762 
6572923.861746 
6573321.451737 
6573586.441731 
6575427.641690 
6576456.601667 
6578671.361618 
6578794.001615 
6580234.251583 
6580392.271579 
6580404.601579 
6582030.891543 
6582041.981542 
6584213.521494 
6584855.371479 
6586481.921443 
6588101.891407 
6589130.191384 
6590192.581360 
6591054.321341 
6591383.151333 
6591425.091333 
6592053.391319 
6592668.681305 
6593215.271293 
6593423.411288 
6595283.291246 
6595417.151243 
6595899.931233 
6595915.391232 
6596003.871230 
6596368.931222 
6596744.141214 
6596776.391213 
6597978.611186 
6598182.941182 
6598282.581179 
6598540.421174 
6599256.661158 
6599380.671155 
6601220.261114 
6601785.971101 
6602245.111091 
6602560.021084 
6602749.781079 
6602777.301079 
6602980.901074 
6603047.081073 
6603172.161070 
6605671.531014 
6606243.271001 
6607403.710975 
6608560.020950 
6608577.000949 
6610056.810916 
6610764.420900 
6610771.740900 
6610986.380895 
6612357.490865 
6612714.070857 
6612958.420851 
6613055.750849 
6613923.200830 
6614554.260816 
6616940.340762 
6617708.420745 
6617823.730743 
6617837.750742 
6618279.980732 
6618601.810725 
6619234.460711 
6620788.160676 
6621076.320670 
6621088.390670 
6621105.850669 
6621279.540665 
6621842.510653 
6622771.450632 
6623050.700626 
6623592.980614 
6624033.180604 
6625325.420575 
6625729.720566 
6627536.440525 
6627838.220519 
6628929.320494 
6628950.140494 
6629756.290476 
6630445.570460 
6633028.540403 
6633043.820402 
6633187.000399 
6633535.800391 
6633574.300390 
6633766.320386 
6635551.500346 
6635604.300345 
6636859.630317 
6637388.860305 
6638285.480285 
6638531.300280 
6638756.470275 
6639541.960257 
6639904.460249 
6639939.930248 
6640509.030235 
6640897.580227 
6641102.600222 
6641488.100214 
6641861.690205 
6642045.580201 
6643686.140164 
6644281.810151 
6644534.700145 
6644949.520136 
6646633.280099 
6647226.220085 
6648190.450064 
6648370.450060 
6648521.990056 
6648672.390053 
6649214.590041 
6649495.200035 
6649772.780028 
6650043.370022 
6652348.989971 
6653788.229939 
6654173.879930 
6654678.159919 
6654710.049918 
6655131.229909 
6655309.039905 
6655457.559901 
6655620.989898 
6656023.609889 
6656163.109886 
6656245.809884 
6657084.559865 
6657315.359860 
6657537.929855 
6658301.499838 
6659305.839815 
6660573.229787 
6661198.779773 
6661917.599757 
6662207.379750 
6662381.579747 
6662595.939742 
6663126.399730 
6663594.769719 
6664072.829709 
6665789.199670 
6666180.309662 
6666794.729648 
6667071.909642 
6668121.109618 
6669023.119598 
6669029.859598 
6669800.299581 
6670176.859572 
6670380.019568 
6671862.269535 
6672211.319527 
6672542.959519 
6672952.999510 
6673074.589508 
6673110.249507 
6673683.099494 
6673905.579489 
6674152.399483 
6675333.709457 
6675439.319455 
6677237.019415 
6677802.639402 
6677928.849399 
6678536.389385 
6680939.659332 
6681036.979330 
6681813.609312 
6682576.939295 
6683832.739267 
6683843.749267 
6685139.899238 
6685858.139222 
6686085.829217 
6686958.889197 
6688117.759171 
6688702.789158 
6690118.249127 
6690586.239116 
6693780.809045 
6693808.859044 
6694620.709026 
6694648.659025 
6695104.939015 
6695960.148996 
6697310.018966 
6697563.478960 
6698181.978946 
6698809.708932 
6700285.538899 
6700350.088898 
6700553.118893 
6700623.918892 
6701428.388874 
6701790.718866 
6702085.818859 
6704296.418810 
6704569.868804 
6704590.118803 
6704743.078800 
6707254.048744 
6707317.588742 
6707718.708733 
6707755.278732 
6708660.758712 
6709007.598704 
6709228.558699 
6710383.218674 
6711756.338643 
6711927.308639 
6714800.678575 
6715233.198565 
6715324.818563 
6716095.288546 
6716141.148545 
6716228.748543 
6716310.208541 
6717257.798520 
6717282.858519 
6717303.368519 
6717707.698510 
6717715.438510 
6717840.788507 
6718104.838501 
6719528.718469 
6720224.548454 
6721761.888419 
6721901.478416 
6722480.098403 
6723207.768387 
6723720.098376 
6724106.598367 
6726458.788314 
6726925.138304 
6727464.058292 
6727489.958291 
6729676.878242 
6731597.868199 
6732252.548185 
6732432.238181 
6733386.828159 
6733536.668156 
6733544.288156 
6734369.468138 
6734409.628137 
6735915.188103 
6736178.048097 
6736252.038095 
6736380.998093 
6736394.798092 
6736799.818083 
6737690.768063 
6738686.338041 
6739156.008031 
6739297.278027 
6741667.417974 
6741736.677973 
6743609.027931 
6743844.617926 
6744227.727917 
6744235.147917 
6745427.297890 
6745917.967879 
6746019.057877 
6746086.967876 
6747017.987855 
6747235.847850 
6748349.687825 
6750172.657784 
6750350.377780 
6751088.577764 
6752202.977739 
6754432.307689 
6754525.317687 
6757204.447627 
6757284.947625 
6757317.937625 
6758346.287602 
6758678.177594 
6759463.737577 
6759908.337567 
6760469.137554 
6760701.267549 
6761678.067527 
6761794.207525 
6762765.447503 
6763022.877497 
6764140.417472 
6765588.077440 
6768175.497382 
6768537.367374 
6768795.657368 
6769184.197359 
6769518.847352 
6769640.727349 
6769871.107344 
6770647.377327 
6771275.917313 
6771602.687305 
6771882.047299 
6772402.267287 
6772458.677286 
6774659.577237 
6776532.927195 
6776904.637187 
6777048.877184 
6777284.667178 
6778413.597153 
6778698.717147 
6778772.897145 
6778781.977145 
6779294.147133 
6781465.867085 
6781500.517084 
6781626.497081 
6783099.507048 
6783108.767048 
6783237.287045 
6783478.637040 
6783845.887032 
6784303.447021 
6785188.567002 
6785340.496998 
6785508.016994 
6785785.486988 
6787506.736950 
6787722.366945 
6789393.456908 
6790515.456883 
6791014.186871 
6791366.926864 
6791884.776852 
6792023.636849 
6792110.566847 
6792240.976844 
6792859.856830 
6794290.156798 
6796550.656748 
6797783.856720 
6797849.166719 
6798106.896713 
6798509.466704 
6799858.036674 
6800060.836669 
6800076.386669 
6800464.726660 
6800695.016655 
6801047.976647 
6801055.706647 
6801231.556643 
6801549.756636 
6801603.856635 
6803912.766583 
6804183.096577 
6805130.176556 
6805393.126550 
6806377.496528 
6806791.886519 
6806888.106517 
6807848.656495 
6807985.376492 
6808506.556480 
6808953.826470 
6809430.946460 
6810501.676436 
6811269.086419 
6811472.956414 
6811538.736413 
6812232.396397 
6813000.796380 
6814111.286355 
6815946.516314 
6816081.876311 
6816277.796307 
6816486.286302 
6817486.086280 
6817833.696272 
6818708.496252 
6820859.886204 
6820896.446203 
6821105.886199 
6821191.006197 
6821922.286181 
6824183.186130 
6825082.956110 
6826378.166081 
6826439.446080 
6826544.696077 
6827504.876056 
6828759.656028 
6829723.566006 
6829849.866003 
6832979.095933 
6833466.895923 
6835321.145881 
6835329.135881 
6836244.835860 
6836709.765850 
6837185.275839 
6837244.715838 
6838388.205813 
6838521.495810 
6839840.265780 
6841450.725744 
6841548.155742 
6841762.395737 
6842039.845731 
6842428.465722 
6843370.435701 
6843985.895687 
6844000.245687 
6844097.835685 
6844604.385674 
6845514.995653 
6845815.615646 
6846678.745627 
6850352.725545 
6852663.395493 
6852881.765489 
6853485.555475 
6853521.435474 
6853814.125468 
6854507.895452 
6855797.765423 
6856169.115415 
6856852.255400 
6857659.525382 
6857715.085381 
6858508.575363 
6859091.315350 
6859266.445346 
6860061.505328 
6860177.855325 
6861010.775307 
6861637.755293 
6863030.725262 
6863674.015247 
6864462.235230 
6864744.485223 
6865252.845212 
6865398.725209 
6866422.855186 
6866542.225183 
6866564.005183 
6866756.215178 
6866764.975178 
6866930.215175 
6867309.185166 
6867364.355165 
6867881.435153 
6868434.725141 
6868767.135133 
6870051.115105 
6870245.535100 
6870277.375100 
6871552.175071 
6872022.215061 
6872611.405048 
6872749.575044 
6873085.385037 
6873092.825037 
6873105.485037 
6873368.885031 
6873767.145022 
6875109.454992 
6875322.054987 
6875850.334975 
6876039.884971 
6877107.194947 
6877230.254944 
6877320.284942 
6877337.254942 
6877932.054929 
6878760.164910 
6880447.824872 
6881244.944855 
6881250.884854 
6881259.084854 
6882718.824822 
6882990.254816 
6883129.484812 
6883615.994802 
6883748.984799 
6884485.724782 
6884886.004773 
6885098.664768 
6885200.134766 
6887090.824724 
6887706.714710 
6887843.294707 
6888007.274703 
6888265.694698 
6888588.364690 
6889037.754680 
6889193.804677 
6890113.764656 
6890647.424644 
6890962.434637 
6890986.034637 
6891153.444633 
6891420.174627 
6892150.634611 
6892916.714594 
6893733.694575 
6895100.654545 
6895552.454535 
6895955.224526 
6896039.484524 
6896913.814504 
6897450.304492 
6897977.944481 
6899584.144445 
6901477.474402 
6903533.724356 
6905333.114316 
6905937.474303 
6906282.944295 
6907396.404270 
6907999.944257 
6908255.184251 
6908300.464250 
6909211.404229 
6909226.844229 
6909561.644222 
6909577.424221 
6910385.014203 
6910923.214191 
6911757.924173 
6912939.304146 
6915001.604100 
6915135.934097 
6916306.854071 
6917148.614052 
6917665.314041 
6917677.554040 
6919240.724005 
6919565.443998 
6919582.413998 
6919735.753994 
6919981.793989 
6921103.533964 
6923424.393912 
6923450.323911 
6924112.863896 
6924256.483893 
6925321.223869 
6925329.993869 
6925731.983860 
6926829.873836 
6926929.373833 
6927034.013831 
6927140.103829 
6927254.693826 
6930689.473749 
6931031.053742 
6931489.433732 
6931496.743731 
6931809.213724 
6932906.083700 
6933165.533694 
6935411.863644 
6935799.663635 
6936064.303629 
6936205.573626 
6936333.023623 
6936837.683612 
6937036.633608 
6937122.373606 
6937387.653600 
6937555.773596 
6938389.453577 
6938828.593567 
6940339.213534 
6942052.503495 
6942278.593490 
6944145.773449 
6944343.793444 
6944838.783433 
6945930.323409 
6946888.073387 
6947711.653369 
6947767.203368 
6949040.753339 
6949238.473335 
6949332.273333 
6949603.913327 
6951025.023295 
6951850.523276 
6952007.293273 
6952718.023257 
6952747.123256 
6952775.163256 
6953526.233239 
6954272.763222 
6954641.503214 
6954961.503207 
6956547.983171 
6956634.903169 
6957251.143156 
6957473.763151 
6957908.633141 
6958846.683120 
6959633.813102 
6960146.963091 
6961410.433063 
6962359.943042 
6963055.443026 
6963106.513025 
6963998.413005 
6964220.593000 
6968286.452909 
6968763.702898 
6969339.272886 
6970566.762858 
6971380.832840 
6971707.292833 
6971745.372832 
6972761.632809 
6972784.382809 
6972807.542808 
6974607.092768 
6974736.982765 
6975271.982753 
6977657.372700 
6978654.872677 
6979088.112668 
6979799.622652 
6980820.182629 
6981484.192614 
6981796.372607 
6982163.762599 
6982422.192593 
6983070.102579 
6984237.272553 
6986748.072496 
6987147.592487 
6988666.452454 
6989908.032426 
6990755.192407 
6992281.212373 
6994280.812328 
6994410.692325 
6995039.882311 
6995448.572302 
6995625.732298 
6996817.462271 
6997914.382247 
6998681.632230 
6999031.702222 
7000802.662182 
7003320.172126 
7008479.172011 
7008610.902008 
7009700.181983 
7010486.861966 
7012342.681924 
7012583.721919 
7012612.811918 
7012998.411910 
7014064.861886 
7014249.971882 
7014265.101881 
7015870.451845 
7015919.221844 
7016986.131821 
7017575.981807 
7019037.481775 
7019342.931768 
7019819.611757 
7019951.471754 
7021685.741715 
7021741.041714 
7022092.131706 
7022524.831697 
7022844.721690 
7023451.771676 
7025525.531630 
7028038.011574 
7028272.501568 
7029678.711537 
7030816.451511 
7032593.011472 
7032827.721466 
7033166.471459 
7033958.281441 
7034945.541419 
7034987.091418 
7036855.431376 
7037327.141366 
7037843.551354 
7040734.531290 
7041523.681272 
7041533.561272 
7041542.271272 
7041671.851269 
7043137.191236 
7044269.491211 
7045227.001189 
7046592.971159 
7047256.211144 
7047310.441143 
7049421.911096 
7049637.421091 
7050735.911066 
7053335.191008 
7053834.540997 
7054881.480974 
7055624.580957 
7055696.470955 
7055922.870950 
7056102.860946 
7056496.420937 
7058257.230898 
7061837.350818 
7061953.400815 
7062093.400812 
7062269.140808 
7062345.480807 
7063329.310785 
7063696.260776 
7064684.550754 
7065007.880747 
7065289.170741 
7065621.430733 
7066099.130723 
7066228.530720 
7066887.890705 
7066910.530705 
7067676.220688 
7068699.820665 
7068904.320660 
7069151.050655 
7069271.700652 
7070354.590628 
7071264.020607 
7071462.600603 
7072296.530584 
7075847.230505 
7076380.730493 
7076412.860492 
7076898.720481 
7078618.550443 
7078791.140439 
7079278.490428 
7079890.540415 
7079991.710412 
7080314.050405 
7080411.730403 
7081609.870376 
7082100.710365 
7082270.200361 
7082589.080354 
7083538.830333 
7083974.240323 
7085948.330279 
7089237.540206 
7089390.450202 
7089821.360193 
7090118.980186 
7091330.540159 
7091490.340155 
7091857.820147 
7093980.150100 
7094205.510095 
7094379.410091 
7095709.570061 
7096098.440052 
7096316.000047 
7096405.420045 
7096420.540045 
7097170.340028 
7097378.430024 
7097906.000012 
7100157.819961 
7101244.079937 
7102059.779919 
7102066.719919 
7103123.579895 
7104063.669874 
7104087.299874 
7104217.469871 
7105360.539845 
7105440.809843 
7105521.219842 
7105593.499840 
7105843.109834 
7105901.879833 
7106689.279816 
7108942.769765 
7110466.019731 
7110896.789721 
7111653.659705 
7113032.019674 
7113391.039666 
7115462.219619 
7115677.789615 
7116003.199607 
7116539.359595 
7118758.949546 
7118772.439545 
7118856.889544 
7119508.379529 
7119524.519529 
7121047.179495 
7121659.749481 
7121670.439481 
7122393.039465 
7123640.349437 
7123647.439436 
7124033.439428 
7124254.979423 
7126416.199375 
7128107.579337 
7128431.569330 
7128456.879329 
7129403.919308 
7129427.649307 
7129435.649307 
7129451.969307 
7131294.029266 
7131761.969255 
7132282.159243 
7136457.289150 
7136547.149148 
7136786.619143 
7137165.519134 
7138656.419101 
7138879.459096 
7139283.999087 
7139290.769087 
7140291.049064 
7140300.689064 
7140504.859060 
7140957.739050 
7141249.029043 
7141781.619031 
7142983.749004 
7143137.919001 
7143431.018994 
7144061.768980 
7144373.738973 
7144873.378962 
7145874.818940 
7146452.178927 
7146748.178920 
7148012.748892 
7148696.588877 
7149554.878857 
7149848.038851 
7151131.268822 
7152347.338795 
7153978.308759 
7155513.548724 
7155551.798723 
7155655.248721 
7156454.888703 
7158079.538667 
7158463.258658 
7158561.968656 
7158634.158654 
7158652.928654 
7158662.278654 
7159420.508637 
7159429.738637 
7162122.388576 
7162166.178576 
7162694.148564 
7163206.548552 
7165652.848498 
7165859.828493 
7166898.898470 
7167648.418453 
7167818.868449 
7168799.828427 
7169356.298415 
7169678.208408 
7170152.898397 
7170542.668388 
7170553.978388 
7170607.518387 
7170789.308383 
7171046.878377 
7171176.968374 
7171199.878374 
7171900.508358 
7172951.918334 
7173734.848317 
7173867.908314 
7175465.418278 
7176061.918265 
7176246.578261 
7176722.598250 
7177346.158236 
7177476.538233 
7178473.348211 
7178737.348205 
7180952.238156 
7180960.498155 
7181638.088140 
7184446.398078 
7184470.858077 
7184677.298072 
7185642.468051 
7185796.448047 
7185814.738047 
7187352.338013 
7187487.798010 
7188551.867986 
7190207.147949 
7190345.707946 
7190358.397945 
7190487.347942 
7190551.327941 
7191036.967930 
7191741.327914 
7192179.667905 
7192417.257899 
7193337.077879 
7193559.147874 
7193667.357871 
7194551.127852 
7196195.907815 
7196270.567813 
7196624.627805 
7196845.817800 
7197456.487787 
7197632.387783 
7197798.317779 
7198229.297769 
7199028.217752 
7201107.467705 
;
477.109986 
559.699986 
1390.119986 
1501.409986 
1576.629986 
2267.829986 
2673.349986 
3008.149986 
3113.989986 
3483.929986 
3500.679986 
3696.099986 
3854.459986 
4230.519986 
4684.599986 
5848.539986 
7299.579986 
8434.409986 
8661.099986 
10048.349986 
10387.099986 
11062.179987 
11704.549987 
12104.369987 
12317.189987 
12544.029987 
12596.809987 
14031.139987 
14093.839987 
14496.439987 
14826.849987 
15474.819987 
15689.449987 
17954.869986 
18637.579986 
18652.339986 
18662.809986 
20048.919986 
20535.629986 
20766.649986 
21028.149986 
22841.879986 
23845.269985 
25213.449985 
26304.279985 
27777.859985 
28695.969985 
29731.229984 
29984.899984 
30292.049984 
31235.259984 
31355.479984 
31435.299984 
33218.739984 
33452.939984 
34275.169984 
34363.589984 
34830.129984 
35206.669984 
35706.919985 
36171.799985 
36680.229985 
39435.819985 
39843.629985 
41403.139986 
41616.599986 
42277.959986 
43261.369986 
44559.269986 
44781.559986 
44964.729986 
45900.849987 
47136.569987 
49045.449987 
49255.399987 
52428.759988 
54220.849988 
54637.189988 
55219.949989 
55898.239989 
56504.399989 
56815.369989 
57258.469989 
59050.879989 
59488.719989 
59937.409990 
60432.689990 
62129.449990 
62378.689990 
65680.069991 
65893.329990 
66742.419990 
69115.059989 
69169.259989 
70430.709988 
70789.439988 
72096.789987 
72267.549987 
72654.619987 
73384.989987 
74602.999986 
74611.839986 
74814.589986 
74842.239986 
75264.469986 
75608.879985 
75615.089985 
75803.919985 
76092.699985 
76241.529985 
76570.439985 
77319.529985 
78202.479984 
78773.869984 
79600.679983 
80051.049983 
80684.289983 
80737.879983 
81868.189982 
81886.649982 
83405.999981 
83544.749981 
85099.879980 
85442.069980 
85864.679980 
86305.129980 
87111.089979 
87959.459979 
88550.129979 
88701.579979 
88748.149979 
88862.659978 
88955.989978 
89285.239978 
89490.079978 
89759.399978 
89878.689978 
89987.409978 
93009.059976 
93046.779976 
96368.239975 
96839.999974 
97799.729974 
99324.209973 
99887.219973 
101228.269972 
102124.429972 
103794.659971 
103865.199971 
104607.879970 
105679.629970 
106369.249969 
106765.929969 
107212.059969 
107757.929969 
108143.159968 
108949.369968 
109529.719968 
110528.689967 
110893.289967 
111594.359967 
112441.839966 
112552.559966 
112687.299966 
112718.099966 
114564.069965 
114900.409965 
114924.729965 
114932.879965 
115942.729964 
116475.959964 
117288.549964 
118222.779963 
118448.839963 
118479.709963 
119910.209962 
121308.659961 
121652.539961 
122488.649961 
123074.599961 
123475.259960 
125836.449959 
126485.679959 
126640.989959 
126649.559959 
126677.989959 
126985.019958 
128511.499958 
128626.939958 
130205.289957 
130308.099957 
131062.809956 
131759.729957 
132476.799958 
133359.559958 
133380.729958 
134111.219959 
134363.829959 
134602.909960 
135504.309960 
137132.799962 
137573.599962 
138212.749963 
139547.819964 
142492.169967 
144014.689968 
144785.469969 
146121.339970 
147175.269971 
148169.099972 
149456.289973 
150161.119974 
150174.489974 
150499.149974 
150539.689974 
150927.339975 
151019.449975 
151033.939975 
151387.819975 
151489.079975 
153542.639977 
155111.889979 
155328.519979 
155644.449979 
157763.699981 
158039.799981 
158274.539982 
159074.789982 
159765.929983 
159828.009983 
160043.289983 
160150.449983 
160464.829984 
161951.119985 
162767.349986 
164035.639987 
164973.729988 
164982.729988 
165994.569989 
166735.619990 
167261.779990 
167800.259991 
168053.599991 
169412.569992 
169942.029993 
171263.319994 
171325.849994 
174103.529996 
174416.499997 
174576.999997 
177650.900000 
177882.320000 
178517.900001 
179545.480001 
179589.750002 
179812.430002 
179819.850002 
179948.540002 
180262.760002 
181456.610003 
181822.450004 
183052.210005 
183215.990005 
183706.180005 
186035.100008 
186700.860008 
188127.620009 
188159.810010 
188759.430010 
189346.310011 
189618.790011 
189658.970011 
190120.850011 
190207.410011 
191193.480012 
191768.800013 
195320.140016 
196145.360017 
196157.460017 
196444.590017 
198563.620019 
198841.840019 
200521.570021 
201127.220022 
201702.650022 
202404.610023 
202794.500023 
203565.050024 
203859.380024 
206755.500027 
207148.340027 
207631.080028 
208684.310029 
210473.710030 
211981.910032 
212007.920032 
212183.780032 
212509.870032 
213289.710033 
214136.890034 
215024.140035 
215138.180035 
215308.800035 
216675.580036 
217056.200036 
217149.390037 
217695.780037 
219864.770039 
221067.970040 
222025.180041 
222280.760041 
222849.560042 
223847.560043 
226824.340046 
226856.070046 
226922.760046 
227687.360046 
227790.300046 
227798.400046 
228094.170047 
229943.380048 
230097.380049 
230549.320049 
230764.180049 
230994.290049 
231055.960049 
231156.320050 
232182.310051 
232372.190051 
232431.670051 
232987.170051 
233044.700051 
234414.380053 
234467.460053 
236200.360054 
236286.280054 
237068.600055 
237718.040056 
238163.620056 
239625.480057 
243033.600061 
243578.120061 
243588.970061 
244783.870062 
245186.390063 
245439.640063 
245621.770063 
246693.100064 
248133.530065 
249159.050066 
249832.700067 
250627.660068 
250698.890068 
251338.410068 
252902.100070 
252991.980070 
255428.710072 
255813.820073 
256312.170073 
256762.310073 
258359.790075 
259740.110076 
260174.700077 
260259.460077 
260326.000077 
262969.620079 
262986.320079 
264201.610080 
269121.300085 
270190.440086 
271658.100087 
272267.650088 
272639.000088 
273053.080089 
274038.730089 
274341.360090 
274432.170090 
274911.840090 
276635.250092 
276857.870092 
278480.750094 
278584.760094 
279983.020095 
284615.130099 
284628.060099 
285370.870100 
285435.230100 
286967.900102 
287774.550102 
287806.580102 
288133.110103 
289071.720103 
289486.060104 
289589.020104 
289866.090104 
291053.570105 
291116.510105 
291130.660105 
291576.000106 
293642.580108 
293963.260108 
294397.840108 
296283.200110 
297067.590111 
298243.470112 
298774.670113 
298962.170113 
302680.380116 
303961.410117 
303976.040117 
305093.680118 
305744.500119 
307021.830120 
307112.120120 
307145.040120 
309255.950122 
309870.470123 
312297.880125 
312468.500125 
312495.600125 
312599.770125 
313710.590126 
314109.530127 
318027.870130 
318082.440131 
318691.220131 
319655.890132 
319925.570132 
320776.760133 
320787.800133 
320905.320133 
321029.700133 
321946.380134 
324583.760137 
325151.940137 
326206.470138 
326319.270138 
326447.890138 
327091.800139 
327310.770139 
327421.570139 
327523.240139 
328119.720140 
328610.580140 
329493.650141 
329976.650142 
330111.040142 
330309.960142 
330982.750143 
332762.310144 
333505.390145 
333673.150145 
333783.390145 
333920.990145 
334831.100146 
335414.910147 
335605.670147 
337181.090148 
337285.270148 
337988.650149 
339013.430150 
339103.570150 
339802.640151 
340068.900151 
340307.460151 
340315.160151 
340891.770152 
342120.940153 
342998.530154 
343282.980154 
343867.070155 
343911.440155 
345021.550156 
346113.070157 
346207.040157 
346747.500157 
346937.260157 
347386.460158 
347851.110158 
348527.900159 
350021.080160 
350217.460160 
350307.800161 
352097.800162 
352289.220162 
352494.690163 
353621.520164 
354173.400164 
354451.730164 
356554.440166 
358562.540168 
358808.090168 
359157.090169 
359545.570169 
359685.660169 
359886.760169 
360158.410170 
360309.540170 
361440.020171 
361450.020171 
362271.060172 
362469.370172 
363263.250173 
364367.300174 
365589.430175 
366390.650175 
366542.510176 
366885.660176 
367073.110176 
367279.120176 
369230.850178 
369290.770178 
369833.450179 
370388.130179 
372679.480181 
373391.830182 
373700.440182 
374586.330183 
374651.850183 
374739.390183 
375630.520184 
375672.310184 
376089.420185 
377301.630186 
377688.630186 
379307.840188 
380732.610189 
382876.240191 
383237.770191 
384164.900192 
384452.900192 
386239.690194 
387246.860195 
388648.280196 
389598.150197 
390045.620198 
390682.390198 
390959.660198 
390975.330198 
391008.440198 
392624.040200 
394211.240201 
394283.890201 
394310.310202 
395623.800203 
395655.810203 
395979.810203 
396289.760203 
396309.620203 
396417.730203 
396660.600204 
398987.870206 
400226.530207 
401702.140208 
401910.140209 
402292.190209 
403286.360210 
405708.790212 
407442.570214 
407458.870214 
407874.650214 
408164.830214 
408263.440214 
409244.840215 
409303.700215 
409811.480216 
409951.540216 
410660.750217 
411407.020217 
412270.330218 
412506.570218 
412874.340219 
413588.110219 
415615.110221 
416664.510222 
417081.750223 
418601.790224 
419075.890225 
420429.780226 
421246.440227 
422400.660228 
422548.070228 
423215.880228 
424117.450229 
424824.890230 
425547.380231 
427177.230232 
427187.100232 
429589.250234 
431035.620236 
431736.490236 
432674.150237 
432847.300237 
433141.140238 
433472.360238 
433669.210238 
434411.670239 
435079.980239 
438090.890242 
438573.410243 
439592.630244 
439828.180244 
442259.260246 
443638.230247 
445589.990249 
445608.810249 
445617.580249 
446283.480250 
448250.520252 
449296.490253 
449305.760253 
449314.290253 
449696.390253 
451306.160255 
452439.990256 
452594.480256 
455782.210259 
455850.210259 
455934.950259 
455996.270259 
456267.840259 
457050.510260 
457399.480260 
458069.060261 
458201.590261 
458478.970261 
459019.010262 
459767.590262 
460540.920263 
461134.810264 
462189.910265 
462589.330265 
464156.080267 
464228.530267 
465764.500268 
465979.900268 
466969.920269 
468140.440270 
468692.910271 
469096.700271 
470023.390272 
470665.970273 
470894.070273 
472407.690274 
472426.090274 
473806.480276 
474789.060276 
475627.420277 
475839.010277 
475935.530278 
476372.080278 
476392.930278 
476590.500278 
477866.000279 
477919.290279 
478048.330279 
479259.820281 
479708.740281 
480387.710282 
481464.970283 
482341.860283 
482669.380284 
487223.540288 
488199.590289 
488646.000289 
488774.690289 
488845.560290 
489012.250290 
489186.000290 
489511.810290 
489825.830290 
490465.620291 
491454.580292 
492267.150293 
493679.170294 
493979.350294 
494555.760295 
495514.940296 
497083.970297 
497271.940297 
497283.820297 
497538.460298 
498770.280299 
499117.160299 
499249.380299 
501292.400301 
501709.720302 
502133.700302 
503471.510303 
503477.880303 
504107.770304 
504616.230304 
504623.960304 
505050.420305 
505207.400305 
506486.920306 
506692.280306 
507000.620306 
507561.550307 
507885.630307 
507894.310307 
508366.220308 
509529.750309 
509855.780309 
509895.210309 
509903.070309 
510445.910310 
512751.140312 
514297.730313 
514346.030313 
515232.600314 
515789.620315 
517671.180316 
518036.160317 
519704.710318 
520691.950319 
521448.540320 
522271.990321 
522458.040321 
522642.530321 
523286.460322 
525754.760324 
526045.170324 
527236.920325 
527448.740325 
527572.540326 
528474.970326 
528544.670327 
528655.420327 
529581.100327 
530261.030328 
530724.050329 
532865.260331 
533051.360331 
534788.420332 
535183.670333 
536103.870334 
536291.270334 
536449.720334 
536699.070334 
539690.980337 
540247.810337 
540859.290338 
541403.250338 
541840.140339 
541857.620339 
542471.590339 
542642.710340 
542761.500340 
542940.290340 
543759.440341 
544252.600341 
544448.590341 
544891.080342 
545499.770342 
545625.340342 
546133.550343 
546222.000343 
546536.790343 
547333.050344 
550217.430347 
550591.810347 
551071.830347 
552133.730348 
553722.950350 
554097.540350 
554114.970350 
554930.070351 
556558.950353 
556818.560353 
557247.940353 
557426.970353 
557638.380354 
558018.570354 
558536.010354 
560272.860356 
560391.710356 
561058.620357 
561203.630357 
561510.260357 
561973.470358 
562037.360358 
562135.270358 
562144.470358 
563149.240359 
563864.910359 
564292.950360 
565139.090361 
565147.170361 
566221.350362 
566349.040362 
566450.060362 
566768.710362 
567182.020363 
569675.440365 
569692.700365 
570243.810365 
571913.050367 
572856.030368 
573365.520368 
573903.120369 
574324.910369 
574468.710369 
575073.450370 
575081.450370 
575753.840370 
575918.870371 
576301.180371 
578537.720373 
579415.390374 
581607.580376 
581640.780376 
582600.510377 
583633.120378 
584443.250379 
585160.670379 
585173.740379 
585227.950379 
586827.570381 
587619.640382 
588095.980382 
588554.980382 
589343.710383 
589931.490384 
590467.180384 
592175.520386 
593064.390387 
595259.110389 
596919.000390 
597385.850391 
597409.440391 
599262.410392 
599279.360392 
599294.670392 
599357.140392 
599657.920393 
599746.190393 
600113.710393 
601208.540394 
601726.650395 
601999.850395 
602160.800395 
602171.430395 
602574.440395 
603261.950396 
604527.440397 
604777.380398 
606217.090399 
606927.300400 
607966.790400 
608465.940401 
608605.080401 
609599.730402 
609900.010402 
610029.120402 
610307.130403 
610393.430403 
612143.780404 
612736.130405 
613109.830405 
613119.430405 
613780.410406 
613945.160406 
614204.370406 
616284.120408 
616822.740409 
617213.900409 
620347.240412 
620357.560412 
621097.830413 
621256.660413 
621856.500413 
621995.520414 
624777.280416 
626359.540418 
626379.550418 
626672.760418 
628780.150420 
630241.890421 
630542.790422 
631242.380422 
631542.580422 
631734.190423 
632699.470424 
632878.800424 
633347.670424 
633525.670424 
633830.970425 
634044.060425 
634105.570425 
634473.560425 
634552.340425 
635079.520426 
636313.260427 
636477.550427 
641196.740431 
641911.100432 
642134.960432 
642595.980433 
644733.980435 
644940.020435 
645896.720436 
646024.340436 
646182.480436 
646282.380436 
646360.050436 
647073.500437 
647285.620437 
647367.640437 
647668.720437 
648902.970439 
649474.450439 
651936.580441 
652817.580442 
654318.370444 
655060.460444 
655985.840445 
657864.220447 
658971.020448 
659687.680449 
659698.350449 
659992.440449 
660852.330450 
661114.450450 
661625.890450 
661632.890450 
661822.620451 
661866.860451 
662097.330451 
662388.120451 
662900.040452 
664129.550453 
664201.790453 
664759.650453 
665054.310454 
666183.590455 
666216.880455 
666222.940455 
666534.230455 
667484.030456 
669463.440458 
670399.970459 
670527.840459 
670891.490459 
671002.640459 
673329.130461 
674304.320462 
675022.360463 
677372.910465 
677760.350465 
677800.830466 
678214.290466 
678475.830466 
680002.920468 
680373.100468 
680514.190468 
682039.730469 
682148.450470 
682298.880470 
683157.420471 
684163.840471 
684437.950472 
684593.130472 
685410.930473 
687482.670475 
688238.220475 
688536.200476 
689038.740476 
689061.410476 
689074.570476 
689106.880476 
689401.510476 
689598.010477 
689768.600477 
689781.940477 
689947.400477 
689959.380477 
690015.350477 
690033.950477 
690131.810477 
691502.380478 
692369.690479 
693332.300480 
693565.960480 
694724.310481 
694908.860481 
695507.460482 
696380.440483 
696607.720483 
697855.650484 
697882.650484 
698148.940484 
698163.750484 
698278.390485 
698334.320485 
699067.760485 
699298.060486 
699313.750486 
699879.980486 
699888.350486 
700580.370487 
700667.450487 
701161.150487 
702007.580488 
702053.150488 
703342.480489 
704962.630491 
705299.190491 
705818.870492 
706798.650493 
707246.280493 
707260.570493 
708048.340494 
708303.800494 
708734.860494 
709015.750495 
709560.010495 
709815.610495 
710663.140496 
712016.980497 
712234.160498 
712280.200498 
714224.720499 
714693.370500 
715338.300500 
715743.610501 
716079.680501 
716271.470501 
716667.490502 
718293.660503 
719063.380504 
720243.270505 
720371.500505 
720745.760506 
721875.400507 
722198.540507 
723522.220508 
723539.760508 
723779.080508 
724966.410509 
726905.570511 
729309.590513 
731495.340516 
734639.940518 
736145.430520 
736160.630520 
737244.240521 
737865.370521 
738284.320522 
739503.630523 
746983.180530 
747330.940530 
747702.450531 
748884.950532 
749056.900532 
750095.940533 
750826.410534 
751500.570534 
753296.960536 
753728.190536 
753868.330536 
754596.380537 
754964.890537 
755128.930538 
755861.640538 
756730.910539 
757535.680540 
758917.510541 
759726.190542 
759994.340542 
761567.580544 
762461.470544 
764897.920547 
765596.650547 
765833.420548 
768658.440550 
768728.420550 
771964.490553 
772182.410553 
773712.280555 
774707.870556 
774824.890556 
775529.280557 
777464.350558 
778075.050559 
778164.680559 
778479.950559 
780138.900561 
781362.010562 
783109.530564 
783219.590564 
783373.740564 
786050.480566 
786334.190567 
787104.610567 
787127.850567 
788366.930568 
789102.800569 
789485.970570 
789580.920570 
792491.510572 
793043.650573 
793580.380573 
793641.620573 
794300.090574 
794784.660574 
795579.200575 
795693.580575 
796063.530576 
796085.610576 
796144.280576 
796940.850576 
797226.560577 
797245.620577 
799450.240579 
800191.320580 
800385.230580 
800595.000580 
802760.310582 
803540.600583 
803699.780583 
804423.130583 
804699.520584 
808349.330587 
808980.170588 
809896.180589 
810326.050589 
813593.560592 
813793.420592 
814662.440593 
815820.730594 
816248.720594 
817894.960596 
818302.430596 
820864.640599 
820947.740599 
822608.350600 
823557.970601 
823690.790601 
823814.760602 
823855.690602 
823880.300602 
824157.170602 
824612.890602 
824733.420602 
824830.810602 
825028.900603 
825815.630603 
826000.260604 
827069.970605 
827880.130605 
828347.350606 
828808.460606 
829462.580607 
830748.960608 
830974.360608 
831517.150609 
831869.420609 
832702.550610 
834034.630611 
834044.100611 
834479.700611 
835063.100612 
835567.650612 
835577.080612 
837540.990614 
838408.860615 
841868.890618 
841951.400618 
842029.690618 
843936.290620 
844315.760621 
844766.770621 
845413.770622 
847036.960623 
847148.920623 
847679.180624 
847777.930624 
848329.400624 
848737.880625 
850016.340626 
850801.820627 
851340.930627 
852027.650628 
852612.790628 
852620.670628 
852627.650628 
853200.560629 
854360.570630 
854497.890630 
855884.980631 
857062.050632 
857269.770633 
857458.220633 
857713.810633 
857787.940633 
857981.690633 
858778.260634 
860423.720636 
860444.010636 
861895.460637 
862145.760637 
862444.320637 
863401.010638 
863732.990639 
864517.170639 
865165.330640 
865350.560640 
866563.530641 
868855.850643 
869103.480644 
869704.180644 
870606.120645 
870867.130645 
872471.570647 
873083.920647 
873183.600647 
873193.550647 
873773.900648 
874782.280649 
875140.870649 
876493.100651 
877347.080651 
878526.540652 
879383.480653 
879453.650653 
880247.270654 
880299.080654 
880389.770654 
882203.630656 
883725.700657 
884911.430658 
884991.200658 
886694.130660 
886713.190660 
886783.400660 
887799.510661 
887944.540661 
888303.250662 
890821.570664 
891448.390664 
892279.360665 
893196.460666 
893496.300666 
894590.770667 
894746.610668 
895548.330668 
896734.710669 
897492.230670 
899875.240672 
900627.060673 
901078.370673 
901253.790674 
901428.520674 
901588.490674 
901859.210674 
902642.180675 
902793.590675 
903659.670676 
904079.160676 
904676.240677 
906088.040678 
906355.760678 
906821.030679 
906831.260679 
908674.170681 
909112.400681 
909642.200681 
911923.030684 
912349.670684 
912484.790684 
912528.140684 
912817.180684 
914375.990686 
915529.550687 
917301.890689 
918385.010690 
918562.720690 
918966.400690 
920061.200691 
920066.910691 
920251.510691 
922416.940693 
922534.110693 
923071.380694 
923686.170695 
924191.970695 
924311.520695 
924419.010695 
925291.920696 
926174.660697 
928608.410699 
930465.430701 
930588.740701 
931489.410702 
931806.230702 
934891.930705 
935014.880705 
935753.530706 
935952.360706 
937167.690707 
937380.200707 
938640.350708 
940476.770710 
940956.430711 
942221.900712 
942946.760712 
943302.790713 
945355.390715 
945485.390715 
945949.570715 
946220.730716 
946871.610716 
947813.990717 
947839.040717 
948767.990718 
949634.930719 
949881.110719 
949923.020719 
950086.570719 
950966.420720 
951186.670720 
951498.310720 
954049.340723 
955050.840724 
956331.600725 
959283.040728 
959404.970728 
959914.470728 
960255.740729 
962603.030731 
963227.690731 
963839.200732 
964525.060733 
965057.600733 
965710.230734 
966841.070735 
968258.060736 
969317.720737 
969986.320738 
970622.710738 
971338.670739 
971384.000739 
971393.010739 
971972.600739 
973753.240741 
973811.180741 
974121.950741 
977134.210744 
977291.550744 
977445.340745 
978320.280745 
979279.930746 
979439.900746 
980277.030747 
980755.850748 
981432.770748 
982187.630749 
982282.750749 
983175.270750 
983327.540750 
984112.400751 
984372.460751 
984555.330751 
984633.170751 
985933.480752 
986408.650753 
986792.360753 
987167.480754 
987318.650754 
987518.810754 
988165.490755 
991161.380757 
992052.050758 
992830.870759 
993472.600760 
993507.560760 
993643.090760 
996891.410763 
997023.210763 
997058.150763 
997093.640763 
997105.110763 
997218.040763 
997337.800763 
997394.800763 
998217.950764 
998979.750765 
999257.050765 
999381.430765 
999499.660765 
1000623.790766 
1000747.830766 
1001122.790767 
1003716.640769 
1004005.210769 
1004607.970770 
1004671.520770 
1005593.610771 
1006392.400772 
1006892.370772 
1006903.520772 
1007031.790772 
1007754.630773 
1008747.740774 
1008804.070774 
1010183.730775 
1011071.700776 
1011513.160776 
1011967.590777 
1012492.780777 
1013420.810778 
1013922.750779 
1015828.980780 
1015972.110780 
1016866.260781 
1017100.460782 
1018824.710783 
1018894.880783 
1018906.860783 
1019615.150784 
1020351.340785 
1020368.240785 
1020379.560785 
1020921.410785 
1021896.550786 
1023178.970787 
1023223.330787 
1023252.830787 
1023380.800787 
1023422.060787 
1023471.310787 
1023568.840788 
1024195.670788 
1024937.330789 
1025342.560789 
1026353.030790 
1026761.440791 
1027819.430792 
1029579.330793 
1030224.350794 
1030468.180794 
1030788.930794 
1031301.320795 
1031512.540795 
1032157.910796 
1032856.620796 
1033171.840796 
1033203.010797 
1033213.960797 
1033724.660797 
1034568.610798 
1035378.680799 
1035771.660799 
1037075.240800 
1037704.070801 
1037775.410801 
1037999.800801 
1038146.600801 
1038329.810801 
1038683.440802 
1038982.870802 
1039405.140802 
1039868.550803 
1039903.730803 
1040307.980803 
1041057.060804 
1041218.720804 
1042331.940805 
1043532.010806 
1044626.810807 
1044691.500807 
1045400.680808 
1047525.570810 
1048200.960810 
1050992.120813 
1051530.270814 
1051903.310814 
1052175.270814 
1054917.670817 
1055187.330817 
1055305.450817 
1057582.980819 
1057799.770819 
1058233.600820 
1058642.330820 
1059467.980821 
1060065.190822 
1060194.990822 
1060753.500822 
1062524.460824 
1064028.620825 
1065561.050827 
1065581.450827 
1065594.820827 
1065753.730827 
1065826.960827 
1065956.310827 
1066252.800827 
1066331.650827 
1066479.970828 
1066522.760828 
1066530.890828 
1066944.390828 
1068052.820829 
1068062.870829 
1069730.160831 
1070349.760831 
1071082.170832 
1072457.210833 
1073003.200834 
1073215.610834 
1074899.650835 
1075046.830835 
1075897.030836 
1076566.470837 
1076806.010837 
1076945.100837 
1076962.410837 
1077186.240837 
1078310.010839 
1078756.230839 
1078932.900839 
1080502.600841 
1080691.700841 
1080905.910841 
1081754.910842 
1082229.290842 
1082252.290842 
1083347.870843 
1084280.870844 
1084940.760845 
1084976.230845 
1087066.130847 
1088797.110848 
1089224.360849 
1090265.670850 
1090832.240850 
1093395.500853 
1093891.490853 
1094917.130854 
1095252.270854 
1095602.990855 
1095897.200855 
1096310.930855 
1096637.620856 
1096665.390856 
1096951.950856 
1097351.210856 
1097470.990856 
1098003.770857 
1098071.530857 
1098981.370858 
1099181.730858 
1099329.760858 
1099782.260859 
1099903.940859 
1103423.390862 
1103755.160862 
1103969.490862 
1104314.170863 
1104970.510863 
1105244.280864 
1106754.610865 
1106808.320865 
1110853.670869 
1111280.860869 
1112230.520870 
1114097.600872 
1114730.260872 
1115235.800873 
1115666.240873 
1115840.990873 
1116418.380874 
1117189.660875 
1118327.420876 
1118359.890876 
1118555.940876 
1118838.450876 
1120110.780877 
1120239.640878 
1121454.150879 
1123948.400881 
1124190.000881 
1124991.830882 
1125175.930882 
1126424.360883 
1126447.770883 
1126549.220883 
1126843.480884 
1127426.880884 
1130692.950887 
1130706.910887 
1130728.430887 
1131557.740888 
1132557.980889 
1133176.070890 
1136868.310893 
1137043.300893 
1138742.310895 
1138812.080895 
1139354.610895 
1139541.520896 
1140119.340896 
1140305.480896 
1141080.670897 
1141217.090897 
1141570.970897 
1142229.950898 
1142637.850898 
1143457.750899 
1144354.100900 
1144574.540900 
1144846.900900 
1145814.150901 
1145863.910901 
1146072.600902 
1146796.080902 
1147757.350903 
1148162.450904 
1148389.640904 
1148531.170904 
1149312.400905 
1150231.400906 
1150560.780906 
1152769.300908 
1153888.860909 
1154343.110909 
1155097.970910 
1155197.120910 
1155851.320911 
1156124.290911 
1156585.350911 
1157170.300912 
1157184.490912 
1158204.600913 
1159443.140914 
1161327.790916 
1164567.210919 
1165670.400920 
1165726.030920 
1166207.080920 
1166413.200921 
1168521.700923 
1169012.180923 
1169208.680923 
1170150.060924 
1170289.360924 
1171718.720926 
1171935.150926 
1172107.550926 
1172177.580926 
1172648.490926 
1172764.150926 
1173788.240927 
1174252.840928 
1174595.480928 
1176567.750930 
1177094.800931 
1177572.580931 
1178547.890932 
1179051.100932 
1179522.500933 
1181044.210934 
1181223.000934 
1183085.170936 
1183628.900937 
1184201.420937 
1184228.470937 
1185452.910938 
1185741.100939 
1185821.320939 
1186234.020939 
1186362.190939 
1186742.260940 
1188257.060941 
1189819.360942 
1190752.990943 
1191334.480944 
1192495.140945 
1192587.590945 
1193475.750946 
1193497.060946 
1194058.390946 
1195735.860948 
1197971.950950 
1199417.740951 
1199522.260951 
1200217.160952 
1200476.490952 
1200702.450953 
1201479.380953 
1202343.890954 
1203061.490955 
1205616.360957 
1206682.450958 
1208153.390959 
1208251.690960 
1210644.530962 
1210774.290962 
1211504.420963 
1211777.060963 
1212315.430963 
1212465.220963 
1213845.620965 
1214592.590965 
1215060.340966 
1215536.950966 
1215800.700967 
1216176.510967 
1216283.900967 
1216730.580967 
1217147.860968 
1217303.310968 
1218608.840969 
1221032.620971 
1221082.770971 
1221177.300972 
1221186.950972 
1222071.620972 
1222081.610972 
1223093.080973 
1223200.430973 
1223799.210974 
1224724.860975 
1225821.980976 
1226361.100976 
1226965.840977 
1227074.530977 
1228569.290978 
1228856.690979 
1229591.210979 
1230523.450980 
1232439.680982 
1233081.910983 
1234023.610984 
1235809.920985 
1237002.970986 
1239266.460988 
1240934.850990 
1241776.890991 
1242305.320991 
1243449.790992 
1244629.110993 
1244688.830993 
1245504.810994 
1246987.440996 
1247062.500996 
1248864.750997 
1249365.900998 
1249705.180998 
1249908.310998 
1251742.821000 
1252962.511001 
1253241.161001 
1254248.381002 
1256886.291005 
1257579.241005 
1257762.111006 
1258401.511006 
1260396.811008 
1261149.301009 
1261205.991009 
1262610.531010 
1263425.311011 
1265908.671013 
1265917.701013 
1266191.841014 
1266289.981014 
1266544.661014 
1267525.811015 
1267956.941015 
1268549.671016 
1269110.291016 
1270039.401017 
1270706.481018 
1270804.671018 
1271122.551018 
1271143.731018 
1271599.041019 
1271723.181019 
1271733.761019 
1271741.851019 
1272288.941019 
1272790.551020 
1273475.171020 
1274508.571021 
1276626.241023 
1277476.001024 
1277895.191024 
1278025.611025 
1278149.161025 
1278977.881025 
1279366.651026 
1279642.011026 
1280584.571027 
1281093.541027 
1281115.541027 
1282225.831028 
1282410.121029 
1282999.881029 
1284393.961030 
1284893.841031 
1285984.211032 
1288020.861034 
1288614.051034 
1288923.331035 
1289255.941035 
1289926.471036 
1290026.831036 
1290471.711036 
1290861.071036 
1291308.501037 
1292027.301038 
1292506.161038 
1293675.191039 
1293893.631039 
1294579.111040 
1295256.311041 
1295297.641041 
1296062.771041 
1298217.081043 
1298691.701044 
1300382.691045 
1301317.641046 
1301885.781047 
1303741.611048 
1303954.941049 
1304247.531049 
1304735.231049 
1305571.491050 
1305673.361050 
1306957.691051 
1307614.521052 
1308859.131053 
1309500.531054 
1309976.291054 
1310807.131055 
1311172.501055 
1312243.741056 
1312471.471057 
1312693.031057 
1313692.681058 
1315148.761059 
1315300.791059 
1315606.861060 
1315724.711060 
1315984.501060 
1315992.381060 
1316763.331061 
1317143.141061 
1317224.781061 
1317368.771061 
1317882.351062 
1318100.011062 
1318641.341062 
1320296.711064 
1320609.381064 
1322091.011066 
1322300.771066 
1323211.761067 
1323226.021067 
1324065.231067 
1324992.211068 
1325009.881068 
1326583.121070 
1327279.521070 
1330507.781073 
1330620.431074 
1331167.661074 
1331554.131074 
1331749.301075 
1331757.271075 
1331813.721075 
1332580.901075 
1333022.821076 
1333049.541076 
1333470.661076 
1333970.771077 
1334739.901077 
1335925.431078 
1335939.381078 
1336043.031079 
1336688.701079 
1337676.621080 
1339310.351082 
1339447.301082 
1340399.881083 
1340610.061083 
1341987.881084 
1342592.741085 
1344120.781086 
1344543.451086 
1346190.381088 
1346225.481088 
1348708.051090 
1350159.041092 
1350377.961092 
1353592.751095 
1354946.841096 
1357978.031099 
1358405.991099 
1358647.531100 
1358952.151100 
1359062.451100 
1359148.511100 
1359793.861101 
1360826.791102 
1361209.261102 
1361477.791102 
1362194.471103 
1362241.851103 
1362513.751103 
1362906.601104 
1363868.381104 
1364611.561105 
1364834.831105 
1365932.731106 
1366636.391107 
1368500.831109 
1371890.901112 
1372070.181112 
1373115.351113 
1373455.801113 
1374850.091115 
1375107.571115 
1375117.791115 
1375404.691115 
1375999.311116 
1376213.931116 
1377348.461117 
1377493.991117 
1378131.131118 
1379751.661119 
1381086.881121 
1381115.861121 
1381151.281121 
1381450.581121 
1381939.601121 
1382001.511121 
1382597.751122 
1383353.011123 
1383444.601123 
1384516.691124 
1384995.431124 
1385400.661125 
1385529.431125 
1385870.931125 
1386613.731126 
1390307.671129 
1390655.041129 
1391372.471130 
1391908.211131 
1392619.131131 
1392846.571131 
1394423.291133 
1395014.601133 
1395426.081134 
1395885.171134 
1395896.021134 
1395940.821134 
1397616.861136 
1399918.021138 
1401726.761140 
1403928.301142 
1405240.321143 
1406076.831144 
1406338.981144 
1406347.381144 
1406361.601144 
1406500.011144 
1406662.911144 
1408384.401146 
1408551.081146 
1410209.111148 
1410663.011148 
1411239.241149 
1411525.651149 
1412341.041150 
1414436.461152 
1415332.041152 
1416103.481153 
1420679.451157 
1421419.821158 
1421984.891159 
1422456.441159 
1424075.311161 
1425010.031161 
1425654.511162 
1426170.961162 
1426506.301163 
1427050.761163 
1430079.611166 
1430465.181166 
1430473.641167 
1432324.381168 
1433153.521169 
1433287.781169 
1433780.621170 
1433816.181170 
1434612.871170 
1436789.851172 
1437426.121173 
1437961.291173 
1438355.921174 
1438636.891174 
1438659.911174 
1439034.741174 
1439421.451175 
1440348.801176 
1440623.641176 
1440706.441176 
1441322.081177 
1441525.641177 
1443322.851178 
1443516.231179 
1443865.621179 
1444243.631179 
1445148.441180 
1445933.871181 
1446368.211181 
1446822.751182 
1448039.511183 
1448979.591184 
1449623.141184 
1452582.831187 
1454070.651188 
1454955.501189 
1455755.671190 
1455765.561190 
1456033.831190 
1456044.571190 
1456927.791191 
1457252.031191 
1457838.341192 
1458413.291193 
1458621.631193 
1459343.661193 
1459960.621194 
1462234.851196 
1462380.271196 
1463857.461198 
1464745.931198 
1465674.231199 
1465839.091199 
1466077.231200 
1466523.121200 
1466624.991200 
1466676.251200 
1466778.921200 
1466898.151200 
1467596.461201 
1467808.301201 
1469070.981202 
1469878.441203 
1470159.571203 
1470463.321204 
1471580.251205 
1472354.501206 
1473391.541206 
1473847.161207 
1474044.101207 
1475860.491209 
1476597.971209 
1476747.241210 
1476853.151210 
1478811.201212 
1479363.711212 
1479586.471212 
1480252.061213 
1481395.941214 
1481464.541214 
1481561.501214 
1484164.471217 
1484313.811217 
1485233.971218 
1486875.731219 
1488335.531220 
1491521.131223 
1493266.151225 
1496679.251228 
1496735.951228 
1498808.021230 
1500616.551232 
1500715.991232 
1501763.091233 
1503059.651234 
1503506.621235 
1507078.361238 
1507086.731238 
1509688.031240 
1509980.791241 
1510093.211241 
1510102.041241 
1510733.481241 
1512303.861243 
1514530.961245 
1514607.291245 
1514701.781245 
1516383.901247 
1517032.141247 
1517832.961248 
1517896.881248 
1519167.461249 
1519391.661249 
1519933.151250 
1520419.451250 
1520503.861250 
1520830.611251 
1520992.791251 
1522067.811252 
1522416.941252 
1523249.731253 
1523521.571253 
1523852.231253 
1524839.071254 
1524982.961255 
1525719.661255 
1526032.161255 
1526431.501256 
1526915.651256 
1527013.491256 
1527375.701257 
1527462.391257 
1528305.481258 
1528856.901258 
1529589.881259 
1531219.571260 
1531257.531260 
1531804.861261 
1531968.401261 
1532242.631261 
1532327.251261 
1532825.731262 
1533359.551262 
1534024.691263 
1534341.831263 
1535984.541265 
1536301.231265 
1536689.901265 
1537188.721266 
1537253.741266 
1538076.171267 
1538142.431267 
1538754.291267 
1539152.571268 
1540219.091269 
1541741.431270 
1542260.711271 
1543169.681271 
1543543.751272 
1543784.891272 
1543984.891272 
1545478.401274 
1547885.011276 
1548034.381276 
1549029.411277 
1550820.491279 
1550950.461279 
1551293.141279 
1551939.151280 
1552798.271280 
1553139.731281 
1553916.471281 
1555148.751283 
1556301.271284 
1556495.231284 
1558813.381286 
1558862.401286 
1559375.621287 
1562849.691290 
1564565.441291 
1564836.211292 
1566023.491293 
1566756.901293 
1567218.571294 
1567810.191294 
1568066.691295 
1568275.501295 
1569299.501296 
1570097.001297 
1571217.371298 
1571667.891298 
1571685.191298 
1571742.431298 
1571944.361298 
1573604.601300 
1574340.011300 
1574547.591301 
1576124.181302 
1579659.531305 
1581439.461307 
1581941.171308 
1581948.141308 
1582093.041308 
1582391.321308 
1582860.871308 
1583800.821309 
1584406.371310 
1584824.971310 
1585268.221311 
1586624.721312 
1586785.291312 
1587525.371313 
1588222.131313 
1588265.241313 
1588290.971313 
1588449.551314 
1589268.451314 
1589506.911315 
1590953.901316 
1592129.271317 
1592474.291317 
1592497.471317 
1595160.161320 
1596412.641321 
1596794.991321 
1596903.111322 
1597581.221322 
1597746.931322 
1598748.081323 
1598795.401323 
1599005.121323 
1599647.571324 
1602014.801326 
1602437.251327 
1604022.581328 
1604093.491328 
1604926.861329 
1605105.751329 
1605322.631329 
1605353.441329 
1605860.251330 
1605935.621330 
1606156.161330 
1606714.741331 
1608059.211332 
1608336.941332 
1608804.611333 
1609114.351333 
1609344.111333 
1612578.541336 
1612640.021336 
1613261.651337 
1613819.251337 
1614048.741337 
1614262.061338 
1614365.721338 
1615384.411339 
1616973.521340 
1619397.151342 
1619568.091343 
1619802.621343 
1621113.541344 
1621368.871344 
1621559.291344 
1621585.021344 
1622874.211346 
1622881.741346 
1623297.641346 
1623539.051346 
1623738.681346 
1626147.281349 
1626661.171349 
1626708.311349 
1627887.221350 
1628248.541351 
1628594.621351 
1628765.401351 
1629523.361352 
1630126.981352 
1631033.361353 
1631254.621353 
1632331.831354 
1632918.391355 
1634821.141357 
1635199.431357 
1635397.981357 
1636435.191358 
1636765.891359 
1636786.621359 
1636800.531359 
1637685.891359 
1639662.801361 
1639957.851362 
1640106.791362 
1641489.011363 
1641883.471363 
1641922.691363 
1642286.331364 
1642293.041364 
1642590.191364 
1642969.801364 
1643100.771365 
1643690.601365 
1644143.651365 
1645438.561367 
1647335.711368 
1647461.331369 
1647752.301369 
1647797.651369 
1647868.681369 
1648608.371370 
1648817.261370 
1649711.231371 
1649876.951371 
1650293.391371 
1650957.381372 
1651300.661372 
1651946.031373 
1653276.541374 
1654169.851375 
1654460.941375 
1654727.141375 
1656657.791377 
1658008.731378 
1658029.061378 
1659046.381379 
1659230.641380 
1659625.561380 
1659710.891380 
1661335.201382 
1661424.341382 
1661808.801382 
1662597.491383 
1663117.941383 
1663235.401383 
1664947.811385 
1664956.171385 
1665155.791385 
1665592.671385 
1666161.441386 
1666167.181386 
1668181.031388 
1668187.641388 
1668196.001388 
1669304.231389 
1670593.171390 
1670868.571390 
1672166.801392 
1672560.111392 
1672797.731392 
1673005.291392 
1673582.611393 
1674515.611394 
1675075.071394 
1675213.941394 
1676194.461395 
1676368.451396 
1676705.251396 
1676873.861396 
1678280.391397 
1678577.151398 
1679268.901398 
1680105.771399 
1680252.071399 
1680287.261399 
1680839.261400 
1681686.851400 
1684458.221403 
1686136.181405 
1686208.691405 
1686230.471405 
1686593.831405 
1686735.941405 
1687148.221406 
1687895.781406 
1689113.481407 
1689615.361408 
1689703.571408 
1690190.701408 
1690420.581409 
1691829.461410 
1692788.191411 
1693821.121412 
1694160.281412 
1696261.181414 
1697927.431416 
1698315.381416 
1699785.861417 
1700027.721418 
1700292.781418 
1702056.871419 
1703289.161421 
1703303.941421 
1703863.641421 
1705315.961422 
1705560.581423 
1706019.641423 
1706440.221424 
1706609.181424 
1707428.981424 
1711248.821428 
1711407.881428 
1711703.151428 
1711792.231429 
1711801.671429 
1712247.641429 
1712586.741429 
1713335.531430 
1713409.381430 
1713586.821430 
1713769.621430 
1713775.151430 
1715970.871432 
1716003.061432 
1716389.621433 
1717289.231434 
1717847.101434 
1718505.031435 
1720513.111437 
1720792.741437 
1722144.331438 
1722687.511439 
1722857.831439 
1725622.901441 
1725657.611441 
1726607.371442 
1728867.571444 
1728959.211444 
1730509.991446 
1731043.741446 
1733056.131448 
1734145.761449 
1734522.961450 
1734616.421450 
1735825.491451 
1736202.111451 
1736341.571451 
1737000.911452 
1737332.811452 
1738474.231453 
1741010.921456 
1741485.151456 
1741963.081457 
1742758.921457 
1742916.471457 
1743078.721458 
1743161.811458 
1743179.551458 
1744508.211459 
1744606.081459 
1745166.041460 
1747085.461461 
1747223.391461 
1749518.321464 
1749782.331464 
1750349.211464 
1751250.361465 
1751628.321466 
1752634.611467 
1752970.141467 
1753825.721468 
1754170.641468 
1755243.291469 
1755255.811469 
1755829.511470 
1755852.251470 
1756716.361470 
1757052.731471 
1757818.501471 
1758498.911472 
1758589.571472 
1759435.161473 
1759479.401473 
1759726.301473 
1759737.631473 
1759773.041473 
1761427.811475 
1762009.221475 
1763566.131477 
1765374.381478 
1765572.651479 
1766115.421479 
1768254.141481 
1768286.191481 
1768292.551481 
1769328.091482 
1770098.771483 
1770272.851483 
1770395.881483 
1772855.501485 
1773528.801486 
1774451.451487 
1775332.731488 
1775571.561488 
1775989.131488 
1776028.641488 
1776150.491488 
1778104.211490 
1779302.161491 
1780139.611492 
1780705.861493 
1781229.861493 
1781826.491494 
1782911.761495 
1782952.061495 
1783035.741495 
1783785.351496 
1784007.961496 
1784144.521496 
1784538.611496 
1787967.781499 
1789279.811501 
1790344.711502 
1792359.451504 
1792409.501504 
1792792.741504 
1793127.701504 
1793304.941504 
1794189.081505 
1795000.401506 
1795641.241507 
1795673.641507 
1796814.551508 
1797091.141508 
1797707.111509 
1798059.451509 
1798157.651509 
1798954.621510 
1798964.391510 
1800146.031511 
1803039.761513 
1803869.321514 
1803956.221514 
1804246.351515 
1804720.791515 
1804766.851515 
1805664.371516 
1807139.831517 
1810369.761520 
1810508.631520 
1811484.931521 
1811681.801522 
1813449.671523 
1815578.281525 
1817028.231527 
1819932.041529 
1822363.991531 
1823741.951533 
1824294.081533 
1824629.951534 
1824678.261534 
1825198.101534 
1825907.771535 
1825955.761535 
1826181.421535 
1826596.361535 
1827290.611536 
1827333.081536 
1827506.411536 
1828115.701537 
1828236.441537 
1828631.011537 
1828660.841537 
1828700.881537 
1828750.951537 
1829039.041538 
1829051.091538 
1831190.491540 
1831350.651540 
1831929.221540 
1832491.281541 
1833105.341541 
1834004.841542 
1836134.061544 
1837139.601545 
1838574.961547 
1838611.241547 
1839475.631547 
1839936.401548 
1840308.751548 
1840647.951549 
1841638.251549 
1841843.301550 
1842093.761550 
1842878.881551 
1843136.911551 
1844183.991552 
1844366.461552 
1844726.151552 
1845828.281553 
1846462.481554 
1847643.781555 
1847780.571555 
1848052.501555 
1848077.181555 
1848158.361556 
1849727.001557 
1851065.981558 
1851330.931558 
1851714.251559 
1851791.331559 
1852090.061559 
1852101.141559 
1852415.881559 
1852975.721560 
1853050.711560 
1855009.631562 
1856119.281563 
1856753.261564 
1856901.291564 
1856912.341564 
1857493.871564 
1857683.111564 
1857910.431565 
1858349.761565 
1859293.461566 
1860536.061567 
1861296.891568 
1862789.231569 
1863110.551569 
1863178.621569 
1863708.931570 
1864268.611571 
1865336.381572 
1866555.771573 
1867988.521574 
1872098.191578 
1872435.351578 
1872637.371578 
1873255.751579 
1873711.901579 
1873822.621579 
1874111.751580 
1874148.081580 
1874828.961580 
1876381.281582 
1876510.511582 
1876520.341582 
1876721.711582 
1876758.801582 
1877103.411582 
1877395.971583 
1877821.431583 
1879214.931584 
1880186.551585 
1880517.801586 
1882109.671587 
1882125.781587 
1882286.611587 
1882709.441588 
1882831.221588 
1882950.691588 
1883106.961588 
1884636.631589 
1885985.181591 
1886497.031591 
1886929.161592 
1887226.921592 
1887284.601592 
1889229.971594 
1890949.031595 
1891124.091596 
1891505.661596 
1893950.561598 
1895991.381600 
1896009.761600 
1896807.951601 
1898409.871602 
1898953.701603 
1899162.741603 
1899834.831604 
1900332.301604 
1900450.681604 
1901071.811605 
1901087.141605 
1901205.731605 
1901784.681605 
1902354.081606 
1902585.311606 
1904886.581608 
1907000.791610 
1907554.611611 
1907707.851611 
1908376.451612 
1908692.381612 
1909874.781613 
1910287.711613 
1910520.771614 
1910827.671614 
1911041.021614 
1911185.851614 
1911420.041614 
1911662.731615 
1912440.401615 
1913157.861616 
1913173.371616 
1913323.641616 
1915237.801618 
1916022.831619 
1916312.621619 
1916574.231619 
1918321.811621 
1918835.491621 
1918970.941621 
1919672.961622 
1920663.941623 
1922136.311624 
1923311.151625 
1925077.511627 
1925801.311628 
1925865.221628 
1927881.501630 
1927954.111630 
1928929.331631 
1930381.191632 
1931040.151633 
1931185.791633 
1931743.981633 
1932093.681634 
1933013.491635 
1933435.451635 
1933527.021635 
1933914.681635 
1934085.141636 
1934401.561636 
1934562.431636 
1935193.251637 
1935947.241637 
1935995.161637 
1936454.591638 
1936534.411638 
1937364.441639 
1938192.121639 
1938914.681640 
1939083.661640 
1940254.461641 
1941141.391642 
1942470.301643 
1944177.891645 
1944675.981645 
1946525.601647 
1947024.951648 
1948106.561649 
1948116.801649 
1948517.171649 
1948530.331649 
1948541.251649 
1951049.011651 
1951370.801652 
1951443.831652 
1952825.521653 
1954114.521654 
1954164.491654 
1954249.231654 
1954467.081655 
1954504.171655 
1954861.331655 
1955042.561655 
1956359.581656 
1956386.831656 
1956635.271657 
1956695.761657 
1957286.931657 
1957413.691657 
1958369.861658 
1959387.011659 
1960707.901660 
1961047.181661 
1961793.801661 
1961943.281661 
1962804.361662 
1963005.181662 
1964858.881664 
1966782.511666 
1967814.631667 
1968109.731667 
1969058.641668 
1969097.721668 
1969104.551668 
1970379.881669 
1970586.031670 
1970865.061670 
1971951.491671 
1972641.281671 
1973802.541673 
1974176.641673 
1974314.861673 
1975031.781674 
1975052.361674 
1976132.761675 
1978434.621677 
1978646.571677 
1980302.691679 
1981613.891680 
1982538.541681 
1982714.271681 
1983191.341681 
1983471.771682 
1984368.231682 
1984575.651683 
1984972.071683 
1985348.861683 
1986934.291685 
1987187.911685 
1987494.691685 
1988227.701686 
1989322.241687 
1990546.881688 
1991070.811689 
1992014.721689 
1993220.631691 
1994731.501692 
1996805.761694 
1997068.401694 
1997106.841694 
1997699.501695 
1997936.901695 
1999322.441696 
1999330.251696 
1999343.481696 
1999579.921697 
2000126.461697 
2000296.571697 
2000572.011697 
2000889.911698 
2001135.321698 
2001218.291698 
2001236.041698 
2001946.801699 
2002093.261699 
2002634.571699 
2002863.381700 
2003165.371700 
2003253.231700 
2003627.461700 
2003833.411700 
2004844.421701 
2005772.951702 
2006143.851703 
2006344.161703 
2007022.321703 
2007421.661704 
2008021.361704 
2009830.451706 
2009952.731706 
2009960.401706 
2010161.221706 
2010425.031707 
2010434.031707 
2011075.221707 
2012195.351708 
2012703.651709 
2012713.791709 
2012719.921709 
2013479.411709 
2013488.451709 
2014140.711710 
2014385.711710 
2017750.151713 
2018129.491714 
2019176.351715 
2019312.531715 
2019337.061715 
2022523.031718 
2022650.771718 
2022786.351718 
2024073.801719 
2024414.741720 
2024503.321720 
2024693.031720 
2024760.571720 
2025988.701721 
2026426.131722 
2028103.611723 
2028261.301723 
2029488.281724 
2030169.841725 
2031864.861727 
2032151.291727 
2034291.271729 
2034686.341729 
2035029.931730 
2035297.061730 
2036300.071731 
2037914.371732 
2038050.591732 
2038691.131733 
2038704.601733 
2039707.531734 
2039726.521734 
2039952.141734 
2040817.941735 
2044191.591738 
2045063.001739 
2045177.701739 
2046448.431740 
2047242.641741 
2048393.901742 
2048550.631742 
2049653.221743 
2051012.361744 
2051030.531744 
2052564.051746 
2053395.811747 
2054298.381747 
2054406.901748 
2054889.221748 
2054896.721748 
2055099.251748 
2055731.431749 
2056447.441749 
2056672.421750 
2057032.261750 
2059152.201752 
2059502.401752 
2059581.101752 
2059674.871752 
2060468.101753 
2060681.821753 
2061023.371754 
2064141.661757 
2064283.961757 
2064684.031757 
2066388.891759 
2066911.401759 
2066920.651759 
2067737.801760 
2068248.631760 
2068997.711761 
2069077.351761 
2069087.941761 
2069652.691762 
2070607.251763 
2070704.171763 
2071506.071764 
2071528.041764 
2071782.781764 
2072487.341764 
2073236.711765 
2075208.031767 
2075411.051767 
2076451.991768 
2077641.371769 
2077834.301769 
2078292.341770 
2079657.171771 
2080618.931772 
2080637.151772 
2081663.281773 
2082120.921773 
2082446.051774 
2082882.231774 
2084083.141775 
2084580.651776 
2084806.361776 
2085548.191777 
2085563.571777 
2088050.711779 
2088306.401779 
2088401.941779 
2088451.621779 
2088483.891779 
2089395.771780 
2090176.991781 
2090285.081781 
2090729.541781 
2090755.671781 
2090772.571781 
2093669.611784 
2093775.061784 
2094201.761785 
2094446.351785 
2094454.361785 
2094479.331785 
2094490.991785 
2095202.001786 
2096421.231787 
2096823.441787 
2097122.311787 
2097447.311781 
2097758.901774 
2098282.891762 
2099178.301742 
2099528.171734 
2100431.441714 
2100453.011714 
2100715.181708 
2101586.541688 
2103290.371650 
2103368.321648 
2103725.291640 
2104622.561620 
2107157.441564 
2107582.371554 
2108706.231529 
2110259.281494 
2110816.251482 
2112027.481455 
2112352.711448 
2113445.801423 
2114894.511391 
2115180.691384 
2115626.121374 
2115965.421367 
2116156.911363 
2117314.981337 
2117447.011334 
2118268.341315 
2118685.121306 
2119005.301299 
2119166.311295 
2119825.331281 
2120010.981276 
2120091.311275 
2120376.841268 
2122551.371220 
2123257.931204 
2123860.461190 
2124730.731171 
2126761.281126 
2127394.401111 
2128285.691092 
2128479.291087 
2129291.251069 
2129811.151057 
2130704.701037 
2130876.881034 
2132004.271008 
2132088.901006 
2132245.831003 
2132527.740997 
2133419.110977 
2134277.190958 
2134561.830951 
2134788.280946 
2135107.790939 
2135684.780926 
2135742.840925 
2138507.560863 
2139846.120833 
2142590.680772 
2142852.660766 
2143035.000762 
2144086.830738 
2144556.420728 
2144780.150723 
2145484.300707 
2145501.290707 
2146104.910693 
2146142.850692 
2146536.430684 
2146651.720681 
2147080.410671 
2147683.810658 
2148008.320651 
2148347.730643 
2150270.170600 
2150751.840589 
2151159.180580 
2151220.250579 
2151696.440568 
2151713.900568 
2153179.230535 
2153807.130521 
2153834.280520 
2155520.900483 
2155527.050483 
2155705.960479 
2155920.690474 
2156222.320467 
2156885.970452 
2157629.660436 
2157670.130435 
2158049.520426 
2158710.350411 
2158977.020405 
2159644.000391 
2160137.700380 
2161171.850356 
2161510.590349 
2161525.520349 
2162095.550336 
2162142.800335 
2162318.200331 
2162366.600330 
2163532.430304 
2163540.770303 
2164283.380287 
2164774.570276 
2164859.810274 
2165371.020263 
2165719.960255 
2166317.740241 
2166339.930241 
2167300.700219 
2167308.300219 
2168670.850189 
2169167.650178 
2169868.110162 
2170257.070153 
2171156.330133 
2172322.580107 
2172985.550092 
2173050.970091 
2173212.600087 
2173452.230082 
2173700.350076 
2173883.810072 
2175426.260038 
2175843.990028 
2176485.850014 
2176743.940008 
2178062.429979 
2178090.339978 
2179143.559955 
2181159.099910 
2181248.499908 
2183077.519867 
2183322.079861 
2185817.739806 
2187383.279771 
2189265.479728 
2189634.599720 
2190663.239697 
2191121.699687 
2191616.059676 
2192051.149666 
2192323.489660 
2192980.659645 
2193519.249633 
2194151.329619 
2194159.499619 
2195313.249593 
2196675.899563 
2196979.919556 
2196992.209556 
2198479.569523 
2199105.139509 
2199872.519491 
2200510.719477 
2200612.589475 
2202739.419427 
2203343.069414 
2204167.879395 
2204903.689379 
2205579.929364 
2206354.659347 
2206559.509342 
2206686.039339 
2206913.259334 
2207235.289327 
2207974.229310 
2208042.799309 
2208115.279307 
2208281.209303 
2209079.709286 
2209706.619272 
2209720.569271 
2210594.259252 
2211864.979223 
2214560.409163 
2215274.909147 
2215365.689145 
2216134.079128 
2216625.719117 
2216924.209110 
2217084.729107 
2218003.639086 
2218158.069083 
2218560.119074 
2219970.029042 
2221094.349017 
2221194.699015 
2221671.629004 
2223200.388970 
2223564.538962 
2224194.188948 
2225821.838911 
2226132.768904 
2227210.838880 
2228023.318862 
2228718.868847 
2229370.098832 
2230127.448815 
2231126.358793 
2232534.418761 
2233329.048744 
2234063.628727 
2235096.068704 
2235593.258693 
2235926.328686 
2236042.128683 
2236330.848677 
2237929.468641 
2239688.888601 
2240053.258593 
2240149.378591 
2240565.448582 
2240873.418575 
2240887.068575 
2240894.248575 
2240901.268574 
2243067.048526 
2243795.688510 
2244530.028493 
2245528.818471 
2247514.068427 
2249184.828389 
2250231.208366 
2250839.658352 
2251411.168339 
2251742.688332 
2252186.398322 
2252933.958305 
2253353.108296 
2256110.748234 
2256972.598215 
2257511.808203 
2258209.838187 
2259762.528153 
2260391.468139 
2265000.648036 
2265621.548022 
2265752.118019 
2265936.878015 
2266190.988009 
2266240.108008 
2267527.077979 
2267840.227972 
2268807.057951 
2269037.737945 
2271639.247887 
2271742.417885 
2272373.677871 
2273072.907855 
2274220.037830 
2275237.327807 
2275656.187798 
2279146.307720 
2280607.047687 
2281509.447667 
2281550.947666 
2281598.037665 
2282612.767642 
2282860.937636 
2285698.237573 
2285705.317573 
2285717.637573 
2287046.967543 
2287325.277537 
2287674.887529 
2288305.637515 
2289633.147485 
2289648.227485 
2289947.687478 
2290279.167471 
2292448.167422 
2293197.947405 
2293483.817399 
2293608.947396 
2294198.887383 
2294620.497374 
2295124.357362 
2297401.097311 
2298370.107290 
2298705.997282 
2299564.787263 
2299887.737256 
2300011.337253 
2300264.747247 
2300534.817241 
2303570.977174 
2304373.947156 
2305329.317134 
2305745.327125 
2307162.087093 
2308947.467053 
2309041.677051 
2309187.357048 
2310237.797025 
2310553.487018 
2310769.777013 
2311050.757006 
2311739.006991 
2312655.186971 
2313803.776945 
2314426.106931 
2315045.196917 
2315822.236900 
2316728.966879 
2316805.766878 
2318043.896850 
2318428.026841 
2322123.456759 
2322215.156757 
2323520.966728 
2324670.106702 
2326144.206669 
2326408.246663 
2326437.576662 
2329279.076599 
2329541.176593 
2330426.546573 
2330941.206562 
2333856.166497 
2334284.686487 
2334521.646482 
2335156.356468 
2335244.146466 
2337381.246418 
2338082.386402 
2338947.236383 
2339406.216373 
2339779.686364 
2340030.326359 
2340433.046350 
2341390.216328 
2341434.916327 
2343161.236289 
2343616.786278 
2344024.236269 
2344081.716268 
2344816.466252 
2345718.226232 
2345781.436230 
2347419.026193 
2348149.946177 
2348768.376163 
2348956.696159 
2349547.766146 
2349564.616146 
2349571.436145 
2350991.116114 
2351098.916111 
2351232.056108 
2352360.186083 
2352381.686083 
2352455.206081 
2353304.326062 
2354726.396030 
2354941.876025 
2355162.686020 
2355558.126012 
2356393.545993 
2356409.735993 
2356825.485983 
2357518.305968 
2357578.035966 
2357997.705957 
2358119.775954 
2360837.435894 
2361457.215880 
2362939.745847 
2363200.825841 
2364067.945821 
2365446.085791 
2365982.285779 
2366252.505773 
2366818.285760 
2367269.505750 
2367290.975749 
2367941.825735 
2368327.965726 
2371575.995654 
2371653.235652 
2371803.545648 
2371967.475645 
2372584.155631 
2373531.605610 
2373661.255607 
2376617.665541 
2377138.565529 
2377728.085516 
2382338.565413 
2382476.875410 
2383955.365377 
2383997.705376 
2384565.815363 
2384853.905357 
2385603.185340 
2387222.465304 
2389518.465252 
2389907.225244 
2390112.515239 
2390223.755237 
2390294.185235 
2391050.305218 
2392007.245197 
2392670.515182 
2393524.635163 
2394379.725144 
2394636.235138 
2396388.975099 
2396763.535091 
2396994.405085 
2397890.415065 
2397918.735065 
2399427.075031 
2400482.695007 
2401337.564988 
2401369.084988 
2401472.844985 
2403503.134940 
2403648.404937 
2403925.334930 
2405023.474906 
2405498.814895 
2405658.674892 
2406292.384878 
2406366.434876 
2407485.114851 
2407900.514842 
2409205.584812 
2409399.134808 
2409740.794800 
2410013.864794 
2410113.554792 
2410267.584789 
2412857.724731 
2413494.484717 
2413746.254711 
2413760.664711 
2414331.994698 
2415159.754679 
2415226.724678 
2417443.444628 
2417758.854621 
2417824.734620 
2420588.294558 
2420919.714551 
2421619.274535 
2421836.814530 
2421843.814530 
2423176.834500 
2423621.494490 
2424184.044478 
2424297.984475 
2425658.514445 
2425869.084440 
2427013.744414 
2428244.324387 
2428433.954383 
2430234.304342 
2430763.514331 
2431816.304307 
2432228.814298 
2432408.734294 
2432533.154291 
2434445.584248 
2434716.694242 
2437827.904173 
2437925.354171 
2438064.664167 
2438572.884156 
2439949.714125 
2440525.664112 
2441252.824096 
2443536.324045 
2444413.434025 
2444988.514013 
2445335.964005 
2445586.743999 
2449023.203922 
2449211.193918 
2449458.503913 
2449551.463911 
2450309.763894 
2451208.353874 
2451287.903872 
2451307.743871 
2451987.553856 
2452329.283849 
2452337.253848 
2452732.513840 
2452785.603838 
2454344.693804 
2454759.573794 
2455596.093776 
2455635.573775 
2456625.233753 
2457967.383723 
2458756.763705 
2459359.713691 
2459376.943691 
2460405.483668 
2461288.413648 
2463293.503603 
2464036.743587 
2464470.713577 
2466631.013529 
2467370.713512 
2468610.043485 
2469943.303455 
2470794.363436 
2471368.713423 
2472492.133398 
2472839.423390 
2472984.043387 
2472998.573387 
2474883.603344 
2474998.783342 
2477211.013292 
2478599.093261 
2479981.973230 
2480195.213226 
2480988.943208 
2481225.533203 
2482542.733173 
2483281.693157 
2484294.403134 
2484791.233123 
2485119.613116 
2485662.353104 
2486278.153090 
2486890.573076 
2487623.833060 
2488435.563042 
2489910.183009 
2489933.603008 
2490049.843005 
2490952.192985 
2490964.532985 
2491538.962972 
2491892.432964 
2492223.512957 
2494695.952902 
2497185.562846 
2497548.032838 
2498497.362817 
2499059.232804 
2499701.402790 
2500086.862781 
2500617.922769 
2500889.612763 
2501185.452757 
2501521.832749 
2504350.572686 
2504443.282684 
2505808.792653 
2506179.812645 
2506399.462640 
2506599.852636 
2506947.872628 
2507015.352626 
2507826.632608 
2510303.302553 
2513361.672484 
2513444.142483 
2513465.592482 
2513737.222476 
2513869.742473 
2514777.032453 
2515483.522437 
2516169.422422 
2516180.832421 
2517510.602392 
2517562.332390 
2517706.002387 
2518385.942372 
2518581.502368 
2518670.822366 
2518722.082365 
2519187.012354 
2519327.472351 
2519693.542343 
2519833.312340 
2520660.212321 
2520696.672320 
2520819.242318 
2521387.112305 
2521693.282298 
2522236.022286 
2522280.222285 
2523005.682269 
2523928.702248 
2524108.952244 
2524991.592224 
2526187.602198 
2526243.482196 
2526814.762184 
2527152.412176 
2527639.782165 
2527854.922160 
2528677.602142 
2528978.412135 
2529387.722126 
2529780.832117 
2529835.592116 
2530141.262109 
2531105.982088 
2531188.552086 
2531410.342081 
2531567.412077 
2532589.192055 
2532811.972050 
2535668.801986 
2536379.191970 
2536628.641964 
2537193.851952 
2538008.961933 
2539107.551909 
2541416.801857 
2541423.481857 
2541994.741844 
2542461.621834 
2543002.551822 
2543220.791817 
2544351.291792 
2544590.731786 
2545993.381755 
2546161.461751 
2547562.731720 
2547924.411712 
2549721.021672 
2551578.341630 
2552175.091617 
2552572.961608 
2555640.481539 
2555740.791537 
2557580.951496 
2557608.701495 
2557884.321489 
2558986.461465 
2559231.881459 
2559994.821442 
2561451.831409 
2561460.171409 
2561600.121406 
2561811.751401 
2562824.541379 
2563278.331369 
2564253.721347 
2564419.261343 
2565372.711322 
2566094.991306 
2566228.791303 
2567934.301265 
2569257.311235 
2569584.561228 
2571778.761179 
2571785.581179 
2571994.131174 
2572058.081172 
2572125.451171 
2572759.051157 
2574815.171111 
2574828.151111 
2575048.221106 
2575274.781101 
2575522.791095 
2576274.471078 
2576714.691068 
2577043.831061 
2577523.141050 
2577571.591049 
2577992.971040 
2578196.721035 
2578305.251033 
2579164.011014 
2581077.430971 
2581933.970952 
2582480.400939 
2582775.780933 
2584082.450904 
2584304.940899 
2584363.110897 
2585103.350881 
2585430.190874 
2587908.660818 
2588654.640801 
2590193.450767 
2590209.830767 
2590828.850753 
2590880.020752 
2591007.340749 
2591265.360743 
2592018.450726 
2592701.790711 
2594035.150681 
2594163.570678 
2594785.370664 
2595638.550645 
2596392.600628 
2596735.070621 
2597091.020613 
2597963.430593 
2598596.410579 
2600007.600548 
2601023.910525 
2601668.370511 
2601837.570507 
2603908.600461 
2604967.920437 
2607741.480375 
2607756.960374 
2611763.630285 
2612668.130265 
2614405.840226 
2616591.140177 
2617424.580158 
2618591.500132 
2618738.850129 
2618849.530127 
2619228.580118 
2619270.580117 
2619334.680116 
2619370.700115 
2619492.650112 
2619668.020108 
2620294.490094 
2620772.270084 
2621584.000065 
2622135.880053 
2622143.750053 
2622429.860047 
2624303.690005 
2624376.970003 
2624391.010003 
2625727.449973 
2625754.089972 
2627761.949927 
2628416.899913 
2629982.149878 
2631681.919840 
2633436.459801 
2633465.759800 
2635719.889749 
2636609.809730 
2636840.349724 
2638310.699692 
2638708.769683 
2640395.009645 
2641884.429612 
2642315.719602 
2642371.849601 
2643522.579575 
2643968.419565 
2644225.419559 
2644514.059553 
2645215.999537 
2645423.239533 
2645685.889527 
2647926.919477 
2648084.229473 
2649953.129431 
2651952.429387 
2653613.559350 
2653640.469349 
2653812.429345 
2653938.789342 
2654051.899340 
2654059.709340 
2654490.009330 
2654540.219329 
2655958.729297 
2656009.989296 
2657817.599256 
2658910.829231 
2659194.919225 
2659586.909216 
2660516.439195 
2661015.729184 
2662190.319158 
2662488.129151 
2662524.489150 
2663240.739134 
2665302.149088 
2665367.139087 
2665664.259080 
2666731.479056 
2667909.379030 
2668933.849007 
2669160.909002 
2671214.008956 
2671229.698956 
2671243.148955 
2671286.408954 
2672145.438935 
2672202.628934 
2672980.758917 
2673607.108903 
2675611.228858 
2675644.948857 
2676586.518836 
2676834.248830 
2677025.088826 
2677918.108806 
2678472.818794 
2678892.428784 
2679662.198767 
2680505.568748 
2680571.128747 
2680645.758745 
2680881.178740 
2680935.078739 
2681047.348736 
2682533.398703 
2682806.028697 
2683712.548677 
2683756.148676 
2684425.608661 
2684607.738657 
2684627.298656 
2685613.098634 
2686034.788625 
2686089.368624 
2686540.448614 
2686619.968612 
2687493.118592 
2687863.928584 
2688963.818559 
2689052.108557 
2689326.938551 
2690621.148522 
2690643.758522 
2691559.898501 
2692875.828472 
2693238.958464 
2693785.638452 
2694323.018440 
2694777.158429 
2695738.498408 
2698183.418353 
2698213.498353 
2699238.918330 
2700079.708311 
2700162.398309 
2700474.448302 
2702092.018266 
2702122.318265 
2702632.538254 
2702640.848254 
2702656.928253 
2704307.068216 
2704885.598203 
2705919.748180 
2707860.298137 
2708485.088123 
2709399.108103 
2709703.798096 
2710901.228069 
2711239.748061 
2711329.038059 
2713289.228016 
2713306.428015 
2714245.377994 
2714461.937989 
2714829.687981 
2715199.637973 
2715614.407964 
2715897.797957 
2716267.497949 
2717932.497912 
2718486.977899 
2719095.287886 
2720428.807856 
2720891.417846 
2721233.937838 
2721544.677831 
2722414.077812 
2723606.727785 
2724552.737764 
2725091.917752 
2725307.557747 
2725412.057745 
2726151.387728 
2726731.617715 
2726766.937714 
2728025.857686 
2728298.617680 
2728307.187680 
2728433.267677 
2728665.657672 
2729335.977657 
2730179.777638 
2730908.267622 
2732505.287586 
2733462.857565 
2735028.487530 
2735892.907510 
2736364.277500 
2737680.167470 
2738371.697455 
2738500.227452 
2740500.717407 
2740854.287400 
2740868.487399 
2741788.677379 
2744258.197323 
2744962.217308 
2746283.207278 
2747540.477250 
2748310.497233 
2748319.927233 
2748830.047221 
2749084.197216 
2750427.837186 
2750797.287177 
2751342.297165 
2751763.137156 
2751793.457155 
2751859.287154 
2753967.737106 
2754370.427097 
2754877.987086 
2755155.197080 
2755968.397062 
2756773.907044 
2756906.287041 
2759128.106991 
2759472.586983 
2759696.486978 
2761183.826945 
2761991.976927 
2762208.236922 
2763146.596901 
2763557.836892 
2765481.526849 
2765761.806843 
2765986.176838 
2766233.706832 
2766372.326829 
2768386.476784 
2770186.016744 
2770419.726739 
2771575.596713 
2771680.476711 
2771874.666706 
2772989.946681 
2773464.596671 
2773482.176670 
2773667.656666 
2776610.476600 
2776772.606597 
2777545.256579 
2778127.556566 
2778517.496558 
2778527.406557 
2779198.916542 
2783522.286446 
2783675.866442 
2783687.846442 
2783775.436440 
2783975.116436 
2784699.266420 
2784944.306414 
2784951.306414 
2785122.186410 
2785329.866405 
2785836.646394 
2786348.356383 
2786963.736369 
2787029.196367 
2787108.246366 
2787177.766364 
2787232.296363 
2787354.006360 
2787772.316351 
2788468.626335 
2789200.326319 
2789669.546308 
2791659.826264 
2792787.326239 
2793164.866230 
2793815.756216 
2794514.066200 
2795007.276189 
2795039.726188 
2795778.946172 
2796847.786148 
2796894.106147 
2796999.406145 
2797039.406144 
2798385.896114 
2800361.636069 
2800423.566068 
2800448.136068 
2800502.366066 
2801407.456046 
2801428.126046 
2801716.696039 
2801819.296037 
2802402.236024 
2802681.836018 
2802691.936017 
2802954.346011 
2805108.445963 
2807398.955912 
2807971.135899 
2809234.275871 
2810868.445835 
2811518.905820 
2812521.285798 
2812682.425794 
2813595.595774 
2813603.995773 
2813698.305771 
2814220.205760 
2814379.375756 
2815026.755742 
2815046.215741 
2815998.845720 
2816863.585701 
2817358.715690 
2818717.825659 
2818949.255654 
2819317.625646 
2819744.545636 
2820358.275622 
2821674.635593 
2822631.935572 
2823285.195557 
2827027.695473 
2827880.615454 
2828872.405432 
2830170.865403 
2830179.795403 
2832212.985358 
2832717.045346 
2833141.255337 
2833626.665326 
2834692.475302 
2834701.265302 
2835199.555291 
2835207.565291 
2835486.045284 
2836039.705272 
2836222.835268 
2836572.845260 
2836837.445254 
2837250.775245 
2837296.205244 
2837362.805242 
2838158.425225 
2838188.805224 
2838582.295215 
2838592.075215 
2840561.785171 
2841537.275149 
2843603.505103 
2844628.685080 
2844636.025080 
2845001.115072 
2845596.795058 
2845691.375056 
2846000.175049 
2847224.715022 
2849382.314974 
2849912.234962 
2849972.294961 
2850432.994950 
2850798.304942 
2852236.044910 
2852902.754895 
2854738.584854 
2854954.654849 
2855479.004837 
2856567.734813 
2857136.234800 
2858538.594769 
2858828.074763 
2858852.894762 
2860236.904731 
2860467.084726 
2861517.004703 
2862460.614681 
2863720.164653 
2865247.334619 
2866148.094599 
2866996.454580 
2867319.474573 
2867869.534561 
2869096.884533 
2871869.194471 
2871966.834469 
2873025.534445 
2873284.844439 
2873357.544438 
2874078.484422 
2875165.894397 
2875755.054384 
2876252.104373 
2876261.494373 
2877558.114344 
2878092.274332 
2878146.004331 
2879231.834307 
2879533.434300 
2881487.424256 
2882782.234227 
2883842.884203 
2884474.884189 
2884861.764181 
2885031.844177 
2885073.964176 
2886042.474154 
2887910.094113 
2888137.294107 
2888911.914090 
2888917.244090 
2890430.224056 
2890918.454045 
2891085.894042 
2892512.654010 
2892793.854003 
2893552.833986 
2893869.043979 
2894013.523976 
2895301.043947 
2895940.373933 
2896129.443929 
2896247.273926 
2896516.493920 
2896679.723917 
2897884.623890 
2898494.943876 
2900381.983834 
2904813.183735 
2904905.493733 
2906895.893688 
2907299.663679 
2907421.633676 
2907590.303673 
2907598.443673 
2907788.233668 
2908926.913643 
2909427.993632 
2909906.153621 
2910072.343617 
2911064.543595 
2911351.633589 
2911364.103588 
2911385.883588 
2911522.163585 
2913015.303551 
2913187.353548 
2913250.483546 
2913339.833544 
2913863.613532 
2914666.393515 
2915840.143488 
2916147.553481 
2916364.033477 
2918609.633426 
2918779.783423 
2919558.723405 
2919789.153400 
2919872.983398 
2920514.223384 
2920757.013378 
2920956.293374 
2921133.063370 
2921540.433361 
2924380.683297 
2924464.023296 
2924497.303295 
2926783.393244 
2927478.633228 
2927969.733217 
2929942.753173 
2930275.333166 
2930656.363157 
2930804.333154 
2930876.273152 
2931255.763144 
2931582.523136 
2932246.273122 
2932631.693113 
2932645.633113 
2932828.263109 
2935380.873052 
2935602.453047 
2936174.153034 
2938194.902989 
2938718.042977 
2938782.052975 
2938952.502972 
2939277.152964 
2939289.112964 
2940406.912939 
2940573.782935 
2941142.102923 
2942709.952888 
2942737.012887 
2942971.702882 
2944984.262837 
2945421.952827 
2946180.652810 
2947989.842770 
2948264.042764 
2948458.972759 
2948775.442752 
2948782.792752 
2949383.362739 
2950352.012717 
2950408.772716 
2950881.052705 
2951327.352695 
2951664.892688 
2952361.922672 
2953239.922652 
2953250.012652 
2953358.042650 
2953980.852636 
2954469.852625 
2955070.052611 
2956927.742570 
2961925.582458 
2963153.622431 
2963900.692414 
2964036.542411 
2964173.812408 
2964213.292407 
2964954.682390 
2965897.152369 
2967287.632338 
2967862.252326 
2968832.932304 
2969210.352295 
2969333.262293 
2970449.872268 
2970471.112267 
2972111.562231 
2974158.192185 
2974601.782175 
2975289.232159 
2975834.432147 
2976217.992139 
2976781.282126 
2977797.612103 
2978046.842098 
2980022.272054 
2980899.482034 
2981119.412029 
2981983.752010 
2982081.752008 
2982351.792002 
2984466.091954 
2984524.621953 
2985800.371925 
2986074.411918 
2986367.031912 
2987080.131896 
2987115.241895 
2987571.911885 
2987692.651882 
2988908.371855 
2989144.581850 
2989652.811838 
2989831.101834 
2991515.481797 
2992410.731777 
2992884.891766 
2993095.651761 
2993301.361757 
2993312.071757 
2993729.001747 
2994054.431740 
2994301.721735 
2994503.031730 
2994607.831728 
2994816.851723 
2995529.791707 
2995562.851706 
2996204.081692 
2997250.151669 
2997994.391652 
2998006.361652 
2998610.511638 
2998690.301636 
2998937.271631 
2999635.121615 
3000771.131590 
3000804.771589 
3001605.421571 
3002385.381554 
3002959.461541 
3003298.481533 
3003449.591530 
3003756.721523 
3005452.421485 
3005466.861485 
3006014.931473 
3007517.581439 
3007925.741430 
3008291.391422 
3009113.321403 
3009269.801400 
3009470.971395 
3011242.631356 
3012772.821322 
3013184.971312 
3013351.651309 
3013453.111306 
3013537.301305 
3013858.001297 
3015360.311264 
3015488.131261 
3015963.501250 
3016436.821240 
3016496.391238 
3016814.891231 
3017531.541215 
3017560.601215 
3017794.211209 
3020641.441146 
3021103.091135 
3021479.611127 
3021633.331124 
3023751.771076 
3025057.761047 
3025898.401028 
3027147.901000 
3028311.750974 
3028374.990973 
3029039.970958 
3030091.280935 
3033034.400869 
3033550.120857 
3034549.320835 
3035848.990806 
3035895.980805 
3035983.620803 
3036025.970802 
3037772.700763 
3039467.720725 
3042921.880648 
3043388.560637 
3047080.270555 
3048113.290532 
3048514.270523 
3049085.580510 
3050246.150484 
3050561.640477 
3052038.140444 
3052294.010438 
3052858.490426 
3052918.340424 
3053719.200406 
3053818.970404 
3054866.090381 
3055147.790375 
3055399.240369 
3061211.390239 
3062237.900216 
3062389.340213 
3064112.300174 
3064209.560172 
3064585.960164 
3065031.750154 
3065258.560149 
3065633.350140 
3067394.840101 
3068417.530078 
3069204.100060 
3069745.110048 
3070572.570030 
3071929.969999 
3072289.099991 
3073507.279964 
3074205.719949 
3074231.709948 
3076176.989904 
3076994.129886 
3077685.079871 
3077948.679865 
3078190.689859 
3078744.669847 
3079366.219833 
3081070.619795 
3081168.609793 
3081722.929781 
3083657.139737 
3084472.799719 
3084512.499718 
3085016.409707 
3085209.239703 
3086087.579683 
3086370.429677 
3086928.149664 
3087455.469652 
3088298.869634 
3088325.909633 
3088595.089627 
3091109.109571 
3091492.869562 
3091716.039557 
3092385.649542 
3093145.759525 
3094136.319503 
3094297.389499 
3094623.259492 
3095711.699468 
3095721.389468 
3096197.559457 
3098234.499411 
3099623.359380 
3099794.629377 
3100966.519350 
3102189.569323 
3102850.119308 
3104231.739277 
3106217.659233 
3106951.279217 
3107060.439214 
3108124.649190 
3108599.499180 
3109868.099151 
3110618.779135 
3111527.229114 
3112786.939086 
3114631.989045 
3116105.169012 
3119416.158938 
3120426.108915 
3120584.428912 
3120608.358911 
3120727.338909 
3120735.118909 
3121044.668902 
3122978.408858 
3123578.138845 
3124017.108835 
3124345.168828 
3128119.378743 
3128954.858725 
3129362.038716 
3129417.008714 
3129551.468711 
3130003.038701 
3130415.708692 
3132987.328635 
3133048.368633 
3133104.348632 
3133113.988632 
3135137.748587 
3135336.628582 
3136075.618566 
3137209.988540 
3137304.948538 
3137995.668523 
3139695.828485 
3139748.978484 
3139768.618483 
3140325.978471 
3140786.368460 
3141180.348452 
3141231.048450 
3141316.828448 
3141377.668447 
3142338.048426 
3143794.748393 
3145057.218365 
3145425.118357 
3147051.038320 
3150459.348244 
3150466.728244 
3150614.828241 
3151182.758228 
3151450.798222 
3151456.988222 
3152275.528204 
3152283.788203 
3154092.408163 
3154171.098161 
3156662.258105 
3157210.178093 
3157678.508083 
3157815.648080 
3158827.788057 
3159068.038052 
3159126.778050 
3159454.178043 
3159579.698040 
3159692.858038 
3160693.898015 
3160968.698009 
3161796.077991 
3161860.317989 
3162576.797973 
3163174.417960 
3165441.167909 
3166006.877897 
3166305.257890 
3167526.367863 
3167615.277861 
3167741.927858 
3168724.917836 
3168954.637831 
3169323.437822 
3170264.837801 
3170809.887789 
3171075.907783 
3171865.767766 
3172443.817753 
3173321.867733 
3174459.357708 
3174621.187704 
3175103.157693 
3175321.587688 
3175560.077683 
3175730.097679 
3175934.547675 
3176095.547671 
3176612.547660 
3178400.537620 
3178676.667613 
3178937.327608 
3179112.727604 
3179120.277604 
3179677.487591 
3179792.647588 
3179910.507586 
3180780.327566 
3181073.527560 
3181719.747545 
3182331.777532 
3182898.787519 
3183078.287515 
3184355.247487 
3184530.907483 
3185998.957450 
3186985.107428 
3187828.367409 
3188558.107393 
3188708.257389 
3191172.007334 
3191286.597332 
3191441.507328 
3191547.047326 
3191903.417318 
3192251.817310 
3193990.757271 
3195315.397242 
3195730.817232 
3195742.377232 
3195998.217226 
3196701.667211 
3197783.767186 
3197874.427184 
3198651.787167 
3199790.727141 
3200684.207122 
3201743.877098 
3201845.377096 
3202190.247088 
3207667.236965 
3209148.706932 
3209241.136930 
3209810.086918 
3210759.996896 
3211271.746885 
3211647.646876 
3211808.326873 
3212122.726866 
3212353.786861 
3212784.406851 
3215470.016791 
3215707.276786 
3218146.666731 
3218336.246727 
3220838.416671 
3221432.436658 
3221442.606658 
3222330.696638 
3222495.216634 
3222520.716633 
3222759.746628 
3224491.416589 
3224618.766587 
3225318.306571 
3225326.396571 
3225377.326570 
3225828.176560 
3226345.556548 
3228086.436509 
3228805.286493 
3229450.426479 
3230023.266466 
3230398.056457 
3230550.946454 
3231549.216432 
3231661.996429 
3231751.786427 
3232476.326411 
3232971.306400 
3236759.616315 
3236791.806314 
3237895.546290 
3238229.746282 
3238438.106278 
3239126.776262 
3240895.946223 
3241933.576200 
3242763.936181 
3242797.326180 
3242919.096178 
3244780.706136 
3244986.426131 
3246362.106101 
3246371.196100 
3246981.386087 
3247201.076082 
3249513.406030 
3249554.026029 
3249836.196023 
3249844.666023 
3250162.126016 
3250301.046013 
3250426.106010 
3250760.176002 
3252029.855974 
3254467.365919 
3254774.065913 
3254820.795911 
3255239.835902 
3255617.075894 
3255738.185891 
3255918.305887 
3256462.445875 
3257342.805855 
3257528.565851 
3257629.955849 
3257787.655845 
3258222.645835 
3259310.085811 
3259980.445796 
3261333.095766 
3261430.165764 
3261947.765752 
3262545.375739 
3263851.645710 
3266002.875662 
3266650.915647 
3266691.215646 
3266753.135645 
3266764.535645 
3266821.415643 
3266888.515642 
3267066.985638 
3267294.855633 
3267361.425631 
3267898.705619 
3271205.235545 
3271669.015535 
3271880.175530 
3272042.715527 
3272128.655525 
3272905.305507 
3274126.415480 
3274189.965479 
3274803.695465 
3274984.315461 
3274994.285461 
3275843.535442 
3276150.875435 
3276828.565420 
3278330.695386 
3279873.685352 
3280084.075347 
3280091.075347 
3280638.775334 
3280863.635329 
3281470.035316 
3283115.135279 
3283655.615267 
3284240.395254 
3284504.505248 
3285350.935229 
3285748.665220 
3286169.225211 
3286565.145202 
3287055.885191 
3287254.625187 
3289291.185141 
3289701.745132 
3290562.505113 
3290582.305112 
3290757.875108 
3291022.285102 
3291033.005102 
3291305.115096 
3291998.525080 
3292080.075079 
3292212.835076 
3293248.205053 
3293282.805052 
3293654.175043 
3293667.815043 
3293872.015039 
3296904.304971 
3297246.934963 
3297591.304955 
3297690.714953 
3298704.934931 
3298900.314926 
3298961.404925 
3300087.554900 
3300924.834881 
3301557.754867 
3302391.424848 
3302703.424841 
3302864.894838 
3303222.534830 
3303807.464817 
3303838.084816 
3305456.294780 
3305647.714775 
3305759.494773 
3307785.594728 
3308015.084722 
3310708.454662 
3312033.254633 
3312569.034621 
3313417.814602 
3316247.484538 
3316385.534535 
3319412.394468 
3319693.224461 
3319940.314456 
3319950.694456 
3319972.394455 
3319987.214455 
3320317.924448 
3320507.914443 
3320514.574443 
3320525.754443 
3320931.604434 
3321763.434415 
3322008.304410 
3322261.094404 
3323422.954378 
3323652.244373 
3323744.884371 
3324481.184354 
3324610.824352 
3326293.894314 
3327354.114290 
3327567.084285 
3327681.324283 
3328754.884259 
3329663.624239 
3329677.344238 
3329782.984236 
3330052.224230 
3330660.514216 
3330674.164216 
3331476.534198 
3332342.154179 
3332732.244170 
3333403.224155 
3334653.574127 
3334763.164125 
3335847.194100 
3336468.094087 
3338396.124043 
3339335.034022 
3339403.844021 
3340865.673988 
3341045.973984 
3341142.643982 
3341602.733972 
3342283.293957 
3342571.723950 
3342896.083943 
3342973.413941 
3343072.573939 
3343688.323925 
3343955.563919 
3344691.933903 
3344801.203900 
3345903.683876 
3346592.993860 
3350092.213782 
3350121.703781 
3351183.813758 
3352397.093730 
3353299.433710 
3353918.343696 
3353930.193696 
3355224.783667 
3355330.423665 
3355395.303663 
3356202.553645 
3356413.663641 
3356981.563628 
3359817.083565 
3361067.863537 
3361151.473535 
3362444.663506 
3363425.423484 
3363442.773484 
3363554.353481 
3364603.173458 
3364932.413450 
3366362.233418 
3366518.383415 
3366640.753412 
3367758.673387 
3368783.763364 
3371357.133307 
3371844.743296 
3372588.743279 
3372596.853279 
3372974.093271 
3373176.253266 
3374247.953242 
3375491.453214 
3375782.013208 
3375830.873207 
3377052.363179 
3377250.683175 
3377811.503162 
3378889.623138 
3380448.263103 
3383064.263045 
3384627.233010 
3385126.992999 
3385197.932997 
3386655.722965 
3387771.442940 
3388076.942933 
3388245.102929 
3389177.502908 
3389183.762908 
3389399.372903 
3391268.992862 
3392189.142841 
3393389.782814 
3393445.472813 
3394243.722795 
3394411.882791 
3394739.102784 
3396933.522735 
3397230.582728 
3397842.762715 
3398883.192691 
3399188.132685 
3399650.092674 
3402926.792601 
3404553.892565 
3405229.092550 
3405885.402535 
3406423.092523 
3408629.522474 
3409411.272456 
3409853.632446 
3410917.802422 
3411659.862406 
3413389.882367 
3413408.322367 
3414137.812350 
3414384.882345 
3415479.382320 
3417896.072266 
3418317.992257 
3421635.082183 
3421974.152175 
3423879.832133 
3424061.372129 
3424426.132121 
3424927.892109 
3426295.052079 
3426938.722064 
3427104.272061 
3427638.402049 
3427875.902043 
3428742.662024 
3428992.322018 
3429094.102016 
3429578.822005 
3430698.321980 
3430779.301979 
3431304.581967 
3432894.321931 
3432912.811931 
3435415.981875 
3436420.761852 
3436805.941844 
3436942.111841 
3437348.671832 
3438235.471812 
3438596.211804 
3439012.421794 
3440072.221771 
3440382.801764 
3442111.231725 
3442937.491707 
3443348.391698 
3443353.301697 
3445870.481641 
3446234.671633 
3447864.181597 
3449162.161568 
3450852.301530 
3451717.821510 
3452152.861501 
3454048.001458 
3454061.101458 
3454131.681457 
3454970.161438 
3455388.151428 
3455397.031428 
3455564.201425 
3456165.411411 
3456720.231399 
3457129.681390 
3458577.351357 
3459119.341345 
3460331.581318 
3460867.771306 
3461921.361282 
3461958.151282 
3462925.181260 
3463840.191240 
3464604.991222 
3464660.791221 
3464695.251220 
3465435.411204 
3465639.901199 
3466395.401182 
3467467.001158 
3468088.361145 
3469143.411121 
3470131.461099 
3471214.311075 
3471322.221072 
3472091.291055 
3473573.811022 
3473958.361013 
3474375.791004 
3474524.651001 
3474814.550994 
3474925.960992 
3476662.110953 
3477002.080945 
3477258.810940 
3478014.910923 
3478267.870917 
3479564.170888 
3480050.220877 
3482579.470821 
3483244.090806 
3483918.020791 
3484492.380778 
3485447.040757 
3486074.160743 
3486213.740739 
3486614.950730 
3487052.660721 
3487110.420719 
3488001.780699 
3488008.750699 
3488218.470695 
3488579.430687 
3490502.210644 
3490916.650634 
3491089.600630 
3491334.670625 
3492341.550602 
3493678.290573 
3494113.390563 
3494329.120558 
3495238.340538 
3495246.480538 
3495760.900526 
3496044.650520 
3496965.060499 
3498128.950473 
3498821.620458 
3499250.510448 
3499694.350438 
3502591.130373 
3502996.200364 
3503816.330346 
3504128.730339 
3505289.770313 
3506273.500291 
3506645.710283 
3507774.270258 
3508551.840240 
3509360.400222 
3510326.450200 
3510622.150194 
3511413.640176 
3511674.180170 
3512935.220142 
3513207.120136 
3513519.120129 
3513531.540129 
3515384.750087 
3515400.740087 
3517939.380030 
3517948.130030 
3518980.910007 
3519218.870002 
3521139.999959 
3521926.299941 
3522391.389931 
3522899.519919 
3523049.879916 
3523129.789914 
3523261.529911 
3527876.089808 
3528061.609804 
3528358.769797 
3529366.429775 
3529801.919765 
3531464.499728 
3531471.959728 
3531613.679725 
3534192.239667 
3534590.109658 
3534895.139651 
3534940.579650 
3536463.089616 
3537204.489600 
3540137.859534 
3540801.109519 
3541820.809497 
3541862.459496 
3542139.079489 
3542233.859487 
3542325.739485 
3542755.059476 
3543090.179468 
3543380.639462 
3543865.059451 
3544740.659431 
3545102.529423 
3545225.899420 
3545740.099409 
3547177.229377 
3547523.189369 
3548065.259357 
3548334.089351 
3548621.069345 
3549867.049317 
3551963.819270 
3552435.259259 
3552442.279259 
3552825.419251 
3552842.009250 
3552989.809247 
3553635.309232 
3554465.639214 
3554500.879213 
3555180.479198 
3556095.729177 
3557229.989152 
3558124.979132 
3559022.009112 
3559457.139102 
3559877.509093 
3561211.799063 
3561920.729047 
3562757.349029 
3563625.459009 
3563638.549009 
3566762.578939 
3569031.518888 
3569491.598878 
3569848.438870 
3570295.058860 
3571685.998829 
3572243.768817 
3572537.478810 
3572719.508806 
3573069.868798 
3573281.188793 
3573528.398788 
3575031.228754 
3576580.408720 
3576918.108712 
3577159.248707 
3578628.648674 
3578812.008670 
3579015.028665 
3579100.018663 
3579228.128660 
3580550.098631 
3581074.458619 
3581084.818619 
3581453.868611 
3581465.778610 
3582029.018598 
3582345.648591 
3582371.478590 
3583297.028569 
3586019.178509 
3586802.018491 
3587866.358467 
3588915.018444 
3592202.398370 
3592209.538370 
3592391.698366 
3592411.198366 
3592483.998364 
3593626.218339 
3594342.588323 
3595896.728288 
3596250.928280 
3597242.628258 
3598419.488231 
3598981.518219 
3599123.368216 
3601029.718173 
3602809.708133 
3603624.418115 
3605330.128077 
3605408.648075 
3606866.778043 
3606881.908042 
3608607.608004 
3608675.828002 
3610310.827966 
3611180.927946 
3612047.777927 
3613035.467905 
3613295.177899 
3613343.487898 
3614193.947879 
3615211.297856 
3617097.907814 
3617507.577805 
3618346.247786 
3619349.747764 
3620402.637740 
3620412.787740 
3620744.157732 
3622454.547694 
3622727.927688 
3624525.627648 
3626667.427600 
3627467.317582 
3627986.827571 
3628053.197569 
3628927.477550 
3630727.447509 
3633539.977446 
3634715.127420 
3634851.287417 
3635668.527399 
3635785.077396 
3636294.957385 
3636668.877377 
3637415.887360 
3637821.367351 
3638048.117346 
3640978.457280 
3641508.137268 
3642552.347245 
3643243.317230 
3646084.297166 
3646507.787157 
3646550.187156 
3646651.417153 
3647911.877125 
3648264.667117 
3648849.847104 
3649610.787087 
3649836.957082 
3652355.977026 
3652782.567016 
3653211.047007 
3653282.197005 
3654577.536976 
3655171.746963 
3656027.206944 
3656987.046922 
3656998.656922 
3661561.516820 
3662442.396800 
3663610.526774 
3666782.666703 
3667201.336694 
3667575.146686 
3668373.326668 
3668668.836661 
3670983.776610 
3671156.086606 
3671403.536600 
3672528.536575 
3674035.026541 
3675639.926505 
3677968.506453 
3678464.236442 
3679307.106423 
3680582.686395 
3680762.376391 
3681490.086375 
3682303.686356 
3682310.646356 
3683087.286339 
3683253.356335 
3683265.316335 
3683275.786335 
3684480.776308 
3684874.676299 
3685035.476295 
3685413.066287 
3688005.706229 
3688095.286227 
3688232.426224 
3688821.666211 
3689689.066191 
3690029.366184 
3690038.226184 
3690114.486182 
3692237.546134 
3693345.176110 
3693810.536099 
3694477.936084 
3699441.965973 
3699739.795967 
3701161.005935 
3701901.515918 
3702631.535902 
3703295.435887 
3704740.825855 
3705614.135835 
3705807.445831 
3706157.535823 
3706516.565815 
3707939.135783 
3708991.465760 
3709098.565758 
3709909.405739 
3711301.325708 
3711549.325703 
3711585.135702 
3712294.235686 
3712406.105684 
3712511.905681 
3712917.915672 
3713153.595667 
3714282.525642 
3714448.945638 
3714482.125637 
3717469.105570 
3717758.145564 
3717809.575563 
3718648.225544 
3718709.315543 
3719432.855527 
3720115.855511 
3720385.335505 
3723288.115440 
3723490.555436 
3723524.955435 
3724536.245413 
3724959.005403 
3725581.655389 
3725753.795385 
3726177.915376 
3727233.025352 
3727374.565349 
3727847.625339 
3729237.945307 
3729918.495292 
3730845.345272 
3731669.675253 
3733876.675204 
3734616.525187 
3736069.255155 
3736086.015154 
3736091.785154 
3736189.245152 
3737441.785124 
3737700.455118 
3738155.825108 
3739192.225085 
3740698.595051 
3740752.515050 
3740768.605050 
3740784.405049 
3741032.475044 
3741641.045030 
3741867.435025 
3742169.785018 
3742426.035013 
3743002.345000 
3743511.754988 
3744786.484960 
3746625.274919 
3746712.684917 
3747595.194897 
3748238.184883 
3749260.704860 
3749959.314844 
3750019.834843 
3751099.074819 
3751156.054818 
3751357.454813 
3752176.034795 
3752185.124795 
3752438.304789 
3752719.474783 
3753625.314762 
3753632.724762 
3754025.444753 
3755267.154726 
3755423.584722 
3755440.154722 
3755580.904719 
3755592.104718 
3756040.184708 
3757443.194677 
3757597.874674 
3758227.184659 
3758293.374658 
3759126.984639 
3760967.294598 
3761501.554586 
3762476.214564 
3763600.664539 
3763978.344531 
3764933.674510 
3766547.114474 
3767488.534452 
3767709.364448 
3767716.114447 
3768827.964423 
3769898.004399 
3770686.404381 
3771095.924372 
3771468.104364 
3775238.284279 
3776185.074258 
3776341.984255 
3776712.054246 
3778929.584197 
3780912.134152 
3780984.294151 
3781129.484148 
3781842.924132 
3782131.904125 
3782140.484125 
3782310.164121 
3782337.154121 
3782755.234111 
3783475.724095 
3784131.124080 
3784403.064074 
3785583.194048 
3786263.454033 
3786323.844031 
3786960.304017 
3787703.724001 
3789557.543959 
3791736.453910 
3793164.463879 
3793656.503868 
3793662.473867 
3793734.713866 
3793757.123865 
3794082.483858 
3795274.433831 
3796322.983808 
3796435.073805 
3796984.233793 
3797279.493787 
3798060.753769 
3798367.923762 
3799481.793737 
3802179.953677 
3802669.343666 
3803638.083644 
3803795.823641 
3803982.463637 
3804340.413629 
3804760.913619 
3805047.143613 
3805135.133611 
3805145.753611 
3807374.863561 
3807402.383560 
3807552.553557 
3807599.593556 
3807789.023552 
3808251.933541 
3808522.423535 
3808640.283533 
3808654.873532 
3810530.173490 
3810671.863487 
3810850.923483 
3811497.703469 
3812566.933445 
3813325.493428 
3813658.953420 
3813769.803418 
3814523.843401 
3814879.833393 
3815955.383369 
3816282.853362 
3817024.963345 
3818088.133321 
3818097.503321 
3818211.953319 
3818842.483305 
3821532.163244 
3822090.413232 
3822100.113232 
3822720.673218 
3823476.913201 
3825317.723160 
3825796.923149 
3825911.123147 
3827199.273118 
3827715.823106 
3827934.373101 
3828709.893084 
3829390.113069 
3829947.273056 
3832428.533001 
3835460.072933 
3835605.182930 
3836310.532914 
3836391.352912 
3837806.992881 
3840458.912821 
3840785.012814 
3842554.052775 
3842649.102772 
3842957.962766 
3844484.112731 
3846469.692687 
3846713.342682 
3849007.092630 
3849051.192629 
3850775.652591 
3851285.352579 
3851571.752573 
3852528.052552 
3854006.682519 
3855719.222480 
3855907.992476 
3855927.722476 
3856833.832455 
3859150.472404 
3859968.442385 
3860678.162370 
3861788.972345 
3861944.232341 
3863567.332305 
3863575.122305 
3863648.222303 
3863677.542302 
3864296.392289 
3865352.912265 
3865769.082256 
3868899.302186 
3869570.272171 
3870827.312143 
3871480.342128 
3872301.652110 
3874061.062070 
3874214.602067 
3875038.202049 
3875047.292048 
3875141.532046 
3875218.362045 
3875466.672039 
3876040.322026 
3877866.381985 
3878256.701977 
3878737.481966 
3878763.921965 
3880052.411936 
3881120.951913 
3881907.011895 
3882267.151887 
3882406.241884 
3883336.421863 
3884009.981848 
3884018.311848 
3884075.951847 
3884150.021845 
3884616.151834 
3884771.341831 
3885964.021804 
3886286.381797 
3886947.361782 
3887358.061773 
3887975.531759 
3889301.271730 
3890459.991704 
3891056.461691 
3891659.331677 
3892754.831653 
3893952.231626 
3894469.731614 
3894960.971603 
3895142.001599 
3895482.641592 
3895491.411591 
3895748.301586 
3897176.051554 
3897483.501547 
3897625.591544 
3897916.521537 
3898071.191534 
3898435.331526 
3900596.561477 
3901210.161464 
3901520.081457 
3901993.551446 
3902280.941440 
3903127.281421 
3904180.571397 
3904495.991390 
3905497.941368 
3906978.111335 
3907899.801314 
3908019.231311 
3908440.631302 
3909652.701275 
3909922.071269 
3910973.591245 
3911388.011236 
3911582.821232 
3911852.241226 
3912442.871212 
3912455.831212 
3912555.991210 
3913064.611199 
3913968.951178 
3915961.771134 
3916343.881125 
3918083.591086 
3918377.381080 
3919923.641045 
3921549.531009 
3922024.390998 
3922516.770987 
3923848.530958 
3924461.550944 
3926167.310906 
3926484.470899 
3926818.110891 
3928272.870859 
3928523.200853 
3929306.570836 
3929968.970821 
3931162.220794 
3932037.070775 
3932476.140765 
3932754.400758 
3933598.570740 
3933737.890737 
3936639.750672 
3936963.440664 
3936984.610664 
3937593.210650 
3938913.060621 
3939084.830617 
3939459.970609 
3940343.740589 
3940575.010584 
3941885.900554 
3942017.720551 
3942030.160551 
3943381.310521 
3943465.810519 
3943850.770510 
3943856.280510 
3945034.490484 
3946967.410441 
3947398.490431 
3947667.370425 
3948054.140417 
3948972.510396 
3949651.340381 
3949675.930380 
3949687.110380 
3951543.540339 
3952183.920324 
3952746.910312 
3952757.880311 
3952857.690309 
3953268.250300 
3953552.450294 
3955253.400256 
3955872.930242 
3955910.600241 
3956628.090225 
3958766.340177 
3959180.440168 
3959902.830152 
3959911.330151 
3960336.060142 
3960387.470141 
3961816.440109 
3962133.010102 
3962213.270100 
3964699.810044 
3965512.310026 
3966091.130013 
3966358.850007 
3967260.729987 
3967831.239974 
3967963.839971 
3968272.559965 
3968961.329949 
3970403.979917 
3970528.219914 
3970574.959913 
3970595.489913 
3971410.729894 
3971569.539891 
3972149.679878 
3973912.479839 
3974829.229818 
3975671.549799 
3976389.589783 
3978462.929737 
3979123.059722 
3980207.649698 
3980648.519688 
3982630.759644 
3983982.219613 
3984368.809605 
3985480.949580 
3985492.799580 
3985930.119570 
3986810.429550 
3987177.989542 
3987661.579531 
3987828.869527 
3990522.769467 
3990656.559464 
3991130.859454 
3991415.219447 
3991583.249444 
3992429.009425 
3992806.949416 
3994042.739389 
3994238.509384 
3994369.849381 
3994650.009375 
3994662.629375 
3996191.389341 
3996802.509327 
3999586.359265 
3999770.779261 
4000041.429255 
4000987.119233 
4001533.329221 
4002426.619201 
4004434.149156 
4005719.069128 
4005814.179125 
4006441.459111 
4007364.399091 
4007561.929086 
4007677.649084 
4007772.529082 
4009845.529035 
4010343.979024 
4011834.288991 
4012071.788986 
4013134.378962 
4015305.268913 
4015675.388905 
4016093.578896 
4016152.988894 
4016559.128885 
4017102.018873 
4017488.248865 
4018463.728843 
4018911.068833 
4019563.608818 
4019749.668814 
4021212.878781 
4021568.728773 
4021826.588768 
4022091.628762 
4022557.088751 
4025034.308696 
4025816.498678 
4026145.028671 
4027919.998631 
4029576.048594 
4029727.698591 
4030413.238576 
4030784.498567 
4030822.528566 
4031674.948547 
4033203.148513 
4034368.428487 
4035099.448471 
4035120.468470 
4035335.028466 
4037174.358425 
4037601.408415 
4038388.368397 
4038838.698387 
4038852.348387 
4039327.868376 
4039556.028371 
4039687.828368 
4039724.738368 
4042328.138309 
4042886.178297 
4043923.068274 
4044774.298255 
4044964.698250 
4044990.668250 
4045011.388249 
4047841.138186 
4049298.888154 
4051873.408096 
4052234.798088 
4053346.098063 
4053810.748053 
4056475.407993 
4057382.907973 
4059822.737918 
4060259.247909 
4060905.527894 
4061263.497886 
4061437.437882 
4062115.857867 
4063029.707847 
4063879.497828 
4066077.187778 
4066086.147778 
4068296.437729 
4068363.587727 
4069283.027707 
4069900.667693 
4073407.837615 
4073532.057612 
4074929.577581 
4075099.027577 
4075796.527561 
4076063.377555 
4078435.647502 
4078783.217494 
4079004.847490 
4079033.477489 
4079502.537478 
4082969.157401 
4084311.467371 
4084319.387371 
4084577.357365 
4084761.887361 
4086317.227326 
4087427.797301 
4088203.677284 
4089306.537259 
4090426.407234 
4091240.307216 
4091635.257207 
4091658.157207 
4091873.377202 
4092940.907178 
4093363.687169 
4093469.997166 
4096022.317109 
4096085.997108 
4096161.607106 
4097552.647075 
4097929.207067 
4098314.247058 
4099138.687040 
4100664.957005 
4101398.886989 
4101829.786979 
4102034.146975 
4102407.066966 
4103259.066947 
4103777.156936 
4103883.326933 
4104823.546912 
4105420.656899 
4106156.896883 
4106980.646864 
4107970.716842 
4108271.536835 
4108556.046829 
4108611.776828 
4109781.216802 
4111112.306772 
4111584.156761 
4112151.796749 
4112628.956738 
4112638.146738 
4112660.256737 
4113101.476727 
4113643.066715 
4114326.026700 
4114688.566692 
4114862.766688 
4115220.516680 
4117226.926635 
4118302.286611 
4118724.436602 
4119973.426574 
4121859.076532 
4122103.256526 
4122815.676510 
4123200.906502 
4124370.286476 
4125584.666448 
4126087.286437 
4127174.956413 
4128067.006393 
4128134.596391 
4129044.026371 
4129666.536357 
4130072.866348 
4130455.676340 
4130826.436331 
4131711.396311 
4131972.846306 
4131980.866305 
4132114.786302 
4133208.436278 
4134774.796243 
4134962.166239 
4135854.706219 
4137139.466190 
4137319.566186 
4138342.786163 
4138379.276162 
4139820.466130 
4140178.376122 
4140622.016112 
4141083.056102 
4141936.426083 
4143222.356054 
4144898.296017 
4144915.556016 
4145551.966002 
4145971.945993 
4146747.255975 
4147043.275969 
4149701.325909 
4150253.075897 
4150260.355897 
4150414.675893 
4151576.895867 
4151858.395861 
4152874.995838 
4153190.315831 
4153907.665815 
4155834.505772 
4156031.005768 
4157358.315738 
4157399.185737 
4158472.795713 
4160131.795676 
4163267.565606 
4166077.715543 
4166531.195533 
4167955.005501 
4170362.415448 
4171567.665421 
4171638.885419 
4171911.675413 
4171960.555412 
4172036.035410 
4172110.515408 
4173091.245387 
4173102.715386 
4173903.495368 
4174158.885363 
4174646.115352 
4175037.245343 
4175289.025337 
4178413.505268 
4178969.875255 
4179069.975253 
4179103.375252 
4179704.675239 
4181184.295206 
4182195.745183 
4182618.975174 
4183852.515146 
4184976.675121 
4185101.485118 
4185690.735105 
4185704.245105 
4185743.785104 
4186495.285087 
4186713.515082 
4186812.305080 
4187158.895072 
4187306.695069 
4187403.685067 
4187697.835060 
4188888.585033 
4189560.395018 
4189890.965011 
4191079.714984 
4191091.294984 
4191989.334964 
4192556.044951 
4193228.904936 
4193580.864929 
4194230.524914 
4194308.624912 
4195289.834890 
4195581.524884 
4195614.504883 
4198392.414821 
4198461.964819 
4199014.014807 
4199560.554795 
4199885.414788 
4200618.574771 
4201328.844755 
4202145.714737 
4203805.684700 
4204686.064680 
4207475.584618 
4207564.454616 
4207583.104616 
4207624.804615 
4209012.214584 
4209624.104570 
4211151.514536 
4212271.764511 
4212545.744505 
4213035.194494 
4213285.624488 
4213833.254476 
4213842.364476 
4215229.354445 
4215483.014439 
4215948.254429 
4217995.654383 
4219730.964344 
4221698.424300 
4222182.594289 
4222713.804277 
4223521.814259 
4224090.524247 
4225073.524225 
4225080.354224 
4225507.834215 
4227122.834179 
4227580.024169 
4227736.064165 
4228400.714150 
4229155.034133 
4229404.964128 
4231424.294083 
4231432.964082 
4232256.574064 
4232726.004054 
4233359.724039 
4234024.474025 
4234178.774021 
4234612.844011 
4235116.124000 
4235801.293985 
4237159.823954 
4238021.623935 
4238257.193930 
4238457.463925 
4238637.783921 
4239600.893900 
4240728.843875 
4240735.313875 
4241063.993867 
4241877.273849 
4242117.783844 
4242191.013842 
4242392.053838 
4242443.823836 
4243120.853821 
4243339.763816 
4244983.883780 
4246015.313757 
4246170.943753 
4247340.173727 
4247376.783726 
4249097.283688 
4249695.413674 
4251555.723633 
4252179.293619 
4253191.053596 
4253658.433586 
4253924.043580 
4254856.293559 
4256047.783532 
4258411.213479 
4259231.513461 
4260569.493431 
4260711.053428 
4261285.623415 
4261387.013413 
4261886.183402 
4261948.243400 
4262605.933386 
4262930.693378 
4262939.823378 
4263756.293360 
4266380.453301 
4267608.603274 
4268248.853260 
4269006.303243 
4269499.573232 
4271619.913184 
4274467.513121 
4275367.913100 
4275682.373093 
4276840.673068 
4277353.383056 
4277446.453054 
4280225.032992 
4280283.202991 
4282498.552941 
4282798.552934 
4283328.782923 
4284315.572900 
4284537.682896 
4284993.372885 
4285313.382878 
4286106.152860 
4286663.652848 
4286781.212845 
4286794.792845 
4287262.592835 
4287696.182825 
4289438.872786 
4290059.922772 
4290066.262772 
4291182.462747 
4291380.562743 
4292416.152719 
4292429.572719 
4294649.052670 
4294678.982669 
4295071.142660 
4295322.982654 
4295975.102640 
4298388.102586 
4298631.432580 
4300255.152544 
4300851.542531 
4300884.242530 
4301200.572523 
4301326.142520 
4302400.942496 
4302917.642485 
4302937.002484 
4304800.832443 
4306608.392402 
4306758.622399 
4307022.352393 
4308061.222370 
4308798.082353 
4309223.972344 
4309742.112332 
4310048.062325 
4312448.952272 
4313001.642259 
4313037.332258 
4313608.462246 
4313615.732246 
4313881.202240 
4314820.442219 
4315141.552211 
4315305.212208 
4315857.862195 
4315926.792194 
4316002.472192 
4316096.102190 
4318055.692146 
4319764.662108 
4319841.662106 
4320793.152085 
4321116.092078 
4321158.012077 
4321401.592072 
4322775.092041 
4322917.312038 
4323079.222034 
4325983.171969 
4326138.551966 
4326429.591959 
4326437.531959 
4328234.871919 
4328390.881915 
4329155.221898 
4330853.581860 
4331775.561840 
4331799.201839 
4333140.931809 
4333341.281805 
4335555.481755 
4336878.261726 
4338248.491695 
4338300.371694 
4339341.861671 
4340863.141637 
4340874.391636 
4340940.981635 
4341169.551630 
4342192.151607 
4343402.121580 
4344764.851549 
4344772.081549 
4345258.461538 
4345327.731537 
4345703.741528 
4346408.321513 
4347631.891485 
4348510.601466 
4349635.201440 
4350751.481416 
4350894.101412 
4351132.841407 
4351350.311402 
4353577.261352 
4354132.451340 
4354670.951328 
4354960.871321 
4355207.691316 
4355430.831311 
4355564.981308 
4356151.431295 
4356327.821291 
4356724.701282 
4357263.001270 
4358028.471253 
4359626.631217 
4359642.651217 
4359660.151216 
4362557.861152 
4365421.731088 
4367269.131046 
4367512.201041 
4367808.401034 
4369399.300999 
4369426.760998 
4371293.870956 
4371482.880952 
4372067.020939 
4372990.540918 
4373070.700917 
4373452.290908 
4373895.440898 
4375354.540866 
4376218.860846 
4378124.130804 
4378618.630793 
4379565.390771 
4380371.050753 
4380866.190742 
4382044.450716 
4382619.540703 
4384552.940660 
4385072.920648 
4385497.910639 
4386275.860621 
4387646.710591 
4387737.560589 
4387770.660588 
4389779.180543 
4392302.210487 
4393248.260466 
4393583.650458 
4393976.850449 
4394357.610441 
4394369.910441 
4394886.020429 
4395875.970407 
4398030.080359 
4399277.190331 
4399810.540319 
4400326.150307 
4400649.420300 
4400891.770295 
4402139.020267 
4402299.940263 
4402691.400255 
4403205.870243 
4403564.380235 
4403865.000228 
4404902.640205 
4405224.220198 
4406301.090174 
4406597.600167 
4406920.860160 
4410100.070089 
4410311.200084 
4410904.620071 
4411207.980064 
4411413.440060 
4412168.340043 
4413254.710018 
4415431.619970 
4417490.509924 
4417542.409923 
4417757.609918 
4419400.349881 
4419486.259879 
4419583.239877 
4419593.409877 
4421257.049840 
4423629.139787 
4425824.579738 
4426025.969733 
4426445.629724 
4427821.709693 
4428431.989679 
4428504.469678 
4428511.259677 
4428593.619676 
4428735.019672 
4430456.339634 
4431279.319616 
4431352.039614 
4433046.599576 
4433060.459576 
4433663.869562 
4433830.309559 
4436110.019508 
4436623.789496 
4436639.869496 
4436992.779488 
4437128.639485 
4437170.619484 
4437375.499479 
4438621.529451 
4438632.399451 
4442181.229372 
4442193.169372 
4443618.619340 
4443645.499339 
4445040.259308 
4447838.499245 
4448172.529238 
4448962.519220 
4449296.989213 
4449543.059207 
4449837.609201 
4450234.969192 
4450253.749191 
4450268.929191 
4450871.039178 
4453012.859130 
4453752.539113 
4454761.249091 
4454779.729090 
4455016.209085 
4455208.779081 
4456317.499056 
4456980.519041 
4457599.289027 
4458191.879014 
4458960.398997 
4459734.968980 
4459921.568975 
4461721.398935 
4462101.088927 
4464103.048882 
4464430.348875 
4465038.188861 
4465612.958848 
4465684.918847 
4466093.398837 
4467717.538801 
4467776.478800 
4468808.768777 
4469240.028767 
4469547.008760 
4469790.738755 
4471289.008721 
4471805.048710 
4472256.628700 
4472518.538694 
4472735.348689 
4472851.058686 
4473053.118682 
4473387.068674 
4473758.118666 
4473917.828663 
4473972.388661 
4474072.068659 
4475329.288631 
4475545.488626 
4475939.888617 
4476767.478599 
4477437.938584 
4477711.098578 
4478399.608562 
4478716.918555 
4478945.078550 
4479433.468539 
4479699.668533 
4481016.448504 
4482339.968474 
4482797.338464 
4482983.018460 
4483178.308456 
4484283.878431 
4485198.338410 
4485215.078410 
4485534.908403 
4485548.658403 
4486881.858373 
4486916.268372 
4488346.018340 
4488967.668326 
4489640.408311 
4490479.328292 
4490548.038291 
4491145.958277 
4491885.748261 
4493439.818226 
4493919.198215 
4494446.098204 
4495208.598187 
4495682.718176 
4495807.298173 
4495956.008170 
4495990.148169 
4496337.528161 
4496612.408155 
4496664.168154 
4498319.288117 
4498438.948114 
4498449.598114 
4498679.738109 
4500080.758078 
4501312.828050 
4502433.078025 
4503686.447997 
4504180.617986 
4504752.307973 
4506308.947939 
4506380.527937 
4506870.897926 
4508874.777881 
4508893.937881 
4509985.857856 
4511790.557816 
4512394.837803 
4512964.677790 
4513240.687784 
4513249.747783 
4514297.017760 
4514366.217758 
4514544.307754 
4515485.937733 
4516399.997713 
4517403.937691 
4518035.117676 
4518585.207664 
4519253.507649 
4520381.007624 
4524386.987534 
4524833.207524 
4525643.067506 
4527236.957471 
4528638.157439 
4528938.577433 
4529367.777423 
4529593.147418 
4529738.917415 
4529916.657411 
4530021.847409 
4531989.627365 
4532697.597349 
4532733.907348 
4533131.857339 
4533555.887330 
4535846.197278 
4537332.667245 
4537791.077235 
4537808.567234 
4538206.597226 
4538218.337225 
4538601.627217 
4539044.997207 
4539138.667205 
4539493.907197 
4540043.557185 
4542253.287135 
4542466.417130 
4543536.477106 
4544285.477090 
4546324.477044 
4547327.417022 
4547445.417019 
4547766.297012 
4548958.776985 
4549857.546965 
4551647.786925 
4551656.286925 
4552112.876915 
4553709.826879 
4555326.116843 
4555767.316833 
4556310.416821 
4556682.816813 
4557789.366788 
4557838.456787 
4558499.776772 
4559746.486744 
4559934.606740 
4559941.726740 
4560025.766738 
4560682.316723 
4561073.656714 
4561302.196709 
4561310.156709 
4561928.846695 
4562136.036691 
4562718.326678 
4564425.516640 
4564765.316632 
4565338.226619 
4566712.676588 
4566796.146587 
4566834.076586 
4568847.356541 
4569204.626533 
4569432.366528 
4569853.576518 
4570522.366503 
4571305.536486 
4573321.836441 
4574145.716422 
4574410.266416 
4574694.496410 
4576115.076378 
4576149.256377 
4576204.276376 
4577662.716344 
4578392.526327 
4578626.896322 
4578639.456322 
4579755.376297 
4579764.096297 
4580495.576280 
4580526.416280 
4581548.356257 
4583350.356217 
4583593.956211 
4584172.596198 
4584661.286187 
4584810.456184 
4585060.966178 
4585364.486172 
4586643.576143 
4586877.236138 
4586936.476136 
4586944.966136 
4588095.026110 
4588103.296110 
4588285.906106 
4590509.846057 
4591232.276040 
4593270.065995 
4593448.305991 
4594517.655967 
4594534.195967 
4595264.265950 
4596948.525913 
4604813.155737 
4605492.785722 
4605816.615714 
4609198.795639 
4609464.585633 
4610202.205616 
4611610.085585 
4611617.375585 
4614263.825526 
4614491.475520 
4614560.365519 
4615110.785507 
4615713.355493 
4616179.005483 
4616404.365478 
4616957.665465 
4616970.125465 
4617475.935454 
4617738.845448 
4617846.465445 
4618543.415430 
4620009.115397 
4620457.545387 
4620470.905387 
4623143.045327 
4623220.095325 
4623931.755309 
4624326.735301 
4625259.645280 
4625446.085276 
4626678.405248 
4626958.155242 
4627199.485236 
4627645.025226 
4628121.415216 
4628298.835212 
4628926.225198 
4628989.205196 
4629893.935176 
4630111.105171 
4631133.305148 
4631310.045145 
4631719.035135 
4633866.585087 
4634349.375077 
4635759.585045 
4637166.445014 
4638253.234989 
4638919.954974 
4639803.034955 
4641691.644913 
4641733.424912 
4641872.984908 
4642046.234905 
4642315.674899 
4642909.454885 
4643455.634873 
4644957.944839 
4644988.554839 
4645707.954823 
4646630.614802 
4647458.074784 
4647492.534783 
4648331.784764 
4648711.914756 
4648880.304752 
4650793.974709 
4651002.564704 
4651133.284701 
4651925.294684 
4653420.594650 
4654380.824629 
4654575.394625 
4656775.344575 
4659354.624518 
4659944.434505 
4659987.904504 
4660242.954498 
4660255.564498 
4660338.804496 
4662531.174447 
4664687.814398 
4666368.764361 
4666669.234354 
4666987.204347 
4667181.114343 
4667282.264341 
4668673.044309 
4669199.754298 
4670058.784278 
4670163.404276 
4670562.794267 
4672494.004224 
4673278.914206 
4673407.624204 
4676155.514142 
4678529.034089 
4679080.314077 
4679739.914062 
4680435.234047 
4680635.234042 
4680782.364039 
4681653.194019 
4683576.473976 
4683770.393972 
4685552.273932 
4686914.753902 
4687864.273880 
4687877.493880 
4688590.363864 
4689438.023845 
4689457.853845 
4689949.603834 
4690020.803832 
4691731.073794 
4692386.263779 
4692499.763777 
4692737.973772 
4692985.263766 
4693817.273747 
4694009.063743 
4694855.373724 
4698377.223645 
4699443.003622 
4699559.663619 
4699605.723618 
4699899.313611 
4700443.263599 
4702913.253544 
4705627.953483 
4706641.833461 
4706695.643460 
4706770.233458 
4707825.583434 
4708438.723421 
4708553.053418 
4709118.033405 
4709168.493404 
4709443.873398 
4709858.753389 
4710815.483367 
4712045.773340 
4712269.893335 
4712677.493326 
4712866.433322 
4712871.983321 
4714255.393291 
4714635.043282 
4714760.733279 
4714863.993277 
4715002.243274 
4716257.183246 
4717051.423228 
4717289.913223 
4717442.113219 
4717678.353214 
4718420.303197 
4718431.343197 
4719155.213181 
4719890.463165 
4720898.193142 
4721146.383137 
4721761.203123 
4721974.613118 
4722208.533113 
4722684.473102 
4723635.273081 
4723711.643079 
4725526.113039 
4725597.963037 
4726120.373025 
4727631.272992 
4729108.002959 
4729723.542945 
4730029.652938 
4730303.052932 
4730806.602921 
4732689.222879 
4734361.092841 
4734606.212836 
4736079.822803 
4736444.282795 
4739327.892730 
4739336.392730 
4739546.772725 
4739585.172724 
4741200.922688 
4741268.752687 
4741456.992683 
4741509.682681 
4741760.542676 
4742167.082667 
4743629.432634 
4744200.872621 
4744217.842621 
4744331.522618 
4744680.752611 
4744811.152608 
4745189.782599 
4745302.582597 
4745789.582586 
4746364.542573 
4748340.862529 
4749775.212497 
4750342.942484 
4751942.582448 
4752303.292440 
4752870.562427 
4753096.622422 
4753196.892420 
4757093.252333 
4757663.682320 
4757888.372315 
4757897.162315 
4759228.712285 
4759274.382284 
4759289.402284 
4760837.922249 
4761079.322244 
4761679.202231 
4763015.112201 
4763491.402190 
4764373.252170 
4764832.252160 
4766533.712122 
4766769.832117 
4769899.402047 
4770195.082040 
4770390.332036 
4771270.362016 
4772337.481992 
4772526.741988 
4772869.891980 
4772991.251978 
4774501.051944 
4775419.611923 
4777056.201887 
4777665.791873 
4777891.471868 
4778186.111862 
4778192.971861 
4779140.431840 
4779211.231839 
4779757.311826 
4780346.891813 
4781985.351777 
4783028.521753 
4784183.671728 
4786757.141670 
4786767.171670 
4787210.271660 
4787488.221654 
4788495.171631 
4790404.471589 
4790875.581578 
4791510.911564 
4791689.561560 
4792054.311552 
4792782.071535 
4792928.391532 
4793735.921514 
4793743.191514 
4794066.991507 
4794073.841506 
4794607.231495 
4796292.221457 
4798664.161404 
4798823.891400 
4799156.521393 
4799256.561391 
4800214.531369 
4800248.861368 
4800951.591353 
4801085.121350 
4801629.261338 
4802238.421324 
4802833.971311 
4804139.341282 
4805837.961244 
4807673.351203 
4807992.981195 
4810164.161147 
4810584.951137 
4812076.001104 
4812170.381102 
4812688.631090 
4813225.491078 
4814619.471047 
4814987.001039 
4815170.401035 
4816710.391001 
4817391.110985 
4817442.660984 
4818335.150964 
4818343.630964 
4819963.960928 
4820193.860923 
4821022.150904 
4821223.030900 
4821450.750895 
4822241.240877 
4822759.750865 
4823848.710841 
4824467.080827 
4826403.090784 
4827740.420754 
4828554.780736 
4828734.320732 
4829552.550713 
4831570.320668 
4832694.480643 
4833171.430633 
4833195.520632 
4833871.250617 
4834606.740601 
4835440.850582 
4835453.170582 
4836835.420551 
4838537.500513 
4838825.350506 
4839901.500482 
4839981.930480 
4841114.760455 
4842245.940430 
4842261.390429 
4843125.520410 
4845959.190347 
4845968.360347 
4846929.920325 
4848196.740297 
4849334.770271 
4850046.230255 
4852677.540197 
4855448.640135 
4855457.260134 
4855511.240133 
4856049.100121 
4856898.570102 
4857167.520096 
4858560.220065 
4859496.690044 
4859827.320037 
4860637.890019 
4863116.249963 
4864367.699935 
4864839.759925 
4865534.199909 
4865544.999909 
4866074.189897 
4866218.319894 
4867051.409875 
4867287.019870 
4867627.229862 
4868769.919837 
4868887.449834 
4870264.679803 
4870980.729787 
4872184.509761 
4872405.679756 
4873522.219731 
4873573.539730 
4874561.409707 
4875423.989688 
4875436.189688 
4878571.729618 
4878929.749610 
4879260.909602 
4879998.039586 
4880047.659585 
4880569.359573 
4880645.209571 
4881101.079561 
4881213.629559 
4881265.919558 
4881626.819550 
4883063.309517 
4884261.989491 
4884872.049477 
4884885.169477 
4885440.719464 
4885686.509459 
4886627.589438 
4888909.509387 
4889418.239375 
4889990.269363 
4890177.749358 
4890715.829346 
4891838.509321 
4893263.079289 
4894412.739264 
4895730.969234 
4896075.679227 
4897260.139200 
4897458.449196 
4897938.929185 
4898210.599179 
4898565.079171 
4901088.689115 
4901482.559106 
4902086.989092 
4902296.949088 
4902553.609082 
4903452.469062 
4905644.899013 
4905650.989013 
4906177.919001 
4906901.218985 
4907634.158968 
4908852.228941 
4909636.598923 
4909694.978922 
4911855.408874 
4911865.518874 
4912299.778864 
4913506.038837 
4913573.158835 
4913586.278835 
4914781.488808 
4915030.838803 
4916757.988764 
4917126.568756 
4917840.878740 
4918043.028736 
4918053.308735 
4918422.268727 
4919254.958708 
4919743.528698 
4921014.848669 
4921552.868657 
4921839.398651 
4923010.428625 
4923580.158612 
4923874.178605 
4925579.378567 
4926997.118535 
4927019.338535 
4928516.978501 
4929018.378490 
4929866.608471 
4931553.558434 
4931710.058430 
4931716.148430 
4932173.888420 
4932202.948419 
4932461.258413 
4933338.548394 
4934004.528379 
4936176.048330 
4936242.118329 
4938481.418279 
4941032.748222 
4941166.898219 
4941201.108218 
4941874.428203 
4942299.758193 
4942842.638181 
4942855.638181 
4943480.738167 
4944382.108147 
4945303.508126 
4946421.498101 
4946975.648089 
4947235.168083 
4947371.678080 
4950246.478016 
4950360.048013 
4951781.567981 
4953524.747942 
4953829.807936 
4954158.837928 
4954305.477925 
4954317.067925 
4956782.887870 
4957012.787865 
4958300.327836 
4962156.017750 
4962387.427744 
4963069.157729 
4963345.587723 
4963854.397712 
4964137.097705 
4964153.477705 
4966735.257647 
4966845.587645 
4967565.967629 
4967623.407627 
4967844.567622 
4968681.107604 
4969556.887584 
4969864.307577 
4970409.747565 
4971112.747549 
4971155.767548 
4971262.017546 
4972207.507525 
4972604.407516 
4975899.777442 
4976767.807423 
4976915.287420 
4977471.187407 
4977810.797400 
4979836.337354 
4980104.347348 
4980222.917346 
4980230.187346 
4980757.847334 
4981354.557320 
4981922.237308 
4982516.697294 
4982949.687285 
4984432.517252 
4985698.757223 
4986095.467214 
4987125.517191 
4987208.147190 
4987817.477176 
4988274.577166 
4989443.467140 
4990198.917123 
4991248.987099 
4992539.927070 
4992556.027070 
4994139.787035 
4995537.167003 
4995892.536995 
4996036.626992 
4996415.996984 
4998940.966927 
5000244.176898 
5000989.786882 
5001642.876867 
5001960.626860 
5003008.456836 
5003735.026820 
5004100.786812 
5004407.596805 
5004945.626793 
5005396.986783 
5005822.666774 
5005936.956771 
5006054.206768 
5006245.816764 
5007188.556743 
5007202.466743 
5007315.636740 
5008561.796712 
5009710.736687 
5009984.506681 
5011803.026640 
5012098.066633 
5013049.636612 
5013090.166611 
5013837.806594 
5013887.036593 
5013974.956591 
5014743.716574 
5015675.856553 
5016088.726544 
5016385.106537 
5018468.536491 
5019476.006468 
5020617.676443 
5020662.946442 
5020749.336440 
5025090.326343 
5025489.236334 
5026037.506322 
5026043.866322 
5026125.426320 
5027048.416299 
5028416.766269 
5028732.266261 
5029466.746245 
5030235.356228 
5030281.626227 
5030702.856217 
5031368.216203 
5032120.066186 
5032157.556185 
5033525.486154 
5034160.836140 
5034342.116136 
5034780.206126 
5035258.456116 
5035278.406115 
5036516.136087 
5036576.276086 
5036758.336082 
5037743.076060 
5039042.536031 
5039766.126015 
5039773.226015 
5040658.535995 
5041186.045983 
5042124.895962 
5042359.495957 
5042758.945948 
5043429.595933 
5043912.675922 
5044226.405915 
5044316.925913 
5044850.565901 
5044962.745899 
5046570.655863 
5049626.545794 
5050173.545782 
5052135.395738 
5052301.625735 
5053786.985701 
5054567.085684 
5056309.595645 
5056995.345630 
5058600.455594 
5059115.715582 
5060389.755554 
5060397.835554 
5061289.555534 
5061712.225524 
5062139.755515 
5065168.815447 
5065704.295435 
5066607.835415 
5067137.595403 
5067351.275398 
5067413.725397 
5067752.015389 
5068260.835378 
5069254.495356 
5069277.355355 
5069916.715341 
5070176.595335 
5070292.965333 
5070876.725319 
5071342.275309 
5072109.815292 
5072419.285285 
5072748.505278 
5073744.415255 
5074594.875236 
5075122.145225 
5075165.105224 
5078337.815153 
5078706.495144 
5078871.935141 
5080634.825101 
5081451.215083 
5082527.065059 
5082859.885052 
5082991.065049 
5083264.765043 
5083335.815041 
5084004.145026 
5084613.525012 
5085042.465003 
5085927.164983 
5086148.564978 
5087759.554942 
5088101.114934 
5088348.394929 
5090254.494886 
5090775.194875 
5090821.124874 
5091329.984862 
5091723.084854 
5092470.024837 
5092479.114837 
5093210.534820 
5093827.004806 
5094700.744787 
5096125.394755 
5096178.034754 
5096933.894737 
5097756.764719 
5098011.054713 
5098231.624708 
5098348.374705 
5099177.754687 
5101592.764633 
5102549.764612 
5103311.574594 
5105211.194552 
5105684.454541 
5105705.714541 
5106074.444533 
5107196.224508 
5107257.594506 
5107916.294492 
5108473.584479 
5108604.474476 
5108729.884473 
5110401.964436 
5111281.454416 
5111730.214406 
5111737.054406 
5112121.884398 
5112166.804397 
5112563.834388 
5112572.794387 
5113956.454357 
5115136.064330 
5116255.034305 
5116591.354298 
5117197.664284 
5117651.174274 
5117696.584273 
5118828.884248 
5118850.524247 
5118931.604245 
5119278.904238 
5119322.694237 
5119669.224229 
5121563.644187 
5121620.194185 
5122995.374155 
5123241.564149 
5123469.924144 
5124889.754112 
5124944.364111 
5124961.244111 
5125124.064107 
5125765.224093 
5126167.114084 
5126675.464072 
5126693.164072 
5129611.014007 
5129755.724003 
5129773.134003 
5130618.233984 
5130630.183984 
5133632.733917 
5134424.123899 
5137229.853836 
5137762.853824 
5140599.223761 
5143351.653700 
5143542.123695 
5143969.643686 
5144617.973671 
5144790.793667 
5146192.033636 
5147771.523601 
5150174.843547 
5150883.273531 
5151266.293523 
5151667.343514 
5152000.793506 
5152385.573498 
5154559.863449 
5155560.963427 
5155631.053425 
5156235.913412 
5156245.713411 
5156274.663411 
5159567.853337 
5159804.633332 
5160348.943320 
5161676.153290 
5161710.873289 
5162006.613283 
5162046.083282 
5162794.843265 
5163962.473239 
5164178.673234 
5164488.653227 
5165850.953197 
5166233.243188 
5167355.013163 
5167374.423163 
5168134.743146 
5168512.913137 
5168855.893129 
5169989.923104 
5170974.333082 
5172668.533044 
5173834.923018 
5174390.293006 
5174462.363004 
5174476.433004 
5175655.652977 
5176566.342957 
5177475.422937 
5177872.222928 
5178395.082916 
5178575.792912 
5179493.082892 
5179536.472891 
5180604.062867 
5180707.972865 
5180724.972864 
5180740.022864 
5180892.732860 
5182047.922835 
5182640.702821 
5182833.872817 
5183170.782809 
5183715.482797 
5183831.762795 
5184780.782774 
5185748.662752 
5186247.352741 
5187259.512718 
5187887.802704 
5188382.362693 
5188742.632685 
5188821.672683 
5188840.722683 
5189970.152658 
5192156.672609 
5192699.562597 
5193298.922583 
5195041.882544 
5195477.382534 
5195895.702525 
5196728.412506 
5197506.442489 
5198117.032475 
5198141.462475 
5198417.232469 
5199282.322449 
5199534.262444 
5199936.552435 
5200498.122422 
5200531.362421 
5200826.742415 
5201598.082398 
5202406.942380 
5202786.462371 
5202855.952370 
5203842.142347 
5204222.302339 
5204260.322338 
5204334.592336 
5205268.162316 
5205876.952302 
5206858.652280 
5207471.482266 
5207747.362260 
5208517.932243 
5208864.842235 
5209774.272215 
5210797.872192 
5210811.322192 
5213449.332133 
5213481.772132 
5213491.622132 
5213534.552131 
5213940.302122 
5214347.352113 
5215025.982097 
5215408.282089 
5220174.131982 
5221435.001954 
5221514.061952 
5222379.051933 
5224594.651884 
5225344.421867 
5226562.011840 
5226874.071833 
5227410.671821 
5227429.961820 
5228141.151804 
5228179.151803 
5229202.181781 
5229582.481772 
5230191.391759 
5230218.511758 
5230920.441742 
5232034.641717 
5232056.931717 
5232634.221704 
5233707.481680 
5233895.201676 
5236425.761619 
5238483.961573 
5238996.851562 
5242434.861485 
5242684.551479 
5242894.641475 
5244992.071428 
5245051.001426 
5245442.271418 
5246163.601402 
5246847.301386 
5248182.421356 
5248450.061350 
5249809.981320 
5250239.961310 
5251390.321285 
5251537.861281 
5251631.621279 
5251837.571275 
5252490.461260 
5253580.061236 
5254896.411206 
5255186.451200 
5256087.221180 
5256094.361180 
5259956.841093 
5261222.461065 
5263495.641014 
5264806.390985 
5265682.600965 
5266061.540957 
5266189.140954 
5266628.100944 
5267235.920930 
5267534.420924 
5267899.600916 
5268011.060913 
5268217.530909 
5268720.320897 
5270155.580865 
5270186.790865 
5271520.680835 
5271790.060829 
5271813.870828 
5271832.430828 
5272347.350816 
5273762.940785 
5274195.140775 
5277707.740696 
5278120.710687 
5278382.270681 
5278445.330680 
5280181.990641 
5280851.200626 
5280906.410625 
5281167.630619 
5282198.100596 
5282520.800589 
5282602.000587 
5283491.130567 
5283666.230563 
5283676.060563 
5283836.720559 
5285449.600523 
5285938.440512 
5285977.040512 
5286709.690495 
5287660.100474 
5287934.960468 
5288768.040449 
5288911.690446 
5288936.010445 
5292843.980358 
5292985.660355 
5293305.290348 
5294158.980329 
5294390.590324 
5298906.760223 
5300349.380190 
5300828.760180 
5300908.660178 
5301850.400157 
5303561.390119 
5303833.470112 
5304050.710108 
5304915.550088 
5306326.330057 
5307430.570032 
5307626.500028 
5308453.020009 
5310931.429954 
5311191.029948 
5311355.429944 
5311580.469939 
5311591.759939 
5311852.349933 
5312094.089928 
5314583.659872 
5314786.649868 
5315514.399851 
5315602.649849 
5316616.949827 
5317215.139813 
5317507.499807 
5317621.429804 
5317665.159803 
5317674.439803 
5319433.069764 
5321619.759715 
5322180.229702 
5323042.489683 
5323610.339670 
5324221.079657 
5325468.879629 
5326083.719615 
5326507.009606 
5327537.839583 
5328497.049561 
5328868.729553 
5329536.949538 
5330090.679526 
5330416.109518 
5330583.619515 
5331565.189493 
5332354.959475 
5332571.339470 
5332897.519463 
5333447.749451 
5333901.959440 
5334523.819426 
5334648.379424 
5334937.439417 
5335215.289411 
5335596.849403 
5339316.279319 
5339431.969317 
5339990.839304 
5341245.359276 
5341804.939264 
5341814.439264 
5342625.879245 
5343374.339229 
5345996.099170 
5346617.129156 
5347857.069128 
5347876.969128 
5348069.649124 
5348123.269123 
5348641.529111 
5349525.779091 
5350015.789080 
5350314.389074 
5350777.329063 
5351172.749054 
5351597.829045 
5351637.089044 
5352837.749017 
5353302.879007 
5353845.748995 
5355455.158959 
5356368.108938 
5356964.048925 
5357080.288922 
5357087.108922 
5357223.148919 
5357570.868911 
5357819.888906 
5357829.338906 
5358670.128887 
5359931.788859 
5361385.148826 
5363190.788786 
5363809.998772 
5364516.228756 
5365037.588744 
5365582.358732 
5365826.798727 
5365841.258726 
5366892.548703 
5366996.278701 
5367707.878685 
5368128.298675 
5369453.488646 
5370300.438627 
5371300.108604 
5371569.788598 
5372903.088569 
5372919.038568 
5373835.538548 
5373944.708545 
5374177.328540 
5374360.088536 
5375931.578501 
5376042.778498 
5376233.218494 
5376557.088487 
5376870.628480 
5377120.528474 
5378829.198436 
5378899.848435 
5379589.718419 
5380844.268391 
5383052.478342 
5384792.108303 
5385665.568283 
5386109.818273 
5386430.288266 
5387328.478246 
5387433.688244 
5387590.578240 
5388647.638217 
5389124.788206 
5389575.638196 
5390639.308172 
5390927.928166 
5391077.698162 
5391955.798143 
5393023.658119 
5393503.178108 
5393665.348105 
5394365.148089 
5395809.008057 
5396440.638043 
5396586.968039 
5397596.328017 
5398453.937998 
5400237.697958 
5400314.407956 
5400477.967952 
5400493.757952 
5400858.047944 
5401578.307928 
5401590.207927 
5401601.727927 
5405477.637841 
5407486.817796 
5408608.667771 
5409604.407748 
5410311.447733 
5412180.127691 
5412745.627678 
5412754.587678 
5413160.557669 
5414646.277636 
5415143.917624 
5416307.437598 
5416460.777595 
5416474.887595 
5416853.967586 
5417432.877573 
5418843.767542 
5419280.767532 
5419291.187532 
5419402.387529 
5419680.207523 
5420399.197507 
5420549.217504 
5421984.127472 
5423529.257437 
5423892.737429 
5424515.727415 
5425933.637383 
5430239.387287 
5430441.437283 
5431072.597268 
5431332.147263 
5431585.087257 
5431821.397252 
5432266.967242 
5432486.587237 
5434208.597198 
5434222.157198 
5434426.317194 
5435416.767171 
5437242.057131 
5437251.077130 
5438638.367099 
5438653.307099 
5439657.407077 
5441596.477033 
5442659.557009 
5443083.987000 
5443915.786981 
5447012.836912 
5447656.106898 
5448178.666886 
5449020.266867 
5450257.036840 
5450292.906839 
5451615.986809 
5451763.676806 
5453048.476777 
5453056.286777 
5453095.866776 
5453482.626768 
5453582.506765 
5453891.326758 
5454714.896740 
5454978.416734 
5455743.466717 
5457037.136688 
5458787.846649 
5458956.306645 
5459779.726627 
5459874.256625 
5460958.756600 
5461128.526597 
5461330.446592 
5462299.546570 
5462889.286557 
5463757.596538 
5464219.066528 
5465121.166507 
5465718.456494 
5466332.866480 
5467301.566459 
5467875.676446 
5468588.526430 
5468656.816428 
5469919.436400 
5470115.976396 
5470127.056396 
5471415.316367 
5472052.986352 
5473699.056316 
5473714.886315 
5473896.836311 
5473906.516311 
5473937.986310 
5473955.576310 
5474086.166307 
5474337.356301 
5474934.526288 
5475424.206277 
5476343.346257 
5478784.476202 
5478859.216200 
5479282.166191 
5479769.186180 
5479780.926180 
5479789.056180 
5479798.056179 
5479996.906175 
5480837.826156 
5481193.716148 
5481355.546145 
5481639.926138 
5482229.106125 
5482358.276122 
5484613.596072 
5485040.726062 
5485319.136056 
5486165.136037 
5487176.576014 
5490684.375936 
5491160.645925 
5493260.925878 
5494420.835853 
5495437.055830 
5495531.185828 
5495772.775822 
5496275.575811 
5496350.735809 
5497009.665795 
5497105.625793 
5497349.395787 
5498073.675771 
5499563.755738 
5499575.195737 
5501039.475705 
5504565.765626 
5504700.615623 
5505061.825615 
5507651.585557 
5509567.115514 
5509672.695512 
5510462.025494 
5510631.075490 
5512572.645447 
5512906.115439 
5514224.805410 
5514426.445405 
5515148.115389 
5519204.465299 
5519282.695297 
5519653.875289 
5519873.635284 
5520003.765281 
5520543.175269 
5524386.275183 
5524496.605180 
5524564.595179 
5524708.205176 
5525058.055168 
5525680.815154 
5526155.495143 
5526575.325134 
5527271.025118 
5527297.935118 
5528208.555097 
5528526.065090 
5528575.095089 
5528712.185086 
5532232.475007 
5533035.974989 
5533569.814977 
5534887.314948 
5535263.584940 
5535584.644932 
5535593.994932 
5536776.364906 
5537243.564895 
5538168.604875 
5538702.624863 
5539209.474851 
5540144.164831 
5540607.764820 
5542149.654786 
5542629.774775 
5544729.974728 
5545013.514722 
5545902.324702 
5549019.624632 
5549220.984628 
5551141.014585 
5551209.034583 
5552023.024565 
5552070.104564 
5552099.684563 
5552353.724558 
5552808.444547 
5553324.854536 
5553488.614532 
5554376.464512 
5554587.224508 
5554839.444502 
5555478.534488 
5555496.884487 
5556641.764462 
5557780.874436 
5561215.484360 
5561622.094350 
5561802.984346 
5562716.074326 
5563284.944313 
5564080.254296 
5564270.734291 
5564685.334282 
5565094.044273 
5565897.814255 
5566943.354232 
5567188.234226 
5567623.644216 
5567792.424213 
5567799.084212 
5567969.724209 
5569098.404183 
5569381.894177 
5570423.344154 
5573233.114091 
5573677.894081 
5574032.694073 
5574434.324064 
5574529.634062 
5577509.533995 
5577763.013990 
5578455.653974 
5578483.573974 
5578556.863972 
5581155.023914 
5582626.943881 
5582633.793881 
5583100.333870 
5583454.243862 
5583487.083862 
5583634.853858 
5583795.383855 
5583858.283853 
5584023.403850 
5584225.403845 
5584712.193834 
5585062.203827 
5585785.933810 
5587282.403777 
5589140.663735 
5589538.203726 
5589668.893724 
5590138.343713 
5592849.373652 
5593263.283643 
5594707.953611 
5595039.423604 
5595931.853584 
5596135.443579 
5597817.553541 
5599271.413509 
5604086.183401 
5605170.233377 
5606385.353350 
5606586.773345 
5606764.383341 
5607132.863333 
5607789.263319 
5607798.933318 
5608549.743302 
5608573.703301 
5609791.983274 
5609879.523272 
5613333.123195 
5613497.683191 
5614657.213165 
5614929.693159 
5620188.633041 
5621778.733006 
5622367.902993 
5622932.692980 
5623467.822968 
5625962.572912 
5626534.722900 
5628209.782862 
5630413.082813 
5630688.522807 
5630747.352805 
5632666.412762 
5633585.292742 
5633733.972739 
5633746.462738 
5634056.862731 
5636118.862685 
5636542.032676 
5637342.122658 
5638775.192626 
5638995.542621 
5639650.092606 
5641786.322559 
5642832.522535 
5643154.572528 
5643198.402527 
5643327.382524 
5643771.512514 
5646323.932457 
5647403.652433 
5648933.452399 
5650097.622373 
5650977.932353 
5651976.832331 
5652217.572325 
5652848.622311 
5653733.282292 
5653876.222288 
5654996.702263 
5655005.582263 
5655113.472261 
5655359.882255 
5656301.462234 
5657982.502197 
5658019.402196 
5658434.582187 
5659041.952173 
5661059.112128 
5663706.762069 
5664541.392050 
5665154.432036 
5667021.471995 
5667342.861987 
5667765.021978 
5667845.721976 
5671533.671894 
5671543.351894 
5671795.901888 
5672939.511862 
5673506.851850 
5673869.631842 
5674302.561832 
5675109.501814 
5675999.971794 
5676278.131788 
5676515.371782 
5676902.671774 
5677166.891768 
5677405.401762 
5678150.441746 
5678159.271746 
5679577.261714 
5681568.871669 
5681876.671663 
5681950.351661 
5685103.441590 
5685229.571588 
5685607.571579 
5686128.381568 
5686916.531550 
5688180.351522 
5689002.601503 
5690026.021480 
5690366.221473 
5691155.651455 
5692690.151421 
5695967.821348 
5697156.001321 
5698221.201297 
5699093.371278 
5699532.381268 
5700278.671251 
5700333.141250 
5701128.531232 
5701519.861223 
5704037.661167 
5704442.871158 
5706045.091122 
5706111.101121 
5706303.901117 
5706407.971114 
5706454.211113 
5707235.281096 
5707829.781082 
5707838.721082 
5708483.311068 
5708920.751058 
5708940.001058 
5709025.291056 
5710389.541025 
5711023.391011 
5711056.991010 
5712180.960985 
5712289.860983 
5713887.590947 
5713898.000947 
5714440.850935 
5715055.870921 
5717420.010868 
5717729.840861 
5717948.340856 
5719263.520827 
5720163.550807 
5720682.540795 
5722246.420760 
5723403.260734 
5723907.770723 
5724941.240700 
5725822.130680 
5727499.490643 
5727602.180641 
5728564.620619 
5729090.310607 
5729109.580607 
5730923.540566 
5731546.890552 
5732120.120540 
5732566.450530 
5733498.770509 
5733849.230501 
5734941.420476 
5736284.060446 
5736534.150441 
5736657.700438 
5737077.800429 
5737484.690420 
5738155.480405 
5738775.780391 
5739362.910378 
5739552.700373 
5741325.840334 
5741552.080329 
5744018.290274 
5746825.410211 
5746937.960208 
5747185.530203 
5748192.970180 
5748516.280173 
5751662.860103 
5753898.990053 
5755679.530013 
5756666.219991 
5756851.229987 
5758277.229955 
5759304.019932 
5759359.749931 
5759894.259919 
5759956.799917 
5760530.979904 
5761257.369888 
5763324.829842 
5764197.389823 
5764790.619809 
5765189.169800 
5768781.919720 
5769557.999703 
5769741.299699 
5770328.779685 
5772849.789629 
5773770.409609 
5774137.289600 
5776699.419543 
5776809.379541 
5776818.669540 
5778508.029503 
5778606.969500 
5779503.519480 
5779829.009473 
5780755.719452 
5780765.189452 
5781209.649442 
5782691.549409 
5782921.619404 
5783778.209385 
5783845.639383 
5784240.619375 
5784579.349367 
5784771.559363 
5785151.199354 
5785985.349336 
5786065.109334 
5786078.209333 
5786494.049324 
5786859.779316 
5786968.809314 
5788599.149277 
5788888.599271 
5789865.229249 
5790200.769241 
5791992.989201 
5792175.939197 
5792499.219190 
5794114.999154 
5794437.529147 
5795083.519132 
5795218.609129 
5795407.139125 
5796019.579111 
5797148.319086 
5797329.639082 
5797826.329071 
5798084.809065 
5798360.989059 
5798576.429054 
5799403.459036 
5799552.759032 
5800445.309012 
5801646.178985 
5802007.518977 
5802418.108968 
5803548.228943 
5803845.428936 
5805399.818902 
5808356.248836 
5808720.558827 
5808939.918822 
5809658.208806 
5809933.518800 
5813073.448730 
5813081.128730 
5813193.338727 
5813619.248718 
5813768.458715 
5813779.118714 
5813993.728710 
5814033.338709 
5815368.418679 
5815450.768677 
5816312.998658 
5817396.188633 
5817605.958629 
5819622.078584 
5820116.498573 
5821064.088551 
5822771.308513 
5822998.898508 
5823090.648506 
5823163.928505 
5824188.218482 
5825219.358459 
5825291.168457 
5825461.868453 
5825652.438449 
5825661.878449 
5826514.588430 
5828726.808380 
5828870.288377 
5829178.328370 
5829550.478362 
5829824.018356 
5830353.058344 
5830365.908344 
5830407.488343 
5830713.578336 
5831675.698314 
5832623.308293 
5832741.138290 
5833934.108264 
5834073.868261 
5834937.348241 
5835821.768222 
5835907.148220 
5836677.418202 
5837670.158180 
5838914.888152 
5839065.078149 
5839365.508142 
5839764.148133 
5841161.868102 
5842122.478081 
5842752.318067 
5842898.098063 
5843741.828045 
5843936.038040 
5844766.418022 
5845550.778004 
5845711.898001 
5846430.027984 
5846814.167976 
5848471.487939 
5848630.927935 
5849397.467918 
5849824.737909 
5850047.047904 
5850414.177895 
5850493.697894 
5851015.477882 
5852061.477859 
5853745.057821 
5855203.267788 
5855268.427787 
5855598.787780 
5855978.077771 
5856152.797767 
5856944.357749 
5857157.407745 
5858835.737707 
5859351.597696 
5860187.187677 
5861248.087653 
5861389.747650 
5862215.857632 
5865189.477565 
5865276.267563 
5865586.777556 
5865862.807550 
5866314.547540 
5866427.767538 
5866501.367536 
5866668.747532 
5866989.387525 
5867957.757503 
5868023.717502 
5868426.047493 
5869469.197470 
5869845.727461 
5870256.877452 
5870374.367449 
5870572.977445 
5871080.317434 
5871203.607431 
5871906.057415 
5874286.917362 
5875069.907344 
5875316.247339 
5876575.737311 
5878250.737273 
5878378.367270 
5879547.527244 
5880070.257233 
5880213.097229 
5880532.877222 
5881749.147195 
5881918.067191 
5882152.477186 
5883451.547157 
5884037.377144 
5884168.797141 
5884793.187127 
5884974.507123 
5885107.437120 
5885322.947115 
5885620.227109 
5888373.117047 
5888830.997037 
5889232.697028 
5889281.397027 
5889397.247024 
5890195.657006 
5891468.196978 
5892052.456965 
5894469.776911 
5894497.286910 
5894605.906908 
5895422.146889 
5896419.146867 
5896432.306867 
5896919.886856 
5897493.006843 
5898198.826827 
5899544.076797 
5900039.386786 
5900958.116766 
5901170.676761 
5901791.976747 
5901902.366745 
5902093.786740 
5903631.266706 
5904998.316675 
5905120.876673 
5909366.326578 
5911065.896540 
5911870.976522 
5912408.386510 
5912992.796497 
5913046.026496 
5913077.626495 
5913986.076475 
5914168.216470 
5916250.646424 
5916655.736415 
5917646.816393 
5918398.956376 
5919329.116355 
5919536.766350 
5920048.626339 
5920223.176335 
5920627.856326 
5922380.076287 
5923678.246258 
5923854.686254 
5924178.726247 
5924311.296244 
5924379.266242 
5925550.166216 
5925881.516209 
5926437.186196 
5926911.676186 
5927374.896175 
5927897.166164 
5928270.026155 
5928802.216143 
5929363.256131 
5929989.996117 
5930496.836105 
5930829.986098 
5931260.846088 
5931651.536080 
5931789.266077 
5932912.326051 
5933024.486049 
5933335.536042 
5934062.226026 
5934781.676010 
5935393.005996 
5935697.195989 
5936485.615972 
5936584.865969 
5938459.875927 
5938926.045917 
5939827.995897 
5940941.865872 
5941633.575857 
5941815.705852 
5942218.045843 
5944868.135784 
5945188.495777 
5945199.105777 
5945244.295776 
5945505.155770 
5945646.565767 
5946726.685743 
5946946.125738 
5947772.365719 
5948187.405710 
5948255.885709 
5948847.925695 
5949346.045684 
5949359.355684 
5949589.735679 
5950553.535657 
5950883.135650 
5951238.385642 
5951487.835636 
5951635.635633 
5952003.125625 
5952047.535624 
5952191.735621 
5952960.905603 
5953265.065597 
5954072.035579 
5955540.475546 
5957409.475504 
5957724.185497 
5958063.995489 
5958090.945489 
5958460.815480 
5960907.565426 
5960941.285425 
5961136.625421 
5961654.655409 
5961919.205403 
5961940.005403 
5961960.585402 
5961976.325402 
5962022.105401 
5962295.285395 
5962656.195387 
5962987.865379 
5963272.235373 
5963382.395370 
5964134.135354 
5964415.085347 
5964885.435337 
5965116.515332 
5967105.435287 
5967612.165276 
5967911.705269 
5969522.145233 
5969969.035223 
5970704.255207 
5972074.425176 
5972229.235173 
5972726.025162 
5972814.395160 
5973000.985155 
5973456.925145 
5973853.425136 
5974759.065116 
5975049.405110 
5975419.105101 
5976137.155085 
5978760.025027 
5979911.365001 
5979973.395000 
5980706.074983 
5983431.274922 
5984120.404907 
5984501.064898 
5984641.364895 
5985078.834885 
5985561.184875 
5986239.964860 
5986259.594859 
5986654.064850 
5986917.464844 
5988302.224813 
5988784.544803 
5989424.244788 
5989931.114777 
5990209.924771 
5991644.024739 
5992688.014715 
5995093.774662 
5997331.634612 
5997446.874609 
5998207.594592 
5999324.294567 
6000799.144534 
6000821.214534 
6002099.904505 
6003469.504474 
6003524.804473 
6003885.704465 
6006162.464414 
6007239.784390 
6007540.184383 
6007602.764382 
6010236.494323 
6010376.184320 
6011162.764302 
6011416.924297 
6011505.784295 
6012457.894273 
6014003.924239 
6014081.594237 
6014539.494227 
6016222.284189 
6016700.664179 
6017134.674169 
6018463.514139 
6019790.264110 
6023280.704032 
6023366.674030 
6023486.264027 
6024516.094004 
6024622.154002 
6025237.913988 
6025574.043980 
6025592.923980 
6026069.963969 
6028677.083911 
6029261.133898 
6030345.123874 
6030899.363861 
6031595.953846 
6031665.063844 
6032102.633834 
6032242.183831 
6032570.143824 
6032783.463819 
6033161.773811 
6035095.293768 
6035364.603761 
6036745.203731 
6037016.653725 
6037829.743706 
6038368.323694 
6038770.313685 
6038890.853683 
6040866.403639 
6042284.333607 
6042716.433597 
6043356.263583 
6043432.043581 
6043967.593569 
6044774.713551 
6044862.633549 
6045113.603544 
6045891.543526 
6046323.083517 
6047056.053500 
6047302.423495 
6048057.953478 
6048172.523475 
6048201.073475 
6048209.283474 
6048509.163468 
6049943.403436 
6050204.273430 
6050487.673423 
6051270.363406 
6051352.963404 
6051460.823402 
6053221.563362 
6053827.843349 
6054138.863342 
6054262.493339 
6054626.063331 
6055203.723318 
6057256.083272 
6057764.183261 
6057961.373256 
6059342.473226 
6060788.893193 
6060932.013190 
6061188.903184 
6061456.163178 
6062129.363163 
6063400.743135 
6063596.493130 
6063611.803130 
6063621.053130 
6064023.993121 
6064630.843107 
6065137.393096 
6066370.313068 
6066706.683061 
6066805.323059 
6066858.283058 
6067706.813039 
6069450.493000 
6072146.632939 
6072306.522936 
6072560.242930 
6072931.082922 
6072942.482922 
6073071.992919 
6073508.632909 
6073702.622905 
6074332.052890 
6074982.162876 
6074996.692876 
6077045.232830 
6077845.122812 
6077958.822809 
6077970.672809 
6079239.122781 
6079994.542764 
6080230.372759 
6080317.012757 
6080366.992756 
6080553.602751 
6083092.572695 
6083359.682689 
6085725.902636 
6086659.592615 
6086898.722610 
6090070.152539 
6090195.022536 
6090269.742534 
6090416.332531 
6091572.902505 
6091579.672505 
6092320.692488 
6092333.652488 
6092811.122477 
6093000.352473 
6093026.412473 
6094910.812431 
6095619.562415 
6096332.152399 
6097914.652363 
6097921.652363 
6098072.612360 
6098745.002345 
6100340.152309 
6100528.912305 
6100905.132297 
6100951.242296 
6101246.012289 
6101272.542288 
6101519.962283 
6101543.402282 
6101880.412275 
6102649.442258 
6103732.872233 
6104372.602219 
6104449.532217 
6104965.802206 
6105856.562186 
6107055.772159 
6107383.782152 
6107437.772151 
6108643.672124 
6108665.152123 
6109104.672113 
6110385.322085 
6111092.482069 
6111128.082068 
6112674.022033 
6114202.961999 
6114483.531993 
6114535.451992 
6116833.061941 
6117891.591917 
6118106.101912 
6120042.571869 
6120946.331849 
6121216.231843 
6121595.951834 
6121605.781834 
6121631.391833 
6122071.361823 
6122733.531809 
6123331.301795 
6123676.881788 
6124098.021778 
6125102.601756 
6125607.121744 
6125613.521744 
6126038.021735 
6126787.091718 
6127210.681709 
6128127.021688 
6128508.221680 
6129159.471665 
6130804.971628 
6131286.771617 
6132240.731596 
6132867.511582 
6132877.851582 
6133436.071569 
6133875.901560 
6133979.741557 
6134249.851551 
6136889.841492 
6137331.461482 
6137413.111481 
6137652.771475 
6140746.851406 
6141129.321397 
6142500.661367 
6142619.991364 
6143026.141355 
6143038.711355 
6144462.191323 
6144959.981312 
6145789.731293 
6145957.781290 
6146088.341287 
6146827.361270 
6149283.441215 
6149399.321213 
6149516.911210 
6149651.581207 
6149737.391205 
6150371.161191 
6151212.331172 
6152357.121146 
6154870.991090 
6155089.821085 
6155221.741082 
6157424.481033 
6158166.511017 
6158919.301000 
6159112.400996 
6160305.150969 
6160846.920957 
6163105.220906 
6163880.460889 
6164150.390883 
6165308.320857 
6165914.720843 
6166122.050839 
6167075.270818 
6167743.600803 
6168265.940791 
6168692.200781 
6168871.470777 
6168882.310777 
6168906.820777 
6170908.410732 
6171883.390710 
6172857.950688 
6173244.080680 
6175043.070639 
6176330.850611 
6177022.750595 
6177281.810589 
6178895.100553 
6180233.420523 
6180486.250518 
6181862.810487 
6182061.470483 
6182669.030469 
6183545.800449 
6184180.320435 
6186190.310390 
6186820.760376 
6187688.350357 
6188189.060346 
6188734.350333 
6189252.030322 
6189524.520316 
6193829.110220 
6194747.310199 
6196141.680168 
6198805.990108 
6200609.000068 
6201040.510058 
6201393.970050 
6201728.610043 
6201885.520039 
6202945.120016 
6203211.970010 
6203222.370010 
6203449.330004 
6203478.540004 
6204044.439991 
6204059.209991 
6204262.609986 
6204668.889977 
6204938.919971 
6205739.179953 
6206243.449942 
6206421.679938 
6206644.539933 
6207335.699918 
6207351.149917 
6207497.769914 
6207617.189911 
6208577.509890 
6209027.209880 
6210080.329856 
6210223.899853 
6210487.279847 
6211536.289824 
6212163.059810 
6212204.519809 
6212581.599800 
6212732.519797 
6213246.559786 
6214409.869760 
6215211.719742 
6215419.959737 
6215651.619732 
6218169.589675 
6218254.519674 
6218639.639665 
6218903.059659 
6219470.149646 
6219849.559638 
6220001.829635 
6221292.399606 
6221805.319594 
6225507.679511 
6225561.019510 
6225658.239508 
6225762.829506 
6225813.509505 
6226930.339480 
6227429.719468 
6227960.719457 
6231905.769368 
6232775.809349 
6232848.399347 
6233320.429337 
6233684.739329 
6236584.509264 
6237866.879235 
6237991.079232 
6238493.189221 
6239625.069196 
6239681.019195 
6239791.959192 
6241248.239160 
6241578.089152 
6241601.299152 
6243046.819119 
6245081.289074 
6245469.759065 
6245482.789065 
6246896.859033 
6247749.959014 
6248056.369007 
6248986.198987 
6249222.748981 
6249633.218972 
6249817.158968 
6250812.328946 
6251569.808929 
6252778.468902 
6252792.858902 
6252881.838900 
6253667.778882 
6256137.468827 
6257077.838806 
6257621.598794 
6258620.938771 
6258907.888765 
6259165.138759 
6259179.338759 
6259314.928756 
6259475.738752 
6260396.188732 
6261222.738713 
6262422.288686 
6263330.108666 
6263462.088663 
6264094.198649 
6265516.708617 
6266159.838603 
6269965.238518 
6271410.648485 
6271620.248481 
6273144.548447 
6274266.758422 
6274321.268420 
6276450.628373 
6277434.818351 
6278209.908333 
6279283.668309 
6279685.368300 
6280552.598281 
6280582.828280 
6280759.278276 
6283191.238222 
6283659.898212 
6285104.138179 
6286128.618156 
6286695.148144 
6287698.478121 
6288251.898109 
6288328.838107 
6288708.968099 
6289602.958079 
6291242.708042 
6293990.067981 
6294840.117962 
6296965.357914 
6296978.567914 
6297026.837913 
6298834.207872 
6300124.117844 
6300827.917828 
6302033.007801 
6302378.697793 
6302387.567793 
6302475.847791 
6305189.167730 
6305507.767723 
6307019.337690 
6307279.867684 
6307285.617684 
6308159.007664 
6308660.007653 
6310254.467617 
6311051.457599 
6311056.987599 
6311084.797599 
6311351.267593 
6312989.707556 
6313819.197538 
6315278.147505 
6315686.407496 
6317230.997461 
6319203.837417 
6321857.647358 
6322561.947342 
6322626.507341 
6322934.087334 
6323244.417327 
6324465.527300 
6325363.807279 
6326207.957261 
6326257.767260 
6326608.037252 
6326666.317250 
6328615.797207 
6329596.817185 
6330288.527169 
6330435.377166 
6330536.047164 
6330946.197155 
6332479.437120 
6334492.567075 
6335144.397061 
6335208.737059 
6336913.327021 
6337302.527013 
6340227.256947 
6340661.186938 
6341017.446930 
6341737.066914 
6342252.816902 
6342404.126899 
6342411.436898 
6343316.726878 
6343776.206868 
6344220.006858 
6344869.506844 
6345882.106821 
6345982.216819 
6346202.806814 
6347128.656793 
6347480.956785 
6348071.526772 
6349680.476736 
6349715.046735 
6350154.226725 
6351363.306698 
6351766.436689 
6351779.076689 
6352981.336662 
6354702.886624 
6357310.756565 
6357454.646562 
6357841.646554 
6360639.606491 
6362538.206449 
6363599.676425 
6368570.926314 
6369319.486297 
6371549.976247 
6371647.346245 
6372377.516229 
6373504.676203 
6374375.046184 
6375012.016170 
6375755.516153 
6376435.546138 
6376546.796135 
6376962.106126 
6377027.586125 
6377180.116121 
6378066.836101 
6378627.856089 
6379085.566079 
6381696.496020 
6381788.176018 
6382510.466002 
6382963.595992 
6383158.035988 
6383171.915987 
6383668.685976 
6384255.405963 
6384298.735962 
6385067.265945 
6385647.305932 
6386344.805916 
6389154.805854 
6391831.575794 
6392172.855786 
6392352.485782 
6392760.575773 
6392776.235773 
6394926.425725 
6395289.595717 
6395647.505709 
6395653.905708 
6395826.165705 
6396459.805690 
6397465.635668 
6397920.495658 
6398255.625650 
6399105.865631 
6399865.365614 
6400189.025607 
6400541.645599 
6400609.605598 
6400685.985596 
6401601.495575 
6401627.575575 
6401684.605574 
6401753.295572 
6402757.565550 
6403280.345538 
6403732.145528 
6403742.065528 
6407775.355437 
6408683.705417 
6409049.065409 
6409197.995406 
6409286.795404 
6409962.655389 
6410450.505378 
6411471.485355 
6414783.795281 
6416164.895250 
6416736.825237 
6416778.215236 
6416791.425236 
6417458.155221 
6417798.235213 
6418000.775209 
6418013.165209 
6418614.775195 
6419197.625182 
6420084.465162 
6420839.285145 
6421047.365141 
6421573.825129 
6421946.765121 
6422131.645117 
6422141.325116 
6422796.865102 
6423125.935094 
6423169.205093 
6423950.495076 
6425522.015041 
6426628.495016 
6426713.765014 
6427153.535004 
6427218.295003 
6427513.254996 
6429438.764953 
6430699.814925 
6430725.424924 
6430774.544923 
6432706.304880 
6432897.784876 
6433035.464873 
6433384.654865 
6433525.334862 
6433786.374856 
6433795.284856 
6433871.574854 
6434479.774841 
6434897.354831 
6434906.094831 
6435096.354827 
6435562.694816 
6437268.494778 
6437309.034777 
6437720.384768 
6438892.584742 
6440127.094714 
6441078.924693 
6442605.784659 
6442646.944658 
6444173.664624 
6446893.444563 
6447376.214552 
6447548.584548 
6449800.024498 
6452130.304446 
6452818.724431 
6453522.284415 
6453973.744405 
6454554.384392 
6455235.544377 
6455242.554376 
6455269.604376 
6455660.154367 
6457000.104337 
6457551.884325 
6457860.484318 
6458357.764307 
6458789.594297 
6459254.494287 
6459779.824275 
6459915.134272 
6460051.854269 
6460906.674250 
6462025.884225 
6462641.474211 
6462697.974210 
6463043.904202 
6463940.614182 
6464872.864161 
6465072.814157 
6465259.144153 
6465346.184151 
6465853.014139 
6466248.554130 
6467051.914113 
6467892.934094 
6470617.084033 
6472916.673981 
6473436.703970 
6473701.763964 
6474211.273952 
6474355.623949 
6474450.913947 
6475057.753934 
6475662.003920 
6476230.823907 
6476637.753898 
6477556.723878 
6477904.973870 
6477953.063869 
6479099.223843 
6480405.463814 
6482055.453777 
6482366.373770 
6482590.883765 
6482702.593763 
6482808.563760 
6483305.883749 
6484249.093728 
6488135.973641 
6488190.643640 
6488916.763624 
6489291.543615 
6489433.523612 
6491049.863576 
6492512.733543 
6492665.763540 
6493242.073527 
6494003.973510 
6494278.863504 
6494823.783492 
6495517.543476 
6496713.993450 
6497071.303442 
6497795.863425 
6497921.613423 
6499374.303390 
6499792.613381 
6500419.083367 
6500881.183356 
6501029.343353 
6503994.013287 
6504352.843279 
6505180.563260 
6506331.743235 
6506356.663234 
6506580.303229 
6508718.063181 
6509686.683160 
6510443.093143 
6513298.013079 
6514479.843052 
6514583.443050 
6516438.703009 
6517616.742982 
6518558.982961 
6518565.932961 
6518879.982954 
6519316.352944 
6520909.392909 
6521153.762903 
6521378.932898 
6521944.152886 
6522621.482870 
6522776.622867 
6523185.822858 
6525005.052817 
6527393.532764 
6529153.942724 
6529329.992720 
6530087.662704 
6530381.542697 
6531747.212666 
6534094.682614 
6535991.992572 
6536056.252570 
6536066.662570 
6536124.582569 
6537245.562544 
6537253.052543 
6539343.022497 
6539468.282494 
6539497.042493 
6540109.372480 
6540389.072473 
6541503.462448 
6541974.592438 
6542351.392429 
6543327.632408 
6544590.172379 
6545698.282355 
6548757.842286 
6550057.332257 
6550546.152246 
6550697.512243 
6551559.892224 
6551710.052220 
6554916.212149 
6555645.892132 
6556193.432120 
6558301.732073 
6558387.752071 
6559332.212050 
6560690.802020 
6561732.661996 
6561905.071992 
6563288.711961 
6565065.751922 
6565815.851905 
6566259.441895 
6566801.451883 
6568995.551834 
6569116.711831 
6569175.081830 
6569275.101828 
6569472.951823 
6570104.691809 
6570791.861794 
6572071.851765 
6572359.151759 
6572521.841755 
6573297.331738 
6573744.381728 
6574440.141712 
6575317.171693 
6575715.831684 
6576594.241664 
6576738.541661 
6576942.571656 
6579471.741600 
6580227.931583 
6580798.261570 
6580845.021569 
6582078.831541 
6584175.811495 
6584277.941492 
6584513.561487 
6584736.301482 
6584940.791477 
6585763.561459 
6586396.971445 
6586404.041445 
6587151.041428 
6587920.281411 
6588072.731407 
6591689.271327 
6591876.451322 
6592504.081308 
6592516.331308 
6593445.361287 
6594462.981265 
6594917.611254 
6595654.781238 
6596996.031208 
6598395.811177 
6599336.611156 
6599775.321146 
6600947.481120 
6602616.931082 
6603240.101068 
6603591.741061 
6604519.871040 
6604639.821037 
6605878.061010 
6605886.811009 
6606135.281004 
6606852.050988 
6607299.690978 
6607317.150977 
6608111.730960 
6610223.480912 
6610680.070902 
6611364.110887 
6611921.590874 
6612799.420855 
6612934.820852 
6613992.590828 
6615367.060797 
6616616.960769 
6617453.560751 
6617482.540750 
6617658.350746 
6617774.270744 
6620613.130680 
6620902.700674 
6622736.310633 
6622754.570632 
6623631.530613 
6625837.650563 
6625915.910562 
6627712.000521 
6627729.350521 
6628904.650495 
6628984.260493 
6630054.610469 
6630161.950467 
6632738.280409 
6632878.780406 
6634398.400372 
6634407.670372 
6634907.650361 
6635264.510353 
6635943.600337 
6636293.400330 
6636723.260320 
6638879.260272 
6639180.320265 
6641356.520217 
6641548.980212 
6641801.260207 
6642935.400181 
6643686.620164 
6643794.280162 
6643973.900158 
6644401.780148 
6644850.220138 
6645789.440117 
6646614.050099 
6649178.980042 
6650506.200012 
6651046.760000 
6652125.969976 
6653399.019947 
6653794.409938 
6657064.979865 
6657255.859861 
6657265.059861 
6658964.449823 
6660834.939781 
6661355.259770 
6661634.099763 
6662359.719747 
6662669.989740 
6664087.889708 
6664220.889705 
6665401.209679 
6666607.329652 
6666632.089652 
6666818.899647 
6667378.599635 
6667661.679629 
6667704.889628 
6667876.239624 
6667898.359623 
6668441.589611 
6669100.559596 
6670472.389566 
6671121.409551 
6671790.369536 
6671980.369532 
6672384.819523 
6672869.229512 
6673000.659509 
6673558.689497 
6674673.299472 
6676445.749432 
6677013.119420 
6677848.819401 
6678705.189382 
6679463.089365 
6680424.989343 
6682931.909287 
6683079.029284 
6684386.289255 
6684403.379254 
6684720.219247 
6685193.159237 
6685249.299235 
6686731.359202 
6687193.849192 
6687345.329189 
6688280.589168 
6691941.419086 
6692551.189072 
6692944.969063 
6693426.049053 
6693901.579042 
6694872.409020 
6696782.438978 
6697314.148966 
6699994.278906 
6700373.848897 
6701752.618867 
6702802.548843 
6703350.248831 
6703666.008824 
6704102.398814 
6706468.658761 
6707034.138748 
6707052.908748 
6708457.428717 
6709883.228685 
6710455.988672 
6711265.178654 
6712889.978618 
6713294.738609 
6713637.938601 
6713781.568598 
6714051.598592 
6716734.658532 
6716847.808529 
6718453.528493 
6718468.748493 
6718476.888493 
6718972.668482 
6721595.228423 
6722865.638395 
6723522.178380 
6723895.028372 
6724337.578362 
6724348.158362 
6726279.198318 
6726438.378315 
6726826.638306 
6726863.458305 
6727076.438301 
6727323.798295 
6728811.238262 
6729224.108253 
6731071.448211 
6731662.818198 
6732391.248182 
6732406.988181 
6733748.148151 
6734061.088144 
6734224.418141 
6734497.808135 
6734815.828128 
6736184.928097 
6737062.578077 
6738272.148050 
6738485.358046 
6738748.328040 
6739580.258021 
6741271.747983 
6742246.997961 
6743040.307944 
6743045.157944 
6743059.757943 
6743160.177941 
6744260.457916 
6744496.687911 
6744874.417903 
6745284.667894 
6746392.167869 
6747190.107851 
6747866.657836 
6748523.707821 
6750394.757779 
6751698.077750 
6752444.837733 
6752482.447733 
6752500.087732 
6752580.207730 
6753833.237702 
6753933.747700 
6754579.057686 
6755008.627676 
6755240.747671 
6757974.117610 
6758562.897597 
6759129.827584 
6759449.007577 
6759718.187571 
6760453.397554 
6760564.567552 
6762412.117511 
6763774.547480 
6764654.657461 
6764703.247459 
6765440.997443 
6766680.167415 
6766768.807413 
6768126.727383 
6769666.377349 
6771251.437313 
6771650.467304 
6772919.527276 
6774182.787248 
6774642.767237 
6775215.697225 
6775226.247224 
6775389.037221 
6777954.667163 
6778844.237143 
6778931.837141 
6779888.887120 
6779922.637119 
6780677.137102 
6781058.347094 
6781166.477092 
6782247.617067 
6782281.917067 
6783029.107050 
6783155.517047 
6784326.117021 
6784421.687019 
6785188.907002 
6786101.746981 
6787071.306960 
6787710.206945 
6787825.726943 
6787837.156942 
6787864.856942 
6789038.066916 
6790839.096875 
6791211.106867 
6792229.726844 
6792253.136844 
6793002.356827 
6794865.026785 
6794875.576785 
6795586.906769 
6796482.696749 
6796531.806748 
6796546.076748 
6797799.536720 
6799053.226692 
6799810.606675 
6799959.816671 
6801197.926644 
6806454.426526 
6806461.016526 
6808021.676491 
6809023.016469 
6809030.826469 
6810810.396429 
6813829.536361 
6813836.056361 
6814832.776339 
6815221.146330 
6815649.896321 
6817231.686285 
6819345.466238 
6820952.246202 
6820980.866202 
6821064.446200 
6822066.436177 
6823125.776154 
6823242.626151 
6824779.726117 
6824835.356115 
6825005.856112 
6825583.806099 
6825706.296096 
6825749.216095 
6826023.016089 
6827590.336054 
6827802.886049 
6828834.146026 
6829455.776012 
6829607.896009 
6829667.886007 
6831370.085969 
6832569.345943 
6833359.385925 
6834304.835904 
6834337.085903 
6834532.865899 
6835190.935884 
6835786.655871 
6836220.715861 
6836618.995852 
6836814.055848 
6837838.885825 
6838602.555808 
6839232.215794 
6839562.085786 
6840263.855771 
6840690.565761 
6841155.005751 
6842927.465711 
6843305.155703 
6843631.035695 
6844995.675665 
6846962.885621 
6847741.515603 
6847749.905603 
6848560.305585 
6849672.625560 
6849685.915560 
6849697.085560 
6850406.025544 
6850412.015544 
6851422.165521 
6851730.765514 
6852840.795489 
6854502.075452 
6856016.205418 
6856614.635405 
6856997.435397 
6857372.145388 
6858295.895368 
6858363.175366 
6858381.945366 
6858526.175362 
6858832.195356 
6858863.855355 
6858872.815355 
6859348.575344 
6860553.735317 
6860786.545312 
6860801.485312 
6860859.005310 
6861479.375296 
6862012.585284 
6862553.845272 
6862923.795264 
6863344.025255 
6863403.465253 
6863427.655253 
6863607.615249 
6864102.815238 
6864136.585237 
6867195.635169 
6867571.775160 
6867919.005152 
6868884.195131 
6869517.865117 
6869542.585116 
6870150.485103 
6870225.285101 
6870886.085086 
6872144.115058 
6872250.455056 
6872381.655053 
6872529.615049 
6872808.245043 
6872929.325040 
6873313.195032 
6873586.565026 
6874352.975009 
6874373.625008 
6874613.835003 
6875138.654991 
6875243.764989 
6875252.324989 
6876224.654967 
6876887.494952 
6876897.744952 
6876938.644951 
6879256.304899 
6879587.004892 
6879988.534883 
6880049.354881 
6882018.774837 
6882028.264837 
6882040.544837 
6882447.514828 
6882637.714823 
6882646.974823 
6883342.274808 
6883610.844802 
6883778.204798 
6884488.624782 
6886230.434743 
6886413.084739 
6886732.174732 
6886741.924732 
6887312.514719 
6887332.734719 
6887455.264716 
6887588.154713 
6888380.474695 
6890140.224656 
6890221.454654 
6891251.814631 
6891635.124622 
6892790.154597 
6896661.884510 
6896732.024508 
6896857.254506 
6898603.634467 
6898690.314465 
6898757.684463 
6899112.434455 
6899467.864447 
6902504.224379 
6902893.344371 
6903062.274367 
6903265.434362 
6903524.774357 
6903533.564356 
6903589.514355 
6904614.834332 
6904747.554329 
6906052.834300 
6906780.644284 
6907579.754266 
6907604.074265 
6907717.764263 
6907828.004260 
6907921.834258 
6909734.554218 
6912616.464153 
6912727.774151 
6913664.464130 
6914629.744108 
6915749.424083 
6915977.054078 
6916122.894075 
6917066.814054 
6918039.824032 
6918194.534029 
6918878.144013 
6920893.583968 
6922294.223937 
6924029.733898 
6924615.393885 
6924669.053884 
6927891.413812 
6929164.683783 
6929976.843765 
6930295.033758 
6930491.263754 
6931059.503741 
6931290.533736 
6931381.173734 
6932215.063715 
6932476.793709 
6932807.793702 
6934449.613665 
6934545.933663 
6934768.483658 
6936034.433630 
6937130.053605 
6937660.203594 
6939313.633557 
6939385.973555 
6940162.623538 
6941000.643519 
6941227.763514 
6941412.873510 
6942820.753478 
6944081.733450 
6944343.223444 
6944472.893441 
6944708.843436 
6945522.213418 
6947949.563364 
6949044.923339 
6950167.533314 
6950313.903311 
6950345.133310 
6951366.103287 
6951876.563276 
6952478.313262 
6953310.553244 
6953789.323233 
6954981.993206 
6955132.513203 
6955259.103200 
6956535.123172 
6957282.533155 
6960341.813087 
6960545.853082 
6961372.463064 
6962535.753038 
6964188.493001 
6964760.352988 
6965051.362981 
6965130.462980 
6965149.892979 
6965338.072975 
6965400.032974 
6966444.242950 
6966846.892941 
6967653.692923 
6968053.762914 
6968679.122900 
6969076.742891 
6969085.732891 
6969198.132889 
6970266.072865 
6970734.992854 
6970882.912851 
6971773.332831 
6972868.432807 
6973575.092791 
6974082.872779 
6974634.352767 
6975147.062756 
6975574.452746 
6975592.942746 
6976423.552727 
6976881.002717 
6977152.202711 
6978150.252689 
6978309.632685 
6979082.772668 
6980754.442630 
6981418.162616 
6981487.712614 
6982623.672589 
6982833.632584 
6984756.272541 
6985111.582533 
6987839.342472 
6987992.842469 
6988363.272460 
6988847.252449 
6989095.622444 
6989723.372430 
6991474.182391 
6991953.032380 
6992096.312377 
6993004.062357 
6993204.832352 
6993293.982350 
6993495.032346 
6994214.202330 
6994358.652326 
6994727.142318 
6994734.782318 
6994772.152317 
6994946.882313 
6995205.522307 
6995223.322307 
6996025.872289 
6996901.432269 
6997337.562260 
7000082.912198 
7000281.722194 
7002305.542149 
7002842.062137 
7002854.052136 
7002866.642136 
7003328.032126 
7006698.392050 
7007091.932042 
7007442.462034 
7007553.312031 
7008527.712010 
7008536.472009 
7009232.281994 
7009881.221979 
7010163.451973 
7010294.021970 
7010314.161970 
7010523.111965 
7011208.481950 
7011217.371949 
7012365.261924 
7012538.561920 
7012880.381912 
7013011.411909 
7013510.831898 
7013966.651888 
7014389.111879 
7014407.251878 
7015120.901862 
7016070.921841 
7016143.901839 
7016497.801831 
7016549.331830 
7016584.641830 
7017350.611812 
7017772.561803 
7018056.081797 
7019277.301769 
7020437.291743 
7023096.311684 
7023976.931664 
7024711.221648 
7025092.771639 
7025290.331635 
7025847.511622 
7025918.881621 
7025939.621620 
7026744.061602 
7028431.091565 
7029469.221542 
7029708.661536 
7029896.761532 
7032143.091482 
7033132.631460 
7034370.001432 
7035299.531411 
7036024.241395 
7036035.241395 
7036059.701394 
7037580.221360 
7038019.451350 
7038821.291332 
7038839.591332 
7038846.701332 
7039266.661323 
7039290.961322 
7039502.591317 
7039630.631314 
7040106.451304 
7040576.381293 
7041661.221269 
7041716.071268 
7042347.201254 
7043509.301228 
7043619.501225 
7044226.431212 
7044373.601208 
7044382.431208 
7044554.151204 
7044711.971201 
7044719.181201 
7044997.261194 
7045337.441187 
7047075.691148 
7047590.021136 
7047942.611129 
7048033.671127 
7049227.851100 
7049377.961097 
7050730.521066 
7053039.181015 
7053194.391011 
7053432.451006 
7055543.630959 
7056226.740943 
7056456.510938 
7057145.120923 
7059199.860877 
7059603.120868 
7059673.320866 
7060663.570844 
7061059.510835 
7061255.790831 
7061409.610828 
7061627.500823 
7061635.870823 
7062090.260812 
7062912.050794 
7066183.280721 
7066755.410708 
7069869.930638 
7070398.400627 
7071265.480607 
7071274.530607 
7071338.450606 
7071398.930604 
7071486.850602 
7072166.110587 
7072928.300570 
7072935.030570 
7072943.160570 
7073370.890560 
7073656.450554 
7075033.200523 
7075286.970517 
7075842.780505 
7077253.610473 
7077895.050459 
7078590.330444 
7079371.110426 
7079535.500422 
7081130.510387 
7081415.480380 
7082619.200354 
7082655.550353 
7082965.650346 
7083161.810341 
7083380.300337 
7086685.140263 
7088460.660223 
7088925.670213 
7089428.380201 
7092500.020133 
7092891.240124 
7093341.530114 
7095279.580071 
7095606.790063 
7095848.880058 
7096556.130042 
7098258.730004 
7098923.489989 
7098941.439989 
7099773.209970 
7100812.579947 
7101502.049931 
7102515.889909 
7103444.329888 
7106009.269831 
7107771.689791 
7107867.669789 
7108224.259781 
7108764.989769 
7109413.419755 
7109959.419742 
7111188.639715 
7111389.989710 
7112254.559691 
7112523.019685 
7113884.699655 
7114670.669637 
7116444.669597 
7117073.489583 
7117686.879570 
7119020.859540 
7119379.229532 
7119758.259523 
7122546.519461 
7123081.719449 
7123593.509438 
7124127.709426 
7124930.429408 
7126005.189384 
7126158.519380 
7126503.839373 
7127456.649351 
7127762.339344 
7128073.309338 
7128979.449317 
7130202.269290 
7131812.959254 
7132957.169228 
7136016.409160 
7136158.549157 
7136938.609139 
7137341.929130 
7140849.609052 
7141661.729034 
7141705.819033 
7142037.249025 
7143000.859004 
7143516.258992 
7143550.868992 
7143927.338983 
7143935.568983 
7144574.238969 
7144791.038964 
7145155.888956 
7145336.478952 
7147622.808901 
7148394.898883 
7148437.118882 
7149306.048863 
7149802.558852 
7151241.698820 
7151408.168816 
7152096.878801 
7152466.868792 
7152479.668792 
7152910.918782 
7152917.728782 
7153467.868770 
7154310.588751 
7154681.658743 
7155140.958733 
7156179.568709 
7158053.038667 
7158429.728659 
7158710.378653 
7159161.058643 
7159955.468625 
7160810.668606 
7161567.828589 
7161791.558584 
7162280.008573 
7162425.048570 
7164019.278534 
7164160.648531 
7164366.608526 
7164744.848518 
7166082.938488 
7166438.568480 
7167754.788451 
7168032.328444 
7168120.318442 
7168694.878430 
7171138.138375 
7172488.908345 
7173399.748324 
7173434.658324 
7174230.978306 
7175062.408287 
7176042.998265 
7176996.108244 
7177610.628230 
7177624.668230 
7178142.748218 
7178625.018208 
7179625.708185 
7179805.168181 
7179818.558181 
7181191.868150 
7181217.798150 
7181686.888139 
7182197.278128 
7182203.498128 
7182219.328127 
7184247.008082 
7184905.868067 
7184913.968067 
7185410.518056 
7186431.208033 
7187038.668020 
7187381.048012 
7187740.118004 
7188174.047994 
7190443.557943 
7192279.667902 
7192286.757902 
7192754.707892 
7192833.357890 
7193037.697885 
7195183.217838 
7196053.567818 
7196326.937812 
7197510.267786 
7198702.967759 
7198899.257754 
7199093.247750 
7200312.327723 
;
172.929986 
227.119986 
264.289986 
483.549986 
1007.389986 
1369.779986 
1374.909986 
1530.409986 
1753.089986 
2098.619986 
2163.579986 
2192.939986 
2380.379986 
2411.109986 
2894.089986 
4693.969986 
5106.609986 
5140.649986 
5215.579986 
6301.399986 
6585.059986 
6683.809986 
6848.219986 
7360.959986 
7402.019986 
7934.629986 
8006.159986 
8068.209986 
8471.999986 
8678.419986 
8720.439986 
8908.359986 
9014.349986 
9339.569986 
9776.559986 
10051.709986 
10124.559986 
10137.749986 
10270.369986 
10392.219986 
10443.619986 
10553.749986 
10711.529986 
11219.599987 
11295.229987 
11636.339987 
11688.959987 
12371.779987 
12529.319987 
12551.759987 
12927.059987 
13066.819987 
13325.909987 
13394.909987 
13561.429987 
13791.729987 
13902.019987 
13908.249987 
14439.229987 
14489.359987 
14637.139987 
14688.529987 
16371.409987 
16454.109987 
16554.089987 
17377.159986 
17395.589986 
17823.649986 
17829.589986 
17869.639986 
18027.519986 
18142.369986 
18532.519986 
18691.449986 
18774.999986 
18888.939986 
19172.839986 
19333.419986 
19474.689986 
19734.709986 
19913.599986 
20113.629986 
20452.259986 
20905.749986 
21012.179986 
21144.269986 
21289.969986 
21302.409986 
21796.969986 
22354.249986 
22502.159986 
22515.419986 
22527.039986 
22692.629986 
22993.279986 
23023.249986 
23418.439985 
23906.789985 
24306.809985 
24325.259985 
24778.449985 
24826.789985 
24995.549985 
25257.469985 
25408.069985 
26025.829985 
26253.719985 
26471.289985 
26478.939985 
26525.449985 
26590.519985 
27248.369985 
27365.749985 
29060.289985 
29751.579984 
30051.069984 
30180.329984 
30542.149984 
31143.059984 
31197.799984 
31801.139984 
32092.759984 
32141.139984 
32881.689984 
32890.239984 
33065.559984 
33271.469984 
33681.119984 
33755.419984 
33794.659984 
33954.789984 
34053.209984 
34276.409984 
34396.579984 
34997.649984 
35134.049984 
35560.049985 
35579.059985 
35736.529985 
35930.499985 
36550.539985 
36572.689985 
36729.999985 
36812.379985 
37200.319985 
37209.109985 
37730.569985 
37803.379985 
38142.589985 
38163.879985 
38589.339985 
38862.429985 
39156.499985 
39196.849985 
39328.049985 
39376.119985 
39387.149985 
39410.809985 
39661.779985 
39761.829985 
40428.889986 
40486.829986 
40798.699986 
40809.539986 
40818.989986 
40826.959986 
41122.719986 
41423.129986 
41606.649986 
42397.879986 
42403.759986 
42601.349986 
43001.089986 
43041.989986 
43195.179986 
43210.649986 
43629.919986 
43766.669986 
43959.829986 
43967.499986 
44484.969986 
44646.419986 
44903.459986 
45098.579987 
45294.759987 
45301.329987 
45423.369987 
45605.639987 
47024.249987 
47056.859987 
47094.739987 
47471.179987 
47531.689987 
47657.049987 
47675.039987 
48520.299987 
48630.199987 
48762.869987 
49471.429987 
50126.379988 
50572.209988 
50794.529988 
50871.859988 
51043.489988 
51299.949988 
51370.069988 
51471.069988 
51767.489988 
51792.089988 
51877.989988 
52134.779988 
52315.299988 
52347.949988 
52559.889988 
53233.219988 
53239.109988 
53492.129988 
53805.799988 
53912.799988 
54024.499988 
54267.839988 
54845.249988 
55155.709989 
55395.979989 
55635.189989 
56251.219989 
56257.259989 
56840.909989 
56904.559989 
56955.819989 
57059.139989 
57132.269989 
57149.539989 
57862.309989 
58401.399989 
58536.229989 
58622.379989 
58950.209989 
59367.029989 
59381.209989 
60296.869990 
60307.579990 
60419.909990 
60517.949990 
60711.909990 
60720.609990 
61502.039990 
61573.599990 
61578.249990 
61810.229990 
61924.549990 
62139.999990 
62246.899990 
62358.119990 
62382.699990 
62431.549990 
63337.389990 
63582.889990 
63615.059990 
64326.129990 
64452.479990 
64638.749990 
64735.139991 
65206.859991 
65232.709991 
65752.089991 
65760.309991 
66162.439990 
66252.559990 
66263.399990 
66596.669990 
66982.829990 
67201.319990 
67782.239989 
67867.119989 
68907.459989 
68913.559989 
69039.439989 
69067.419989 
69324.819989 
69371.969989 
69585.839989 
69726.269988 
69738.689988 
70094.959988 
70393.149988 
70713.089988 
70725.319988 
70930.169988 
71121.929988 
71563.409988 
71959.899987 
72311.299987 
72438.439987 
72468.959987 
72498.129987 
72547.689987 
72727.319987 
73439.179987 
73456.159987 
73582.019986 
73711.309986 
73807.009986 
73907.819986 
74129.719986 
74210.729986 
74411.009986 
74795.839986 
74885.359986 
75205.929986 
75510.509985 
75706.729985 
75857.759985 
75966.019985 
76601.999985 
76613.909985 
76984.759985 
77086.779985 
77137.649985 
77627.089984 
77843.489984 
77852.349984 
78442.979984 
78654.029984 
79607.219983 
79838.759983 
79932.909983 
80002.609983 
80029.849983 
80222.749983 
80398.229983 
80408.149983 
80423.919983 
80630.249983 
80982.499983 
81143.069982 
81943.809982 
81964.779982 
82185.329982 
82268.609982 
82527.409982 
82898.749982 
83213.539981 
83301.239981 
83309.029981 
83480.169981 
84176.719981 
84510.659981 
84516.809981 
84620.779981 
84685.229981 
84931.769981 
85479.399980 
85583.509980 
85605.199980 
85985.309980 
86364.019980 
87093.239979 
87171.829979 
87574.379979 
87664.659979 
87800.039979 
87838.919979 
88286.279979 
88472.899979 
88503.639979 
88921.959978 
89509.349978 
90258.149978 
90832.469977 
90906.189977 
90942.919977 
91079.569977 
91373.079977 
91691.399977 
92232.349977 
92236.689977 
92357.439977 
92531.359977 
92769.499976 
93208.689976 
93263.999976 
93278.869976 
93420.769976 
93654.879976 
93707.139976 
94070.029976 
94450.719976 
94675.749975 
95166.729975 
95417.299975 
95500.949975 
95663.829975 
96275.169975 
96289.819975 
96411.269974 
96970.839974 
96976.829974 
97612.959974 
97759.829974 
97773.749974 
97919.259974 
98436.929973 
98871.529973 
99478.279973 
99485.569973 
99642.059973 
99647.939973 
99878.789973 
100660.099972 
100673.829972 
100680.429972 
100693.819972 
100935.489972 
100942.139972 
101315.959972 
101650.649972 
102044.349972 
102180.739971 
102216.159971 
102332.799971 
102710.049971 
102818.859971 
102966.289971 
102984.079971 
103027.289971 
103034.639971 
103652.919971 
103864.999971 
104082.289970 
104342.929970 
105014.239970 
106415.229969 
106641.239969 
107766.419969 
107820.219969 
108080.519968 
108366.869968 
108504.849968 
108562.699968 
108569.549968 
109038.039968 
109149.809968 
109607.529968 
109697.979968 
110059.759967 
110319.629967 
110806.109967 
111689.109966 
111719.089966 
111826.639966 
111974.889966 
112082.039966 
112316.569966 
112886.769966 
113387.939966 
113499.139966 
113629.679965 
113717.479965 
113806.219965 
113940.939965 
114099.959965 
114518.399965 
114656.949965 
114684.529965 
114694.629965 
116006.619964 
116124.499964 
116735.479964 
117104.859964 
117317.989964 
117468.239963 
117878.599963 
118188.549963 
118221.529963 
118745.219963 
118998.579963 
119456.809962 
119819.629962 
119929.279962 
120220.989962 
120713.689962 
120785.429962 
120832.349962 
121283.209961 
121584.559961 
122164.179961 
122455.419961 
122462.599961 
122475.079961 
122692.589961 
122699.169961 
122786.789961 
123061.629961 
123397.299960 
123863.219960 
124014.369960 
125315.419959 
125590.479959 
125909.119959 
125950.659959 
126556.009959 
126842.939959 
127143.689958 
127184.849958 
127283.199958 
127964.299958 
128028.169958 
128073.209958 
128555.489958 
128758.159958 
129141.759957 
129175.689957 
129305.139957 
129406.219957 
129529.059957 
130171.779957 
130201.699957 
130317.649957 
130326.089957 
130783.279956 
130792.959956 
130806.529956 
131040.419956 
131150.939956 
131769.439957 
131803.979957 
132334.969958 
132370.799958 
132378.329958 
132787.329958 
133157.329958 
133258.899958 
133508.389959 
133850.079959 
134223.779959 
134306.029959 
134410.389959 
134450.809959 
134520.009960 
134956.569960 
135363.939960 
135756.939961 
135856.529961 
135905.189961 
135910.859961 
136625.089962 
136644.149962 
137045.059962 
137392.389962 
137403.249962 
137477.459962 
137492.199962 
137498.329962 
137796.799963 
137977.539963 
138671.659963 
139329.239964 
139691.539964 
139825.609964 
139987.169965 
140008.639965 
140017.979965 
140121.619965 
140276.279965 
140559.159965 
140607.599965 
140929.349966 
141180.129966 
141244.629966 
141936.729966 
141958.719966 
141968.369966 
142045.269967 
142413.859967 
142573.099967 
142907.799967 
142924.739967 
143201.579968 
143712.079968 
144226.299969 
144862.209969 
145356.889970 
145470.819970 
145776.879970 
147168.709971 
147312.319971 
147501.509972 
148041.239972 
148527.329973 
148555.759973 
149300.799973 
149471.319973 
149670.049974 
149676.009974 
150290.089974 
150303.729974 
150318.649974 
150420.599974 
150591.859975 
151574.139975 
151583.489975 
151595.139975 
152172.729976 
152446.559976 
152481.849976 
152653.749976 
152914.769977 
152971.899977 
153747.039977 
153838.519978 
153940.179978 
154106.389978 
154301.869978 
154307.059978 
155307.819979 
155508.589979 
155581.359979 
155939.019980 
156223.609980 
156652.189980 
157160.759981 
157426.119981 
157652.789981 
157672.559981 
157846.999981 
157982.159981 
158218.859982 
158446.419982 
158594.289982 
158785.429982 
158880.269982 
158970.219982 
159757.849983 
159766.939983 
159786.029983 
159914.379983 
160393.179984 
160407.239984 
160634.269984 
160647.279984 
160678.659984 
160859.769984 
160924.739984 
160987.219984 
161025.809984 
161350.009985 
162027.899985 
162155.019985 
162259.949985 
162368.689985 
162374.429985 
162390.979986 
162460.929986 
162537.219986 
162676.949986 
162846.759986 
162934.729986 
163608.429987 
163613.499987 
163638.509987 
163935.379987 
164191.559987 
164855.279988 
164978.459988 
165236.219988 
165433.319988 
165475.789988 
165529.399988 
167379.779990 
167398.619990 
167558.809990 
168293.709991 
168596.729991 
169002.189992 
169037.439992 
169304.979992 
169790.239992 
169796.729992 
169893.869992 
170994.879994 
171587.099994 
172488.849995 
172769.439995 
172899.549995 
173274.039996 
173360.749996 
173703.749996 
174970.549997 
175431.289998 
175673.409998 
176067.659998 
176141.019998 
176174.949998 
176227.729998 
176431.829999 
176548.059999 
176906.259999 
177075.909999 
177253.199999 
177494.480000 
177528.700000 
177667.240000 
178014.650000 
178074.960000 
178087.170000 
178524.050001 
178786.280001 
179044.780001 
179342.020001 
179576.640002 
179810.870002 
180299.970002 
180729.550003 
181087.990003 
181164.860003 
181376.520003 
181383.280003 
181494.890003 
181857.600004 
181867.730004 
182092.430004 
182728.270004 
182772.220004 
182935.360005 
183703.190005 
183967.820006 
184118.470006 
184125.850006 
184700.460006 
185250.780007 
185418.830007 
185433.000007 
185874.330007 
186025.130008 
186439.650008 
186720.560008 
186725.940008 
186949.520008 
187715.800009 
188068.060009 
188321.120010 
188635.690010 
188640.890010 
189101.870010 
189279.510011 
189304.730011 
190192.850011 
190237.000011 
191102.110012 
191477.330013 
192767.290014 
192937.570014 
192954.760014 
192962.640014 
192971.680014 
193527.040015 
193711.760015 
193718.010015 
193967.390015 
194169.980015 
194502.240015 
194538.850015 
194557.880015 
194567.960015 
194573.460015 
194739.180016 
194949.430016 
195041.420016 
195168.280016 
195245.760016 
195557.300016 
196279.840017 
196346.370017 
196434.170017 
196474.630017 
196677.140017 
197227.440018 
197363.710018 
197546.630018 
197594.450018 
197658.960018 
197736.780018 
197755.880018 
198045.930019 
198275.340019 
198426.300019 
198849.100019 
199395.200020 
199802.650020 
200151.810021 
200316.870021 
200373.530021 
200605.380021 
201249.710022 
201279.830022 
201572.350022 
202581.380023 
203173.800023 
203250.660024 
203323.990024 
203363.030024 
203369.980024 
203417.660024 
203461.520024 
203577.320024 
203992.550024 
204090.850024 
204590.480025 
205175.200025 
205640.040026 
205817.240026 
206459.010027 
206755.120027 
207018.270027 
207438.540027 
207630.400028 
207635.020028 
207641.460028 
207818.550028 
207829.560028 
208317.870028 
208534.110028 
208870.530029 
209083.330029 
209092.180029 
209209.930029 
209245.570029 
209855.710030 
210069.960030 
210384.490030 
210411.790030 
210601.590030 
210789.610031 
210800.420031 
211075.300031 
211420.590031 
211439.480031 
211757.340031 
211870.510032 
212362.290032 
212782.310032 
212925.800033 
213035.550033 
213039.960033 
213582.580033 
213784.460033 
213855.930033 
214012.910034 
214864.060034 
215053.920035 
215063.260035 
215326.350035 
215782.590035 
215910.960035 
216138.500036 
216403.600036 
216442.750036 
216558.130036 
216996.530036 
217016.780036 
217500.780037 
217700.610037 
217718.550037 
217982.290037 
218388.460038 
218850.940038 
219117.830038 
219432.000039 
219628.170039 
219864.490039 
219873.530039 
219882.000039 
219933.050039 
220549.530040 
220955.300040 
221255.340040 
221261.120040 
222003.360041 
222073.390041 
222218.580041 
222491.340041 
222701.620042 
222972.730042 
223043.860042 
223453.420042 
223658.020043 
224087.330043 
225267.750044 
225280.260044 
225286.550044 
225387.990044 
225680.190044 
225685.370044 
225692.580044 
225865.130045 
226072.610045 
226679.010045 
226939.550046 
226947.930046 
226961.260046 
228094.980047 
228457.180047 
228539.340047 
228740.100047 
228929.660047 
229505.190048 
229666.880048 
229727.380048 
229947.230048 
230200.520049 
230376.880049 
230434.190049 
230686.760049 
231221.310050 
231806.620050 
232361.790051 
232397.430051 
232774.780051 
232880.220051 
233372.010052 
233376.850052 
233398.560052 
233438.340052 
233576.040052 
234080.090052 
234379.950053 
234661.660053 
234758.800053 
235301.540053 
235596.650054 
235682.500054 
236119.470054 
236416.720054 
236498.150055 
236556.720055 
236778.750055 
236821.030055 
236883.160055 
237627.690056 
237998.730056 
238109.180056 
238404.580056 
238424.570056 
238556.720056 
238787.240057 
238879.530057 
238889.800057 
239093.920057 
239529.470057 
240300.630058 
240339.010058 
240939.380059 
241103.300059 
241139.210059 
241344.930059 
241806.880059 
241908.230060 
242035.060060 
242097.950060 
242428.730060 
242615.030060 
242839.420060 
243602.570061 
243613.010061 
243636.290061 
243828.930061 
244014.720062 
244117.460062 
244339.940062 
244538.160062 
244654.030062 
244989.640062 
245078.850063 
245125.050063 
245298.510063 
245522.130063 
245592.630063 
245757.210063 
245898.910063 
246623.380064 
246815.760064 
247676.170065 
248027.100065 
248456.310066 
248649.100066 
248904.100066 
249398.340067 
249415.260067 
249423.330067 
249452.070067 
249767.050067 
250439.930068 
250730.370068 
251016.120068 
251071.350068 
251252.440068 
251455.070068 
252018.560069 
252232.290069 
252354.460069 
252412.400069 
252684.430070 
252912.980070 
252939.130070 
252973.120070 
253135.100070 
253167.940070 
253204.390070 
253289.850070 
253486.020070 
253493.760070 
253660.780071 
253958.630071 
254236.670071 
255142.050072 
255185.190072 
255413.290072 
256094.910073 
256100.470073 
256519.520073 
256761.530073 
256881.730074 
257164.260074 
257301.020074 
258147.120075 
258171.590075 
258234.490075 
258422.500075 
258438.610075 
258580.480075 
259144.290076 
259655.280076 
260200.550077 
260266.350077 
260294.170077 
260700.420077 
260833.320077 
261037.670077 
261200.530078 
261217.280078 
261283.360078 
261973.610078 
262126.820078 
262656.910079 
262873.270079 
263231.710079 
263812.670080 
263950.570080 
264615.610081 
264645.380081 
264984.680081 
265277.950081 
265401.620081 
265407.570081 
265415.010081 
265461.710082 
265558.190082 
265721.780082 
265779.960082 
265890.970082 
266856.930083 
267564.820083 
268447.310084 
268497.610084 
269175.560085 
269317.900085 
269399.850085 
269702.800085 
270089.350086 
270431.330086 
270572.220086 
270881.930087 
271198.700087 
272682.470088 
273023.940089 
273193.800089 
273239.810089 
273345.230089 
273728.160089 
273775.770089 
274221.460090 
275582.800091 
275652.400091 
275665.850091 
275775.640091 
276019.470091 
276197.950092 
276335.890092 
276360.970092 
276845.250092 
277252.000092 
277314.670093 
277334.850093 
277842.120093 
278123.600093 
278584.740094 
278839.540094 
278878.560094 
278891.050094 
279128.510094 
279301.100094 
279934.910095 
279950.720095 
280096.690095 
280123.820095 
280366.760095 
281479.020096 
281552.710096 
281597.960097 
281819.530097 
281828.770097 
282079.390097 
282134.870097 
282464.880097 
282808.950098 
283025.330098 
283154.100098 
283263.150098 
283425.250098 
283432.630098 
283524.460098 
283644.830098 
283657.060098 
283975.320099 
284102.890099 
284699.650099 
284704.990099 
284869.280100 
284904.670100 
285025.490100 
286436.980101 
286650.720101 
286752.790101 
286972.980102 
286982.860102 
287491.770102 
287501.120102 
287617.280102 
287816.210102 
288131.050103 
288447.900103 
289266.750104 
289594.900104 
290431.500105 
290953.300105 
291013.710105 
291160.170105 
292025.420106 
292215.290106 
292674.770107 
292942.340107 
293081.990107 
293107.590107 
293405.470108 
293605.090108 
293882.800108 
293980.900108 
294704.410109 
294742.800109 
294969.430109 
295382.860109 
295587.080110 
295595.780110 
296025.430110 
296187.280110 
296467.640110 
296783.090111 
297177.250111 
297338.260111 
297586.850111 
297595.590111 
297748.060112 
297828.460112 
298149.200112 
298219.820112 
299177.510113 
299272.860113 
299304.030113 
299365.850113 
300130.550114 
300372.290114 
300611.640114 
300680.440114 
300961.220115 
300976.730115 
300982.430115 
301367.240115 
301516.380115 
301757.200115 
302059.000116 
302686.520116 
302718.930116 
302906.100116 
303250.610117 
303259.410117 
304707.960118 
304760.370118 
304809.850118 
305085.570118 
305328.940119 
305472.770119 
305487.340119 
305499.270119 
306225.050119 
306241.560119 
306593.720120 
306654.350120 
307060.450120 
307219.510120 
307608.650121 
307722.180121 
307825.410121 
307918.760121 
307962.690121 
308112.570121 
308194.000121 
308383.680121 
308416.730122 
308619.100122 
308626.990122 
308637.160122 
308793.330122 
309065.490122 
309753.920123 
310225.910123 
310382.070123 
310390.470123 
310434.770123 
310744.270124 
311016.310124 
311073.170124 
311895.830125 
311971.270125 
311976.070125 
311980.020125 
312302.870125 
312376.860125 
312696.390125 
312885.250126 
313281.700126 
313452.190126 
313506.990126 
313535.370126 
313557.030126 
314159.480127 
314212.400127 
314391.820127 
314419.080127 
314639.780127 
314846.110127 
314856.730128 
315062.330128 
315134.360128 
315612.010128 
315677.700128 
315734.940128 
316010.820129 
316776.840129 
316834.310129 
316863.300129 
317202.510130 
317770.470130 
317859.050130 
318575.160131 
318818.550131 
319060.240131 
319347.410132 
319405.820132 
319529.490132 
320132.790132 
320262.370133 
320375.460133 
320387.770133 
320503.600133 
320539.230133 
321032.040133 
321041.300133 
322233.600134 
322499.860135 
322779.470135 
323409.440135 
323727.840136 
323825.200136 
323833.350136 
323960.330136 
323995.620136 
324090.760136 
324323.500136 
324360.540136 
324707.820137 
324839.120137 
325012.640137 
325827.210138 
326063.670138 
326247.910138 
326478.600138 
326646.520138 
327399.250139 
327412.220139 
327508.970139 
327522.320139 
327928.520140 
327967.890140 
328647.130140 
329217.840141 
329422.870141 
329492.810141 
329501.670141 
329631.430141 
329737.030141 
329846.520141 
329926.770142 
330157.260142 
330165.650142 
330751.970142 
330841.630142 
331094.520143 
331370.470143 
331574.640143 
332290.460144 
332553.320144 
332880.740144 
332981.220144 
333194.180145 
333878.140145 
334199.850146 
334358.020146 
334366.210146 
334388.580146 
334492.750146 
334808.180146 
334818.070146 
334857.260146 
335281.690147 
335302.060147 
335325.190147 
335435.610147 
335545.410147 
335719.670147 
335745.680147 
336558.750148 
337071.080148 
337229.200148 
337408.250149 
337756.110149 
337866.800149 
338022.880149 
338501.460150 
338676.480150 
338946.740150 
339238.230150 
339290.140150 
339302.120150 
339385.600150 
339514.400150 
339887.960151 
340041.810151 
340288.940151 
340422.360151 
340764.590152 
340790.790152 
341216.540152 
341222.440152 
341579.880152 
341724.190153 
341850.820153 
342628.750153 
343392.640154 
343398.010154 
343511.930154 
343782.150154 
343913.200155 
344480.870155 
344542.030155 
344557.540155 
345135.640156 
345652.870156 
345719.270156 
345867.770156 
346000.230157 
346308.810157 
346637.110157 
346747.840157 
346970.890157 
347528.000158 
348250.610159 
348255.770159 
348290.510159 
349256.390160 
349394.410160 
349427.080160 
349514.600160 
349752.710160 
349774.040160 
350493.080161 
350630.920161 
351150.490161 
351867.060162 
352494.150163 
352870.000163 
353214.110163 
353236.590163 
353248.270163 
354142.460164 
354341.310164 
354468.400164 
354578.530164 
354970.540165 
355090.280165 
355215.170165 
355703.520166 
356449.790166 
357098.860167 
357413.400167 
357419.670167 
357508.330167 
358207.540168 
358303.870168 
358362.630168 
358419.930168 
358584.450168 
358843.990168 
359111.340169 
359356.110169 
359866.670169 
360173.930170 
360850.600170 
361194.420171 
361252.240171 
361296.070171 
361817.550171 
362205.400172 
362421.420172 
362724.890172 
362729.380172 
362916.130172 
363051.380172 
363059.000172 
364014.530173 
364179.850173 
364447.270174 
365445.720175 
365463.480175 
365691.280175 
366242.750175 
366631.240176 
366829.240176 
366993.620176 
367618.660177 
368353.520177 
368588.900178 
368746.100178 
368757.860178 
369141.930178 
369545.210178 
369732.880179 
369740.980179 
369976.060179 
370041.950179 
370372.650179 
370732.610180 
371616.600180 
372723.290181 
372842.710182 
373656.220182 
373842.890182 
374271.750183 
374310.310183 
374485.820183 
374868.340183 
374938.230183 
375630.090184 
375765.400184 
375856.810184 
376014.140184 
376199.370185 
376630.250185 
376693.700185 
376837.970185 
377102.610185 
377189.960186 
377309.620186 
377521.530186 
377859.620186 
378545.390187 
378718.250187 
379050.930187 
379262.850187 
379443.180188 
379647.840188 
379660.050188 
380004.310188 
380958.240189 
380972.010189 
381096.610189 
381335.980189 
381398.120189 
381724.070190 
382387.950190 
382419.420190 
382692.460191 
383251.360191 
383268.710191 
383963.190192 
384109.610192 
384279.910192 
385410.140193 
385687.620193 
386652.830194 
386659.170194 
386950.500195 
387017.980195 
387261.360195 
387289.760195 
387485.960195 
387605.130195 
387633.510195 
387762.700195 
387860.370195 
387999.200196 
388169.140196 
388692.110196 
388862.790196 
390142.330198 
390218.620198 
390417.410198 
390978.340198 
391145.240199 
391228.080199 
391829.130199 
392526.070200 
392794.470200 
393040.970200 
393100.140200 
393128.420200 
393317.990201 
393349.330201 
393398.910201 
393693.730201 
393701.390201 
393777.830201 
394132.980201 
394329.140202 
394654.680202 
395001.010202 
395342.590202 
395371.590202 
395875.290203 
395900.710203 
396160.280203 
396904.100204 
397386.820204 
397489.930204 
398033.950205 
398342.540205 
398365.230205 
399498.400206 
399901.140207 
400004.350207 
400308.830207 
400438.740207 
401179.300208 
401219.190208 
401380.760208 
401395.150208 
401530.430208 
401820.290208 
402411.860209 
402418.350209 
402490.660209 
402503.420209 
402711.560209 
402951.230210 
402971.640210 
403117.440210 
403221.430210 
403789.170210 
403797.910210 
404654.080211 
404812.410211 
404834.940211 
404874.980211 
405692.710212 
405699.480212 
405849.180212 
405935.150212 
405951.000212 
406677.720213 
406909.560213 
407065.880213 
407440.230214 
407784.320214 
407794.210214 
407825.770214 
408359.220215 
408429.880215 
408716.920215 
408902.490215 
408909.400215 
409762.670216 
409987.030216 
410698.000217 
410734.600217 
410903.830217 
410956.210217 
411055.850217 
411334.600217 
411591.690218 
411770.940218 
412032.460218 
412039.350218 
412050.460218 
412440.160218 
412676.300219 
412692.510219 
412791.130219 
413183.020219 
413335.780219 
413970.170220 
414021.150220 
414315.320220 
414366.390220 
414609.320220 
415125.090221 
415268.710221 
415354.580221 
415453.880221 
416245.290222 
416448.030222 
416663.520222 
416853.250222 
417544.350223 
417703.590223 
417767.430223 
417892.600223 
418056.720224 
418129.080224 
418148.420224 
418165.090224 
418209.820224 
418765.340224 
418780.580224 
418789.090224 
419239.140225 
419249.170225 
419387.070225 
420129.320226 
420172.290226 
420688.470226 
421029.750226 
421079.400226 
421107.700226 
421441.980227 
421938.980227 
422031.460227 
422601.490228 
422687.480228 
422831.400228 
423196.820228 
423204.920228 
423222.140228 
423701.320229 
424086.180229 
424094.000229 
424113.000229 
424343.920229 
425913.270231 
425988.170231 
425996.950231 
426003.170231 
426266.270231 
426280.970231 
426296.530231 
426363.110231 
427199.360232 
428015.120233 
428124.350233 
428147.300233 
428155.970233 
428366.220233 
428551.120233 
428680.080234 
428782.690234 
429114.000234 
429375.780234 
429879.100235 
429884.530235 
429899.140235 
429907.360235 
430857.540236 
430955.440236 
431036.390236 
431221.420236 
431276.120236 
431395.150236 
431922.170237 
432032.270237 
432322.870237 
433742.190238 
433749.840238 
434440.000239 
434814.470239 
435017.620239 
435397.210240 
435662.020240 
435673.130240 
436542.830241 
436776.470241 
436887.860241 
436980.330241 
437126.210241 
437220.020241 
437538.750242 
438068.650242 
438530.320243 
438860.430243 
439198.290243 
439268.250243 
439667.470244 
439673.340244 
439677.380244 
440422.100244 
440777.270245 
441761.030246 
441960.430246 
442340.460246 
442489.520246 
442725.750247 
442981.390247 
442985.960247 
444008.510248 
444288.200248 
444921.010249 
445497.180249 
445796.950249 
446179.410250 
446747.460250 
446768.590250 
446790.520250 
446888.380250 
447840.400251 
447948.970251 
447958.200251 
448308.270252 
448594.250252 
448897.080252 
448906.660252 
449581.840253 
449883.130253 
449955.160253 
450170.650254 
450544.710254 
450983.260254 
451061.130254 
451169.340254 
451511.370255 
451608.100255 
452050.600255 
452502.960256 
452630.980256 
452638.280256 
452680.150256 
452863.970256 
452876.670256 
453535.750257 
453615.410257 
453634.730257 
453938.420257 
454066.440257 
454375.200257 
454446.610258 
454533.500258 
455136.190258 
455490.200258 
456359.010259 
456815.160260 
457451.650260 
458439.890261 
459166.390262 
459273.610262 
459422.290262 
459439.300262 
460177.150263 
460615.700263 
460633.650263 
461002.250264 
461423.910264 
461466.620264 
461551.500264 
461585.600264 
461594.280264 
461941.980264 
462181.560265 
462289.980265 
462302.240265 
463167.340266 
463217.590266 
463362.400266 
463483.590266 
463687.960266 
463730.630266 
464831.710267 
464916.450267 
464932.410267 
465471.810268 
465803.120268 
465813.210268 
466320.880269 
466387.450269 
466559.820269 
466775.130269 
466891.260269 
467041.360269 
467058.050269 
467142.870269 
467371.980270 
467932.030270 
468488.610271 
468620.220271 
468627.810271 
468820.810271 
468831.770271 
469210.910271 
469421.740271 
469531.690272 
469644.010272 
469691.460272 
469807.980272 
470112.420272 
470122.750272 
470128.420272 
470400.290272 
470456.260272 
470629.080273 
471032.270273 
471364.010273 
471369.100273 
471418.820273 
471511.740273 
472023.450274 
472110.820274 
472118.940274 
472271.450274 
472383.130274 
472443.410274 
472449.130274 
473129.260275 
473228.370275 
473254.990275 
473511.450275 
474179.380276 
474260.350276 
474430.470276 
474669.260276 
474899.220277 
475048.220277 
475065.770277 
475225.850277 
475432.890277 
475466.430277 
477092.970279 
477098.250279 
477120.120279 
477150.210279 
477222.120279 
477410.370279 
477764.810279 
477812.030279 
477866.360279 
478089.260280 
478207.630280 
479218.020281 
479363.390281 
479614.420281 
479909.670281 
480095.980281 
480110.920281 
480586.750282 
480644.610282 
480972.390282 
480992.820282 
481001.990282 
481783.900283 
481796.950283 
481855.650283 
482870.060284 
483032.960284 
483359.250284 
483395.420284 
483923.400285 
483964.190285 
484036.160285 
485375.520286 
485812.100287 
486110.560287 
486885.380288 
486922.990288 
487375.880288 
487470.140288 
487677.330288 
488062.310289 
488076.420289 
488593.140289 
488846.930290 
488962.350290 
488979.530290 
489193.680290 
489213.180290 
490258.660291 
490283.040291 
490291.540291 
490370.770291 
490635.620291 
490789.670291 
490799.910291 
491241.810292 
491302.070292 
491653.940292 
492260.620293 
492436.020293 
492596.570293 
492657.860293 
492757.240293 
493094.380294 
493477.760294 
493982.610294 
494334.000295 
494521.620295 
494742.980295 
495620.370296 
495862.540296 
495953.680296 
496280.070296 
496313.480296 
496479.740297 
497794.520298 
498456.530298 
498734.940299 
498753.960299 
498827.530299 
499372.550299 
499606.310300 
499618.360300 
499625.390300 
499696.270300 
500369.490300 
500730.270301 
500859.530301 
501035.470301 
501186.600301 
501438.610301 
501564.710301 
501647.320301 
501704.330302 
502054.430302 
502098.930302 
502106.970302 
502390.770302 
502597.170302 
502893.450303 
503078.720303 
503146.910303 
503387.820303 
503668.260303 
503979.930304 
504392.230304 
504852.390304 
505170.860305 
505193.580305 
505435.650305 
505474.460305 
505770.880305 
505841.840305 
505962.520305 
505974.870305 
505979.850306 
505991.500306 
506291.420306 
506384.850306 
507439.300307 
507545.820307 
508113.120307 
508621.460308 
508782.630308 
508787.780308 
509008.070308 
509456.190309 
509586.710309 
509759.630309 
510271.790309 
510335.280310 
510555.960310 
510606.060310 
511813.080311 
511869.820311 
511923.770311 
511931.670311 
512063.630311 
512935.080312 
513340.170312 
514027.160313 
514253.210313 
514633.140314 
515094.560314 
515679.770315 
515886.900315 
516108.610315 
516130.450315 
516201.730315 
516320.790315 
516516.050315 
516722.080316 
516735.910316 
516791.260316 
516998.130316 
517814.480317 
517826.500317 
518139.330317 
518828.230317 
518982.750318 
519375.090318 
519608.880318 
519677.520318 
520522.940319 
520673.010319 
520923.480319 
521118.060320 
521128.520320 
521416.940320 
521820.210320 
522219.400321 
522245.480321 
522366.260321 
523028.030321 
523037.360321 
523121.940321 
523440.850322 
523679.060322 
523690.360322 
523823.770322 
524249.500323 
524423.330323 
524675.550323 
525221.670323 
525393.770324 
525872.900324 
526222.850324 
526507.590325 
526961.590325 
527177.180325 
527453.520326 
527550.860326 
527962.200326 
528005.030326 
528102.370326 
529455.120327 
529699.250328 
530599.110328 
530788.160329 
531241.940329 
531296.010329 
531300.720329 
531477.010329 
531487.110329 
532222.950330 
532362.750330 
532405.160330 
532690.020330 
532761.040330 
532846.210331 
532939.020331 
532945.360331 
533176.610331 
533422.650331 
533914.230332 
534028.820332 
534105.240332 
534142.940332 
535015.570333 
535531.060333 
536053.080334 
536143.180334 
536300.240334 
536320.560334 
536362.140334 
536965.130334 
537351.980335 
538109.690335 
538323.540336 
538656.650336 
538740.700336 
538921.610336 
539441.920337 
539483.470337 
539651.980337 
540097.450337 
540149.680337 
540283.000337 
540455.450338 
540467.410338 
540482.720338 
541699.910339 
541924.630339 
542266.030339 
542293.460339 
542440.740339 
542648.850340 
543138.340340 
543759.600341 
543764.630341 
544014.290341 
544072.650341 
544191.870341 
544421.320341 
544472.740341 
544914.560342 
545161.330342 
545529.440342 
546246.770343 
546289.280343 
546403.880343 
546511.930343 
546787.250344 
546872.290344 
547807.900344 
547815.300344 
547948.840345 
549149.980346 
549221.510346 
549269.750346 
549470.920346 
549730.490346 
549744.210346 
549920.910346 
549999.420346 
550412.210347 
550429.620347 
551890.540348 
552066.470348 
552237.740349 
552243.690349 
552492.810349 
552514.830349 
552823.850349 
552970.970349 
553160.130349 
554587.560351 
554731.150351 
555639.660352 
555740.440352 
556103.590352 
556162.050352 
556438.010352 
556630.910353 
556724.030353 
556762.910353 
556909.000353 
556993.770353 
557124.940353 
557132.180353 
557507.270353 
557599.310354 
557743.850354 
557748.970354 
557833.380354 
558006.810354 
558165.650354 
558456.090354 
558561.260354 
558766.210355 
558980.760355 
559093.650355 
559375.640355 
559678.250356 
560434.730356 
560526.010356 
560638.870356 
560916.090357 
560995.250357 
561087.190357 
561808.030357 
561837.380358 
562089.600358 
562203.450358 
562394.000358 
562400.670358 
562595.650358 
562798.560358 
563085.540359 
563103.450359 
563250.650359 
563304.860359 
563626.170359 
563749.640359 
563990.750360 
564125.270360 
564229.930360 
564668.700360 
564690.280360 
564899.920360 
565033.640360 
565288.340361 
565502.610361 
565968.720361 
566027.030361 
566389.040362 
566475.640362 
566521.830362 
566810.160362 
566882.240362 
567185.340363 
567654.910363 
567673.730363 
567728.840363 
568003.450363 
568036.190363 
568538.610364 
568664.160364 
568719.130364 
568812.170364 
568820.010364 
568884.360364 
569514.830365 
570294.150365 
570530.720366 
570812.080366 
570929.200366 
570938.920366 
571067.870366 
571398.570366 
571525.020367 
571549.270367 
572030.420367 
572574.860368 
572654.800368 
573131.560368 
574416.570369 
574501.470369 
574902.400370 
575882.740371 
575947.730371 
575959.950371 
576396.390371 
576766.790371 
576921.710372 
576931.180372 
576943.320372 
577142.140372 
577309.370372 
577725.440372 
578200.030373 
578475.240373 
579538.070374 
579708.790374 
580090.840375 
580679.600375 
581276.970376 
581293.830376 
581497.240376 
581962.020376 
582020.110376 
582087.870376 
582185.360376 
582931.470377 
583916.280378 
583997.230378 
584201.910378 
584270.240378 
584287.050378 
584632.190379 
585705.990380 
585920.780380 
585929.470380 
586398.210380 
586444.470380 
586959.520381 
587422.270381 
587527.910381 
587548.190381 
587971.760382 
588029.500382 
588220.110382 
588405.440382 
588410.840382 
588692.990383 
588789.840383 
589311.910383 
589684.930383 
589835.870384 
591532.790385 
592810.460386 
593024.600387 
593472.110387 
593588.010387 
594152.480388 
594165.520388 
594589.200388 
594904.870388 
595338.620389 
595623.820389 
595654.800389 
595788.540389 
595797.920389 
596520.940390 
596930.440390 
597430.900391 
597549.660391 
597709.170391 
598097.210391 
598102.420391 
598174.180391 
598376.180392 
598819.820392 
599046.640392 
599210.880392 
600197.060393 
600268.140393 
600328.470393 
600821.850394 
600924.920394 
600960.470394 
601289.560394 
601395.800394 
601935.960395 
601979.760395 
602479.770395 
603124.790396 
603133.040396 
603140.360396 
603147.520396 
603977.790397 
604350.430397 
604414.300397 
604478.280397 
604486.180397 
605425.220398 
605599.740398 
605606.600398 
605693.920398 
605894.360399 
606025.920399 
606297.000399 
606909.060399 
606919.210400 
606952.450400 
607164.540400 
607583.780400 
607673.690400 
608883.020401 
608969.550401 
609025.140401 
609095.120402 
609332.250402 
609637.860402 
609811.740402 
610035.030402 
610141.050403 
610521.610403 
610783.720403 
611205.610404 
611777.880404 
612034.230404 
612346.920405 
612473.800405 
612490.280405 
612717.680405 
612960.860405 
613044.140405 
613281.020405 
613485.200406 
613612.000406 
613772.830406 
614321.900406 
614575.330407 
615133.980407 
615438.470407 
615710.080408 
615940.430408 
616137.620408 
616286.500408 
616563.540408 
616625.810409 
617450.310409 
617531.350409 
617559.360409 
617913.340410 
618572.090410 
618956.470411 
619986.070412 
620054.130412 
620142.410412 
620337.600412 
620342.530412 
620429.470412 
620758.110412 
620866.080412 
621007.650413 
621025.620413 
621035.360413 
621050.020413 
621330.690413 
621443.400413 
621716.580413 
621777.460413 
621852.860413 
621999.000414 
622132.380414 
622238.170414 
622571.770414 
622693.360414 
623025.980415 
623591.810415 
623971.310415 
624416.040416 
624818.860416 
624963.500416 
625040.850416 
625340.770417 
625687.000417 
625898.930417 
625906.760417 
626000.860417 
626083.650417 
627135.900418 
627235.480418 
627678.670419 
627689.300419 
627854.770419 
628201.710419 
628679.230420 
629068.010420 
629195.860420 
629206.310420 
629323.160420 
629379.200420 
629497.430421 
629668.670421 
629961.130421 
630546.260422 
631332.810422 
631544.630422 
631859.760423 
632205.420423 
632291.530423 
632322.070423 
632329.430423 
632587.770423 
633362.830424 
633476.000424 
633563.420424 
634352.320425 
634726.820425 
634741.540425 
635253.190426 
635325.890426 
635608.920426 
635777.260426 
636910.470427 
636916.830427 
637254.180428 
637697.120428 
637746.380428 
638243.370429 
638263.500429 
638330.410429 
638598.680429 
638651.650429 
639032.240429 
640182.950430 
640516.240431 
640929.710431 
641054.430431 
641182.410431 
641189.290431 
641802.440432 
642657.090433 
642770.730433 
643184.720433 
643196.040433 
643416.560433 
643505.100434 
643552.240434 
643929.240434 
643999.150434 
644144.870434 
644291.680434 
645011.840435 
645056.720435 
645349.870435 
645783.900436 
646209.110436 
647013.050437 
647133.090437 
647161.120437 
647240.940437 
647757.170438 
647915.380438 
647933.950438 
648947.830439 
649147.740439 
649343.550439 
649470.680439 
649757.650439 
649794.830439 
649850.640439 
650032.130440 
650162.130440 
650799.630440 
651024.960441 
651436.750441 
652224.960442 
652233.950442 
652432.150442 
652452.570442 
652473.870442 
652594.280442 
652820.150442 
653148.040443 
653854.660443 
654182.680444 
654655.600444 
655123.660444 
655147.400444 
655161.880444 
655247.040445 
655898.310445 
656168.350445 
656191.210445 
656809.470446 
657387.490447 
658452.620448 
658536.200448 
658721.420448 
658999.570448 
659590.080449 
660654.360450 
660847.980450 
660929.370450 
661013.780450 
661332.780450 
661418.810450 
661476.770450 
661518.340450 
661860.320451 
661866.090451 
662366.900451 
663241.230452 
663355.930452 
663417.520452 
664078.040453 
664274.410453 
665209.470454 
665229.690454 
665249.550454 
665324.970454 
665974.890455 
665983.080455 
666328.520455 
666566.520455 
666581.470455 
666654.780455 
666662.780455 
667333.110456 
667351.570456 
667560.580456 
667693.090456 
667703.820456 
667963.860456 
668123.150457 
668146.200457 
668154.370457 
669285.630458 
669371.400458 
669555.060458 
669876.190458 
670161.680458 
670580.760459 
670954.870459 
670988.760459 
671514.600460 
671813.770460 
671981.290460 
672120.890460 
672135.430460 
672250.980460 
672352.190460 
673043.220461 
673052.470461 
673286.920461 
673517.620462 
673527.140462 
673590.500462 
673851.820462 
674333.680462 
674719.490463 
675087.850463 
675099.560463 
675330.560463 
675529.700463 
675745.940464 
675754.570464 
675830.430464 
675962.490464 
676519.770464 
676526.590464 
676612.840464 
677039.130465 
677215.840465 
677350.780465 
677360.800465 
678041.380466 
678187.730466 
678476.160466 
679283.070467 
679303.670467 
679729.470467 
679846.900467 
680302.490468 
680308.060468 
680314.170468 
680334.760468 
680665.730468 
681306.770469 
681552.930469 
681592.260469 
681826.600469 
681844.250469 
682084.050470 
682812.790470 
682822.840470 
682827.970470 
682868.680470 
682878.580470 
683318.090471 
683527.050471 
683534.420471 
683994.580471 
684630.390472 
685169.450472 
685175.910472 
685185.130472 
686062.670473 
686413.510474 
686448.600474 
686839.930474 
687514.610475 
687604.270475 
687855.010475 
687877.650475 
687907.110475 
688339.390475 
688536.240476 
689133.360476 
689198.170476 
689753.310477 
689865.190477 
689911.110477 
690178.960477 
690221.750477 
690260.430477 
690272.750477 
690536.760477 
690846.060478 
691086.910478 
691096.530478 
691789.440479 
691798.090479 
691976.100479 
692097.190479 
692186.270479 
692374.870479 
693402.390480 
693993.980481 
694130.890481 
694171.220481 
694175.710481 
694355.300481 
694427.790481 
694720.180481 
695351.080482 
695417.480482 
695498.520482 
696661.330483 
696857.360483 
697052.160483 
697299.370484 
697316.070484 
697731.250484 
698259.070485 
698863.890485 
699213.960485 
699784.980486 
700202.210486 
700847.430487 
701509.880488 
702058.410488 
702149.570488 
702176.490488 
702256.620488 
702757.030489 
702827.400489 
703699.240490 
705294.960491 
705306.860491 
705366.570491 
705930.340492 
706093.400492 
706559.410492 
706692.530492 
706821.040493 
706990.260493 
707341.160493 
707621.850493 
707786.930493 
707817.660493 
708120.930494 
708547.880494 
708738.760494 
708822.800494 
708830.320494 
708837.250494 
708909.280494 
709125.730495 
709146.340495 
709210.370495 
709701.440495 
709839.000495 
710263.440496 
710280.370496 
711538.770497 
711593.330497 
711623.410497 
711662.940497 
711692.620497 
711866.180497 
712333.400498 
712463.330498 
712842.760498 
712855.990498 
713109.150498 
713259.310499 
713419.130499 
714374.260500 
715339.670500 
715347.650500 
715638.970501 
715812.080501 
716103.310501 
716111.170501 
716120.500501 
716469.420502 
716950.780502 
717281.400502 
717365.380502 
717580.330503 
717686.190503 
717977.790503 
718152.920503 
718590.250504 
718712.090504 
718825.910504 
719201.680504 
719295.910504 
719466.720504 
719931.520505 
720576.990505 
720765.480506 
720798.880506 
720843.220506 
721069.590506 
721248.630506 
721388.640506 
721493.330506 
721840.660507 
721849.590507 
722408.950507 
722593.470507 
722807.910507 
723304.920508 
723458.340508 
723727.880508 
723751.950508 
723964.430509 
724017.390509 
724128.500509 
724168.840509 
724239.660509 
724268.120509 
724623.750509 
724906.710509 
725007.920509 
725016.080509 
725421.670510 
725954.070510 
725985.890510 
726197.330511 
726210.400511 
726427.750511 
726780.650511 
727210.940512 
727596.820512 
727820.430512 
728017.760512 
728132.630512 
728407.880513 
728641.720513 
728894.570513 
728902.230513 
729224.760513 
729230.600513 
729236.690513 
729570.230514 
730294.120514 
731183.450515 
731192.520515 
731438.050515 
732258.010516 
732385.240516 
732999.280517 
733505.000517 
733532.170517 
733729.850518 
733962.830518 
734484.700518 
734775.970519 
735569.180519 
735700.580519 
735831.950520 
735953.760520 
736014.000520 
736516.880520 
736612.360520 
736851.500521 
736986.700521 
737371.730521 
737771.150521 
737862.120521 
738520.990522 
738536.710522 
738867.360522 
738912.860522 
738920.780522 
739343.930523 
739595.160523 
739619.220523 
739774.970523 
740329.060524 
741177.180525 
741573.710525 
741764.490525 
741786.780525 
741919.990525 
742039.040525 
742177.230525 
742341.070526 
742354.630526 
743249.710526 
743408.240527 
744497.290528 
744541.370528 
744578.100528 
744626.820528 
745139.990528 
745146.370528 
745447.900529 
746307.450529 
746423.590529 
746567.590530 
746578.010530 
746783.470530 
746901.410530 
746946.980530 
747114.480530 
747152.250530 
747278.240530 
747686.910531 
747710.670531 
747910.150531 
748082.760531 
749237.330532 
749243.990532 
749409.680532 
749511.800532 
749550.800532 
749558.660532 
749584.550532 
749898.110533 
750028.540533 
750332.550533 
750418.000533 
750814.430534 
750820.220534 
750984.160534 
751444.000534 
751623.430534 
752777.520535 
752790.820535 
752801.790535 
753129.610536 
753297.300536 
753335.430536 
754130.190537 
754415.830537 
754698.690537 
754751.320537 
754758.620537 
755023.590537 
755825.660538 
755907.840538 
756471.100539 
757586.000540 
757665.970540 
757804.640540 
757822.720540 
757868.390540 
758131.210540 
758198.260540 
758254.300540 
759070.190541 
759371.130541 
759414.280542 
759798.670542 
760433.660542 
760440.110542 
760817.240543 
760822.630543 
760885.180543 
761919.500544 
762091.790544 
762190.620544 
762684.190545 
763189.100545 
763488.240545 
763553.510545 
763629.040545 
763897.090546 
764612.310546 
764786.410547 
765542.660547 
765737.970547 
765769.870547 
765798.110547 
765866.630548 
766746.280548 
767484.020549 
767616.080549 
767995.560550 
768178.310550 
768200.240550 
768420.950550 
769134.050551 
769169.070551 
769208.830551 
769230.920551 
769289.190551 
769543.820551 
769965.680551 
770043.030551 
770339.930552 
770696.920552 
770827.520552 
771173.410552 
771249.400553 
771363.110553 
771380.640553 
771992.450553 
772115.570553 
772232.040553 
772855.850554 
772903.980554 
772947.590554 
773622.250555 
773901.270555 
774072.040555 
774187.460555 
774229.120555 
774283.240555 
774419.320556 
774424.950556 
775385.710556 
775759.260557 
775766.080557 
776794.650558 
776801.310558 
776857.330558 
776964.750558 
777000.880558 
777425.250558 
777644.740559 
777961.270559 
778009.220559 
778402.540559 
778588.200559 
778636.090559 
779323.010560 
779346.540560 
779388.920560 
779493.720560 
779518.010560 
779667.710560 
780276.150561 
780789.560561 
781174.840562 
781255.420562 
781274.270562 
781420.480562 
781795.210562 
781880.810562 
781939.280563 
782180.700563 
782568.010563 
782768.770563 
783283.480564 
783443.420564 
784003.690564 
784080.310565 
784202.490565 
784275.590565 
784867.080565 
784896.980565 
784902.600565 
784920.670565 
786059.240566 
786185.430566 
786411.160567 
786720.640567 
787476.790568 
787496.110568 
787727.150568 
788555.470569 
788948.850569 
789870.230570 
790293.640570 
790719.680571 
790739.430571 
790981.160571 
791627.740572 
791709.370572 
792150.940572 
792266.040572 
792275.790572 
792425.520572 
792446.290572 
792561.700572 
793924.840574 
794096.950574 
794282.160574 
794776.320574 
794835.060575 
795221.810575 
795225.960575 
795270.350575 
795327.580575 
795812.630575 
796063.740576 
796104.130576 
796918.280576 
796960.020576 
796979.650577 
796986.580577 
796995.820577 
797530.680577 
797556.400577 
797969.440577 
798056.470578 
798426.180578 
798622.400578 
798717.360578 
799568.190579 
799772.920579 
799893.960579 
799968.290579 
800306.880580 
800782.960580 
801182.380580 
801363.940581 
801855.800581 
801866.970581 
802312.290581 
802412.380582 
802460.970582 
802565.730582 
802704.890582 
803302.190582 
803442.540583 
803480.200583 
803493.680583 
803523.440583 
803533.350583 
803762.600583 
805031.490584 
805086.660584 
805360.140584 
805466.900584 
805877.610585 
806187.990585 
806657.790586 
806887.250586 
807170.710586 
807270.430586 
807482.490586 
807681.650586 
808191.440587 
808618.820587 
808674.050587 
809174.130588 
809347.280588 
810098.190589 
810414.440589 
810498.400589 
810625.600589 
810956.160590 
811270.780590 
811357.520590 
811959.880590 
812798.260591 
813182.600592 
814161.920593 
814329.170593 
814670.980593 
814689.300593 
814697.910593 
814753.340593 
814890.330593 
815941.420594 
816307.750595 
816928.050595 
816936.980595 
817741.900596 
818175.480596 
818229.660596 
818538.760597 
818739.280597 
818912.490597 
819173.130597 
819185.560597 
819209.990597 
819843.470598 
820216.140598 
820869.800599 
821981.150600 
822253.120600 
823099.570601 
823202.990601 
823441.130601 
823602.480601 
824378.430602 
824452.180602 
824636.620602 
825317.420603 
825357.780603 
825562.830603 
825788.350603 
826472.310604 
826596.310604 
826758.320604 
826857.870604 
826870.150604 
827121.270605 
827399.470605 
828119.050606 
828178.070606 
828231.840606 
828275.930606 
828388.340606 
828787.620606 
828806.120606 
828914.850606 
829193.570607 
829263.940607 
829456.520607 
829651.130607 
829990.180607 
830856.310608 
831544.840609 
832130.910609 
832155.090609 
832221.510609 
832346.210609 
832849.130610 
833528.220611 
833738.180611 
834231.360611 
834736.120612 
835084.720612 
835901.300613 
836360.310613 
836617.650613 
837598.500614 
837641.520614 
837753.870614 
837813.670615 
838168.590615 
838490.820615 
838624.160615 
839283.440616 
839500.070616 
839550.420616 
839643.190616 
839815.480616 
839953.160617 
840189.150617 
840198.650617 
840285.410617 
840565.350617 
840940.830617 
841169.190618 
841529.040618 
841680.690618 
843103.600619 
843109.960619 
843114.050619 
843121.770619 
843217.120620 
844040.020620 
844398.020621 
844824.250621 
845129.350621 
845283.680622 
845575.400622 
845762.060622 
846043.290622 
846328.400622 
846352.510622 
846651.760623 
846659.650623 
847309.220623 
847377.810623 
847442.000624 
847450.200624 
847939.490624 
848193.710624 
848201.510624 
848741.810625 
848875.810625 
849005.590625 
849013.480625 
849855.210626 
850586.460626 
850989.420627 
851115.050627 
851403.250627 
851451.140627 
851599.770627 
852053.300628 
852271.080628 
852336.280628 
852522.430628 
852949.650629 
852958.390629 
853004.520629 
853499.760629 
853674.470629 
853682.330629 
853936.940630 
854015.700630 
854114.450630 
854270.190630 
854669.100630 
854930.080630 
854953.700631 
854986.320631 
855244.130631 
855346.580631 
855353.910631 
855804.000631 
856100.070632 
856169.340632 
856817.700632 
857040.920632 
857202.760633 
857567.880633 
857676.650633 
858085.840633 
858131.130633 
858703.040634 
859082.980634 
859506.370635 
859664.000635 
859786.600635 
859794.660635 
860183.230635 
860901.810636 
861222.300636 
861641.880637 
861653.160637 
861702.870637 
861845.430637 
861987.400637 
862555.450638 
862594.750638 
862620.650638 
862675.210638 
862931.340638 
863281.230638 
863560.480639 
863965.760639 
864560.570639 
864568.540639 
865529.750640 
865542.430640 
866029.660641 
866921.610642 
866943.710642 
867246.980642 
867448.450642 
867456.610642 
867528.770642 
867659.720642 
868037.920643 
868580.480643 
868859.620643 
869139.960644 
869159.430644 
869456.130644 
869525.860644 
870082.960645 
870290.570645 
870381.610645 
870530.030645 
871196.060646 
871334.530646 
871361.270646 
871409.400646 
871842.570646 
872075.150646 
872132.850647 
872387.670647 
872765.100647 
873499.700648 
873755.490648 
874014.690648 
874286.480649 
874718.030649 
875359.960650 
875514.820650 
876412.110650 
876416.660650 
876473.780651 
876746.660651 
876948.950651 
877149.740651 
877562.960652 
877900.720652 
878270.640652 
878505.660652 
878856.390653 
878926.930653 
879188.070653 
879512.870653 
879957.390654 
880189.560654 
880737.120655 
880884.170655 
881258.930655 
881269.040655 
881567.220655 
881840.240656 
882023.080656 
882240.290656 
882268.110656 
882807.700656 
882893.810657 
883522.850657 
883615.420657 
883734.910657 
884308.120658 
884650.830658 
885141.420659 
885646.830659 
885961.020659 
886159.660660 
886406.650660 
886435.660660 
886445.630660 
886729.670660 
887136.210660 
888151.910661 
888453.140662 
888554.820662 
888579.000662 
888866.260662 
889955.440663 
890398.250664 
890548.570664 
890593.300664 
890633.900664 
891181.370664 
891669.310665 
891737.650665 
892223.610665 
892495.930665 
892513.590665 
892560.620666 
892879.620666 
893789.760667 
893992.700667 
894235.890667 
894402.380667 
894408.360667 
895594.750668 
895954.980669 
896475.610669 
896643.030669 
896663.690669 
897712.050670 
898047.560671 
898284.980671 
898338.480671 
898537.310671 
898608.870671 
899325.530672 
899585.570672 
900186.780673 
900697.730673 
900934.020673 
901444.900674 
901620.700674 
901746.230674 
901797.860674 
902138.660674 
902234.150675 
902435.010675 
902871.160675 
902905.560675 
903595.540676 
903892.360676 
903900.380676 
903987.690676 
904210.520676 
904386.010677 
904648.290677 
904861.620677 
904881.790677 
904890.570677 
905027.960677 
905173.100677 
905313.080677 
905465.960678 
905551.900678 
905641.940678 
905870.530678 
906098.480678 
906397.400678 
906508.730679 
907451.460679 
907633.010680 
907694.080680 
908074.700680 
908198.330680 
909059.860681 
909350.220681 
909362.330681 
909577.320681 
909780.560682 
910027.160682 
910200.160682 
910224.880682 
910714.780682 
911165.250683 
911428.580683 
911596.240683 
911830.450683 
912003.320684 
912049.200684 
912056.130684 
912177.910684 
912242.570684 
912297.630684 
912669.990684 
913060.690685 
913197.260685 
913220.420685 
913235.990685 
913253.790685 
913659.430685 
913836.490685 
914334.800686 
914348.720686 
914593.310686 
914602.740686 
915013.830686 
915247.220687 
915385.570687 
915453.400687 
916624.870688 
916660.300688 
917502.060689 
917769.700689 
917885.960689 
918046.260689 
918119.390689 
918388.310690 
918410.170690 
918797.800690 
919189.380690 
919654.070691 
919660.910691 
919743.060691 
919798.350691 
919818.520691 
919848.890691 
920246.440691 
920276.740691 
920409.050691 
920440.850691 
920609.880692 
920837.840692 
921517.590693 
921625.560693 
921781.390693 
922417.750693 
922620.200694 
922630.990694 
922640.020694 
923172.550694 
923399.880694 
923669.170695 
923752.550695 
923931.490695 
923944.660695 
924036.780695 
924399.670695 
924477.510695 
924505.390695 
924870.290696 
925287.110696 
925546.970696 
925691.660696 
926085.510697 
926914.410698 
926920.860698 
926933.070698 
926959.890698 
927068.170698 
927076.990698 
927869.860698 
928023.650699 
928202.320699 
928222.790699 
928727.440699 
928764.710699 
929147.760700 
929586.620700 
929637.990700 
929745.910700 
929886.730700 
930399.670701 
930822.860701 
932391.640703 
932726.560703 
932737.250703 
932781.520703 
933220.640703 
933234.170703 
933241.040703 
933375.170704 
933537.750704 
933924.310704 
934023.800704 
934719.010705 
935002.840705 
935009.930705 
935041.780705 
935192.900705 
935355.510705 
935602.430706 
935912.620706 
937207.850707 
937563.830707 
937838.240708 
938112.010708 
938501.450708 
938683.060708 
939307.470709 
939412.970709 
939980.670710 
940486.880710 
940673.710710 
940861.960711 
940950.850711 
941026.500711 
941164.650711 
941174.640711 
941665.680711 
941736.060711 
942240.120712 
942633.370712 
942775.790712 
943001.220713 
943671.610713 
944261.450714 
944875.640714 
945186.760715 
945197.150715 
945774.930715 
945858.670715 
945909.090715 
946515.480716 
946527.960716 
946666.130716 
947025.500716 
947034.010716 
947117.590716 
947363.430717 
947453.240717 
947491.710717 
947499.510717 
947556.400717 
947659.000717 
947788.270717 
948067.590717 
948515.400718 
948713.670718 
948723.630718 
948733.100718 
948924.610718 
948979.900718 
949669.130719 
950117.620719 
950616.680720 
951328.020720 
951337.080720 
951433.560720 
951499.180720 
951528.430720 
952055.480721 
952068.550721 
952962.130722 
953330.140722 
953510.250722 
953515.910722 
953521.700722 
953544.580722 
953862.330723 
954000.720723 
954022.920723 
954288.550723 
954600.520723 
954608.530723 
954897.290724 
955172.580724 
955508.370724 
955657.390724 
956012.520725 
956322.340725 
956333.050725 
956483.390725 
956631.110725 
956841.910725 
956957.150726 
957163.010726 
957574.910726 
958188.710727 
958325.790727 
959616.390728 
959893.630728 
959899.890728 
959915.680728 
960528.030729 
960702.770729 
960709.150729 
960924.350729 
960930.630729 
961145.830729 
961172.450729 
961216.210729 
961228.050729 
961241.830729 
961493.840730 
961792.490730 
962237.340730 
962314.980730 
962556.710731 
963086.800731 
963328.560731 
963848.850732 
964195.620732 
964390.160732 
964580.340733 
965093.410733 
965290.080733 
966000.610734 
966698.410735 
966891.620735 
967091.400735 
967404.740735 
967505.910735 
967828.080736 
967871.650736 
967941.110736 
967988.050736 
968048.950736 
968089.660736 
968486.480736 
968500.520736 
968515.330736 
968689.920736 
969103.500737 
969123.300737 
969141.940737 
969923.050738 
969950.640738 
970529.640738 
970736.900738 
970957.150739 
971791.360739 
971813.200739 
972412.070740 
973194.450741 
973534.590741 
973876.510741 
974070.480741 
974223.110742 
974618.220742 
974817.720742 
975770.160743 
976008.860743 
976130.820743 
976479.520744 
976967.170744 
977193.740744 
977939.090745 
978261.370745 
978615.410746 
978667.370746 
979121.540746 
979224.450746 
979417.560746 
979438.000746 
980177.200747 
980770.070748 
981056.810748 
981082.740748 
981485.880748 
982312.950749 
982559.350749 
983025.340750 
983310.490750 
983343.610750 
983353.910750 
983540.990750 
983554.000750 
983958.570751 
984413.120751 
984426.310751 
984820.690751 
985075.530752 
985128.420752 
985490.890752 
985495.860752 
985592.910752 
985614.160752 
986265.550753 
986377.600753 
986502.360753 
986631.190753 
986758.060753 
986986.960753 
987600.050754 
987606.970754 
987694.510754 
988122.560755 
988178.460755 
988297.260755 
988314.360755 
988376.930755 
988596.280755 
988600.230755 
988968.490755 
989074.770755 
989206.370756 
989509.340756 
989520.510756 
989588.490756 
989619.610756 
990015.100756 
990368.700757 
990481.860757 
990544.290757 
990883.440757 
990959.790757 
991370.700758 
991383.750758 
991522.790758 
991815.790758 
992391.910759 
992633.170759 
992647.690759 
992656.970759 
992843.280759 
993031.890759 
993225.030759 
993441.310759 
993943.060760 
994206.030760 
994265.150760 
994759.070761 
994830.420761 
995612.000762 
995620.260762 
996421.920762 
996429.500762 
996500.350762 
996715.920763 
996741.440763 
997072.390763 
997493.720763 
997499.040763 
997672.840763 
998052.490764 
998372.070764 
998540.200764 
998608.730764 
998725.660764 
998744.170764 
999113.070765 
1000308.550766 
1000849.250766 
1000879.240766 
1000936.810766 
1001159.140767 
1001377.000767 
1001468.670767 
1001574.380767 
1001686.970767 
1001837.300767 
1002626.040768 
1002768.710768 
1003322.670769 
1003593.670769 
1003621.120769 
1003756.700769 
1003919.450769 
1003931.510769 
1004240.450770 
1004403.880770 
1004855.310770 
1005332.230771 
1005544.340771 
1006095.760771 
1006126.030771 
1006375.770772 
1006503.110772 
1007085.160772 
1007524.590773 
1007698.630773 
1007889.460773 
1007915.500773 
1008656.850774 
1008947.830774 
1009093.710774 
1009105.120774 
1009392.090774 
1009910.570775 
1009920.460775 
1009986.460775 
1010102.530775 
1010214.340775 
1010431.360775 
1010512.910775 
1010555.270775 
1011126.470776 
1011135.360776 
1011388.740776 
1011447.800776 
1011626.780776 
1012006.580777 
1012523.110777 
1012852.200778 
1013024.910778 
1013091.210778 
1013148.370778 
1013344.310778 
1014033.410779 
1014227.390779 
1014398.700779 
1014776.740779 
1014788.480779 
1014795.340779 
1015193.390780 
1015824.130780 
1015911.580780 
1016086.120781 
1016625.540781 
1016680.140781 
1016737.750781 
1017311.750782 
1017480.300782 
1017963.200782 
1017969.970782 
1018436.700783 
1018639.870783 
1018647.600783 
1019639.690784 
1019722.750784 
1019736.370784 
1019743.840784 
1019808.190784 
1020119.080784 
1020441.170785 
1020495.280785 
1021184.580785 
1022255.530786 
1022281.320786 
1022463.390787 
1023183.010787 
1023553.690788 
1023563.290788 
1023806.630788 
1024321.000788 
1024328.380788 
1024618.730789 
1025348.320789 
1025777.300790 
1025833.860790 
1025970.350790 
1026326.030790 
1026519.360790 
1026701.730790 
1026861.530791 
1027029.620791 
1027105.160791 
1027130.490791 
1027248.510791 
1027297.940791 
1027307.600791 
1027317.890791 
1027544.050791 
1027757.930791 
1028020.590792 
1028688.500792 
1028958.340793 
1030020.670794 
1030040.540794 
1030130.960794 
1030528.370794 
1030568.390794 
1030702.290794 
1030942.210794 
1031047.910795 
1031094.010795 
1031229.720795 
1031255.160795 
1031412.290795 
1031441.770795 
1031568.170795 
1031967.000795 
1032687.570796 
1032973.290796 
1033201.250797 
1033211.020797 
1033421.460797 
1033459.730797 
1034026.370797 
1034273.930798 
1034918.170798 
1035304.530798 
1035631.550799 
1035767.650799 
1036064.560799 
1036761.680800 
1036862.650800 
1037565.490801 
1037591.270801 
1038012.010801 
1038070.000801 
1038317.230801 
1038419.740801 
1038522.790801 
1039115.760802 
1039464.650802 
1039564.870802 
1039754.510803 
1039794.660803 
1039809.140803 
1040446.530803 
1040583.700803 
1041002.270804 
1041026.800804 
1041972.290805 
1041981.950805 
1041991.790805 
1042098.830805 
1042175.690805 
1042717.350805 
1042865.230806 
1043103.270806 
1043810.700806 
1044001.530807 
1044511.230807 
1044677.540807 
1044789.420807 
1044855.390807 
1045425.660808 
1045722.940808 
1045730.250808 
1046016.150808 
1046130.210809 
1046384.910809 
1046584.680809 
1046841.940809 
1046893.220809 
1047292.180810 
1047373.230810 
1047960.690810 
1048324.910811 
1048334.720811 
1048422.590811 
1048572.750811 
1049003.140811 
1049382.680812 
1049395.130812 
1049665.130812 
1049783.830812 
1050357.420812 
1050685.280813 
1050706.360813 
1051626.940814 
1052117.140814 
1052226.560814 
1052780.900815 
1052836.930815 
1053286.750815 
1053936.130816 
1054215.720816 
1054733.730817 
1054744.870817 
1054820.840817 
1054971.470817 
1055054.290817 
1055253.500817 
1055324.620817 
1055333.400817 
1055497.680817 
1055699.390817 
1056057.670818 
1056156.220818 
1056441.380818 
1056880.960819 
1057052.550819 
1057127.090819 
1057214.370819 
1057526.380819 
1057866.140819 
1058266.100820 
1058375.660820 
1058614.220820 
1058625.150820 
1058711.520820 
1059271.330821 
1059291.500821 
1059391.990821 
1059761.850821 
1059786.150821 
1059798.750821 
1059806.130821 
1060723.030822 
1060794.440822 
1060899.040822 
1060917.750822 
1060926.530822 
1060931.850822 
1060990.620822 
1061085.080822 
1061704.190823 
1062595.970824 
1062880.560824 
1062897.910824 
1063444.270825 
1063567.480825 
1063627.270825 
1064100.020825 
1064176.480825 
1064820.110826 
1064851.550826 
1065550.850827 
1066063.370827 
1066127.920827 
1066135.090827 
1066349.700827 
1066479.630828 
1066564.340828 
1066593.380828 
1066778.510828 
1066883.350828 
1067211.250828 
1067221.650828 
1067679.090829 
1068089.630829 
1068353.930829 
1068606.620829 
1069154.150830 
1069853.730831 
1069957.800831 
1070039.470831 
1070364.920831 
1070760.560831 
1071278.320832 
1071370.410832 
1071382.830832 
1071736.060832 
1072165.930833 
1072364.570833 
1073070.540834 
1073078.070834 
1073248.910834 
1073508.450834 
1074095.770835 
1074208.660835 
1074348.960835 
1074416.450835 
1074725.340835 
1074739.490835 
1075158.250836 
1075418.460836 
1075422.460836 
1075501.000836 
1076053.060836 
1076318.690837 
1076957.380837 
1077073.760837 
1077422.410838 
1077768.180838 
1078439.980839 
1078468.090839 
1078722.530839 
1079192.610839 
1079200.380839 
1079366.870840 
1079501.360840 
1079509.080840 
1079680.690840 
1081277.190841 
1081395.210841 
1082137.570842 
1082276.120842 
1082304.300842 
1082411.920842 
1082457.850842 
1082549.490842 
1082732.520843 
1083150.430843 
1083276.870843 
1083342.910843 
1083917.700844 
1084345.480844 
1084600.570844 
1084775.940845 
1085069.850845 
1085208.130845 
1085941.290846 
1086425.740846 
1086560.580846 
1086798.680846 
1087059.330847 
1087216.150847 
1087247.220847 
1087840.200847 
1087868.700847 
1087873.820847 
1088367.750848 
1088511.600848 
1088528.910848 
1088792.050848 
1088806.840848 
1088868.970848 
1088978.690848 
1089583.650849 
1089654.970849 
1089774.170849 
1089780.640849 
1090475.260850 
1090585.890850 
1090864.830850 
1091234.010851 
1091384.810851 
1091399.800851 
1091446.320851 
1092025.980851 
1092911.730852 
1093022.970852 
1093457.440853 
1093633.750853 
1093758.620853 
1093941.240853 
1094189.460853 
1094196.640853 
1094224.530853 
1094458.200854 
1095627.120855 
1095636.050855 
1096090.130855 
1096716.940856 
1097166.230856 
1097671.400857 
1097782.850857 
1098509.400857 
1098526.250857 
1098545.360857 
1098748.730858 
1099838.390859 
1099943.590859 
1099983.820859 
1100153.910859 
1100470.090859 
1100533.770859 
1100662.730859 
1100863.080860 
1101125.510860 
1101131.810860 
1101456.800860 
1101908.520861 
1102172.580861 
1102981.340862 
1103225.690862 
1103311.790862 
1103387.220862 
1103606.200862 
1103677.770862 
1103992.830862 
1104584.260863 
1104601.800863 
1104791.480863 
1104847.980863 
1105587.170864 
1105799.380864 
1106153.530864 
1106455.650865 
1106465.740865 
1107223.040865 
1107341.720866 
1107737.470866 
1107982.650866 
1108075.000866 
1108539.570867 
1108871.750867 
1109847.720868 
1109862.970868 
1110235.040868 
1110744.900869 
1110758.170869 
1110840.240869 
1111158.390869 
1111501.160869 
1111769.440870 
1111868.610870 
1112005.650870 
1112155.370870 
1112854.410871 
1112958.990871 
1112966.840871 
1113210.650871 
1113314.190871 
1113609.110871 
1113720.260872 
1113911.550872 
1113946.980872 
1114069.050872 
1114136.160872 
1114246.590872 
1114262.990872 
1114286.720872 
1114602.640872 
1114625.790872 
1114992.270873 
1115217.010873 
1115602.980873 
1115859.760873 
1116384.330874 
1117994.450875 
1118079.870876 
1118468.480876 
1118543.080876 
1119043.510876 
1119272.160877 
1119602.780877 
1119870.420877 
1120001.180877 
1120210.270878 
1120449.980878 
1120476.330878 
1121332.800879 
1121360.420879 
1121404.710879 
1122057.010879 
1122589.020880 
1122918.650880 
1122958.570880 
1123238.160880 
1123594.000881 
1123603.640881 
1123851.140881 
1124505.760882 
1124714.030882 
1124723.800882 
1124765.680882 
1124839.890882 
1125382.530882 
1125621.170883 
1125685.580883 
1125708.950883 
1125798.910883 
1126558.270883 
1127192.380884 
1127546.860884 
1127581.000884 
1127662.490884 
1127990.220885 
1128125.260885 
1128153.200885 
1128878.340886 
1129181.790886 
1129344.090886 
1129787.060886 
1129796.810886 
1130043.330887 
1130048.840887 
1130071.420887 
1130261.580887 
1130909.550888 
1131476.910888 
1131850.640888 
1131971.920889 
1132426.200889 
1132573.160889 
1132954.980889 
1132992.270889 
1133090.870890 
1133259.080890 
1134138.210891 
1134604.790891 
1134953.170891 
1134958.970891 
1135265.740892 
1135400.270892 
1135936.970892 
1136257.410892 
1136495.510893 
1136614.990893 
1136654.800893 
1136807.580893 
1137258.450893 
1137725.130894 
1138046.870894 
1138502.620895 
1138873.470895 
1139364.540895 
1139807.810896 
1139959.440896 
1140064.890896 
1140083.720896 
1140182.800896 
1140340.200896 
1140489.920896 
1140777.560897 
1140815.470897 
1141382.250897 
1141527.320897 
1141999.630898 
1142061.440898 
1142105.120898 
1142355.480898 
1142670.760898 
1142686.260898 
1142953.190899 
1143698.220899 
1143797.860900 
1144018.540900 
1144378.670900 
1144398.180900 
1144441.230900 
1144482.030900 
1144520.560900 
1144535.810900 
1144955.120901 
1145081.160901 
1145091.660901 
1145536.040901 
1145597.820901 
1145694.980901 
1145729.520901 
1146301.720902 
1146577.240902 
1147289.750903 
1147307.190903 
1147563.200903 
1147579.710903
[truncated: 3,800,509 more chars]
