# Supplementary material for: Reconstructing neuronal circuitry from parallel spike trains
Source: Nat Commun. 2019 Oct 2;10:4468. doi: 10.1038/s41467-019-12225-2 (PMC6775109; doi:10.1038/s41467-019-12225-2)
Supplement: Supplementary file 4 — Source Data [file 41467_2019_12225_MOESM4_ESM.zip › js/result_table.js]

export default class ResultTable {
  constructor(id) {
    this.field = SVG(id).size('100%', '100%');
    this.base = $(`#${id}`).css('cursor', 'pointer');
    this.cell_size = 100;
    this.cell_text_list = [];
    this.text_min_px = 8;
    this.empty = true;
    this.onselect = () => {};
    this.onleave = () => {};
    this.onclick = () => {};

    // property
    this.view_x = 0.5;
    this.view_y = 0.5;
    this.zoom = 1;

    {
      let width = this.base.width();
      let height = this.base.height();
      setInterval(() => {
        if (width != this.base.width() || height != this.base.height()) {
          this.update_text();
          width = this.base.width();
          height = this.base.height();
        }
      }, 1000);
    }

    {
      let bx, by, dragged = false;

      this.base.on('mouseleave', () => {
        if (this.tooltip != undefined) this.tooltip.clear();
        if (this.empty) return;
        this.base.css('cursor', 'default');
        dragged = false;
      });
      this.base.on('mousedown', (e) => {
        if (this.empty) return;
        this.base.css('cursor', 'move');
        dragged = true;
        bx = e.clientX;
        by = e.clientY;
      });
      this.base.on('mouseup', () => {
        if (this.empty) return;
        this.base.css('cursor', 'pointer');
        dragged = false;
      });
      this.base.on('mousemove', (e) => {
        if (!dragged || this.empty) return;
        const dx = e.clientX - bx, dy = e.clientY - by;
        this.view_x -= this.field_to_view(this.px_to_field(dx));
        this.view_y -= this.field_to_view(this.px_to_field(dy));
        this.update_viewbox();
        bx = e.clientX; by = e.clientY;
      });
    }
  }

  draw(mat) {
    this.empty = false;

    this.cell_num = mat.length;
    const field_size = this.cell_size * this.cell_num;

    this.cell_text_list = [];
    this.field.clear();

    let mat_max = 0;
    for (let i = 0; i < this.cell_num; i++) {
      for (let j = 0; j < this.cell_num; j++) {
        mat_max = Math.max(mat_max, Math.abs(mat[i][j]));
      }
    }

    const rgb = [];
    const max_color_rate = 1;
    const min_color_rate = 0.3;
    const e_color = [ 0xff, 0x00, 0xaa ];
    const i_color = [ 0x00, 0xaa, 0xff ];
    const background = [ 0x20, 0x20, 0x20 ];
    for (let i = 0; i < this.cell_num; i++) {
      rgb[i] = [];
      for (let j = 0; j < this.cell_num; j++) {
        const strength = Math.abs(mat[i][j]) / (mat_max + 1e-6);
        const rate = max_color_rate * strength + min_color_rate * (1 - strength);
        if (mat[i][j] >= 1e-6) {
          const color = [];
          for (let k = 0; k < 3; k++) color[k] = Math.floor(e_color[k] * rate + background[k] * (1 - rate));
          rgb[i][j] = `rgb(${color[0]}, ${color[1]}, ${color[2]})`;
        } else if (mat[i][j] <= -1e-6) {
          const color = [];
          for (let k = 0; k < 3; k++) color[k] = Math.floor(i_color[k] * rate + background[k] * (1 - rate));
          rgb[i][j] = `rgb(${color[0]}, ${color[1]}, ${color[2]})`;
        } else {
          rgb[i][j] = `rgb(${background[0]}, ${background[1]}, ${background[2]})`;
        }
      }
    }

    const noselect = {
      'cursor': 'default',
      '-webkit-touch-callout': 'none',
      '-webkit-user-select': 'none',
      '-moz-user-select': 'none',
      '-ms-user-select': 'none',
      'user-select': 'none',
      'pointer-events': 'none'
    };

    for (let i = 0; i < this.cell_num; i++) {
      for (let j = 0; j < this.cell_num; j++) {
        const rect = this.field.rect(this.cell_size, this.cell_size).move(this.cell_size * i, this.cell_size * j).fill(rgb[i][j]);
        if (Math.abs(mat[i][j]) > 1e-10) {
          const font_size_rate = 0.3;
          const text_size = this.cell_size * font_size_rate;

          const text = this.field.text(mat[i][j].toFixed(1)).attr('fill', 'silver')
          .style(noselect)
          .font({ family: 'sans-serif', size: text_size })
          .y(this.cell_size * (j + 0.5 - font_size_rate / 2));
          text.x(this.cell_size * (i + 0.5) - text.length() / 2);
          text.on('mouseenter', () => { rect.fire('mouseenter'); });
          this.cell_text_list.push(text);
        }

        rect.on('click', () => {
          this.onclick(i, j);
        });
        rect.on('mouseleave', () => {
          this.onleave(i, j);
        });
        rect.on('mouseenter', () => {
          this.onselect(i, j);

          this.tooltip.clear();

          const cell_cx = this.cell_size * (i + 0.5);
          const cell_cy = this.cell_size * (j + 0.5);
          this.tooltip.move(cell_cx, cell_cy);

          // make tooltip
          const caption_height_px = 50;

          const caption_height = this.px_to_field(caption_height_px);
          const padding_rate = 0.3;
          const padding = padding_rate * caption_height / 2;
          const caption_text_size = caption_height / 2 - padding;
          const pos_text = this.field.text(`( ${i + 1}, ${j + 1} )`).fill('white')
          .font({ family: 'sans-serif', size: caption_text_size})
          .style(noselect)
          .y(-caption_height / 2 + padding);
          const value_text = this.field.text(mat[i][j].toFixed(8)).fill('white')
          .font({ family: 'sans-serif', size: caption_text_size})
          .style(noselect)
          .y(0);
          const caption_width = Math.max(pos_text.length(), value_text.length()) + 2 * padding;
          pos_text.x(-caption_width / 2 + padding);
          value_text.x(-caption_width / 2 + padding);
          const caption_back = this.field.rect(caption_width, caption_height).center(0, 0)
          .attr('fill', 'black');
          const caption = this.tooltip.group().add(caption_back).add(pos_text).add(value_text);

          const dx_list = [ 0, 0, 1, -1, 1, -1, -1, 1 ];
          const dy_list = [ -1, 1, 0, 0, 1, 1, -1, -1 ];
          const margin_rate = 0.2;
          for (let k = 0; k < 8; k++) {
            const dx = dx_list[k], dy = dy_list[k];
            const px = dx * (this.cell_size * 0.5 + caption_height * margin_rate);
            const py = dy * (this.cell_size * 0.5 + caption_height * margin_rate);
            const cx = px + dx * caption_width / 2;
            const cy = py + dy * caption_height / 2;
            const left = cell_cx + cx - caption_width / 2;
            const right = cell_cx + cx + caption_width / 2;
            const top = cell_cy + cy - caption_height / 2;
            const bottom = cell_cy + cy + caption_height / 2;
            if (this.field_to_view_x(left) < 0 || this.field_to_view_y(top) < 0 || this.field_to_view_x(right) >= 1 || this.field_to_view_y(bottom) >= 1) continue;
            caption.move(cx, cy);
            const bottom_rate = 0.3;
            const ax = dx * this.cell_size * 0.5;
            const ay = dy * this.cell_size * 0.5;
            const bx = px + dx * (caption_height / 2);
            const by = py + dy * (caption_height / 2);
            const hx = ay - by;
            const hy = -(ax - bx);
            const x1 = bx + hx * bottom_rate;
            const y1 = by + hy * bottom_rate;
            const x2 = bx - hx * bottom_rate;
            const y2 = by - hy * bottom_rate;

            const arrow = this.field.polygon(ax + ',' + ay + ' ' + x1 + ',' + y1 + ' ' + x2 + ',' + y2).attr('fill', 'black');

            this.tooltip.add(arrow).add(caption);
            break;
          }
        });
      }
    }

    for (let i = 0; i <= this.cell_num; i++) {
      this.field.line(0, this.cell_size * i, field_size, this.cell_size * i).stroke({ color: 'gray', width: '1px' });
      this.field.line(this.cell_size * i, 0, this.cell_size * i, field_size).stroke({ color: 'gray', width: '1px' });
    }

    this.tooltip = this.field.group();
    this.tooltip.on('mouseenter', () => { this.tooltip.clear(); });

    this.update_text();
    this.update_viewbox();
  }

  get view_x() { return this._view_x };
  set view_x(value) {
    this._view_x = value;
    this.update_viewbox();
    this.update_text();
  }
  get view_y() { return this._view_y };
  set view_y(value) {
    this._view_y = value;
    this.update_viewbox();
    this.update_text();
  }

  get zoom() { return this._zoom; }
  set zoom(value) {
    this._zoom = value;
    this.update_viewbox();
    this.update_text();
  }

  update_text() {
    if (this.empty) return;
    for (const text of this.cell_text_list) {
      if (this.field_to_px(text.font('size')) < this.text_min_px) text.hide();
      else text.show();
    }
  }

  calc_view() {
    return {
      left : this.view_x - 0.5 / this.zoom,
      right : this.view_x + 0.5 / this.zoom,
      top : this.view_y - 0.5 / this.zoom,
      bottom : this.view_y + 0.5 / this.zoom
    };
  }

  update_viewbox() {
    if (this.empty) return;
    const old_view = this.calc_view();
    if (old_view.left < 0) this.view_x = 0.5 / this.zoom;
    if (old_view.right > 1) this.view_x = 1 - 0.5 / this.zoom;
    if (old_view.top < 0) this.view_y = 0.5 / this.zoom;
    if (old_view.bottom > 1) this.view_y = 1 - 0.5 / this.zoom;
    const new_view = this.calc_view();
    const field_size = this.cell_size * this.cell_num;
    this.field.viewbox(
      new_view.left * field_size,
      new_view.top * field_size,
      (new_view.right - new_view.left) * field_size,
      (new_view.bottom - new_view.top) * field_size
    );
  }

  print() {
    if (this.empty) return;
    const x = this.view_x, y = this.view_y, z = this.zoom;
    this.view_x = 0.5;
    this.view_y = 0.5;
    this.zoom = 1;
    for (const text of this.cell_text_list) text.show();
    const ret = (new XMLSerializer()).serializeToString(this.field.node);
    this.view_x = x;
    this.view_y = y;
    this.zoom = z;
    return ret;
  }

  px_to_field(x) { return this.cell_size * this.cell_num * x / this.base.width() / this.zoom; }
  field_to_px(x) { return this.base.width() * x / (this.cell_size * this.cell_num) * this.zoom; }
  field_to_view(x) { return x / (this.cell_size * this.cell_num); }
  field_to_view_x(x) {
    const view = this.calc_view();
    const field_size = this.cell_size * this.cell_num;
    return (x / field_size - view.left) / (view.right - view.left);
  }
  field_to_view_y(y) {
    const view = this.calc_view();
    const field_size = this.cell_size * this.cell_num;
    return (y / field_size - view.top) / (view.bottom - view.top);
  }
}
